# Supplementary material for: RetroSeeker reveals the characteristics, expression, and evolution of a large set of novel retrotransposons
Source: Adv Biotechnol (Singap). 2023 Oct 31;1(4):5. doi: 10.1007/s44307-023-00005-5 (PMC11727581; doi:10.1007/s44307-023-00005-5)
Supplement: Supplementary file 2 — Additional file 2: Supplementary Table 1. Species used in this study. [file 44307_2023_5_MOESM2_ESM.xlsx]

## Sheet: species
Supplementary Table 1. Species used in this study.
Species used in human
Assembly	Species	Order	Organism
hg38	Homo sapiens	1	human
panTro6	Pan troglodytes	2	chimpanzee
panPan3	Pan paniscus	3	bonobo
gorGor6	Gorilla gorilla	4	gorilla
ponAbe3	Pongo abelii	5	orangutan
macFas5	Macaca fascicularis	6	crab_eating_macaque
rheMac10	rhesus Macaca	7	rhesus
papAnu4	Papio anubis	8	baboon
calJac4	Callithrix jacchus	9	marmoset
mm10	Mus musculus	10	mouse
rn7	Rattus norvegicus	11	rat
bosTau9	Bos taurus	12	cow
oviAri4	Ovis aries	13	sheep
canFam5	Canis familiaris	14	dog
felCat9	Felis catus	15	cat
monDom5	Monodelphis domestica	16	opossum
Species used in mouse
Assembly	Species	Order	Organism
rn7	Rattus norvegicus	1	rat
criGriChoV2	Cricetulus griseus	2	chinese hamster
hetGla2	Heterocephalus glaber	3	naked mole-rat
cavPor3	Cavia porcellus	4	guinea pig
speTri2	Ictidomys tridecemlineatus	5	squirrel
oryCun2	Oryctolagus cuniculus	6	rabbit
bosTau9	Bos taurus	7	cow
canFam5	Canis familiaris	8	dog
felCat9	Felis catus	9	cat
monDom5	Monodelphis domestica	10	opossum
hg38	Homo sapiens	11	human
Species used in Drosophila melanogaster
Assembly	Species	Order	Organism
dm6	Drosophila melanogaster	1	D_melanogaster
droSec1	Drosophila sechellia	2	D_sechellia
droSim1	Drosophila simulans	3	D_simulans
droPer1	Drosophila persimilis	4	D_persimilis
anoGam3	Anopheles gambiae	5	A_gambiae
