# Supplementary material for: RetroSeeker reveals the characteristics, expression, and evolution of a large set of novel retrotransposons
Source: Adv Biotechnol (Singap). 2023 Oct 31;1(4):5. doi: 10.1007/s44307-023-00005-5 (PMC11727581; doi:10.1007/s44307-023-00005-5)
Supplement: Supplementary file 3 — Additional file 3: Supplemental Table S2. Retrotransposons identified in human. [file 44307_2023_5_MOESM3_ESM.xlsx]

## Sheet: retrotransposons
#chrom	chromStart	chromEnd	name	score	strand	tsdScore	tsdLength	retroLength	retroSeq	tsd5Seq	tsdPair	tsd3Seq	polyaStart	polyaEnd	polyaLength	polyaScore	polyaSeq	conservation	geneName	geneType	olBaseNum	queryCov	sampCov	upDist	downDist	topScoreSample	identifiedSamples	identifiedSampleNum	totalIsoformNum	maxIsoformNum_with_sameTermini	maxIsoformRatio	totalScore	1_human	2_chimpanzee	3_bonobo	4_gorilla	5_orangutan	6_crab_eating_macaque	7_rhesus	8_baboon	9_marmoset	10_mouse	11_rat	12_cow	13_sheep	14_dog	15_cat	16_opossum	17_platypus
chr3	84758222	84758429	hsa-retrogene-1	143	+	108	54	207	TATTGATGTTAGAAATAAAGTGAAAATATACTGTCTCTAATAAATACATAAATTCATTAACTAATAACATGAGCACAGGTTACTAATGACCTGTTCCATCTCAGAATTCCATGGAAATACAAATAAAAAAGAAAAAAATTAAAGAAAAATTTTTATTGATGTTAGAAATAAAGTGAAAATATACTGTCTCTAATAAATACATAAATT	TATTGATGTTAGAAATAAAGTGAAAATATACTGTCTCTAATAAATACATAAATT	||||||||||||||||||||||||||||||||||||||||||||||||||||||	TATTGATGTTAGAAATAAAGTGAAAATATACTGTCTCTAATAAATACATAAATT	115	149	35	35	AAATACAAATAAAAAAGAAAAAAATTAAAGAAAAA	-0.0636949	rmsk3232557|A-rich|A-rich-Low_complexity|A-rich-Low_complexity|Low_complexity|exon-1	repeatMask-Low_complexity	35	0.17	1	-114	-58	6_crab_eating_macaque	8_baboon,14_dog,7_rhesus,2_chimpanzee,5_orangutan,1_human,4_gorilla,6_crab_eating_macaque	8	13	2	0.25	1141	88	44	0	63	155	143	153	143	0	0	0	0	0	92	0	0	0
chr9	88540854	88541246	hsa-retrogene-2	140	-	100	60	392	AAAAGAGAGAATGCAGAAGAATATCAAAAATCAGGCCAGCCTGGTCATTACACAGGCCCAGTGTGGACTGAACCTCCTTGAGGGGACACTGGTGGGTGACATGACAAGACCCTATCTCCACAAAATAAAAAAAAATAACCAGGTGTGGCTGTGCACACCTGTAGGCTCAGCTACTTGGGAGGCTGAGGCATGAGGATCGCTTGAACCCAGGAGTTCAAGGTTGCAGGGAGCTGTGACCACACCACTGCACTCCAGCCTGGATGATGGTGCAAGACCCTAGCTCCAAAAAAAAAAAAAAAAAAAAAAAAAAATCTACTGAGATTGAGCAAGGAAAAAGAGAGAAGGCACAAGAATATCAAAAATGAGGCCAACCTGGTCATTACACAGGCCCA	AAAAGAGAGAATGCAGAAGAATATCAAAAATCAGGCCAGCCTGGTCATTACACAGGCCCA	|||||||||||.|||.|||||||||||||||.||||||.|||||||||||||||||||||	AAAAGAGAGAAGGCACAAGAATATCAAAAATGAGGCCAACCTGGTCATTACACAGGCCCA	285	319	35	40	AAAAAAAAAAAAAAAAAAAAAAAAAAATCTACTGA	-0.0611594	rmsk5098267|AluJo|AluJo-SINE|AluJo-Alu|Alu|exon-1	repeatMask-Alu	219	0.56	1	-92	-81	8_baboon	8_baboon	1	1	1	1	140	0	0	0	0	0	0	0	140	0	0	0	0	0	0	0	0	0
chr1	155257957	155258186	hsa-retrogene-3-1	135	-	90	55	229	TTAGCCGGGCGTGGTGGCGGGTGCCTGTAGTCCCAGCTACTTAGGAGGCTGAGGTAGGAGAATGGGCGTGAACCCAGGAGGCAGAGCTTGCAGTGAGCCGAGATCCTGCCACTGCACTCCAGCCTGGGCGACAGAGCGAGATTCCATCTCAAAAAAAAAAAAAGAAAAAAAAAAATTAGCTGGGCGTGGTGGCGGGCGCCTGTAGTCCCAGCTACTCTGGAGGCTGAGG	TTAGCCGGGCGTGGTGGCGGGTGCCTGTAGTCCCAGCTACT-TAGGAGGCTGAGG	|||||.|||||||||||||||.|||||||||||||||||||-|-|||||||||||	TTAGCTGGGCGTGGTGGCGGGCGCCTGTAGTCCCAGCTACTCT-GGAGGCTGAGG	151	175	25	45	AAAAAAAAAAAAAGAAAAAAAAAAA	-0.0777651	rmsk272195|AluY|AluY-SINE|AluY-Alu|Alu|exon-1	repeatMask-Alu	175	0.76	0.57	132	-54	8_baboon	8_baboon,9_marmoset	2	2	1	0.5	173	0	0	0	0	0	0	0	135	38	0	0	0	0	0	0	0	0
chr1	104127019	104127327	hsa-retrogene-4	132	+	120	60	308	TGGGAAGATTGGGAACACAAATTAGAGCCATCAAATAAAACTGTTCTTTCAGAGACCAATAGTTAGAGGAAGAAACAAATTATATGGACCTCTGGTACAATTTCCCAATCTGTGAGCTACCAGACCTGAGTGTTTTGGTAAGAGGTCCACAAAATCAAATATAACATTCCATTGTCTGCAGACCAGTTAATGACTGCATAGTATTTTAATGTATGTCATATGTACAAATACAAAAATATCCTCCAAAATGGGAAGATTGGGAACACAAATTAGAGCCATCAAATAAAACTGTTCTTTCAGAGACCAAT	TGGGAAGATTGGGAACACAAATTAGAGCCATCAAATAAAACTGTTCTTTCAGAGACCAAT	||||||||||||||||||||||||||||||||||||||||||||||||||||||||||||	TGGGAAGATTGGGAACACAAATTAGAGCCATCAAATAAAACTGTTCTTTCAGAGACCAAT	226	236	11	12	AAATACAAAAA	-0.0106105	ENST00000634888.1|ENST00000634888|ENSG00000215869.4|ENSG00000215869|transcribed_processed_pseudogene|intron-1	intron	308	1	0	53115	80967	3_bonobo	8_baboon,12_cow,13_sheep,14_dog,3_bonobo,7_rhesus,2_chimpanzee,5_orangutan,1_human,4_gorilla,6_crab_eating_macaque	11	14	6	0.545455	1108	51	61	132	132	132	132	132	132	0	0	0	21	21	65	0	0	0
chr9	68340612	68340826	hsa-retrogene-5	132	+	120	60	214	TTGCTCACTATCAGCTAGGAAAGCTGTCTTAGCACAACCATTCATTCTTGCACAAATCAAAATCAAGACGAGCCAGATTTAATTTAATATTTTTTTACAGATTGTGAGAAAAAAGTTCTAATTTAATTTTTTTATAGATTATGAGAAAAAAGTTTTGCTCACTATCAGCTAGGAAAGCTGTCTTAGCACAACCATTCATTCTTGCACAAATCAA	TTGCTCACTATCAGCTAGGAAAGCTGTCTTAGCACAACCATTCATTCTTGCACAAATCAA	||||||||||||||||||||||||||||||||||||||||||||||||||||||||||||	TTGCTCACTATCAGCTAGGAAAGCTGTCTTAGCACAACCATTCATTCTTGCACAAATCAA	146	151	6	12	AAAAAA	0.11426	ENST00000604870.6|PGM5-207|ENSG00000154330.13|PGM5|protein_coding|intron-3	intron	214	1	0.01	1273	30785	1_human	1_human	1	1	1	1	132	132	0	0	0	0	0	0	0	0	0	0	0	0	0	0	0	0
chr16	87937698	87938091	hsa-retrogene-8	130	-	73	54	393	GCAGTGGCTCATGCCTGTAATCCGAGCACTTTGGGAGGCCACTCTGGGAGGATTGCTTGAGCCCAGGAGTTCAAGACCAGCCTGGGCAACATGGCGAGAACCTGCCTCTACAAATAATTTTTAAAATTAGCTGGACATAATGGCATGCACCTATAGTCCCAGCTACTTGGGAGGCTGAGGAGGGAGGATCACTTGAGCCTGGGTGATTGAGACTGCAGTGAGCCATGATGGCACCACCGCACTCCACCTTGGGTGACAGAGCAAGACCTCACCTCAAAAAAAAAAAAAAAAAGAAAGAAAGAAAGAAAGAAAGAAAGAAAGAAAAGAAAAGAGGCTGGACGCAGTGGCTCATGCCTGTAATCCTAGCACTTTAGGAGGCCGAGGTGGGTGGAT	GCAGTGGCTCATGCCTGTAATCCGAGCACTTTGGGAGGCC-ACTCTGGGAGGAT	|||||||||||||||||||||||.||||||||.|||||||-|..-||||.||||	GCAGTGGCTCATGCCTGTAATCCTAGCACTTTAGGAGGCCGAGG-TGGGTGGAT	280	330	51	57	AAAAAAAAAAAAAGAAAGAAAGAAAGAAAGAAAGAAAGAAAGAAAAGAAAA	-0.0348209	rmsk1866561|AluJr|AluJr-SINE|AluJr-Alu|Alu|exon-1	repeatMask-Alu	329	0.84	0.98	8	-64	4_gorilla	4_gorilla	1	1	1	1	130	0	0	0	130	0	0	0	0	0	0	0	0	0	0	0	0	0
chr11	124987600	124987749	hsa-retrogene-7	130	-	118	59	149	TTCTGGTCCTTAGGTAGAAAATTCTGGTCCTGATATTTTGGCAGAATATCTTGGTCTTTGGGGAGAACATGCTGGTCTCTAGATAAAAAATTCTGGTCCTTAGGTAGAAAATTCTGGTCCTGATATTTTGGCAGAATATCTTGGTCTTT	TTCTGGTCCTTAGGTAGAAAATTCTGGTCCTGATATTTTGGCAGAATATCTTGGTCTTT	|||||||||||||||||||||||||||||||||||||||||||||||||||||||||||	TTCTGGTCCTTAGGTAGAAAATTCTGGTCCTGATATTTTGGCAGAATATCTTGGTCTTT	85	90	6	12	AAAAAA	-0.447712	ENST00000529051.5|CCDC15-203|ENSG00000149548.15|CCDC15|protein_coding|cds-8	antisenseAnno_cds	149	1	0.15	385	474	12_cow	13_sheep,12_cow,14_dog,11_rat,7_rhesus,10_mouse,9_marmoset	7	13	2	0.285714	826	0	0	0	0	0	0	45	0	22	33	90	130	82	130	0	0	0
chr19	15882489	15882667	hsa-retrogene-6	130	+	120	60	178	ATATGAAGTGATGGATTTGTTCATTACCTTGATTTAATAATTTCAGGTTGTATACATACATCATAACATCACATTGTACCTCTAATATATATATGTTCTCAACATAAAAATGATAAATATATGAAGTGATGGATTTGTTCATTACCTTGATTTAATAATTTCAGGTTGTATACATACA	ATATGAAGTGATGGATTTGTTCATTACCTTGATTTAATAATTTCAGGTTGTATACATACA	||||||||||||||||||||||||||||||||||||||||||||||||||||||||||||	ATATGAAGTGATGGATTTGTTCATTACCTTGATTTAATAATTTCAGGTTGTATACATACA	106	110	5	10	AAAAA	-0.0197399	rmsk2245078|L1MA7|L1MA7-LINE|L1MA7-L1|L1|exon-1	repeatMask-L1	86	0.48	0.61	-92	55	8_baboon	8_baboon	1	1	1	1	130	0	0	0	0	0	0	0	130	0	0	0	0	0	0	0	0	0
chr16	82275797	82275959	hsa-retrogene-9	129	-	120	60	162	GCAGACAGATTCACTTCTCCCAGCACCCAATGGACCCCCAAATCACTGGTCAACATCCCCTTCCCACTGCTGCAGCAATCATAAAAACAGTCAATCCCAGAAGCAGACAGATTCACTTCTCCCAGCACCCAATGGACCCCCAAATCACTGGTCAACATCCCC	GCAGACAGATTCACTTCTCCCAGCACCCAATGGACCCCCAAATCACTGGTCAACATCCCC	||||||||||||||||||||||||||||||||||||||||||||||||||||||||||||	GCAGACAGATTCACTTCTCCCAGCACCCAATGGACCCCCAAATCACTGGTCAACATCCCC	83	89	7	9	AAAAACA	0.133647	intergenic	intergenic	0	0	0	0	0	2_chimpanzee	8_baboon,3_bonobo,2_chimpanzee,9_marmoset,5_orangutan,1_human,6_crab_eating_macaque,4_gorilla	8	59	4	0.5	5429	65	129	129	129	129	56	0	82	82	0	0	0	0	0	0	0	0
chr9	97411024	97411196	hsa-retrogene-10	129	+	120	60	172	GAATAAGCAGCAGGTTCTCAGTAAATGCATAATTTATCAAGCTGTACATTTTAAACGTTCAGTTTATTGTATGTCTTATACATGGCAGTCAAGCTGTAATAAAATACCGGTTGAATAAGCAGCAGGTTCTCAGTAAATGCATAATTTATCAAGCTGTACATTTTAAACGTTC	GAATAAGCAGCAGGTTCTCAGTAAATGCATAATTTATCAAGCTGTACATTTTAAACGTTC	||||||||||||||||||||||||||||||||||||||||||||||||||||||||||||	GAATAAGCAGCAGGTTCTCAGTAAATGCATAATTTATCAAGCTGTACATTTTAAACGTTC	98	104	7	9	AATAAAA	0.083658	ENST00000667253.1|ENST00000667253|ENSG00000286375.1|ENSG00000286375|lncRNA|intron-1	antisenseAnno_intron	172	1	0.02	6234	661	6_crab_eating_macaque	6_crab_eating_macaque	1	1	1	1	129	0	0	0	0	0	129	0	0	0	0	0	0	0	0	0	0	0
chr11	40284372	40284559	hsa-retrogene-11	128	+	118	59	187	TATAAAGAGGATGTTCAGCATTACTTGTTGGATGATATATCTAGAGGAAGAACGAGTAATAGACTATCTGAGGAAGACTGTGCTGTTGAGAAGAGTCTGGATTTTATTCTAAAAACATATTTCAAGAATATAAAGAGGATGTTCAGCATTACTTGTTGGATGATATATCTAGAGGAAGAACGAGTAA	TATAAAGAGGATGTTCAGCATTACTTGTTGGATGATATATCTAGAGGAAGAACGAGTAA	|||||||||||||||||||||||||||||||||||||||||||||||||||||||||||	TATAAAGAGGATGTTCAGCATTACTTGTTGGATGATATATCTAGAGGAAGAACGAGTAA	111	115	5	10	AAAAA	-0.115385	ENST00000528697.6|LRRC4C-203|ENSG00000148948.8|LRRC4C|protein_coding|intron-4	antisenseAnno_intron	187	1	0	42774	35068	9_marmoset	8_baboon,9_marmoset	2	2	1	0.5	223	0	0	0	0	0	0	0	95	128	0	0	0	0	0	0	0	0
chr5	209253	209447	hsa-retrogene-12	128	+	120	60	194	CCTGGCCACACACATCATTCCACAACACATAGGACTCCCCCACAAACACAGAAACAACCCTTCGCAGCCTGGCCACACACATCATTCCACAACACATAGGACTCCCCCACAAACACAGAAACAACCCTTCGCAGCCTGGCCACACACATCATTCCACAACACATAGGACTCCCCCACAAACACAGAAACAACCC	CCTGGCCACACACATCATTCCACAACACATAGGACTCCCCCACAAACACAGAAACAACCC	||||||||||||||||||||||||||||||||||||||||||||||||||||||||||||	CCTGGCCACACACATCATTCCACAACACATAGGACTCCCCCACAAACACAGAAACAACCC	111	124	14	8	AAACACAGAAACAA	0.318474	ENST00000296824.4|CCDC127-201|ENSG00000164366.4|CCDC127|protein_coding|intron-2	antisenseAnno_intron	194	1	0.02	3295	7281	4_gorilla	4_gorilla	1	1	1	1	128	0	0	0	128	0	0	0	0	0	0	0	0	0	0	0	0	0
chr21	46395499	46395667	hsa-retrogene-15	126	+	113	59	168	GACTTCAGGACTCAGCAGCAGAGACTCCATCTCAGAAATAATAGTAATAAAATAGAGACTTCAGGACTCAGCAGCAGAGACTCCATCTCAGAAATAATAATAAAATAGAGACTTCAGGACTCAGCAACAGAGACTCCATCTCAGAAATAATAGTAATAAAATAGAGAC	GACTTCAGGACTCAGCAGCAGAGACTCCATCTCAGAAATAATAGTAATAAAATAGAGAC	|||||||||||||||||.|||||||||||||||||||||||||||||||||||||||||	GACTTCAGGACTCAGCAACAGAGACTCCATCTCAGAAATAATAGTAATAAAATAGAGAC	92	105	14	13	AAATAATAATAAAA	0.315826	ENST00000359568.10|PCNT-201|ENSG00000160299.17|PCNT|protein_coding|intron-21	intron	168	1	0.03	4123	1597	2_chimpanzee	8_baboon,3_bonobo,2_chimpanzee,5_orangutan,4_gorilla	5	9	2	0.4	833	0	126	126	108	109	0	0	62	0	0	0	0	0	0	0	0	0
chr13	18496852	18497006	hsa-retrogene-13-1	126	+	116	58	154	CCAGCAGGATTGTTCTGGAATGCTATGTGTGGGACAAACACTCAGAACCCAGCAGCAGTGCTCTGGAATCCTATGTGAGGGAAAAACACCCAGAACCCAGCAGGATTGTTCTGGAATGCTATGTGTGGGACAAACACTCAGAACCCAGCAGCAG	CCAGCAGGATTGTTCTGGAATGCTATGTGTGGGACAAACACTCAGAACCCAGCAGCAG	||||||||||||||||||||||||||||||||||||||||||||||||||||||||||	CCAGCAGGATTGTTCTGGAATGCTATGTGTGGGACAAACACTCAGAACCCAGCAGCAG	82	86	5	10	AAAAA	-0.241964	rmsk1191761|CER|CER-Satellite|CER-Satellite|Satellite|exon-1	repeatMask-Satellite	154	1	0.02	3061	2991	1_human	1_human	1	1	1	1	126	126	0	0	0	0	0	0	0	0	0	0	0	0	0	0	0	0
chr18	219212	219366	hsa-retrogene-14	126	+	118	59	154	TACTCATAAAGTGGTGGCAGGACAAGATTGTGGGCATGTGTTCCCTGAGCGGTACAAAATAACCAGTGAGGATGGCATATACTCTTAATAATAAATACTCATAAAGTGGTGGCAGGACAAGATTGTGGGCATGTGTTCCCTGAGCGGTACAAAA	TACTCATAAAGTGGTGGCAGGACAAGATTGTGGGCATGTGTTCCCTGAGCGGTACAAAA	|||||||||||||||||||||||||||||||||||||||||||||||||||||||||||	TACTCATAAAGTGGTGGCAGGACAAGATTGTGGGCATGTGTTCCCTGAGCGGTACAAAA	87	95	9	8	AATAATAAA	0.259664	ENST00000261600.11|THOC1-201|ENSG00000079134.13|THOC1|protein_coding|intron-17	antisenseAnno_intron	154	1	0.03	243	4073	2_chimpanzee	8_baboon,3_bonobo,7_rhesus,15_cat,2_chimpanzee,9_marmoset,5_orangutan,4_gorilla,6_crab_eating_macaque	9	36	8	0.888889	4191	0	126	126	126	126	126	126	78	126	0	0	0	0	0	126	0	0
chr8	31713722	31714089	hsa-retrogene-17-1	125	-	23	14	367	GAAACAGAGAAAGGCCGGGCGCGGTGGCTCACGCCTGTAATCCCAGCACTTTGGGAGGCCGAGGCGGGTGGATCATGAGGTCAGGAGATCGAGACCATCCTGGCTAACAAGGTGAAACCCCATCTCTACTAAAAATACAAAAAATTAGCCGGGCGCGGTGGCGGGCGCCTGTAGTCCCAGCTACTCGGGAGGCTGAGGCAGGAGAATGGCGTGAACCCGGGAAGCGGAGCTTGCAGTGAGCCGAGATTGCGCCACTGCAGTCCGCAGTCCGACCTGGGCGACAGAGCGAGACTCCGTCTCAAAAAAAAAAAAAAAAAAAAAAAAAAAAAAAAAAAAAAAAAAAAAAAAAAAAAGAAACAGAGAATAG	GAAACAGAGAA-AG	|||||||||||-||	GAAACAGAGAATAG	303	353	51	102	AAAAAAAAAAAAAAAAAAAAAAAAAAAAAAAAAAAAAAAAAAAAAAAAAAA	-0.259824	rmsk4769078|AluYb8|AluYb8-SINE|AluYb8-Alu|Alu|exon-1	repeatMask-Alu	341	0.93	1	-12	-14	9_marmoset	9_marmoset	1	1	1	1	125	0	0	0	0	0	0	0	0	125	0	0	0	0	0	0	0	0
chr3	69313796	69314206	hsa-retrogene-16-1	125	+	55	30	410	TCTCCATCCCAAAGGAAACTACTATATTTTTCCTGGAATTAATGTTTTATTTAAAAAAAAAGGCCGGGCGCGGTGGCTCACGCCTGTAATCCCAGCACTTTGGGAGGCCGAGGCGGGCGGATCACGAGGTCAGGAGATCGAGACCATCCTGGCTAACACGGTGAAACCCCGTCTCTACTAAAAATACAAAAAATTAGCCGGGCGTGGTAGCGGGCGCCTGTAGTCCCAGCTACTCGGGAGGCTGAGGCAGGAGAATGGCGTGAACCCGGGAGGCGGAGCTTGCAGTGAGCCGAGATCGCGCCACTGCACTCCAGCCTGGGCGACAGAGCGAGACTCCGTCTCAAAAAAAAAAAAAAAAAAAAAAAAAAAAAAAAAAAGCCTCTCCATCCCAGAGGAAAC…	TCTCCATCCCAAAGGAAACTACTATATTTT	|||||||||||.||||||||||||||||||	TCTCCATCCCAGAGGAAACTACTATATTTT	343	377	35	70	AAAAAAAAAAAAAAAAAAAAAAAAAAAAAAAAAAA	-0.0983491	rmsk3206319|AluY|AluY-SINE|AluY-Alu|Alu|exon-1	repeatMask-Alu	311	0.76	1	-61	-38	1_human	8_baboon,14_dog,9_marmoset,1_human	4	5	1	0.25	387	125	0	0	0	0	0	0	71	133	0	0	0	0	36	0	0	0
chr7	76030730	76030928	hsa-retrogene-18-1	125	+	73	49	198	GCCAGGCGTGGTGGCTCACGCCTGTAATCCCAGGACTTTGGGAGGCCGAGGCGGGTGGATCACTTGAGGCCAGGAGTTCAAGACCAGCCCGGCCAACAATGGCAAGACCCCATCTCTACTAAAAAAAAAAAAAAAAAAAAAAAAAATTGGCCAAGAGTGGTGGCTCACACCTGTAATCCCAGCACTTTAGGAGGCCGA	GCCAGGCGTGGTGGCTCACGCCTGTAATCCCAGGACTTTGGGAGGCCGA	||||.|.||||||||||||.|||||||||||||.|||||.|||||||||	GCCAAGAGTGGTGGCTCACACCTGTAATCCCAGCACTTTAGGAGGCCGA	121	146	26	52	AAAAAAAAAAAAAAAAAAAAAAAAAA	-0.001869	rmsk4561444|AluSz6|AluSz6-SINE|AluSz6-Alu|Alu|exon-1	repeatMask-Alu	148	0.75	1	0	-50	9_marmoset	9_marmoset	1	1	1	1	125	0	0	0	0	0	0	0	0	125	0	0	0	0	0	0	0	0
chr11	29739621	29739988	hsa-retrogene-20-1	124	-	22	11	367	GAATGCAGTCTATGGCCAGGTGCGGTGGCTCATGCCTGTCATTCCAGCCCTTTGGGAGGCTGAGGTGGGAGGATCACAAGGTCAGGAGATCGAGACCATCCTGGCTAACATGGTGAAACCCCGTCTCTACTAAAAATATACATTAAAAAAAAAAATTAGCTGAGCGTGGTAGCCGGCGCCTGTAGTCCTAGCTACTCGGGAGGCTAAGGCAGGAGAATAGCAAGAACACAGGAGGCAGAGCTTGCGGTGAACTGTGATCGCGCCACTGCACTCCAGCCTGGGTGACAGAGTGAGACTCTGTCTCAAAAAAAAAAAAAAAAAAAAAAAAAAAAAAAAAAAAAAAAAAAAAAAAAAAAGAATGCAGTCT	GAATGCAGTCT	|||||||||||	GAATGCAGTCT	306	356	51	102	AAAAAAAAAAAAAAAAAAAAAAAAAAAAAAAAAAAAAAAAAAAAAAAAAAA	-0.175494	rmsk738357|AluY|AluY-SINE|AluY-Alu|Alu|exon-1	repeatMask-Alu	343	0.93	1	-13	-11	9_marmoset	9_marmoset	1	1	1	1	124	0	0	0	0	0	0	0	0	124	0	0	0	0	0	0	0	0
chr3	52898461	52898640	hsa-retrogene-19	124	-	118	59	179	GAGCCCAGATTGGGCTGGGAGAATGGGTGAGTGTCAACTGGACTTACACCATGTGTTCACTGACATTCTGCAGCAGGAAGGTCAGCGGCTCTAGAGCACCAACAAGAAGGTATCCAGAGAGAGCCCAGATTGGGCTGGGAGAATGGGTGAGTGTCAACTGGACTTACACCATGTGTTCA	GAGCCCAGATTGGGCTGGGAGAATGGGTGAGTGTCAACTGGACTTACACCATGTGTTCA	|||||||||||||||||||||||||||||||||||||||||||||||||||||||||||	GAGCCCAGATTGGGCTGGGAGAATGGGTGAGTGTCAACTGGACTTACACCATGTGTTCA	101	108	8	6	AACAAGAA	-0.262134	intergenic	intergenic	0	0	0	0	0	5_orangutan	8_baboon,7_rhesus,5_orangutan,6_crab_eating_macaque,4_gorilla	5	5	3	0.6	588	0	0	0	122	124	124	124	94	0	0	0	0	0	0	0	0	0
chr1	121494135	121494358	hsa-retrogene-25	123	-	76	48	223	TAAAATCAGATCAAGTAAAACAGGAATAAAGGGGTTTATTGTGCCTACGGCATCAGGTTACTCACCTGCCTTGGAGCTTATCAAGGATCTAGTTTACATCTCATATTTGACACCAGAAACTGTTAAAAATAAAATAAATAAATAAATAAATAAATAAAAATAAAAAATGAGAAAATAAAGTCAGATCAAGTAAAACAGGAAGATAGGAGTTTATTGTGCCTAC	TAAAATCAGATCAAGTAAAACAGGAATAAAGGGGTTTATTGTGCCTAC	||||.|||||||||||||||||||||.|.|||.|||||||||||||||	TAAAGTCAGATCAAGTAAAACAGGAAGATAGGAGTTTATTGTGCCTAC	125	175	51	47	AAAAATAAAATAAATAAATAAATAAATAAATAAAAATAAAAAATGAGAAAA	-0.0256384	ENST00000666529.1|ENST00000666529|ENSG00000228826.3|ENSG00000228826|lncRNA|exon-4	lncRNA	30	0.13	0.11	237	-193	10_mouse	8_baboon,14_dog,11_rat,15_cat,10_mouse,9_marmoset	6	6	2	0.333333	344	0	0	0	0	0	0	0	43	22	123	123	0	0	22	11	0	0
chr1	154252212	154252848	hsa-retrogene-24-1	123	-	79	52	636	GGTGGCTCACGCCTGTAATCCCAGCACTTTTGGAGGCCAAGGTGGGCAGATCATCTCCATTCAGGAGTTCAAGACTGGCCTGAACAACATGGTGAAACCCCATGTCTACTAAAAATACAAAATTAGCTGGGCATGGTGGTGCATGCCTGTAATTCCAGCTACTAGGGAGGCTGAGGCAGGAGAATTGCTTAAACCTGGGAGGCAGAGGTTGCAGTGAGCGGAGATTGCACCATTGCACTTCAGCCTGGGCXXXXXXCTAAAAATACAAAAATTAGCCGGATGTGGTGGCACATTCCAGTAATCTCAGCTACTCAGGAAGCTGAGGCAGGAGAATTGCTAGAACCTGGGAGGCAGAGGTTACAGTGAGCCGAGATCACACCACTGCACTCCAGCCTGGCA…	GGTGGCTCACGCCTGTAATCCCAGCACTTTTGGAGGCCAAGGTGGGCAGATC	|||.||||||.|||||||||||||||||||.|||||||.|||||||.|||||	GGTTGCTCACCCCTGTAATCCCAGCACTTTGGGAGGCCGAGGTGGGTAGATC	549	570	22	44	AAAAAAAAAAAAAAAAAAAAAA	-0.011745	rmsk269930|AluSx|AluSx-SINE|AluSx-Alu|Alu|exon-1	repeatMask-Alu	301	0.47	1	-269	-66	9_marmoset	9_marmoset	1	1	1	1	123	0	0	0	0	0	0	0	0	123	0	0	0	0	0	0	0	0
chr19	8563218	8563914	hsa-retrogene-27	123	-	87	61	696	GCTCATGCCTATAATCTCAGCACTTTGAGAAGCCAAGGCGGGTGGATCACCTGAGGCTAGGAGTTTGAGACCAGCCTGGCCAACATAGAAAAACCCTGTCTCAAGCCAGGCGCGGTGGCTCACCCCTGTAATCCCAGCACTTTGGGAGGCTGAGGCAGGGGGATCGCCTGAGGTCAGGAGTTCCAGACCAGCCTGACCAACATAGTGAAAGCCCATCTCTACTAAAAATACAAAAAAAATTAGCTGGGCGXXXXXXAACGTTAGCTGGGCGTGGTGGTGCACGCCTATAATCCCAGGTACTCAGGAGGCTGAGGCATGAGAATCGCTTGAATCCGGGAAGCAGAGGTTGCAGTGAGCTGAGATCTCACCACTGCACTCCAGCCTGGGCGATAGAGCAAG…	GCTCATGCCTATAATCTCAGCACTTTGAGAAGCCAAGGCGGGTGGATCACCTGAGG-CTAG	||||||||||||||||.|||||.||||.||.|||.|||||||||||||||||||||-|-||	GCTCATGCCTATAATCCCAGCATTTTGGGAGGCCGAGGCGGGTGGATCACCTGAGGTC-AG	600	622	23	36	AAAAAAAAAAAAAAAAAAAAAGT	-0.208833	rmsk2224728|AluSq2|AluSq2-SINE|AluSq2-Alu|Alu|exon-1	repeatMask-Alu	315	0.45	1	-104	-277	9_marmoset	9_marmoset	1	1	1	1	123	0	0	0	0	0	0	0	0	123	0	0	0	0	0	0	0	0
chr19	18570618	18570847	hsa-retrogene-26-1	123	-	91	53	229	GGCGTGGTGGCGCATGCCTGTAATCCCAGCTACTCAGGAGGCTGAGGCAGGAGAATCGCTTGAACCCGGGAGGCAGAGGTTGCAATTAGCCGAGAGAGTGCCATTGCACTACAGCCTGGGCAACAAGAGCAAAACTCCGTCTCAAAAAAGAAAAAAAAAATTACAAAAATTTTTCAGGTGTGGTGGCGGGTGCCTGTAATCCCAGCTACTCAGGAGGCTGAGGCAGGAG	GGCGTGGTGGCGCATGCCTGTAATCCCAGCTACTCAGGAGGCTGAGGCAGGAG	||.|||||||||..|||||||||||||||||||||||||||||||||||||||	GGTGTGGTGGCGGGTGCCTGTAATCCCAGCTACTCAGGAGGCTGAGGCAGGAG	144	169	26	32	AAAAAAGAAAAAAAAAATTACAAAAA	-0.0785051	rmsk2252525|AluSp|AluSp-SINE|AluSp-Alu|Alu|exon-1	repeatMask-Alu	169	0.74	0.57	128	-60	9_marmoset	9_marmoset	1	1	1	1	123	0	0	0	0	0	0	0	0	123	0	0	0	0	0	0	0	0
chr14	75487813	75488051	hsa-retrogene-22	123	+	111	58	238	TATAGCCATATATGCATGCAGATATATACCAGCAGAATGACCACTGGCACCAGAGGACACTGGTCTTGCCCGCCCACCCTTCGCTGTGCCGGCTCCTCACCCCTGTGCTGGGTGCAGTAGAGGCTGGTCCTCCAAGTCTCACTTGGGACTTGCCCAAGTGAGAGACACTAGGGCAAAAAATATAGCCATATATGCATGCAGATATATATCAGCAGAATGACCACTGGCACCAGAGGAC	TATAGCCATATATGCATGCAGATATATACCAGCAGAATGACCACTGGCACCAGAGGAC	||||||||||||||||||||||||||||.|||||||||||||||||||||||||||||	TATAGCCATATATGCATGCAGATATATATCAGCAGAATGACCACTGGCACCAGAGGAC	175	180	6	12	AAAAAA	-0.0130639	intergenic	intergenic	0	0	0	0	0	2_chimpanzee	8_baboon,3_bonobo,7_rhesus,2_chimpanzee,9_marmoset,5_orangutan,1_human,4_gorilla,6_crab_eating_macaque	9	12	7	0.777778	926	17	123	123	123	123	123	123	123	12	0	0	0	0	0	0	0	0
chrX	63140210	63140497	hsa-retrogene-21	123	-	113	59	287	GCATCATTATGGTGAGGGCCATTCATAAGTCTTGAGTTATGACAAAAGGTGATATCTGGAAGATTAATAAGTGTTCAGTTTAAGAATACATTCAGTAAGAGAACCCTTAATCCTAAGGGCTGTAGAGAGTGGAAGATTCATCTTCTGTAACTTCTTCAGGCTGAACAGGGGGGATGATATTCATGCCTAACCTCTTGCATTCAGGTTAGAGAAGAGCTCAGTCAAAAAGCATCATTATGGTGAGGGCCATTCATAAGACTTGAGTTATGACAAAAGGTGATATCTGG	GCATCATTATGGTGAGGGCCATTCATAAGTCTTGAGTTATGACAAAAGGTGATATCTGG	|||||||||||||||||||||||||||||.|||||||||||||||||||||||||||||	GCATCATTATGGTGAGGGCCATTCATAAGACTTGAGTTATGACAAAAGGTGATATCTGG	224	228	5	10	AAAAA	0.0425958	rmsk5318788|MER41-int|MER41-int-LTR|MER41-int-ERV1|ERV1|exon-1	antisenseAnno_repeatMask-ERV1	99	0.34	0.43	133	-188	3_bonobo	3_bonobo	1	1	1	1	123	0	0	123	0	0	0	0	0	0	0	0	0	0	0	0	0	0
chrX	55077900	55091890	hsa-retrogene-23-1	123	-	114	57	13990	TTATCATGTAAAACATGACGTTTTAAATATATATATATACACATTGTAAAATGGCTACATCAAGCTAATTAATATATGCATTACTTCATATAGCTGTGAAGACACTTGAAATCTACTGTTTTAGCATGTTTCATTTCTTTCATATCGTAATCCAATTAGTTTTGACCCAATTTTTCTCTGTCTCTTGAAGTCTTGGCCTCAAGTGATCCTTCTGCCTCGGCCTCCCAAAGTGCTGGAATTAAAAGCATGAXXXXXXCTTTAAGCCATTACCAACACAGTTAACATCACAATATAAACTGATGCTTATTATAAACATGTTATGTATTTGTTAAAAACAGGCCTCTATAAAAATATTTGAAAATTATTGGCTGTTGGTAAAATGACTTACATTTAAAAGTC…	TTATCATGTAAAACATGACGTTTTAAATATATATATATACACATTGTAAAATGGCTA	|||||||||||||||||||||||||||||||||||||||||||||||||||||||||	TTATCATGTAAAACATGACGTTTTAAATATATATATATACACATTGTAAAATGGCTA	13907	13923	17	9	AAAAATGACACATAAAA	-0.0792163	rmsk5314373|L1P2|L1P2-LINE|L1P2-L1|L1|exon-1	repeatMask-L1	2242	0.16	1	-6836	-4912	4_gorilla	8_baboon,12_cow,13_sheep,15_cat,9_marmoset,5_orangutan,4_gorilla	7	14	1	0.142857	385	0	0	0	123	35	0	0	53	22	0	0	14	16	0	18	0	0
chr1	31919833	31920192	hsa-retrogene-28-1	122	+	74	42	359	TCAGAGACTCGAGCCGGGTGTGGTGGCTGATGCCTGTAATCCTAGCACTTTGGGAGGCTGAGGCAGGCAGATCACCTGAGGTCGGGAGTTTGAGACCAGCCTGATCAACATGGAGAAACCCCGTCGCTACTAAAAATACACAATTAGCCAGGTGTGGTGGTGCATGCCTGTAATCCCAGCTACTCAGGAAGCTGAGGCAGGAGAATCGCTTGAACCCGGGAGGTAGAGGTTGTGATGAGCCAAGATGGCACCATTGCACTCCAGCCTGGGCAACAAGAGCAAAACTCTGCCTCAAAAAAAAAAAAAAAAAAAAAAAATCAGAGACTTGAGCCAGGTGTGGTGGCTGATGCCTGTAATCC	TCAGAGACTCGAGCCGGGTGTGGTGGCTGATGCCTGTAATCC	|||||||||.|||||.||||||||||||||||||||||||||	TCAGAGACTTGAGCCAGGTGTGGTGGCTGATGCCTGTAATCC	294	317	24	48	AAAAAAAAAAAAAAAAAAAAAAAA	0.137101	rmsk72467|AluSp|AluSp-SINE|AluSp-Alu|Alu|exon-1	repeatMask-Alu	305	0.85	1	-12	-42	9_marmoset	9_marmoset	1	1	1	1	122	0	0	0	0	0	0	0	0	122	0	0	0	0	0	0	0	0
chr8	1954980	1955190	hsa-retrogene-29	122	-	112	56	210	CAGTGAGAGTGCACCTCCTTTCAGGGAGCACCTGGCTATCCTCCAGAGGAACAGTGAGAGTGCACCTCCTTTCAGGGAGCACCTGGCTATCCTCCAGAGGAACAGTGAGAGTGCACCTCCTTTCAGGGAGCACCTAGCTACCCATCCAGAAAAACAGTGAGAGTGCACCTCCTTTCAGGGAGCACCTGGCTATCCTCCAGAGGAACAGTG	CAGTGAGAGTGCACCTCCTTTCAGGGAGCACCTGGCTATCCTCCAGAGGAACAGTG	||||||||||||||||||||||||||||||||||||||||||||||||||||||||	CAGTGAGAGTGCACCTCCTTTCAGGGAGCACCTGGCTATCCTCCAGAGGAACAGTG	150	154	5	10	AAAAA	-0.0329003	ENST00000635855.1|KBTBD11-OT1-204|ENSG00000283239.1|KBTBD11-OT1|protein_coding|intron-29	antisenseAnno_intron	210	1	0.05	1558	2153	6_crab_eating_macaque	6_crab_eating_macaque	1	1	1	1	122	0	0	0	0	0	122	0	0	0	0	0	0	0	0	0	0	0
chr7	108867934	108868184	hsa-retrogene-30	122	+	112	56	250	GTGAATTCTAAGTCCCAGTTCCGGAGGTTGTGATTCTAGGATTAGAACCCTGAAGTCTATTCTTTAATAAACATTACAGATGATTTTGAAGTGAGTGGTTCTCTAAGCATACTTTGATATTGTCTTAGTTCTTTTGTGTGCTTCTATAACAAAACACCTTAGACTGGGTCACTTATAAAAAGCTTGTTAAAAACGTGAATTCTAAGTCCCAGTTCCGGAGGTTGTGATTCTAGGATTAGAACCCTGAAGT	GTGAATTCTAAGTCCCAGTTCCGGAGGTTGTGATTCTAGGATTAGAACCCTGAAGT	||||||||||||||||||||||||||||||||||||||||||||||||||||||||	GTGAATTCTAAGTCCCAGTTCCGGAGGTTGTGATTCTAGGATTAGAACCCTGAAGT	189	193	5	10	AAAAA	-0.0430528	rmsk4620654|MLT1A1|MLT1A1-LTR|MLT1A1-ERVL-MaLR|ERVL-MaLR|exon-1	antisenseAnno_repeatMask-ERVL-MaLR	118	0.47	1	-120	-12	9_marmoset	9_marmoset	1	1	1	1	122	0	0	0	0	0	0	0	0	122	0	0	0	0	0	0	0	0
chr7	76258418	76258788	hsa-retrogene-33-1	121	+	46	28	370	AAGAAATTAGAGTTTGCCGGGCGCGGTGGCTCACGCCTGTAATCCCAGCACGTTGGGAGGCCAAGGTGGGTGGATCACAAGGTCAGGAGTTCAAGACCAGCCTGGCCAGCATGGTGAAACCCCGTCTCTACTAAAAATACAAAAAATTAGCTGGGCGTGGTGGTGCATGCCTGTAGTCCCAGCTACTCGGGAGGCTGAGGCAGGAGAATTGCTTGAACCCAGCAGGCGGAGGATGCAGTGAGCTGAGATCATGCCACTGCACTCCAGCCTAGTCGACAGAGTGAGACTCCATCTCAAAAAAAAAAAAAAAAAAAAGAAAAAGAAAAAGAAAAAAAAAAAAGGAAGAAATTAGAGTTCGCCGTGCGCGGTG	AAGAAATTAGAGTTTGCCGGGCGCGGTG	||||||||||||||.||||.||||||||	AAGAAATTAGAGTTCGCCGTGCGCGGTG	296	340	45	75	AAAAAAAAAAAAAAAAAAAAGAAAAAGAAAAAGAAAAAAAAAAAA	0.0273652	rmsk4562085|AluSx3|AluSx3-SINE|AluSx3-Alu|Alu|exon-1	repeatMask-Alu	310	0.84	1	-15	-45	8_baboon	8_baboon	1	1	1	1	121	0	0	0	0	0	0	0	121	0	0	0	0	0	0	0	0	0
chr12	23751954	23752178	hsa-retrogene-32	121	+	109	57	224	GGCAGGTAGAGAAACTGGTCTAGAATTTTTGTTAAATTCTGGCACTTTTGTTAAAAACAGATTCAACAGTTTGTGGGCCTGAATTAATGCACCGTGACCAGGGTCAGAAGAATCCATCACAGATTCTGAGGGGAAACAAACCAGGCTCTAAAAAACTCTTGAAATAAGGCAGGTAGAGAAACTGGTCTAGAATTTTTGTTAAATTCTAGCACTTTTGTTAAAAA	GGCAGGTAGAGAAACTGGTCTAGAATTTTTGTTAAATTCTGGCACTTTTGTTAAAAA	||||||||||||||||||||||||||||||||||||||||.||||||||||||||||	GGCAGGTAGAGAAACTGGTCTAGAATTTTTGTTAAATTCTAGCACTTTTGTTAAAAA	150	155	6	12	AAAAAA	0.262218	ENST00000646273.1|SOX5-220|ENSG00000134532.19|SOX5|protein_coding|intron-8	antisenseAnno_intron	224	1	0.02	10915	3459	6_crab_eating_macaque	8_baboon,13_sheep,14_dog,7_rhesus,15_cat,2_chimpanzee,9_marmoset,5_orangutan,6_crab_eating_macaque	9	11	2	0.222222	504	0	43	0	0	21	121	21	121	44	0	0	0	25	25	14	0	0
chr14	105230413	105230573	hsa-retrogene-31	121	+	116	58	160	GAGAGAGAGGCCACACCACTGTCCGCGTAGTCGCCCAGCTGGGGGCGGGGGACAGCCTGGCAGCCCCGTGGCACCCTCAGGAGCAACAACCTAGCATCTCAGGAGAGAGAGGCCACACCACTGTCCGCGTAGTCGCCCAGCTGGGGGCGGGGGACAGCCT	GAGAGAGAGGCCACACCACTGTCCGCGTAGTCGCCCAGCTGGGGGCGGGGGACAGCCT	||||||||||||||||||||||||||||||||||||||||||||||||||||||||||	GAGAGAGAGGCCACACCACTGTCCGCGTAGTCGCCCAGCTGGGGGCGGGGGACAGCCT	85	89	5	5	AACAA	-0.305761	ENST00000547530.7|BRF1-210|ENSG00000185024.18|BRF1|protein_coding|intron-6	antisenseAnno_intron	160	1	0.01	1500	10691	2_chimpanzee	8_baboon,3_bonobo,15_cat,16_opossum,2_chimpanzee,9_marmoset,5_orangutan,4_gorilla,6_crab_eating_macaque	9	746	3	0.333333	68003	0	121	121	75	121	65	0	82	120	0	0	0	0	0	14	25	0
chr2	118973059	118973248	hsa-retrogene-34	120	+	110	55	189	CTCCAACTCTCTCTCTCCATGTCTCTCTCTCTGTCTCTCTGAATATAGATGTATGTACATAGAGAAAAACTCCGACTCTCTCCATGTCTCTCTCTCTGTCTCTCTGAATATAGATGTATGTACACAGAGAAAAACTCCAACTCTCTCTCTCCATGTCTCTCTCTCTGTCTCTCTGAATATAGATGTATG	CTCCAACTCTCTCTCTCCATGTCTCTCTCTCTGTCTCTCTGAATATAGATGTATG	|||||||||||||||||||||||||||||||||||||||||||||||||||||||	CTCCAACTCTCTCTCTCCATGTCTCTCTCTCTGTCTCTCTGAATATAGATGTATG	130	134	5	10	AAAAA	-0.213953	rmsk2578989|(CT)n|(CT)n-Simple_repeat|(CT)n-Simple_repeat|Simple_repeat|exon-1	repeatMask-Simple_repeat	34	0.18	1	-6	-149	9_marmoset	9_marmoset	1	1	1	1	120	0	0	0	0	0	0	0	0	120	0	0	0	0	0	0	0	0
chr18	78854305	78854517	hsa-retrogene-35	119	+	112	56	212	CCAGTGGGCTTCCTCCCCCATCATCACCCACTGGGGAAGAAGTGTTAAATAACCAATAGGCTTCCTCCCCCACCATCACCCACTGGTGAAGAAGTGCTAAATAACCAGTGGGCTTCCTCCCCCACCATCACCCACTGGTGAAGAAGTGTTAAATAACCAGTGGGCTTCCTCCCCCATCATCACCCACTGGGGAAGAAGTGTTAAATAACCAA	CCAGTGGGCTTCCTCCCCCATCATCACCCACTGGGGAAGAAGTGTTAAATAACCAA	||||||||||||||||||||||||||||||||||||||||||||||||||||||||	CCAGTGGGCTTCCTCCCCCATCATCACCCACTGGGGAAGAAGTGTTAAATAACCAA	151	156	6	7	AAATAA	-0.125252	intergenic	intergenic	0	0	0	0	0	8_baboon	8_baboon,7_rhesus,9_marmoset,5_orangutan,4_gorilla,6_crab_eating_macaque	6	7	1	0.166667	389	0	0	0	33	61	15	46	119	26	0	0	0	0	0	0	0	0
chr2	131847690	131851790	hsa-retrogene-37-1	118	+	100	60	4100	GGTGGCGGGTGCCTGTAATCCCAGCTACTCGGGAGACTGAGGCGGGAGAATGGCATGAACCTGGGAGGCGGAGCTTGCAGTGAGCCGAGAGCGCGCCACTGCACTCCTGCCTGGGCGACAGAGCAAGACTCTGTCTCAAAAAAAAAAAAAAAAAAAGAAAAGAAAAGAAAGAAATGCATTGTCTCAGGCTCTATCACAGACCTGCTGTACCCAGTGATTTTTGCTGTAATAAGCATCCTGGGTAATTCCTXXXXXXAGGGGGAAATGCCACCAGTGTCTTTGCTAAAACATAGCAAGAGTCCGGCCGGGTGCCGTGGCTCAAGCCTGTAATCCCAGCACTTTGGGATGCCAAGGCAGGCGGATCACAAGGTCAGGAGATCGAGACCATCCTGGCTAACA…	GGTGGCGGGTGCCTGTAATCCCAGCTACTCGGGAGACTGAGGCGGGAGAATGGCATGAAC	|||||||||||||||||||||||||||||.|||||.|||||||.||||||||||.|||||	GGTGGCGGGTGCCTGTAATCCCAGCTACTGGGGAGGCTGAGGCAGGAGAATGGCGTGAAC	4015	4028	14	18	AAAAATATAAAAAA	0.0370013	rmsk2602682|L1M5|L1M5-LINE|L1M5-L1|L1|exon-1	repeatMask-L1	379	0.09	1	-528	-3193	4_gorilla	4_gorilla	1	1	1	1	118	0	0	0	118	0	0	0	0	0	0	0	0	0	0	0	0	0
chr8	130405896	130406049	hsa-retrogene-36	118	+	106	53	153	ATTAAAATCAATTATTATCCCAATACCTGAAGATAAATACTGTTCCTATACTAGTCAAGAAAGTAATCTAGGTTCATCAGAAAAAATATTAAGGCATAAAATTAAAATCAATTATTATCCCAATACCTGAAGATAAATACTGTTCCTATACTA	ATTAAAATCAATTATTATCCCAATACCTGAAGATAAATACTGTTCCTATACTA	|||||||||||||||||||||||||||||||||||||||||||||||||||||	ATTAAAATCAATTATTATCCCAATACCTGAAGATAAATACTGTTCCTATACTA	81	86	6	12	AAAAAA	-0.0253977	ENST00000520927.5|ASAP1-209|ENSG00000153317.15|ASAP1|protein_coding|intron-1	antisenseAnno_intron	153	1	0.01	3926	21684	9_marmoset	12_cow,9_marmoset	2	2	1	0.5	194	0	0	0	0	0	0	0	0	118	0	0	76	0	0	0	0	0
chr3	164865882	164866252	hsa-retrogene-16-2	117	+	29	17	370	GATTTCAAGGACTTTCGGCCGGATGCAGTGGCTCTCTGTAATCCCCCAGCACTTTGGCAGGCCGAGGCAGGCGGATCACGAGGTCAGGAAATCGAGACCATCCTGGCTAACATGGAGAAACCCCGTCTCTACTAACAATACAAAAACAATAAAAACAAAATTAGCCGGGCATGGCGGCGGGGGACTGTGGTCCCAGCTACTCCAGAGGCTGAGGCGGGAGAATGGCGTGAACCTGGGAGGCGGAGCTTGCAGTGAGCCCAGATCGCGCCACTGCTCTCCAGCCTGGGAGACAGAGCCAGACTCCGTCTCAAAAAAAAAAAAAAAAAAAAAAAAAAAAAAAAAAAAAAAAAAAAGATTTCAAGGATTTTCG	GATTTCAAGGACTTTCG	|||||||||||.|||||	GATTTCAAGGATTTTCG	310	353	44	88	AAAAAAAAAAAAAAAAAAAAAAAAAAAAAAAAAAAAAAAAAAAA	-0.0991151	rmsk3364223|AluY|AluY-SINE|AluY-Alu|Alu|exon-1	repeatMask-Alu	323	0.87	1	-16	-31	9_marmoset	9_marmoset	1	1	1	1	117	0	0	0	0	0	0	0	0	117	0	0	0	0	0	0	0	0
chr2	231830227	231830502	hsa-retrogene-38-1	117	+	109	57	275	GCCCAGAGTGAGAAACCCTGCTCTAGAAACCCTACAGTGTACAGGCCAGCCGCCACATCAGAGAATAATCTGCTCCAAAATAGAAATAGTGCCCAGAGTGAGAAACACTGCTCTAGAAACCCTACAGTGTACAGGCTCCACAAACCCTGCTCTAGAAACCCTACAGGGTACAGGCCAGCCGCCACATCAGAGAAAAATCTGCTCCAAATAGAAATAGTGCCCAGAGTGAGAAACCCTGCTCTAGAAACCCTACATTGTACAGGCCAGCCGCCACA	GCCCAGAGTGAGAAACCCTGCTCTAGAAACCCTACAGTGTACAGGCCAGCCGCCACA	||||||||||||||||||||||||||||||||||||.||||||||||||||||||||	GCCCAGAGTGAGAAACCCTGCTCTAGAAACCCTACATTGTACAGGCCAGCCGCCACA	206	214	9	8	AAATAGAAA	0.0402739	rmsk2773721|MER20|MER20-DNA|MER20-hAT-Charlie|hAT-Charlie|exon-1	repeatMask-hAT-Charlie	91	0.33	1	-147	-37	7_rhesus	7_rhesus,6_crab_eating_macaque	2	2	1	0.5	230	0	0	0	0	0	113	117	0	0	0	0	0	0	0	0	0	0
chr16	1093035	1093207	hsa-retrogene-39	117	+	110	60	172	CACACAGTCGGCGCTCAACCAATCACTGCACACAGTCGGCGCTCAACCAATCACAGCACACAGTCGGCGCTCAACCAATCCCTGCACACAGTCGGTGCTCAACAAATCACAGCACACAGTCGGCGCTCAATCAATCCCTGCACACAGTCGGCGCTCAACCAATCACAGCACA	CACACAGTCGGCGCTCAACCAATCACTGCACACAGTCGGCGCTCAACCAATCACAGCACA	||||||||||||||||||.|||||.|||||||||||||||||||||||||||||||||||	CACACAGTCGGCGCTCAATCAATCCCTGCACACAGTCGGCGCTCAACCAATCACAGCACA	101	106	6	7	AACAAA	-0.603283	ENST00000328449.6|C1QTNF8-201|ENSG00000184471.9|C1QTNF8|protein_coding|intron-4	antisenseAnno_intron	172	1	0.06	2441	289	11_rat	8_baboon,17_platypus,3_bonobo,11_rat,7_rhesus,16_opossum,10_mouse,2_chimpanzee,5_orangutan,6_crab_eating_macaque,4_gorilla	11	38	1	0.0909091	2155	0	71	19	19	95	95	103	113	0	88	117	0	0	0	0	22	19
chr19	12430191	12430346	hsa-retrogene-41-1	116	-	102	56	155	CTCATACTGGAGAGAACCCGTATGAATGTAAGGAATGTGGGAAAGCATTTGCTTCTCTCAGTTCCTTGCATAGACATAAAAAGACTCACTGGAAAAAAACTCACACTGGAGAGAACCCATATGAATGTAAGGAATGTGGGAAAGCATTTGCTTCT	CTCATACTGGAGAGAACCCGTATGAATGTAAGGAATGTGGGAAAGCATTTGCTTCT	||||.||||||||||||||.||||||||||||||||||||||||||||||||||||	CTCACACTGGAGAGAACCCATATGAATGTAAGGAATGTGGGAAAGCATTTGCTTCT	93	99	7	14	AAAAAAA	-0.810146	ENST00000301547.10|ZNF443-201|ENSG00000180855.16|ZNF443|protein_coding|cds-4	cds	155	1	0.08	1634	36	8_baboon	8_baboon,9_marmoset	2	2	1	0.5	142	0	0	0	0	0	0	0	116	26	0	0	0	0	0	0	0	0
chr17	657850	658184	hsa-retrogene-40	116	-	111	58	334	TTTCTCACTTTAGTGGGATGTAACTATCCACGAACTCCCTGCCGAGTTTCTCACTTTAGTGGGATGTATCTATCCACGAACTCACGGCCGAGTATCTCACTTTAGTGGGATGTATCTATCCACGAACTCCCTGCCGAGTTTCTCACTTTAGTGGGATGTATCTATCCACGAACTCACGGCCGAGTATCTCACTTTAGTGGGATGTATCTATCCACGAACTCCCTGCCGAGTTTCTCACTTTAGTGCGATGTATCTATCCAAGAACTCACGGCCGAGTTTCTCACTTTAGTGGGATGTATCTATCCACGAACTCCCTGCCGAGTTTCTCACTTTA	TTTCTCACTTTAGTGGGATGTAACTATCCACGAACTCCCTGCCGAGTTTCTCACTTTA	||||||||||||||||||||||.|||||||||||||||||||||||||||||||||||	TTTCTCACTTTAGTGGGATGTATCTATCCACGAACTCCCTGCCGAGTTTCTCACTTTA	260	264	5	5	AAGAA	-0.30115	ENST00000575207.6|VPS53-218|ENSG00000141252.21|VPS53|protein_coding|intron-5	intron	334	1	0.08	3624	301	5_orangutan	5_orangutan	1	1	1	1	116	0	0	0	0	116	0	0	0	0	0	0	0	0	0	0	0	0
chr4	52609883	52610232	hsa-retrogene-44-1	115	-	22	11	349	TAGAATTGAGGCCGGGCGCGGTGGCTCACGCCTGTAATCCCAGCACTTTGGGAGGCCGAGACGGGCGGATCACGAGGTCAGGAGATCGAGACCATCCTGGCTAACACGGTGAAACCCCGTCTCTACTAAAAATACAAAAATTAGCCGGGCATGGTGGCGCGCGCCTGTAGTCCCAGCTACACGGGAGGCTGAGGCAGGAGAATGGCGTGAACCCGGGAGGCGGAGCTTGCAGTGAGTCGAGATCGCGCCACTGCACTCCAGCCTGGGCGACAGAGCGAAACTCCGCCTCAAAAAAAAAAAAAAAAAAAAAAAAAAAAAAAAAAAAAAAAAAAAAGAAATAGAATTGAGG	TAGAATTGAGG	|||||||||||	TAGAATTGAGG	290	338	49	93	AAAAAAAAAAAAAAAAAAAAAAAAAAAAAAAAAAAAAAAAAAAAAGAAA	0.0892229	rmsk3525485|AluYg6|AluYg6-SINE|AluYg6-Alu|Alu|exon-1	repeatMask-Alu	325	0.93	1	-9	-15	8_baboon	8_baboon	1	1	1	1	115	0	0	0	0	0	0	0	115	0	0	0	0	0	0	0	0	0
chr16	88139268	88139509	hsa-retrogene-43	115	-	105	55	241	GGTTTCAGATCCACTTTTCACAGCAATTTTCTTCATCACATCCCCAGGCCAGGGGACAAAAAGGTTTTGGATCCACTTTTCACAGCAATTTTCCTCATCACGTCCCCAGGCCAAGGGGCAAAAAGGTTTCGGATCCACTTTTCACAGCAATTTTCCTCGTCACATCCCCAGGCCAGGGGGCAAAAAGGTTTCAGATCCACTTTTCACAGCAATTTTCCTCATCACATCCCCAGGCCAGGGG	GGTTTCAGATCCACTTTTCACAGCAATTTTCTTCATCACATCCCCAGGCCAGGGG	|||||||||||||||||||||||||||||||.|||||||||||||||||||||||	GGTTTCAGATCCACTTTTCACAGCAATTTTCCTCATCACATCCCCAGGCCAGGGG	182	186	5	10	AAAAA	0.194799	intergenic	intergenic	0	0	0	0	0	3_bonobo	3_bonobo,4_gorilla	2	3	1	0.5	253	0	0	115	73	0	0	0	0	0	0	0	0	0	0	0	0	0
chr19	451011	451260	hsa-retrogene-42	115	-	108	59	249	GCGTGGCCATCCACACACTGAAATATGACGTGGCCACGGCGTGGCCATCCACACGCTGAAATATGACGTGGCTATGGTATGGCCATCCACACGCTGAAATACAGCACAGCCATGGCGTGGCCATCCACACACTGAAATATGATGTGGCTATGGTATGGCCATCCACACGCTAAAATACGACGTGGCCACGGCGTGGCCATCCACACGCTGAAATATGATGTGGCCACGGCGTGGCCATCCACACGCTGA	GCGTGGCCATCCACACACTGAAATATGACGTGGCCACGGCGTGGCCATCCACACGCTGA	||||||||||||||||.|||||||||||.||||||||||||||||||||||||||||||	GCGTGGCCATCCACACGCTGAAATATGATGTGGCCACGGCGTGGCCATCCACACGCTGA	172	177	6	7	AAAATA	-0.819172	ENST00000264554.11|SHC2-201|ENSG00000129946.11|SHC2|protein_coding|intron-1	intron	249	1	0.01	9268	10079	9_marmoset	8_baboon,11_rat,9_marmoset	3	3	1	0.333333	216	0	0	0	0	0	0	0	58	115	0	43	0	0	0	0	0	0
chr2	114834917	114835093	hsa-retrogene-45	115	+	110	60	176	TATATATAAGCCATATCTACACACCTATGTATATATAAGCCATATCTACACACCTATGTATATAAAAGACATATCTACACACCTATGTATATAAAAGACATATCTACACACCTATGTACATATCAGCCATATCTACACACCTATGTATATATAAGCCATATCTACACACCTATGTA	TATATATAAGCCATATCTACACACCTATGTATATATAAGCCATATCTACACACCTATGTA	||.||||.||||||||||||||||||||||||||||||||||||||||||||||||||||	TACATATCAGCCATATCTACACACCTATGTATATATAAGCCATATCTACACACCTATGTA	93	102	10	5	AAAAGACATA	-0.576139	ENST00000461250.5|DPP10-209|ENSG00000175497.17|DPP10|protein_coding|intron-3	intron	176	1	0	127743	474145	5_orangutan	3_bonobo,11_rat,15_cat,2_chimpanzee,10_mouse,5_orangutan,1_human,4_gorilla	8	16	1	0.125	1238	27	100	100	89	115	0	0	0	0	44	105	0	0	0	97	0	0
chr10	24809152	24809497	hsa-retrogene-44-3	114	-	14	7	345	GAAAGCTGGCCGGGCGCGGTGGCTCACGCCTGTAATCCCAGCACTTTGGGAGGCCGAGGCGGGCGGATCACGAGGTCAGGAGATCGAGACCATCCTGGCTAACAAGGTGAAACCCCGTCTCTACTAAAAATACAAAAAATTAGCCGGGCGTAGTGGCGGGCGCCTGTAGTCCCAGCTACTTGGGAGGCTGAGGCAGGAGAATGGCGTGAACCCGGGAGGCGGAGCTTGCAGTGAGCCGAGATCCCGCCACTGCACTCCAGCCTGGGCGACAGAGTGAGACTCCGTCTCAAAAAAAAAAAAAAAAAAAAAAAAAAAAAAAAAAAAAAAAAAAAAAAAAAGAAAGCT	GAAAGCT	|||||||	GAAAGCT	289	338	50	100	AAAAAAAAAAAAAAAAAAAAAAAAAAAAAAAAAAAAAAAAAAAAAAAAAA	-0.0222112	rmsk489104|AluYa5|AluYa5-SINE|AluYa5-Alu|Alu|exon-1	repeatMask-Alu	331	0.96	1	-7	-7	8_baboon	8_baboon	1	1	1	1	114	0	0	0	0	0	0	0	114	0	0	0	0	0	0	0	0	0
chr7	69240218	69240567	hsa-retrogene-44-2	114	-	24	12	349	GAGTAGTTGGCCGCCGTGCGCGGTGGCTCACGCCTGTAATCCCAGCACTTTGGGAGGCCGAGGCGGGCAGATCACGAGGTCAGGAAATCGAGACCATCCTGGCTAACACAGTGAAACCCCGTCTCTACTAAAAATACAAAAAATTAGCCGGACGTGGTGGCGGGCATCTGTAGTCCCAGCTACTTGGGAGGCTGAGGCAGGAGAATGGCGTGGACCCAGGAGGCGGAGCTTACAGTGAGCCGAGATCGCGCCACTGCACTCCAGCGTGGGCGACAGGGCAAGACTCCGTCTCAAAAAAAAAAAAAAAAAAAAAAAAAAAAAAAAAAAAAAAAAAAAAGAGTAGTTGGCC	GAGTAGTTGGCC	||||||||||||	GAGTAGTTGGCC	293	337	45	90	AAAAAAAAAAAAAAAAAAAAAAAAAAAAAAAAAAAAAAAAAAAAA	-0.0541765	rmsk4543734|AluY|AluY-SINE|AluY-Alu|Alu|exon-1	repeatMask-Alu	325	0.93	1	-12	-12	8_baboon	8_baboon	1	1	1	1	114	0	0	0	0	0	0	0	114	0	0	0	0	0	0	0	0	0
chr19	12579305	12579621	hsa-retrogene-48-1	114	+	72	56	316	TTTGGGAGGCCAAGGCAGGTGGATTACCTGAGGTCAGGAGTTCAAGACCAGCCTGGCCAACATGGTGAAACCCCGTCTCTACTAAAAATATAAAAATTAGTTGGGCGTGGTGGCATGTGCCTGTAATGCCAGCTACTAGGGGGCCTGAGGCAGGATTGCTTTGACCTGGGAGGCAGAGGTTGCGCCACTTTCACTCCAGCCTAGGCAACAGAGTAAGACTCCAGCTCAAAAAAAAAAAAAAAAAAAAGTAAAACGAACAATTTGGGAGGCCAAGGTGGGTGGATCATTTGAGGTCAAGAGTTTAAGATCAGCCTGG	TTTGGGAGGCCAAGGCAGGTGGATTACCTGAGGTCAGGAGTTCAAGACCAGCCTGG	|||||||||||||||..|||||||.|..||||||||.|||||.||||.||||||||	TTTGGGAGGCCAAGGTGGGTGGATCATTTGAGGTCAAGAGTTTAAGATCAGCCTGG	228	253	26	42	AAAAAAAAAAAAAAAAAAAAGTAAAA	-0.0792367	rmsk2235724|AluSx|AluSx-SINE|AluSx-Alu|Alu|exon-1	repeatMask-Alu	253	0.8	0.87	37	-63	9_marmoset	8_baboon,13_sheep,12_cow,17_platypus,14_dog,15_cat,16_opossum,10_mouse,9_marmoset,1_human	10	19	1	0.1	467	24	0	0	0	0	0	0	48	114	24	0	10	14	19	13	16	18
chr21	8786465	8786649	hsa-retrogene-46-1	114	-	100	60	184	GATCTCAAACCCATGCTAAAGGGAAGCTTACAGCTGCAGATCCTTAAATTAAAAAGAAGAAAGATCTCAAACCCGTGCTAAAGGGAAGCTTACAGCTGCAGATGCTTAAATTAAAAAGAAGAAAGATCTCAAACCCTTGCTAAAGGGAAGCTTATAGCTGCAGGTGCTTAAATTAAAAAGAAGA	GATCTCAAACCCATGCTAAAGGGAAGCTTACAGCTGCAGATCCTTAAATTAAAAAGAAGA	||||||||||||.|||||||||||||||||.||||||||.|.||||||||||||||||||	GATCTCAAACCCTTGCTAAAGGGAAGCTTATAGCTGCAGGTGCTTAAATTAAAAAGAAGA	113	124	12	14	AAAAAGAAGAAA	-0.203496	rmsk2924561|L1MB2|L1MB2-LINE|L1MB2-L1|L1|exon-1	repeatMask-L1	67	0.36	1	-68	-49	5_orangutan	3_bonobo,5_orangutan	2	2	1	0.5	143	0	0	29	0	114	0	0	0	0	0	0	0	0	0	0	0	0
chr9	80108831	80109053	hsa-retrogene-47	114	-	102	56	222	TCTGGGAGCTAGTTTAGAATATAGGGTAAGATTACAGTATCACAGCTCTAGATAGCTACAGCAGAGTCATGAGTATTTTGTTAACCAAGAACTGGAGAGGTTAGTAGAGTAAGAGGCTCCCATTAAGAATCTCTTATTAAGATAGACTAAAAAAGAGAGTCAAGATTCTGGGAGCTAGTTTAGAATACAGGGTAAGATTACAGTATCACAGCTCTAAATAGC	TCTGGGAGCTAGTTTAGAATATAGGGTAAGATTACAGTATCACAGCTCTAGATAGC	|||||||||||||||||||||.||||||||||||||||||||||||||||.|||||	TCTGGGAGCTAGTTTAGAATACAGGGTAAGATTACAGTATCACAGCTCTAAATAGC	149	154	6	12	AAAAAA	-0.0629844	intergenic	intergenic	0	0	0	0	0	4_gorilla	8_baboon,12_cow,14_dog,3_bonobo,7_rhesus,2_chimpanzee,9_marmoset,5_orangutan,1_human,4_gorilla,6_crab_eating_macaque	11	23	5	0.454545	1397	67	69	67	114	114	114	114	67	114	0	0	11	0	22	0	0	0
chr1	20826431	20826795	hsa-retrogene-17-2	113	-	56	43	364	CACATTCTGGCCGGGCGCAGTGATTCACACCTGTAATCCCAGCACTTTGGGAGGCCAAGGTGGGCAGATCACGAGGTTAAGAGATCGAGACCATCCTGGCCAACATGGTGAAACCCTGTCTCTACTAAAAATACAAAAATTAGCCAGGCATGGTGGCACGCACCTGTAGTCCCAGCTACTTAGGAGGCTGAGGCAGGAGAATAGCTTGAACCCGGGAGGCAGAGGTTGCAGTTAGCCGAGATCATGCCACTGCGCTCCAGCCTGGCAACAGAGCAAGACTCTGTCTCAAAAAAAAAAAAAAAAAAAAAAAAAAAGAAAGACTCACATTCTGGCTGGCACAGTGGCTCACGCCTGTAATCCCAGC	CACATTCTGGCCGGGCGCAGTGATTCACACCTGTAATCCCAGC	||||||||||-|.|||.|||||..||||.||||||||||||||	CACATTCTGG-CTGGCACAGTGGCTCACGCCTGTAATCCCAGC	288	318	31	57	AAAAAAAAAAAAAAAAAAAAAAAAAAAGAAA	0.073667	rmsk43151|AluSc|AluSc-SINE|AluSc-Alu|Alu|exon-1	repeatMask-Alu	306	0.84	1	-8	-50	9_marmoset	9_marmoset	1	1	1	1	113	0	0	0	0	0	0	0	0	113	0	0	0	0	0	0	0	0
chr6	101147928	101148281	hsa-retrogene-44-4	112	+	20	10	353	TCCACAATTAGGCCGGGCGCGGTGGCTCACGCCTGTAATCCCAGCACTTTGGGAGGCCGAGGCGGGTGGATCATGAGGTCAGGAGATCGAGACCATCCTGGCTAACAAGGTGAAACCCCGTCTCTACTAAAAATACAAAAAATTAGCCGGGCGCGGTGGCGGGCGCCTGTAGTCCCAGCTACTCGGGAGGCTGAGGCAGGAGAATGGCGTGAACCCGGGACGCGGAGCTTGCAGTGAGCCGAGATTGCGCCACTGCAGTCCGCAGTCTGGCCTGGGCGACAGAGCGAGACTCCGTCTAAAAAAAAAAAAAAAAAAAAAAAAAAAAAAAAAAAAAAAAAAAAAATCCACAATTA	TCCACAATTA	||||||||||	TCCACAATTA	298	343	46	92	AAAAAAAAAAAAAAAAAAAAAAAAAAAAAAAAAAAAAAAAAAAAAA	0.0338832	rmsk4251761|AluYb8|AluYb8-SINE|AluYb8-Alu|Alu|exon-1	repeatMask-Alu	318	0.9	1	-10	-25	8_baboon	8_baboon	1	1	1	1	112	0	0	0	0	0	0	0	112	0	0	0	0	0	0	0	0	0
chr15	90247234	90248040	hsa-retrogene-53	112	-	48	39	806	GGCCGGGTGTGATGGCTCACGCCTGTAATCCCAGCACTTTGGGAGGCCAAGGTGGGCGGATCACCAGGTCACGAGATCAAGACCATCCTGGCTAACACGGTGAAACCCCCTCTCTACTAAAAATAAAAAAATAAAAAAATAAAAATTAGCTGGGCATGGTGGCGGGCGCCTGTAGTCCCAGCTACTTGGAAGGCTGAGGCAGGAGAATGGTGTGAATCCGGAGCTTGCAGTGAACGGAGATCGCGCCACTXXXXXXACTTCTTGATCTTTCCTCAGCATATGATACTCTCATATGAAACTCTCCTCCTGGCTAGGAGTGGCAGCCTACATCGCTAATCCCAGCACCTTGGGAAGCTGAGGCAGGAGGATTACTGGAGGCCAGGAGTTTGAGACCAGGCT…	GGCCGGGTGTGATGGCTCACGCCTGTAATCCCAGCACTT	||||.|-||||.||.||||.|.|||||||||||||||||	GGCCAG-TGTGGTGACTCATGGCTGTAATCCCAGCACTT	727	768	42	64	AAAAAAAAAAAAAAAAGAAAAAAGAAAAGAAAAGAAAAAAAA	0.0159658	rmsk1661160|AluY|AluY-SINE|AluY-Alu|Alu|exon-1	repeatMask-Alu	311	0.39	1	0	-495	8_baboon	8_baboon,7_rhesus,6_crab_eating_macaque	3	3	1	0.333333	246	0	0	0	0	0	119	15	112	0	0	0	0	0	0	0	0	0
chr6	53088835	53089365	hsa-retrogene-51-1	112	-	70	55	530	CGGTGGCTCACGTCTGTAATCCCAGCACTTTGGGAGGCCGAGGCAGGCGGATCACGAGGTCAGGAGATCGAGACCATCCTGGCTAACATGGTGAAACCCCATCTCTACTAAAAAATACAAAAAATTAGCCGGGCCTGGTGGCGGGCGCCTGTAGTCCCAGCTACTGGGGAGGCTGAGGCAGGAGAATGGTGTGAACCCGGGAGGCAGAGCTTGCAGTGAGCCAAGATGGCACCACTGCACCTGCAGCCTGXXXXXXAAAAAACAAAAACAAACAAAAAAAAACCCCACTAGGGCTACAGAGGCTGAGGCAGGAGAATGGTGTGAACCCAGAGGCGGAGCTTGCAGTGAGCCGAGATTGCGCCACTGCACTCCAGCCTGGGCGACAGAGCGAGACTCTGT…	CGGTGGCTCACGTCTGTAATCCCAGCACTTTGGGAGGCCGAGGCAGGCGGATCAC	||||||||||||.|||||||.||.|||||||.||||.|.||||..||||||||||	CGGTGGCTCACGCCTGTAATTCCTGCACTTTAGGAGACTGAGGTGGGCGGATCAC	427	462	36	42	AAAAAAAAAAAAACAAAGAAAGAAAGAAAAAAACCA	-0.0445432	rmsk4178719|AluY|AluY-SINE|AluY-Alu|Alu|exon-1	repeatMask-Alu	304	0.57	0.97	9	-226	9_marmoset	9_marmoset	1	1	1	1	112	0	0	0	0	0	0	0	0	112	0	0	0	0	0	0	0	0
chr21	5614192	5614423	hsa-retrogene-52-1	112	+	78	59	231	AAGAAAGAAAGAAAGAAAGAAAGAAAGAAAGAAAGAAAGAAAGAAAGAAAGAAAGAAAGAAAGAGAGAGAGAGAGAAAGAAAGAAAGAAAGGAAGGAAGGAAGGAAGGAAGGAAGGAAGGAAGGAAAAGAAAGAAAGAAAGAAAGAGAAAGAAAGAAAGGAAAAGAAAGAATGAAAGAAGAAAGAAAGAGAAAGAAGGAAGGAAGGAAGAAAGAAAGAAAAAGAAAGAAAG	AAGAAAGAAAGAAAGAAAGAAAGAAAGAAAGAAAGAAAGAAAGAAAGAAAGAAAGAAAG	||||||||||||--|||||||.|||.|||.|||-||||||||||||-||-|||||||||	AAGAAAGAAAGA--GAAAGAAGGAAGGAAGGAA-GAAAGAAAGAAA-AA-GAAAGAAAG	125	171	47	34	AAAAGAAAGAAAGAAAGAAAGAGAAAGAAAGAAAGGAAAAGAAAGAA	-0.140958	rmsk2921148|(GAAA)n|(GAAA)n-Simple_repeat|(GAAA)n-Simple_repeat|Simple_repeat|exon-1	repeatMask-Simple_repeat	209	0.9	0.73	-22	79	5_orangutan	3_bonobo,5_orangutan	2	2	1	0.5	156	0	0	44	0	112	0	0	0	0	0	0	0	0	0	0	0	0
chr15	59097364	59097506	hsa-retrogene-50	112	-	101	53	142	CGTTTCAAATGATCAGTTTATCACAACTGTTATGGTTCAAATGCTGAAGTGTGCTAGCAGCTAAAAGAAAGTCACCAGAGTAAGAAAAACGTTTCAAACGATCAGTTTATCACAACTGTTATGGTTCAAATGCTGAAGTGTG	CGTTTCAAATGATCAGTTTATCACAACTGTTATGGTTCAAATGCTGAAGTGTG	|||||||||.|||||||||||||||||||||||||||||||||||||||||||	CGTTTCAAACGATCAGTTTATCACAACTGTTATGGTTCAAATGCTGAAGTGTG	82	89	8	11	AAGAAAAA	0.335897	ENST00000348370.9|RNF111-201|ENSG00000157450.16|RNF111|protein_coding|utr3-14	antisenseAnno_utr3	55	0.39	0.02	-87	2464	2_chimpanzee	7_rhesus,15_cat,2_chimpanzee,9_marmoset,5_orangutan,6_crab_eating_macaque	6	7	3	0.5	696	0	112	0	0	112	114	114	0	112	0	0	0	0	0	86	0	0
chr15	101763133	101763282	hsa-retrogene-49-1	112	+	106	58	149	GACACTCGTGGAGGCGTCAGCAGAGAAGGCAGACCAAGGAGTTCATCTTCTCAGAGCTGCTGCCCAACCTGCACTCGCGTGGGAACAAGAAGACACTCGTGGAGGCGTCGGCAGAGCAGGCAGACCAAGGAGTTCATCTTCTCAGAGCT	GACACTCGTGGAGGCGTCAGCAGAGAAGGCAGACCAAGGAGTTCATCTTCTCAGAGCT	||||||||||||||||||.||||||.||||||||||||||||||||||||||||||||	GACACTCGTGGAGGCGTCGGCAGAGCAGGCAGACCAAGGAGTTCATCTTCTCAGAGCT	84	91	8	6	AACAAGAA	2.4497	ENST00000561463.1|DNM1P47-202|ENSG00000259660.2|DNM1P47|transcribed_unprocessed_pseudogene|exon-2	pseudogene	149	1	0.01	10668	1649	7_rhesus	13_sheep,12_cow,17_platypus,14_dog,11_rat,7_rhesus,15_cat,16_opossum,10_mouse,9_marmoset,5_orangutan,1_human	12	39	6	0.5	2924	116	0	0	0	114	0	118	0	114	114	114	114	112	112	114	114	114
chr1	212051428	212052061	hsa-retrogene-54-1	111	-	22	11	633	TTTCATATCCAGCTTCTTTTCGGCCGGAACCGCCATCTTCCAGTAATTCGCCAAAATGACAAACACAAAGGGAAAGAGGAGAGGCACCCGATATATGTTCTCTAGGCCTTTTAGAAAACATGGAGTTGTTCCTTTGGCCACATATATGCGAATCTATAAGAAAGGTGATATTGTAGACATCAAGGGAACGGGTACTGTTCAAAAAGGAATGCCCCACAAGTGTTACCATGGCAAAACTGGAAGAGTCTACXXXXXXAGGAAAATGATCAGAAAAAGAAAGAAGCCAAAGAGAAAGGTACCTGGGTTCAACTAAAGCGCCAGCCTGCTCCACCCAGAGAAGCACACTTTGTGAGAACCAATGGGAAGGAGCCTGAGCTGCTGGAACCTATTCCCTATGAA…	TTTCATATCCA	|||||||||||	TTTCATATCCA	576	622	47	89	AAAAAAAAAAAAAAAAAAAAAAAAAAAAAAAAAAAAAAAAAAAAGAA	2.89423	ENST00000401418.2|RPL21P28-201|ENSG00000220749.4|RPL21P28|processed_pseudogene|exon-1	pseudogene	483	0.76	1	-55	-95	2_chimpanzee	17_platypus,3_bonobo,11_rat,7_rhesus,2_chimpanzee,10_mouse,4_gorilla,6_crab_eating_macaque	8	9	5	0.625	863	0	111	103	111	0	111	111	0	0	109	111	0	0	0	0	0	76
chr16	1594998	1595388	hsa-retrogene-16-3	111	+	76	58	390	TTGCAGGCCGGGCACGGTGGCTCACGCCTGTAATCCCAGCACTTTGGGAGGCCGAGGCGGGCGGATCACAAGGTCAGGAGATGGAGACCCTCCTGGCTAACACGGTGAAACCCTGTCTCTACTAAAAATACAAAAGATTAGCCGGGCGTGGCGGCGGGCGCCTGTAGTCCCAGCTACTCGGGAGGCTGAGGCAGGAGAATGGTGTGAACCCAGGAGGCGGAGCTTGCAGTGAGCCGAGATGGCGCCACTGCACTCCAGCCTGGGTGACAGAGTGAGACTTCGTCTCAAATAAACAAACAAACAAACAAACAAATAAATAAAATAAAGGAAACTTACAGACCAGGCTTGGTGGCTCACGCCTCTCATCCCAGTACTTTGGGAGGCCGAGGC	TTGCAGGCCGGGCACGGTGGCTCACGCCTGTAATCCCAGCACTTTGGGAGGCCGAGGC	||.|||.||.|||..||||||||||||||.|.|||||||.||||||||||||||||||	TTACAGACCAGGCTTGGTGGCTCACGCCTCTCATCCCAGTACTTTGGGAGGCCGAGGC	287	331	45	35	AAATAAACAAACAAACAAACAAACAAATAAATAAAATAAAGGAAA	-0.128298	rmsk1698717|AluY|AluY-SINE|AluY-Alu|Alu|exon-1	repeatMask-Alu	311	0.8	1	-5	-74	8_baboon	8_baboon	1	1	1	1	111	0	0	0	0	0	0	0	111	0	0	0	0	0	0	0	0	0
chr19	7123927	7124601	hsa-retrogene-51-2	110	+	14	12	674	TATATAAAAATAGGCTGGGCGTGGTGGCTCACGCCTGTAATCCCAGCACTTTGGGAGGCCAAGGCAGGCGGATCATGAGGTCAGGAGATCGAGACCATCCTGGCTAACACAGTGAAACCCCGTCTCTACTGAAAATACAAAAAAATTAGCCAGGCACTGGGCGTGGTGGCTCACGCCTGTAATCCCAGCACTTTGGGAGGCCAAGGCGGGTGGATCACGAGGTCAGGAGTTCAAGACCAGCCTGGCCAGCXXXXXXGAGTGAGACTCCATCTCAAAAAAAAAAAAAAAAAACAATCAGCCAGGCGTGGTAGCAGGCGCCTGTAGTCCCAGCTACTCGGGAGGCTGAGGCAGGAGAATAGTGTGAATCCAGGAGGTGGAGCTTGCAGTGAGCTGAGATTG…	TATATAAAAATA	||||||.|.|||	TATATATATATA	615	662	48	96	AAAAAAAAAAAAAAAAAAAAAAAAAAAAAAAAAAAAAAAAAAAAAAAA	-0.15692	rmsk2220611|AluSx3|AluSx3-SINE|AluSx3-Alu|Alu|exon-1	repeatMask-Alu	306	0.45	1	-156	-212	8_baboon	8_baboon	1	1	1	1	110	0	0	0	0	0	0	0	110	0	0	0	0	0	0	0	0	0
chr4	105448925	105449271	hsa-retrogene-44-5	110	+	16	8	346	TTTAAAATATTGGCCGGGCGCGGTGGCTCACGCCTGTAATCCCAGCACTTTGGGAGGCCGAGGCGGGCGGATCACGAGGTCAGGAGATCGAGACCATCCCGGCTAAAACGGTGAAACCCCGTCTCTACTAAAACTACAAAAAATAGCCGGGCGTAGTGGCGGGCGCCTGTAGTCCTAGCTACTTGGGAGGCTGAGGCAGGAGAATGGCGTGAACCCGGGAGGCGGAGCTTGCAGTGAGCCGAGATCCCGCCACTGCACTCCAGCCTGGGCGACAGAGCGAGACTCCGTCTCAAAAAAAAAAAAAAAAAAAAAAAAAAAAAAAAAAAAAAAAAAAAAAATTTAAAAT	TTTAAAAT	||||||||	TTTAAAAT	292	338	47	94	AAAAAAAAAAAAAAAAAAAAAAAAAAAAAAAAAAAAAAAAAAAAAAA	0.0574164	rmsk3613704|AluYa8|AluYa8-SINE|AluYa8-Alu|Alu|exon-1	repeatMask-Alu	327	0.95	1	-11	-8	9_marmoset	9_marmoset	1	1	1	1	110	0	0	0	0	0	0	0	0	110	0	0	0	0	0	0	0	0
chr14	101026752	101027126	hsa-retrogene-55	110	-	99	57	374	CCCAGAAAACCTCTCTTCAGGTACCACCAAGTAACACTGACAAGAACACCACTGATTCCTTCCCCAAACTTGACATTCAGTCCTGGAAGTCCTGTTAAATACGGATTGGACACTGGGGTTAGTAGAACAGATGACATCAGTCAAAATAATACAGCACAGGCTTCGTGGTTAACCATAGATTTCTGTCCAGTGGACTGGAGCTGAGAGTAACGCCCTTCCCTGAAGCTGAGGTCTGGACCAGAAGGCCTCCAAGATGGGATTTGATACTGGAAAAGAGGTTAACCAGGTGTGTTTCGTCCTCATTAAAGAAACAGAAACCCAGAAAACCTCTCTTCAGGTACCACTGATTAACACTGACAAGAACACCACTGATT	CCCAGAAAACCTCTCTTCAGGTACCACCAAGTAACACTGACAAGAACACCACTGATT	|||||||||||||||||||||||||||..|.||||||||||||||||||||||||||	CCCAGAAAACCTCTCTTCAGGTACCACTGATTAACACTGACAAGAACACCACTGATT	305	317	13	11	AAAGAAACAGAAA	0.519421	ENST00000385028.3|MIR329-1-201|ENSG00000207761.3|MIR329-1|miRNA|exon-1	antisenseAnno_miRNA	80	0.21	1	-262	-32	15_cat	15_cat	1	1	1	1	110	0	0	0	0	0	0	0	0	0	0	0	0	0	0	110	0	0
chr3	76018750	76019440	hsa-retrogene-57	110	-	100	60	690	CATGTGGGGAGGCCATAATGCAAATATTAGACAATTCCAAGGAGTACACAGTATTCTCAGATACGCACGGAACTTCAGAGAAAACCGAACCATGTGGGGAGGCCATAATGCAAGTATTAGCCAATTCCAAGGAATACACAGTATTCTCAGATACACATGGAACTTCAGAGAAAACTTAACCATGTAGGGAGGCGATAACGCAAATATTAGACAATTTCAAGGAATACACAGTATTCTCAGATACATACGGXXXXXXAAAACCTAACCATTTGGGGAGACCATAATGCAAATATTAGCCAATTTGAAGGAATACACCGTATTCTCAGATATGCACAGAACTTCAGAGAAAACCGAACCATGTGGGGAGGCCATAATGCAAATATTAGCCAATTCCAAGGA…	CATGTGGGGAGGCCATAATGCAAATATTAGACAATTCCAAGGAGTACACAGTATTCTCAG	|||||.|||||||||.||||||||||||||.||||||||||||.||||||||||||||||	CATGTTGGGAGGCCACAATGCAAATATTAGCCAATTCCAAGGAATACACAGTATTCTCAG	621	625	5	10	AAAAA	-0.0900027	rmsk3219171|L1MEd|L1MEd-LINE|L1MEd-L1|L1|exon-1	repeatMask-L1	134	0.19	1	-30	-526	4_gorilla	3_bonobo,4_gorilla	2	2	1	0.5	218	0	0	108	110	0	0	0	0	0	0	0	0	0	0	0	0	0
chr18	80206991	80207170	hsa-retrogene-56	110	-	101	53	179	CATCGGAAGAATCTTTCATTTACTGTTAAGTATTTATTGATAATCACTAGCCATCCAAATAAACATCGGAAGAATCTTTCATTTACTGTTAAGTATTTATTGATAATCACTAGCCATCCAAATAAACATCGGAAGAATCTTTCATTTACTGTTAAGTCTTTATTGATAATCACTAGCCA	CATCGGAAGAATCTTTCATTTACTGTTAAGTATTTATTGATAATCACTAGCCA	|||||||||||||||||||||||||||||||.|||||||||||||||||||||	CATCGGAAGAATCTTTCATTTACTGTTAAGTCTTTATTGATAATCACTAGCCA	120	126	7	9	AAATAAA	0.286242	ENST00000353265.8|PARD6G-201|ENSG00000178184.16|PARD6G|protein_coding|intron-1	intron	179	1	0	40106	4059	2_chimpanzee	3_bonobo,2_chimpanzee,4_gorilla	3	6	2	0.666667	574	0	110	110	110	0	0	0	0	0	0	0	0	0	0	0	0	0
chr7	136938800	136938983	hsa-retrogene-65	109	+	13	9	183	TAGCCCTCAGCCCACCCGCAGGGGAGTTTACTACCTGGGGACCCCCCTTGCCGATGCCTCCAGCTACAAAGTTGCTTTTTTTTTGGTCCAAAATAAAACTTCAGCTAGCTCTGCCAAAAAAAAAAAAAAAAAAAAAAAAAAAAAAAAAAAAAAAAAAAAAAAAGAGTGCTTGTGTAGCCATCA	TAGCCCTCA	|||||.|||	TAGCCATCA	116	163	48	96	AAAAAAAAAAAAAAAAAAAAAAAAAAAAAAAAAAAAAAAAAAAAAAAA	-0.0932416	rmsk4669004|(A)n|(A)n-Simple_repeat|(A)n-Simple_repeat|Simple_repeat|exon-1	repeatMask-Simple_repeat	48	0.26	1	-115	-20	14_dog	8_baboon,12_cow,14_dog,7_rhesus,15_cat,16_opossum,9_marmoset,1_human,6_crab_eating_macaque	9	9	2	0.222222	640	28	0	0	0	0	106	106	106	33	0	0	17	0	109	109	26	0
chr7	55658653	55658998	hsa-retrogene-17-3	109	-	19	17	345	AGAGGATCCAGCCAGGCGCGGTGGCTCACGCCTGTAGTCCCAGCACTTCGGGAGGCCGAGGCAGGTGGATCATGACGTTTGAGACCAGCCTGGCCAACATAGTGAAACCCCGTCTCTACTAAAAATACAAAAAATTAGCGGGGCGTGGTGGCGGGCCCCTGTAATCCCAGCTACTTGGGGGGTTGAGGCAGGAGAACTGCTTGAAGCCGGGAGGCAGAGGTTGCTGTGAGCTGAGATCACGCCACTGCAGTCCACCTGGGCAACAGTGCCAGACTCCATCTCAAAAAAAAAAAAAAAAAAAAAAAAAAAAAAAAAAAAAAAAAAAAACAGAGGATCCCTGTCAGG	AGAGGAT-CCAGCCAGG	|||||||-||.|.||||	AGAGGATCCCTGTCAGG	283	327	45	90	AAAAAAAAAAAAAAAAAAAAAAAAAAAAAAAAAAAAAAAAAAAAA	0.11144	ENST00000432235.1|ENST00000432235|ENSG00000231317.1|ENSG00000231317|unprocessed_pseudogene|exon-5	pseudogene	9	0.03	0.05	183	-336	12_cow	12_cow,9_marmoset	2	2	1	0.5	119	0	0	0	0	0	0	0	0	10	0	0	109	0	0	0	0	0
chr12	120559286	120559549	hsa-retrogene-60-1	109	-	69	62	263	AGCCAGGTGTGGTGGTGCGTGCCTGTAATCTCAGCTACTCAGGACGCTGAGGCAGGAGAATCTCTTGAACCTGGGAGGCGGAGATTGCAGTGAGCCGGGATTGCACCACTGCATTCCAGCCTGGCAACAGAGTGAGACTCCATCTCAAAACAAAAACAAAAACAAAAAAAGCACAACACACACACACAAAAAAAACAAAAATTAGCCGGGCGTGGTGGCAGGTGCCTGAAATGCCAGCTACTCAGGAAGCTGAGGAAGGAAAA	AGCCAGGTGTGGTGGT-GCGTGCCTGTAAT-CTCAGCTACTCAGGACGCTGAGGCAGGAGAA	||||.||.|||||||.-|-|||||||.|||-|-|||||||||||||.|||||||.||||.||	AGCCGGGCGTGGTGGCAG-GTGCCTGAAATGC-CAGCTACTCAGGAAGCTGAGGAAGGAAAA	152	201	50	40	AAAAACAAAAACAAAAAAAGCACAACACACACACACAAAAAAAACAAAAA	-0.135844	rmsk1159739|AluSc|AluSc-SINE|AluSc-Alu|Alu|exon-1	repeatMask-Alu	170	0.65	0.56	133	-93	8_baboon	8_baboon	1	1	1	1	109	0	0	0	0	0	0	0	109	0	0	0	0	0	0	0	0	0
chr19	36021395	36021590	hsa-retrogene-59-1	109	-	97	56	195	TTAACCAGGCATGGTGGCACACACCTATAGTCCTAGCTACTTGGGAGGCTGAAGTGAGAGGATCGCTTGAGCCCAGGAGTTCAAGACCAGCCTGGGCAATCAACATGGTGAGACCTCATCTCTACTAATAATGAAAAAATTAATCAGGCATGGTGGCGCACACCTGTAGTCCTAGCTACTTGGGAGGCTGAAGTG	TTAACCAGGCATGGTGGCACACACCTATAGTCCTAGCTACTTGGGAGGCTGAAGTG	||||.|||||||||||||.|||||||.|||||||||||||||||||||||||||||	TTAATCAGGCATGGTGGCGCACACCTGTAGTCCTAGCTACTTGGGAGGCTGAAGTG	134	139	6	12	AAAAAA	-0.368866	rmsk2280461|AluJo|AluJo-SINE|AluJo-Alu|Alu|exon-1	repeatMask-Alu	191	0.98	0.64	-4	106	9_marmoset	9_marmoset	1	1	1	1	109	0	0	0	0	0	0	0	0	109	0	0	0	0	0	0	0	0
chr17	43259645	43260989	hsa-retrogene-61	109	-	98	49	1344	GACAGAATGAAAGAGCCCGGCGCGGTGGCTTACGCCTGTAATCCCAGCGCTTTGGGAGGCCGAGGCGGGCGGATCGCCTGAGGTCAGGAGCTCGAGACCAGCCTGGCCGACATGGCGAAACCCCCTAAAAATACAAAAATTAGCCGGGCGTGGTGGCCTGCGCCTGTAATCCCAGCTACCCAGGAGGCTGAGGCAGGAGAATCGCTGGAACCCGGGAGGTAGAGGCTGCAGTGAGCCGAGATCGCGCCACXXXXXXTTATTGTAGTCAAGGCAAGGGGGCAGGTAAGGTATGCCAGTCATCTCCAATGATCGTGCTGCCCGTCAATAATCCCAGCTACTCGGGAGGCTGAGACAGGAGAATCGCTTGAACCCGGGAGGCGGAAGTTTCAGCGAGCCGAG…	GACAGAATGAAAGAGCCCGGCGCGGTGGCTTACGCCTGTAATCCCAGCG	|||||||||||||||||||||||||||||||||||||||||||||||||	GACAGAATGAAAGAGCCCGGCGCGGTGGCTTACGCCTGTAATCCCAGCG	1288	1295	8	11	AAAATAAA	-0.0803747	rmsk1967682|AluSp|AluSp-SINE|AluSp-Alu|Alu|exon-1	repeatMask-Alu	304	0.23	1	-316	-724	1_human	2_chimpanzee,9_marmoset,5_orangutan,1_human,4_gorilla	5	15	1	0.2	362	109	16	0	26	17	0	0	0	46	0	0	0	0	0	0	0	0
chr12	529978	530107	hsa-retrogene-63	109	+	98	49	129	TACATCCTGCCGTGTACCTTCGGTAAAGGTGAGCTGCTATGAATATTGCCATTATTACAACTACTTAGGAGCAAAAACAATACATCCTGCCGTGTACCTTCGGTAAAGGTGAGCTGCTATGAATATTGC	TACATCCTGCCGTGTACCTTCGGTAAAGGTGAGCTGCTATGAATATTGC	|||||||||||||||||||||||||||||||||||||||||||||||||	TACATCCTGCCGTGTACCTTCGGTAAAGGTGAGCTGCTATGAATATTGC	73	80	8	11	AAAAACAA	-0.036179	ENST00000266383.10|B4GALNT3-201|ENSG00000139044.12|B4GALNT3|protein_coding|intron-1	intron	129	1	0	69433	5058	2_chimpanzee	8_baboon,3_bonobo,2_chimpanzee,9_marmoset,4_gorilla,6_crab_eating_macaque	6	24	6	1	2802	0	120	120	120	0	120	0	120	120	0	0	0	0	0	0	0	0
chr2	114084547	114084704	hsa-retrogene-58	109	+	100	50	157	CCACAGCTTCTATAAGATGCCAACGCACCCACCAAATGTCCTACTGCCTGACACCTCTCCATAGACTTTGCAGAGAATACATCAGTTGGTCCTATCATCTAAATAAACCACAGCTTCTATAAGATGCCAACGCACCCACCAAATGTCCTACTGCCTG	CCACAGCTTCTATAAGATGCCAACGCACCCACCAAATGTCCTACTGCCTG	||||||||||||||||||||||||||||||||||||||||||||||||||	CCACAGCTTCTATAAGATGCCAACGCACCCACCAAATGTCCTACTGCCTG	101	107	7	9	AAATAAA	0.120398	intergenic	intergenic	0	0	0	0	0	6_crab_eating_macaque	8_baboon,3_bonobo,7_rhesus,2_chimpanzee,9_marmoset,5_orangutan,4_gorilla,6_crab_eating_macaque	8	60	4	0.5	6442	0	115	115	115	111	109	109	109	109	0	0	0	0	0	0	0	0
chr7	159071836	159071992	hsa-retrogene-64	109	+	100	50	156	TCCAGAGTCCCATGTCTCTAGGCTGGGAACCCTGCAGCACCTGCTGGATGAAGGCACGATGGTACTGGCAGGTAAGAAAACACACATCGCTAGACTAGCAACAAAATCCAGAGTCCCATGTCTCTAGGCTGGGAACCCTGCAGCACCTGCTGGATG	TCCAGAGTCCCATGTCTCTAGGCTGGGAACCCTGCAGCACCTGCTGGATG	||||||||||||||||||||||||||||||||||||||||||||||||||	TCCAGAGTCCCATGTCTCTAGGCTGGGAACCCTGCAGCACCTGCTGGATG	100	106	7	9	AACAAAA	-0.0277127	ENST00000377633.7|VIPR2-202|ENSG00000106018.14|VIPR2|protein_coding|intron-1	antisenseAnno_intron	156	1	0	13258	24842	4_gorilla	8_baboon,3_bonobo,7_rhesus,2_chimpanzee,5_orangutan,6_crab_eating_macaque,4_gorilla	7	19	5	0.714286	1546	0	54	36	109	109	109	109	109	0	0	0	0	0	0	0	0	0
chr5	131799088	131799277	hsa-retrogene-66	109	-	102	56	189	TGAAATAACTTTATATACTTATTTACTGTCTCCTCACCTAGAAAGTTAGCTCTTTTGTACTTTGGATCCCCACTGCCTAGAACGTAAATGATTGTGGAAAGAATATGTTAATATCTTAATCATCAATAAATAGTGCAATAACTTTAAATACTTATTTACTGTCTCCTCACCTAGAAAGTTAGCTCTTTT	TGAAATAACTTTATATACTTATTTACTGTCTCCTCACCTAGAAAGTTAGCTCTTTT	||.||||||||||.||||||||||||||||||||||||||||||||||||||||||	TGCAATAACTTTAAATACTTATTTACTGTCTCCTCACCTAGAAAGTTAGCTCTTTT	125	130	6	7	AATAAA	-0.140063	rmsk3967649|L2a|L2a-LINE|L2a-L2|L2|exon-1	repeatMask-L2	83	0.44	0.61	52	-106	8_baboon	8_baboon,9_marmoset	2	2	1	0.5	219	0	0	0	0	0	0	0	109	110	0	0	0	0	0	0	0	0
chr17	80209536	80209707	hsa-retrogene-62	109	+	104	57	171	TTAACCCAAGCCAGAGGACGGGCATCGCCACCCAGCAACGCCAGTGTCACCGAAGAATTAACCCAAGGCAGAGGATGGGCATTGCCACCCAGCAACGCCAGTGTCACCGAAGAATTAACCCAAGCCAGAGGACGGGCATCACCACCCAGCAATGCCAGTGTCACCGAAGAA	TTAACCCAAGCCAGAGGACGGGCATCGCCACCCAGCAACGCCAGTGTCACCGAAGAA	||||||||||||||||||||||||||.|||||||||||.||||||||||||||||||	TTAACCCAAGCCAGAGGACGGGCATCACCACCCAGCAATGCCAGTGTCACCGAAGAA	110	114	5	5	AAGAA	-0.416527	ENST00000344227.6|CARD14-201|ENSG00000141527.18|CARD14|protein_coding|dwstr-1	dwstr	171	1	0.34	227	102	4_gorilla	7_rhesus,9_marmoset,4_gorilla,6_crab_eating_macaque	4	4	2	0.5	391	0	0	0	109	0	109	105	0	68	0	0	0	0	0	0	0	0
chr8	117968519	117968884	hsa-retrogene-44-6	108	-	28	14	365	TAAATAAGGCAGAATTGGCTGGGCACAGTGGCTCACGCCTGTAATCCCAGCACTTTGGGAGGCCGAGGCGGGCGGATCACAAGGTCAGGAGATCGAGACCATCCTGGCTAACCTGGTGAAACCCCGTCTCTACTAAAAATACAAAAAATTAGCCGGGCGTCGTGGTGGGCGCCTATAGTCCCAGCTACTCGGGAGGCTGAGGCAGGAGAATGGCGTGAACCCGGGAGGTGGAGCTTGCAGTGAGCCGAGATCAAGCCACTGCACTCCAGCCTGGGTGACAGAGTGAGACTCCGTCTCAAAAAAAAAAAAAAAAAAAAAAAAAAAAAAAAAATAAATAAATAAATAAATAAATAAATAAGGCAGAA	TAAATAAGGCAGAA	||||||||||||||	TAAATAAGGCAGAA	298	347	50	80	AAAAAAAAAAAAAAAAAAAAAAAAAAAAAAAAAATAAATAAATAAATAAA	0.131108	rmsk4914588|AluY|AluY-SINE|AluY-Alu|Alu|exon-1	repeatMask-Alu	339	0.93	1	-16	-10	9_marmoset	8_baboon,9_marmoset	2	2	1	0.5	196	0	0	0	0	0	0	0	88	108	0	0	0	0	0	0	0	0
chr10	37141999	37142152	hsa-retrogene-70	108	+	97	51	153	CATCTGAGAAATTTACGTGGCCAGCAAAAGGAAGACCTAGGAAGATCGCATGGGAGAAAAAAGAAGACACACCTAGGGAAATTATGAGTCCCGCAAAAGAAACATCTGAGAAATTTACGTGGGCAGCAAAAGGAAGACCTAGGAAGATCGCAT	CATCTGAGAAATTTACGTGGCCAGCAAAAGGAAGACCTAGGAAGATCGCAT	||||||||||||||||||||.||||||||||||||||||||||||||||||	CATCTGAGAAATTTACGTGGGCAGCAAAAGGAAGACCTAGGAAGATCGCAT	95	102	8	11	AAAAGAAA	0.248534	ENST00000361713.2|ANKRD30A-201|ENSG00000148513.19|ANKRD30A|protein_coding|cds-7	cds	153	1	0.27	282	138	6_crab_eating_macaque	7_rhesus,9_marmoset,6_crab_eating_macaque	3	3	1	0.333333	186	0	0	0	0	0	108	40	0	38	0	0	0	0	0	0	0	0
chr12	74845131	74845328	hsa-retrogene-67	108	+	98	54	197	TTTCCAAATACTGGAGGATTTTTCAGTAGATTTTAAATGAGTGGTTTATGTTCTAATAATTTATAGAAAAATCTAATATTTAAATAATTGTGTCTTAGGGCTTGTTGCAGAATATATCTGAGTAGGTTAGATTCCATGAAAAATTTCCAAATACTGGAGGATTTTTTCAGTAGATTTTAAATGAGTGGTTTATTTTC	TTTCCAAATACTGGAGGA-TTTTTCAGTAGATTTTAAATGAGTGGTTTATGTTC	||||||||||||||||||-|||||||||||||||||||||||||||||||.|||	TTTCCAAATACTGGAGGATTTTTTCAGTAGATTTTAAATGAGTGGTTTATTTTC	139	143	5	10	AAAAA	-0.12866	intergenic	intergenic	0	0	0	0	0	8_baboon	8_baboon,9_marmoset,5_orangutan	3	3	1	0.333333	206	0	0	0	0	78	0	0	108	20	0	0	0	0	0	0	0	0
chrX	39776631	39776807	hsa-retrogene-69	108	-	99	52	176	GGAGGGACACTGTTCTACTTATCTCTTACTACGTCATAGTATTTGCTACTTAGCATTATGATTTCCTGGAAGAAATAAATCTAGAATTTTCTTTTTGAAATCTAAAAACACAGGTTATAAAAGGGGAGGGACACTGTTCTAGTTATCTCTTACTACGTCATAGTATTTGCTACTTA	GGAGGGACACTGTTCTACTTATCTCTTACTACGTCATAGTATTTGCTACTTA	|||||||||||||||||.||||||||||||||||||||||||||||||||||	GGAGGGACACTGTTCTAGTTATCTCTTACTACGTCATAGTATTTGCTACTTA	104	110	7	9	AAAAACA	0.0483506	intergenic	intergenic	0	0	0	0	0	2_chimpanzee	3_bonobo,2_chimpanzee,9_marmoset,5_orangutan,4_gorilla	5	6	3	0.6	633	0	108	108	124	108	0	0	0	99	0	0	0	0	0	0	0	0
chr6	515635	515770	hsa-retrogene-71	108	+	100	50	135	GGAGAGACGCACACAGCTGGGGCGGTCCTAGGAGGGAGCGAGAAGCCAGAGTGACCGTAATCATACAACGATTTCCAACAACAAAGGAGAGACGCACACAGCTGGGGCGGTCCTAGGAGGGAGCGAGAAGCCAGA	GGAGAGACGCACACAGCTGGGGCGGTCCTAGGAGGGAGCGAGAAGCCAGA	||||||||||||||||||||||||||||||||||||||||||||||||||	GGAGAGACGCACACAGCTGGGGCGGTCCTAGGAGGGAGCGAGAAGCCAGA	77	85	9	8	AACAACAAA	-0.198313	ENST00000230449.9|EXOC2-201|ENSG00000112685.14|EXOC2|protein_coding|intron-23	antisenseAnno_intron	135	1	0	15935	16698	2_chimpanzee	8_baboon,3_bonobo,2_chimpanzee,5_orangutan,1_human,6_crab_eating_macaque	6	7	4	0.666667	585	43	108	108	0	108	108	0	87	0	0	0	0	0	0	0	0	0
chr7	158576823	158576984	hsa-retrogene-68	108	+	101	53	161	CATGGGGCCTACACAACACTGAGGGCTGCCCACCCTGCCTGATGCCACAGACAGCATGGGGCCTGCACAACACTGAGGGCTCCCCACCCTGCCTGATGCCACAAACAACATGGGGCCTACACAACACTGAGGGCTGCGCACCCTGCCTGATGCCACAGACA	CATGGGGCCTACACAACACTGAGGGCTGCCCACCCTGCCTGATGCCACAGACA	|||||||||||||||||||||||||||||.|||||||||||||||||||||||	CATGGGGCCTACACAACACTGAGGGCTGCGCACCCTGCCTGATGCCACAGACA	103	108	6	7	AAACAA	-0.432486	ENST00000389418.9|PTPRN2-203|ENSG00000155093.19|PTPRN2|protein_coding|intron-1	antisenseAnno_intron	161	1	0	87038	10573	8_baboon	8_baboon,5_orangutan,6_crab_eating_macaque	3	3	1	0.333333	205	0	0	0	0	55	42	0	108	0	0	0	0	0	0	0	0	0
chr14	19713928	19714300	hsa-retrogene-16-4	107	+	11	8	372	CTCTTTTATAAAATGTGTTCCGGCCGGGCGCGGTGGCTCACGCCTGTAATCCCAGCACTTTGGGAGGCCGAGGCGGGTGGATCATGAGGTCAGGAGATCGAGACCATCCTGGCTAACAAGGTGAAACCCCGTCTCTACTAAAAATACAAAAAATTAGCCGGGCGCGGTGGCGGGCGCCTGTAGTCCCAGCTACTCGGGAGGCTGAGGCAGGAGAATGGCGTGAACCCGGGAAGCGGAGCTTGCAGTGAGCCGAGATTGCGCCACTGCAGTCCGCAGTCCGACCTGGGCGACAGAGCGAGACTCCGTCTCAAAAAAAAAAAAAAAAAAAAAAAAAAAAAAAAAAAAAAAAAAAAAAAATGTGTTCCTTTTTTA	CTCTTTTA	||.|||||	CTTTTTTA	310	357	48	96	AAAAAAAAAAAAAAAAAAAAAAAAAAAAAAAAAAAAAAAAAAAAAAAA	0.0585166	rmsk1356771|AluYb8|AluYb8-SINE|AluYb8-Alu|Alu|exon-1	repeatMask-Alu	336	0.9	1	-21	-15	8_baboon	8_baboon,9_marmoset	2	2	1	0.5	117	0	0	0	0	0	0	0	107	10	0	0	0	0	0	0	0	0
chr9	107456800	107457160	hsa-retrogene-74-1	107	+	73	54	360	GGCCGGGCATGGTGGCTCACAGCTGTAATCCCAGCACTTTGGGAGGCCGAGGCAGGTGGATCAGCTGAGGTCAGGAGTTCAAGACCAGCCTGGGTAACCTGGTGAAACCCGTCTCTATTGAAAATACAAAAAACTTAGCAGGACGAGGTAGTGGGCACCTATAATCCCAGCTACTCGGGAGGCTGAGGCAGGAGAATCACTTGAACCCGGGAGGCGGAGGTTGCAGTGAGCCAGGATTGCGCCGTTGCACTCCAGCCTGGGTGATAGAGCAAGACTCTGCCTCAAAAAAAAAAAAAAAAAGTAAGGTTGGCTGGGAGTGGTGGCTTACGCCTGTAATCCCAGCACTTTGGGAGGCCAAGG	GGCCGGGCA-TGGTGGCTCACAGC-TGTAATCCCAGCACTTTGGGAGGCCGAGG	|||.|||-|-||||||||.||-||-|||||||||||||||||||||||||.|||	GGCTGGG-AGTGGTGGCTTAC-GCCTGTAATCCCAGCACTTTGGGAGGCCAAGG	284	300	17	34	AAAAAAAAAAAAAAAAA	0.0760237	rmsk5134227|AluSx1|AluSx1-SINE|AluSx1-Alu|Alu|exon-1	repeatMask-Alu	300	0.83	1	0	-60	2_chimpanzee	3_bonobo,2_chimpanzee	2	2	2	1	214	0	107	107	0	0	0	0	0	0	0	0	0	0	0	0	0	0
chr11	47252369	47252740	hsa-retrogene-75-1	107	-	93	59	371	TTAGCCAGGTGTGGTGGCAGGTGCCTGTAGTCCCAGCTACTCGAGAGGCTGAGGCAGGAGAATGGCGTGAACCTGGGAGGTGAAGCTTGCAGTGAGCCGAGACTGTGCCACTGCACTCCAGCCTGGGCGACAGTGGGAGACTCTGTCACAAAAACAAAACAAAACAAACAAAAAAAACAGCCGGGTGGGTGCGGTGGCTCACACCTGTAATCCCAGCACTTTGGGAGGCCAAAATGGGCAGATCACCTGAGGTCGGGAGTTCGAGACCAGCCTGACCAACATGGAGAAGCTGTCTCTACTAAAAATACAAAATTAGCCAGGCGTGGTGGCACATGCCTGTAATCCCAGCTACTCGGGAGGCTGAGGCAGGA	TTAGCCAGGTGTGGTGGCAGGTGCCTGTAGTCCCAGCTACTCGAGAGGCTGAGGCAGGA	|||||||||.|||||||||..||||||||.|||||||||||||.|||||||||||||||	TTAGCCAGGCGTGGTGGCACATGCCTGTAATCCCAGCTACTCGGGAGGCTGAGGCAGGA	301	312	12	14	AAAAATACAAAA	-0.0595637	rmsk771624|AluSp|AluSp-SINE|AluSp-Alu|Alu|exon-1	repeatMask-Alu	185	0.5	0.66	-186	94	7_rhesus	7_rhesus	1	1	1	1	107	0	0	0	0	0	0	107	0	0	0	0	0	0	0	0	0	0
chrY	12445755	12446050	hsa-retrogene-72-1	107	+	102	61	295	AGGAGATGAGGACACAGACACACACAGAGGGATGACCCTGTGAGGACACAGGGAGAAGATGGTGTCTACAAGCCAAGGAGGGAGGCCTCAGGAGGAACCAGCCCTGCTCACACCTTTATCTTGGACCTCCAGCCTCTAGGACTGTGAGAGAACCAATGTCTGTTGTGTGTAAGCCACCCCGTCTATAGTATTCTGTGATAGCAGCCTGAAATGGACTAAGACATCTCATAAGAAGAGGAGATTGGAACACAGACACACACAGAGGGACGACCCTGTGAGGACACAGGGAGAAGAT	AGGAGATGAGGA-CACAGACACACACAGAGGGATGACCCTGTGAGGACACAGGGAGAAGAT	|||||||.-|||-||||||||||||||||||||.|||||||||||||||||||||||||||	AGGAGATT-GGAACACAGACACACACAGAGGGACGACCCTGTGAGGACACAGGGAGAAGAT	230	234	5	5	AAGAA	0.0610557	rmsk5497945|MLT1B|MLT1B-LTR|MLT1B-ERVL-MaLR|ERVL-MaLR|exon-1	repeatMask-ERVL-MaLR	223	0.76	0.57	167	-72	9_marmoset	9_marmoset	1	1	1	1	107	0	0	0	0	0	0	0	0	107	0	0	0	0	0	0	0	0
chr7	156155465	156155614	hsa-retrogene-73	107	+	102	51	149	GTGGGGACGTCACAGGTGTGGACGTGGTGCGGGTGTAGACGTAGAACAAGTGGGGACGTCACAGGTGTGGACGTGGTGCGGGTGTAGACGTAGAACAAGTGGGGACGTCACAGGTGTGGACGTGGTGCGGGTGTAGACGTAGAACAAGT	GTGGGGACGTCACAGGTGTGGACGTGGTGCGGGTGTAGACGTAGAACAAGT	|||||||||||||||||||||||||||||||||||||||||||||||||||	GTGGGGACGTCACAGGTGTGGACGTGGTGCGGGTGTAGACGTAGAACAAGT	94	98	5	5	AACAA	-0.772217	intergenic	intergenic	0	0	0	0	0	2_chimpanzee	8_baboon,7_rhesus,2_chimpanzee,5_orangutan,6_crab_eating_macaque,4_gorilla	6	29	1	0.166667	2220	0	107	0	97	98	95	115	81	0	0	0	0	0	0	0	0	0
chr7	24239684	24240030	hsa-retrogene-77-1	106	-	16	8	346	TATCTCCCGCAGGGCACGGTGGCTCACGCCCGTAATCCCAGCACTTTGGGAGGCCGAGACGGGTGGATCAAGAGGTCAGGAGATCGAGACCATCCTGACTAACATGGTGAAAACCCGTCTCTACTAAAAATACAAAAAATTAGCCGGGCGTGGTAGCGGGCGCCTGTAGTCCCAGCTACTCGGGAGGCTGAAGCAGGAGAATGGCGTGAACCCAGGACGCGGAGCTTGCAATGAGCCGAGATCGCGCCACTGCACTCCAGCCTGGGCGACAGAGCGAAACTCCATCTCAAAAAAAAAAAAAAAAAAAAAAAAAAAAAAAAAAAAAAAAAAAAAGATAATATCTCCC	TATCTCCC	||||||||	TATCTCCC	289	338	50	90	AAAAAAAAAAAAAAAAAAAAAAAAAAAAAAAAAAAAAAAAAAAAAGATAA	0.0626532	rmsk4468071|AluY|AluY-SINE|AluY-Alu|Alu|exon-1	repeatMask-Alu	325	0.94	1	-8	-13	8_baboon	8_baboon,9_marmoset	2	2	2	1	212	0	0	0	0	0	0	0	106	106	0	0	0	0	0	0	0	0
chr11	84858759	84858907	hsa-retrogene-78	106	+	89	47	148	TTTAATAAAAATATACACACTTTAAAACTAACATCATGGGAAATAGTTTGTACTTGTTTGTTTGACAAGTACTCAAACAAAAAGAAACAATTAGTTCTCTTTTTAATAAAAATATACACATTTTAAAACTAACATCATGGGAAATAGT	TTTAATAAAAATATACACACTTTAAAACTAACATCATGGGAAATAGT	|||||||||||||||||||.|||||||||||||||||||||||||||	TTTAATAAAAATATACACATTTTAAAACTAACATCATGGGAAATAGT	75	90	16	17	AAACAAAAAGAAACAA	-0.0478494	rmsk840170|MIR|MIR-SINE|MIR-MIR|MIR|exon-1	repeatMask-MIR	3	0.02	0.01	-145	253	8_baboon	8_baboon,1_human	2	2	1	0.5	136	30	0	0	0	0	0	0	106	0	0	0	0	0	0	0	0	0
chr4	37066219	37066449	hsa-retrogene-76	106	+	93	49	230	TCATACTTTAAAATTTTAACTGAGAATAACACACCTCACTTTCACTCACAGTCCATTGGCAAGTATTCAGTAACTGCAAAGGATACTGGGAAATGTAGTCTGGCTGTGTGCCCAGAACGAAGAGTAAGTAGATTTAGTCAACTGTTAGCCACACACCTGCTGGAAAAATGCTAATAAAAAATCATACTTTAAAATTTTAACTGAGAATAGCACACCTCACTTTCACTCAC	TCATACTTTAAAATTTTAACTGAGAATAACACACCTCACTTTCACTCAC	||||||||||||||||||||||||||||.||||||||||||||||||||	TCATACTTTAAAATTTTAACTGAGAATAGCACACCTCACTTTCACTCAC	173	181	9	13	AATAAAAAA	-0.147523	rmsk3500524|MLT1J1|MLT1J1-LTR|MLT1J1-ERVL-MaLR|ERVL-MaLR|exon-1	antisenseAnno_repeatMask-ERVL-MaLR	132	0.57	1	-19	-79	9_marmoset	9_marmoset,6_crab_eating_macaque	2	2	1	0.5	160	0	0	0	0	0	54	0	0	106	0	0	0	0	0	0	0	0
chr15	36979777	36979958	hsa-retrogene-79	106	-	96	48	181	TCCTAAATTTCTAATAATATCTATATTGTATGGGGTTTTTATATAATCCTTTAGAGTAATATATATATGTGTTATTATATATATTTATTATATAAACTGACAAATGGAGAATTTTCAAAGTTAAGGAAAAATCTCCTAAATTTCTAATAATATCTATATTGTATGGGGTTTTTATATAATC	TCCTAAATTTCTAATAATATCTATATTGTATGGGGTTTTTATATAATC	||||||||||||||||||||||||||||||||||||||||||||||||	TCCTAAATTTCTAATAATATCTATATTGTATGGGGTTTTTATATAATC	127	131	5	10	AAAAA	-0.110634	ENST00000338564.9|MEIS2-202|ENSG00000134138.20|MEIS2|protein_coding|intron-9	intron	181	1	0	56855	29377	9_marmoset	9_marmoset	1	1	1	1	106	0	0	0	0	0	0	0	0	106	0	0	0	0	0	0	0	0
chr1	91961866	91962199	hsa-retrogene-44-8	105	+	9	7	333	GCCAAGGTTGGCCGGGCGCGGTGGCTCACGCTTGTAATCCCAGCACTTTGGGAGGCCGAGGCGGGCGGATCACGAGGTCAGGAGATCTAGACCACGGTGAAACCCCATCTCTACTAAAAATACAAAAAGTTAGCCGGGCGTAGTGGAGGGCGCCTGTAGTCCCAGCTACTCGGGAGGCGGAGGCAGGAGAATGGCGTGAACCCGGGAGGCGGAGCTTGCAGTGAGCCGAGATGGAGCCACTGCACTCCAGCCTGGGTGACAGAGCAAGACTCCGTCTCAAAAAAAAAAAAAAAAAAAAAAAAAAAAAAAAAAAAAAAAAAAAAAAATCCAAGG	GCCAAGG	.||||||	TCCAAGG	279	326	48	96	AAAAAAAAAAAAAAAAAAAAAAAAAAAAAAAAAAAAAAAAAAAAAAAA	0.121412	rmsk194996|AluYc|AluYc-SINE|AluYc-Alu|Alu|exon-1	repeatMask-Alu	317	0.95	1	-9	-7	8_baboon	8_baboon	1	1	1	1	105	0	0	0	0	0	0	0	105	0	0	0	0	0	0	0	0	0
chr2	230460579	230460931	hsa-retrogene-44-7	105	-	18	9	352	CAGATTACCGGCCGGGCGCGGTGGCTCACGCCTGTAATCCCAGCACTTTGGGAGGCCGAGGCGGGTGGATCATGAGGTCAGGAGATCGAGACCATCCTGGCTAACAAGGTGAAACCCCGTCTCTACTAAAAATACAAAAAATTAGCCGGGCGCGGTGGCGGGCGCCTGTAGTCCCAGCTACTCGGGAGGCTGAGGCAGGAGAATGGCGTGAACCCGGGAAGCGGAGCTTGCAGTGAGCCGAGATTGCGCCACTGCAGTCCGCAGTCCGGCCTGGGCGACAGAGCGAGACTCCGTCTCAAAAAAAAAAAAAAAAAAAAAAAAAAAAAAAAAAAAAAAAAAGAAACAGATTACC	CAGATTACC	|||||||||	CAGATTACC	298	343	46	87	AAAAAAAAAAAAAAAAAAAAAAAAAAAAAAAAAAAAAAAAAAGAAA	-0.212336	rmsk2770562|AluYb8|AluYb8-SINE|AluYb8-Alu|Alu|exon-1	repeatMask-Alu	330	0.94	1	-9	-13	6_crab_eating_macaque	8_baboon,9_marmoset,6_crab_eating_macaque	3	3	2	0.666667	308	0	0	0	0	0	105	0	105	98	0	0	0	0	0	0	0	0
chr6	160609364	160614944	hsa-retrogene-85-1	105	-	93	59	5580	CTTCCTACAAGTACACTGATACAAATTGCCAATGTGTTCACCTCAGAAACACTGGAAGCCAGATACCAGGGAATATTGTTAAAATGATAATCAGGAACAAAAAGAGATCAACCGGGAATGCTGAATCCAGCAATAAAATGCCTTGAAGGTCATCCATGTCGGATAAATGCATATTGTGCACTGCCCCAAAGAAAGAAACCGGAAACTGTAAGAATTGGAAATCAGCAGGCTTATGTAACAAGAGAGGTGAXXXXXXATGGCTGATAACTTTTCAATTATGAAGAACGTTAGAAAAATCACAGATTCATGAAACTAAAGGGATCAAATAGGAAATTTCGAGAAAAAAAACTACATGATGCACTTCTCTACATCACAGTTCAAAGGTAACAAGGCAAGGAT…	CTTCCTACAAGTACACTGATACAAATTGCCAATGTGTTCACCTCAGAAACACTGGAAGC	|||||||.|-|||||.|||||||||||||.||||.||||||||||||||||||||||||	CTTCCTAGA-GTACAGTGATACAAATTGCTAATGCGTTCACCTCAGAAACACTGGAAGC	5508	5513	6	12	AAAAAA	-0.248749	ENST00000447678.2|LPA-202|ENSG00000198670.12|LPA|protein_coding|cds-1	cds	184	0.03	1	-1829	-3567	4_gorilla	3_bonobo,7_rhesus,16_opossum,2_chimpanzee,10_mouse,6_crab_eating_macaque,4_gorilla	7	17	1	0.142857	396	0	24	28	105	0	46	23	0	0	15	0	0	0	0	0	14	0
chrX	105937207	105937352	hsa-retrogene-80	105	+	94	47	145	TATGAGGTGAATATAGCCTAAACTGATAAGTCATCTTTACATAGATCAGCATACTGGAATAGCAAAAATAGTAATATAGATGCAATTATGAAAAATAATATGAGGTGAATATAGCCTAAACTGATAAGTCATCTTTACATAGATC	TATGAGGTGAATATAGCCTAAACTGATAAGTCATCTTTACATAGATC	|||||||||||||||||||||||||||||||||||||||||||||||	TATGAGGTGAATATAGCCTAAACTGATAAGTCATCTTTACATAGATC	91	98	8	11	AAAAATAA	0.182614	ENST00000243300.14|NRK-201|ENSG00000123572.17|NRK|protein_coding|intron-21	intron	145	1	0.07	1882	86	12_cow	12_cow,15_cat,6_crab_eating_macaque	3	3	1	0.333333	269	0	0	0	0	0	67	0	0	0	0	0	105	0	0	97	0	0
chr1	215192990	215193152	hsa-retrogene-82	105	-	95	55	162	TCAAGTATAAATTGCAAGTATATATTAAAATCAAGTATAAAATACTGAGTATAACATTATTGTAGAGAAATTTAATTTTGCTAATAAATTGCAGGTATATATTAAAAATCAAGTATGCATTGCAAGTATATATTAAATCAAGTATAAAATACTGAGTATAAC	TCAAGTATAAATTGCAAGTATATATTAAAATCAAGTATAAAATACTGAGTATAAC	||||||||..||||||||||||||||-||||||||||||||||||||||||||||	TCAAGTATGCATTGCAAGTATATATT-AAATCAAGTATAAAATACTGAGTATAAC	104	108	5	10	AAAAA	0.126381	ENST00000486921.5|KCNK2-209|ENSG00000082482.14|KCNK2|protein_coding|intron-4	antisenseAnno_intron	162	1	0.01	1800	20807	8_baboon	8_baboon	1	1	1	1	105	0	0	0	0	0	0	0	105	0	0	0	0	0	0	0	0	0
chrX	140784048	140784224	hsa-retrogene-83	105	+	95	50	176	CAGGAAATCCGTGTCTTCCAGCAAGTCCACGTCTTCCAACAAAGCCATGTCTTCCAGACTATCCATGTCTTCCAGAAAATCCTTGTCTTCCCTCAAATCCATAGCTTCCGAAAAATCCAGGTCTTCCAGGAAATCCGTGTCTTCCAGCAAATCCACGTCTTCCAACAAAGCCATGT	CAGGAAATCCGTGTCTTCCAGCAAGTCCACGTCTTCCAACAAAGCCATGT	||||||||||||||||||||||||.|||||||||||||||||||||||||	CAGGAAATCCGTGTCTTCCAGCAAATCCACGTCTTCCAACAAAGCCATGT	111	115	5	10	AAAAA	-0.949194	ENST00000648347.1|LINC00632-211|ENSG00000203930.13|LINC00632|lncRNA|exon-1	lncRNA	176	1	0.18	757	48	9_marmoset	11_rat,9_marmoset	2	2	1	0.5	129	0	0	0	0	0	0	0	0	105	0	24	0	0	0	0	0	0
chr16	18989983	18990678	hsa-retrogene-84	105	+	95	60	695	GAGAGTCAGCAAAGGGTGGTGGATTATCATTAGTTCTTATAGGTTTTGGGATAGGCGGTGAAGTTAAGAGCAATGTTTTGCAGGCAGGGGTGGATCTCACAAAGTACATTCTCAAGGGTGGGGAGAATTGCAAAGAACCTTCTTAAGGGTTGGGGAGATTACAAAGTACCTTCTTAAGGGTGGGGGAGATTACAAAGTACATTGATCAGTTAGGATGGGGCAGAAACAAATCACAATGGTGGAATGTCATXXXXXXGGATTACAGGTGCCCGCCACCATGCCCGGCTAATTTTTGTATTTTTAGTAGAGACAGGGTTTCACCAGATTGGCCAGGCTCGTCTCGAACTCCTGTCTCACGTGTCCGTGTGAAGAGACCACCAAACAGGCTTTGCGTGAGCA…	GAGAGTCAGCAAAGGGTGGTGG-ATTATCATTAGTTCTTATAGGTTTTGGGATAGGCGGT	|-||||||||||||||||||||-||||||.||.|||||||||||||||||.|||||||||	G-GAGTCAGCAAAGGGTGGTGGGATTATCGTTGGTTCTTATAGGTTTTGGTATAGGCGGT	632	636	5	10	AAAAA	0.0221498	ENST00000421369.3|TMC7-202|ENSG00000170537.13|TMC7|protein_coding|intron-1	intron	695	1	0.03	5402	18493	2_chimpanzee	3_bonobo,2_chimpanzee	2	2	2	1	210	0	105	105	0	0	0	0	0	0	0	0	0	0	0	0	0	0
chr16	85407689	85408600	hsa-retrogene-81	105	-	100	60	911	AGGATTTTCCAGGGGGGCCTGAGTGTAACAGTGAGGATTATCCGGGGGGCCCTGAGTGTAACAGTGAGGATTATCCAGGGGGCCTGAGTGTAACAGTGAGGATTATCCAGGTGCCCTGAGAGTAACAGTGAGGATTATCCAGGGGTCCCTGAGTGTAACAGTGAGGATTATCCAGGGGGCCCTGAGTGTAACAGTGAGGATTATCAGAGGGACCCTGAGTGCAACAGTGAGGATTATCCGGGGGGCCTGAXXXXXXCAGGGGGGCCTGAGAGTAACGGTGAGGATTATCCAGGGGGGCCCTGAGTGTAACGGTGAGGATTATCCGGGGGGCCTGAGTGTAACGGTGAGGATTGTCCAGGGGGGTCCTGAGTGTAACAATGAGGATTATCCGGGGGGCCC…	AGGATTTTCCAGGGGGGCC-TGAGTGTAACAGTGAGGATTATCCGGGGGGCCCTGAGTGT	||||||.|||-||||||||-||||||||||.|||||||||||||||||||||||||||||	AGGATTATCC-GGGGGGCCCTGAGTGTAACGGTGAGGATTATCCGGGGGGCCCTGAGTGT	846	850	5	5	AACAA	-0.419954	ENST00000637419.1|GSE1-216|ENSG00000131149.19|GSE1|protein_coding|intron-2	antisenseAnno_intron	911	1	0	225313	50046	6_crab_eating_macaque	8_baboon,7_rhesus,2_chimpanzee,10_mouse,6_crab_eating_macaque	5	6	1	0.2	466	0	84	0	0	0	105	82	35	0	87	0	0	0	0	0	0	0
chr2	191697470	191697814	hsa-retrogene-44-9	104	+	18	9	344	CATGTAAGAGGCCGGGCGCGGTGGCTCACGCCTGTAATCCCAGCACTTTGGGAGGCCGAGGCGGGTGGATCACGAGGTCAGGAGATCGAGACCATCCCGGCTAAAACGGTGAAACCCCGTCTCTACTAAAAAAATACAAAAAATTAGCCGGGCGTAGTGGCGGGCGCCTGTAGTCCCAGCTACTTGGGAGGCTGAGGCAGGAGAATGGCGTGAACCCGGGAGGCGGAGCTTGCAGTGAGCCGAGATTGCGCCACTGCACTCCAGCCTGGGCGACAGAGCGAGACTCCGTCTCAAAAAAAAAAAAAAAAAAAAAAAAAAAAAAAAAAAAAAAAAAACATGTAAGA	CATGTAAGA	|||||||||	CATGTAAGA	293	335	43	86	AAAAAAAAAAAAAAAAAAAAAAAAAAAAAAAAAAAAAAAAAAA	0.0612506	rmsk2701114|AluYa5|AluYa5-SINE|AluYa5-Alu|Alu|exon-1	repeatMask-Alu	313	0.91	1	-9	-22	9_marmoset	9_marmoset	1	1	1	1	104	0	0	0	0	0	0	0	0	104	0	0	0	0	0	0	0	0
chr3	57393328	57393697	hsa-retrogene-89-1	104	+	27	21	369	GAAATGAGGTCTAAAGTGGCCGGGCGAGGTGGCTCACGCCTGTAATCCCAGCACTTTGGGGGGCCGAGGCAGGCGGATCACGAGATCAGAAGATTGAGACCATCGTGGCTAACACGGTGAAACCTCGTCTCTACTGAAAATACAAAAATTAGCTGGGCCTGGTGGCAGGCGCCTGTGGTTCCAGCTACTTGGGAGGCTGAGGCAGGAGAATGGCGTGAACCCGGGAGGCGGAGGTTGCAGTGAGGCGAGACCACATCACTGCACTCCAGCCTGGGTGACAGAGCAAGACTCTGTCTCAAAAAAAAAAAAAAAAAAAAAAAAAAGAAAGAAAGAAAAAGAAAAAGAAAAAGAAATGAGGGTTAAAGTAGG	GAAATGA-GGTCTAAAGT-GG	|||||||-|||-||||||-||	GAAATGAGGGT-TAAAGTAGG	299	349	51	77	AAAAAAAAAAAAAAAAAAAAAAAAAGAAAGAAAGAAAAAGAAAAAGAAAAA	-0.462511	rmsk3183155|AluY|AluY-SINE|AluY-Alu|Alu|exon-1	repeatMask-Alu	310	0.84	1	-17	-42	8_baboon	8_baboon,16_opossum,9_marmoset,1_human	4	5	2	0.5	282	36	0	0	0	0	0	0	104	104	0	0	0	0	0	0	18	0
chr17	67674516	67674664	hsa-retrogene-86	104	-	94	52	148	GTGAACAGCACTTAACATTCCCTCTTTTCTGATGACATATCCTAAAAAGTGAACAGCACTTAACATTCCCTCTTTTCTGATGACATATCCTAAAAAGTGAACAGCACTTAACATTCCCTCTTTTCTGATGACATATCCTAAATACTGA	GTGAACAGCACTTAACATTCCCTCTTTTCTGATGACATATCCTAAAAAGTGA	||||||||||||||||||||||||||||||||||||||||||||||.|.|||	GTGAACAGCACTTAACATTCCCTCTTTTCTGATGACATATCCTAAATACTGA	92	96	5	10	AAAAA	0.187011	ENST00000581322.6|PITPNC1-203|ENSG00000154217.16|PITPNC1|protein_coding|intron-7	antisenseAnno_intron	148	1	0.03	814	4853	8_baboon	8_baboon,6_crab_eating_macaque	2	2	1	0.5	162	0	0	0	0	0	58	0	104	0	0	0	0	0	0	0	0	0
chr22	49879652	49879783	hsa-retrogene-88	104	-	94	47	131	CCAACCAATAGAAACACGCCCAGACACTGACCAGGAGAAAAACCAACCAATAGAAACAGGCCCAGACACTGACCAGGAGAAAAACCAACCAATAGAAACACGCCCAGACACTGACCAGGAGAAAAACCAAC	CCAACCAATAGAAACACGCCCAGACACTGACCAGGAGAAAAACCAAC	|||||||||||||||||||||||||||||||||||||||||||||||	CCAACCAATAGAAACACGCCCAGACACTGACCAGGAGAAAAACCAAC	80	84	5	10	AAAAA	0.0498734	ENST00000216268.6|ZBED4-201|ENSG00000100426.7|ZBED4|protein_coding|intron-1	antisenseAnno_intron	131	1	0	3550	25663	6_crab_eating_macaque	7_rhesus,2_chimpanzee,6_crab_eating_macaque	3	3	1	0.333333	246	0	40	0	0	0	104	102	0	0	0	0	0	0	0	0	0	0
chr10	131697091	131697240	hsa-retrogene-87	104	-	97	51	149	CGCACTCACCTGTGAAGCCATCCCCCACCCCTACAATCCAGGTAATAAACGCACTCACCTGTGAAGCCGTCCCCCACCCCTACAATCCAGGTAATAAACGCACTCACCTGTGAAGCCGTCCCCCACCCCTACAATCCAGGTAATAAACG	CGCACTCACCTGTGAAGCCATCCCCCACCCCTACAATCCAGGTAATAAACG	|||||||||||||||||||.|||||||||||||||||||||||||||||||	CGCACTCACCTGTGAAGCCGTCCCCCACCCCTACAATCCAGGTAATAAACG	93	98	6	7	AATAAA	-0.484676	intergenic	intergenic	0	0	0	0	0	6_crab_eating_macaque	8_baboon,7_rhesus,2_chimpanzee,4_gorilla,6_crab_eating_macaque	5	11	1	0.2	874	0	21	0	91	0	104	108	112	0	0	0	0	0	0	0	0	0
chr6	10698180	10698324	hsa-retrogene-90	104	-	97	51	144	GTCAGATATTGCTATGACGCTACATCTTTGAAACTAGGTGTTCTCTTCTACTTTCTTGGCACACAGAGGGGTACATAATATGCCCTCAATAAAGTCAGATATTGCTGTGACGCTACATCTTTGAAACTAGGTGTTCTCTTCTAC	GTCAGATATTGCTATGACGCTACATCTTTGAAACTAGGTGTTCTCTTCTAC	|||||||||||||.|||||||||||||||||||||||||||||||||||||	GTCAGATATTGCTGTGACGCTACATCTTTGAAACTAGGTGTTCTCTTCTAC	88	93	6	7	AATAAA	-0.129422	ENST00000379568.4|PAK1IP1-201|ENSG00000111845.5|PAK1IP1|protein_coding|intron-2	antisenseAnno_intron	144	1	0.03	4044	694	6_crab_eating_macaque	6_crab_eating_macaque	1	1	1	1	104	0	0	0	0	0	104	0	0	0	0	0	0	0	0	0	0	0
chr2	107092863	107093000	hsa-retrogene-91	104	-	97	51	137	ATGTTCAACTGAAAGGAGGAGATCTGGGATGTACACACAGGACAGAAAACAGCAACCTAACAAAAGGATCTCCAAAGATACAAATTATGTTCAACTGAAAGGAGGAGATCTGGGATGTACACACAGGACAGAAGACA	ATGTTCAACTGAAAGGAGGAGATCTGGGATGTACACACAGGACAGAAAACA	|||||||||||||||||||||||||||||||||||||||||||||||.|||	ATGTTCAACTGAAAGGAGGAGATCTGGGATGTACACACAGGACAGAAGACA	74	84	11	7	AAAGATACAAA	-0.238039	intergenic	intergenic	0	0	0	0	0	2_chimpanzee	15_cat,2_chimpanzee,6_crab_eating_macaque,4_gorilla	4	4	2	0.5	365	0	104	0	104	0	108	0	0	0	0	0	0	0	0	49	0	0
chrX	63132292	63132635	hsa-retrogene-44-10	103	+	14	7	343	TGTTGCATGGCCGGGCGCGGTGGCTCACGCCTGTAATCCCAGCACTTTGGGAGGCCGAGGCGGGTGGATCACGAGGTCAGGAGATCGAGACCATCCTGGCTAACACGGTGAAACCCTGTCTCTACTAAAAATACAAAAAATTAGCCGGGCGTGGTAGCGGGCGCCTGTAGTCCCAGCTACTCGGGAGGCTGAGGCAGGAGAATGGCGTGAACCCGGGAGGCGGAGCTTGCAGTGAGCCGAGATCGCGCCACTGCACTCCAGCCTGGGCGACAGAGCGAGACTCCGTCTCAAAAAAAAAAAAAAAAAAAAAAAAAAAAAAAAAAAAAAAAGAAAAAATGTTGCA	TGTTGCA	|||||||	TGTTGCA	290	336	47	89	AAAAAAAAAAAAAAAAAAAAAAAAAAAAAAAAAAAAAAAAGAAAAAA	0.083773	rmsk5318775|AluY|AluY-SINE|AluY-Alu|Alu|exon-1	repeatMask-Alu	311	0.91	1	-8	-24	15_cat	15_cat,5_orangutan,1_human	3	4	1	0.333333	157	13	0	0	0	29	0	0	0	0	0	0	0	0	0	103	0	0
chrX	63246312	63246655	hsa-retrogene-44-11	103	-	14	7	343	TGTTGCATGGCCGGGCGCGGTGGCTCACGCCTGTAATCCCAGCACTTTGGGAGGCCGAGGCGGGTGGATCACGAGGTCAGGAGATCGAGACCATCCTGGCTAACACGGTGAAACCCTGTCTCTACTAAAAATACAAAAAATTAGCCGGGCGTGGTAGCGGGCGCCTGTAGTCCCAGCTACTCGGGAGGCTGAGGCAGGAGAATGGCGTGAACCCGGGAGGCGGAGCTTGCAGTGAGCCGAGATCGCGCCACTGCACTCCAGCCTGGGCGACAGAGCGAGACTCCGTCTCAAAAAAAAAAAAAAAAAAAAAAAAAAAAAAAAAAAAAAAAGAAAAAATGTTGCA	TGTTGCA	|||||||	TGTTGCA	290	336	47	89	AAAAAAAAAAAAAAAAAAAAAAAAAAAAAAAAAAAAAAAAGAAAAAA	0.0500113	rmsk5318916|AluY|AluY-SINE|AluY-Alu|Alu|exon-1	repeatMask-Alu	328	0.96	1	-8	-7	15_cat	15_cat	1	1	1	1	103	0	0	0	0	0	0	0	0	0	0	0	0	0	0	103	0	0
chr2	9787041	9787177	hsa-retrogene-17-4	103	-	19	12	136	GGTGGCTGGAGGAGGCGGAGCTTGTAGTGAGCCGAGATCGCGCCGCTGCACTCCAGTCTGGGCGACAGAGCGACTCCGTCTCAAAAAAAAAAAAAAAAAAAAAAAAAAAAAAAAAAAAAAAAAAGGTGGCTGGCAG	GGTGGCTGG-AG	|||||||||-||	GGTGGCTGGCAG	83	124	42	84	AAAAAAAAAAAAAAAAAAAAAAAAAAAAAAAAAAAAAAAAAA	-0.195509	ENST00000348007.7|NM_203355.2-46|ENST00000348007.7|MIA2|RetroGenes|exon-45	RetroGenes	14	0.1	1	-63	-59	6_crab_eating_macaque	12_cow,13_sheep,6_crab_eating_macaque	3	3	1	0.333333	128	0	0	0	0	0	103	0	0	0	0	0	14	11	0	0	0	0
chr5	17390111	17390414	hsa-retrogene-94	103	+	28	14	303	TTAGCCGGGCGTGGTGGCGGGCGCCTGTAGTCCCAGCTACTCGGGAGGCGGAGGCAGGAGAATGGCGTGAACCCCGGAGGCGGAGCTTGCAGTGAGCCGAGATCGCGCCACTGAACTCCAGCCTGGGCGACAGAGCGAGATTCCGTCTCATGCCTGTAATCCCAGCACTTTGGGAGGCCGAGACAGGCGGATCACGAGGTCAGGAAACCGAGACCATCCTGGCTAACACAGTGAAACCCTGTCTCTACTAAAAATAAAAAAAAAAAAAAAAAAAAAAAAAAAAAAAAAATTAGCCGGGCGTGG	TTAGCCGGGCGTGG	||||||||||||||	TTAGCCGGGCGTGG	250	289	40	75	AAAAATAAAAAAAAAAAAAAAAAAAAAAAAAAAAAAAAAA	-0.011849	rmsk3784198|AluY|AluY-SINE|AluY-Alu|Alu|exon-1	repeatMask-Alu	146	0.48	0.52	134	-157	3_bonobo	3_bonobo	1	1	1	1	103	0	0	103	0	0	0	0	0	0	0	0	0	0	0	0	0	0
chr4	56635696	56635854	hsa-retrogene-92-1	103	+	44	32	158	TGGCGTGAACCCGGGAGGCGGAGCTTGCAGTGAGCCGAGATTGCGCCACTGCAGTCCGCAGTCCGGCCTGGGCGACAGAGCGAGACTCCGTCTCAAAAAAAAAAAAAAAAAAAAAAAAAAAAAGAATCGCTTGAACCTGGGAGGCGGAGGTTGCAGTG	TGGCGTGAACCCGGGAGGCGGAGCTTGCAGTG	|.||.||||||.|||||||||||.||||||||	TCGCTTGAACCTGGGAGGCGGAGGTTGCAGTG	95	126	32	59	AAAAAAAAAAAAAAAAAAAAAAAAAAAAAGAA	-0.196519	rmsk3533222|AluYb8|AluYb8-SINE|AluYb8-Alu|Alu|exon-1	repeatMask-Alu	123	0.78	0.39	195	-35	9_marmoset	8_baboon,9_marmoset	2	2	1	0.5	200	0	0	0	0	0	0	0	97	103	0	0	0	0	0	0	0	0
chr1	189696755	189696993	hsa-retrogene-96-1	103	-	51	58	238	CGGGCGTGGTGGCAGACGCCTGTAGTCCCAGCTACTCGGGAGGCTGAGGCAGGAGAATGGCGTGAAACCAGGAGGCGGAGCTTGCAGTGAGCCTAGATGGCGCCACTGCACTCCAGCCTGGGCGACAGAGCGAGACGCCATCTCAAAAAAAAAAAAAAAAAAAAAAAAAATCACACAAGGCCGGGCGCAGTGGTTCACGCCCACAGTCCCAGCACTCTGTGAGGCAGAGGCAGGCAGA	CGGGCGTGGTGGCAGACGCCTGTAGTCCCAGCTACTCGG-GAGGCTGAGGCAGG-AGA	||||||..||||...|||||...|||||||||-||||.|-|||||.||||||||-|||	CGGGCGCAGTGGTTCACGCCCACAGTCCCAGC-ACTCTGTGAGGCAGAGGCAGGCAGA	145	170	26	52	AAAAAAAAAAAAAAAAAAAAAAAAAA	-0.0987983	rmsk334990|AluY|AluY-SINE|AluY-Alu|Alu|exon-1	repeatMask-Alu	170	0.71	0.63	99	-68	8_baboon	8_baboon,6_crab_eating_macaque	2	3	1	0.5	199	0	0	0	0	0	69	0	103	0	0	0	0	0	0	0	0	0
chr15	41186839	41186989	hsa-retrogene-101-1	103	-	55	40	150	TCGCTTGAACCTGGGAGGCGGAGGTTGCGGTGAGCTGAGATCACGCCATTGCACTCCAGCCTGGGCTCGAAACTCCATCTCAAAAAAAAAAAAAAGAAAAAAAAAAAGAATCGCTTGAACCCAGGAGGTGGAGGTTGCAGTGAGCCGAGA	TCGCTTGAACCTGGGAGGCGGAGGTTGCGGTGAGCTGAGA	|||||||||||..|||||.|||||||||.||||||.||||	TCGCTTGAACCCAGGAGGTGGAGGTTGCAGTGAGCCGAGA	82	110	29	48	AAAAAAAAAAAAAAGAAAAAAAAAAAGAA	0.0181341	rmsk1562309|AluSq2|AluSq2-SINE|AluSq2-Alu|Alu|exon-1	repeatMask-Alu	40	0.27	0.37	-110	69	8_baboon	8_baboon	1	1	1	1	103	0	0	0	0	0	0	0	103	0	0	0	0	0	0	0	0	0
chr19	2545365	2545716	hsa-retrogene-97-1	103	+	59	47	351	GGCCGGGCACGGTGGCTTATGCCTGTATTTCCAGCACTTTGGGAGACCGAGGCGGGCGGATCACTTGACGTCAGGGGTTCGAGACCAGCCTGGTCAACATAGTGAAACCCCATCTCTACTAAAAAAAAAATCAAAATTAGCTGGGCATGGTAGCGCATGCCTGTAATCCCAGCTACTCAGGAGGCTGAGGCAGGAGAATTGCCTGAACCTGGGAGGCAGAGGTTGCAGTGAGCCAAGATTGCGCCACTATACTCCAGCCTAAGCAACAAGAGCGAAACTGTCTTAAAAAAAAAAAAAAAAAAAAAAGGCCAGGTGCAGTGGCTCATGCCTGTAATACCAGCACTTTGGGAG	GGCC-GG-GCACGGTGGCTTATGCCTGTATTTCCAGCACTTTGGGAG	||||-||-|||-|-|||||.|||||||||.|.|||||||||||||||	GGCCAGGTGCA-G-TGGCTCATGCCTGTAATACCAGCACTTTGGGAG	285	306	22	44	AAAAAAAAAAAAAAAAAAAAAA	-0.258231	rmsk2208002|AluSq|AluSq-SINE|AluSq-Alu|Alu|exon-1	repeatMask-Alu	306	0.87	1	0	-45	8_baboon	8_baboon	1	1	1	1	103	0	0	0	0	0	0	0	103	0	0	0	0	0	0	0	0	0
chr2	130179228	130180130	hsa-retrogene-95	103	-	83	59	902	TTAGCCGGGCGTGGTGGCGGGCGCCTGTAATCCCAGCTACTAGGGAGGCTGAGGCAGGAGAATGGCGTGAACCCGGGAGGCGGAGCTTGCAGTGAGCCCAGATCGCGCCACTGCACTCCACTCTGGGCGACAGAGCGAGACCATCTCAAAAAAAAAAAAAGGAGAAAAAAGAAAAAGCGGCCGGGCATGGTGACTCACGTCTGTAATCTCTGCACTTTGGGAGGCCGAGGAGGGCTGATCACGAGGTCAGXXXXXXGGAGGTGGAGGTTGCAGTGAGATGATGGAGTGAGACTCAGTCAAAAAAAGAAAAAAGAGGCTGGGCGCGGTGGGTCATGCCTGTAAGCCCATCACTTTGGGAGGCCGAGGCAGGCGGATCACGAGGTCAGGAGATCGAGACCA…	TTAGCCGGGCGTGGTGGCGGGCGCCTGTAATCCCAGCTACTAGGGAGGCTGAGGCAGGA	|||||||||.||||||||..|.||||||..|||||||||||.|||||||||||||||||	TTAGCCGGGTGTGGTGGCCAGTGCCTGTGGTCCCAGCTACTCGGGAGGCTGAGGCAGGA	829	843	15	20	AAAAATACAAAAAAA	-0.0585151	rmsk2599806|AluSc5|AluSc5-SINE|AluSc5-Alu|Alu|exon-1	repeatMask-Alu	296	0.33	1	-178	-428	4_gorilla	4_gorilla	1	1	1	1	103	0	0	0	103	0	0	0	0	0	0	0	0	0	0	0	0	0
chr6	160582297	160582464	hsa-retrogene-100	103	-	85	60	167	CAGAAACAACAAAATAACACGTTTAGAGTGGTAAGGAGGAAAACAAGATCAAATCAGAAACAATGGAATAACACCTTTAGAGTGTAAGAAAGAAAAAAAGATCAAATCAGGAACAACAGAATAACGCCTTCAGAGTGGTAAGAAGGAAAACAAGATAAAATCAGAAA	CAGAAACAACAAAATAACACGTTTAGAGTGGTAAGGAGGAAAACAAGATCAAATCAGAAA	|||.|||||||.||||||.|.||.|||||||||||.|||||||||||||.||||||||||	CAGGAACAACAGAATAACGCCTTCAGAGTGGTAAGAAGGAAAACAAGATAAAATCAGAAA	86	99	14	18	AAGAAAGAAAAAAA	-0.0977828	rmsk4354536|L1ME2|L1ME2-LINE|L1ME2-L1|L1|exon-1	repeatMask-L1	5	0.03	0	1479	-162	8_baboon	8_baboon,14_dog,15_cat,16_opossum,10_mouse,6_crab_eating_macaque	6	9	1	0.166667	282	0	0	0	0	0	15	0	103	0	47	0	0	0	16	32	29	0
chrY	1351431	1351779	hsa-retrogene-74-2	103	-	91	48	348	TCGGGCCGCTGTAATCCCAGCTACTCGGGAGGCTGAGGCAGGAGAATTTCTTGAACCCAGGAGGCAGAGGTTGCATGGAGCTGAGATCACGCCACTGCACTCCAGCCTGGGCGACAGAGTGAGCCTTCGTCTCAAAAAAATAAAAAAACAAACCCAGGCATGGTGGCTCACGCCTGTAATCCCAGCACTTTGGGAGGCCGAGGCAGGAGGATCACCTGAGGTCCGGAGTTCGAGACCGGCCTGGCTAACATGGTGAAACCCTGCCTCTACTAAAAATACAAAAATTAGCCGGGCGTGATGTCGGGCCGCTGTAATCCCAGCTACTAGGGAGGCTGAGGCAGGAGAATT	TCGGGCCGCTGTAATCCCAGCTACTCGGGAGGCTGAGGCAGGAGAATT	|||||||||||||||||||||||||.||||||||||||||||||||||	TCGGGCCGCTGTAATCCCAGCTACTAGGGAGGCTGAGGCAGGAGAATT	272	287	16	12	AAAAATACAAAAATTA	-0.205904	rmsk5480845|AluSq2|AluSq2-SINE|AluSq2-Alu|Alu|exon-1	repeatMask-Alu	195	0.56	0.66	-153	102	8_baboon	8_baboon	1	1	1	1	103	0	0	0	0	0	0	0	103	0	0	0	0	0	0	0	0	0
chrX	1351431	1351779	hsa-retrogene-74-3	103	-	91	48	348	TCGGGCCGCTGTAATCCCAGCTACTCGGGAGGCTGAGGCAGGAGAATTTCTTGAACCCAGGAGGCAGAGGTTGCATGGAGCTGAGATCACGCCACTGCACTCCAGCCTGGGCGACAGAGTGAGCCTTCGTCTCAAAAAAATAAAAAAACAAACCCAGGCATGGTGGCTCACGCCTGTAATCCCAGCACTTTGGGAGGCCGAGGCAGGAGGATCACCTGAGGTCCGGAGTTCGAGACCGGCCTGGCTAACATGGTGAAACCCTGCCTCTACTAAAAATACAAAAATTAGCCGGGCGTGATGTCGGGCCGCTGTAATCCCAGCTACTAGGGAGGCTGAGGCAGGAGAATT	TCGGGCCGCTGTAATCCCAGCTACTCGGGAGGCTGAGGCAGGAGAATT	|||||||||||||||||||||||||.||||||||||||||||||||||	TCGGGCCGCTGTAATCCCAGCTACTAGGGAGGCTGAGGCAGGAGAATT	272	287	16	12	AAAAATACAAAAATTA	-0.404011	rmsk5210416|AluSq2|AluSq2-SINE|AluSq2-Alu|Alu|exon-1	repeatMask-Alu	195	0.56	0.66	-153	102	8_baboon	8_baboon	1	1	1	1	103	0	0	0	0	0	0	0	103	0	0	0	0	0	0	0	0	0
chr20	8700630	8700797	hsa-retrogene-98	103	-	93	54	167	GGATGATGAATTCACTCCTGTCTTTAGCCAACCTGGTCACCTCCCCACATCTCAGCCAGAACTGTCTATCCTGCTATGTGCATTAGCAGGAGGAATAGCTGGAAAAACCAACTGGGATGATGAATTCACTCCTGTCTTTAGCCATCCTGGTCACCTCCCCACTCCCA	GGATGATGAATTCACTCCTGTCTTTAGCCAACCTGGTCACCTCCCCACATCTCA	||||||||||||||||||||||||||||||.|||||||||||||||||-||.||	GGATGATGAATTCACTCCTGTCTTTAGCCATCCTGGTCACCTCCCCAC-TCCCA	103	107	5	10	AAAAA	-0.173987	ENST00000637919.1|PLCB1-233|ENSG00000182621.18|PLCB1|protein_coding|intron-11	antisenseAnno_intron	167	1	0.02	7872	2847	8_baboon	8_baboon	1	1	1	1	103	0	0	0	0	0	0	0	103	0	0	0	0	0	0	0	0	0
chr2	4108667	4108918	hsa-retrogene-93	103	+	98	59	251	CTCTTCCGGCTCTCAAGGCTCCATCGGGGACCCTCTTCCCGCTCTCAAGGCTCCATCGGGGACCCTCTTCCGGCTCTCAAGGCTCCATCGGGGACCCTCTTCCGGCTCTCAAGGCTCCATCGGGGAAGCTCTTCCCGCTCTCAAGGCTGCATCGGGGACCCTCTTCCCGCTCTAAAAGCTCCATCGGGGACCCTATTCCTGCTCTCAAGGCTGCATCGGGGACCCTCTTCCGGCTCTCAAGGCTCCATCGG	CTCTTCCGGCTCTCAAGGCTCCATCGGGGACCCTCTTCCCGCTCTCAAGGCTCCATCGG	||.||||.||||||||||||.||||||||||||||||||.|||||||||||||||||||	CTATTCCTGCTCTCAAGGCTGCATCGGGGACCCTCTTCCGGCTCTCAAGGCTCCATCGG	174	178	5	5	AAAAG	-0.641103	intergenic	intergenic	0	0	0	0	0	6_crab_eating_macaque	8_baboon,14_dog,10_mouse,6_crab_eating_macaque,4_gorilla	5	10	1	0.2	850	0	0	0	110	0	103	0	95	0	45	0	0	0	80	0	0	0
chr17	1063144	1063587	hsa-retrogene-99	103	-	98	59	443	AACATGCATAGCCCTCAGTTCACATAACAGTGTCTAGAGGAACATGCATAGCCCTCAGTTCACATAACAACAGTGTCTAGAGGAACATGCATAGCCCTCAGTTCACATAACAACAGCGTCTAGAGGAACATGCATAGCCCTCAGTTCACGTAACAACAGTGTCTAGAGGAACATGCATAGCCCTCAGTTCACGTAACAGCAGTGTCTAGAGGAACATGTATAGCCCTCAGTTCACGTAACAACAGTGTCTAGAGGAACATGCATAGCCCTCAGTTCACGTAACAGCAGTGTCTAGAGGAACATGCATAGCCCTCAGTTCACGTAACAGCAGTGTCTAGAGGAACATGTATAGCCCTCAGTTCACGTAACAACAGTGTCTAGAGGAACATGCATAGCCCT…	AACATGCATAGCCCTCAGTTCACATAACAGT-GT-CTAGAGGAACATGCATAGCCCTCA	|||||||||||||||||||||||.||||||.-||-||||||||||||||||||||||||	AACATGCATAGCCCTCAGTTCACGTAACAGCAGTGCTAGAGGAACATGCATAGCCCTCA	367	371	5	5	AACAA	0.109875	ENST00000574139.7|ABR-225|ENSG00000159842.16|ABR|protein_coding|intron-10	intron	443	1	0.05	3489	4277	8_baboon	8_baboon,7_rhesus,2_chimpanzee,5_orangutan,6_crab_eating_macaque	5	19	1	0.2	1302	0	115	0	0	114	13	84	103	0	0	0	0	0	0	0	0	0
chr7	96117383	96117732	hsa-retrogene-103-1	102	+	10	10	349	GACGGAGGTGGCCGGGCGCAGTGGCTCACACCTGTAATCCCAGCACTTTGGGAGGGTGAGCCAGGCGGATCACCTGAGGTCGGGAATTCGAGATCAGCCTGGCCAACATGGAAAAACTCTGTCTCTACTTAAAATACAAATAATGAGTCGAGTGTGGTGGCATATGCTTGTAATCCCAGCTACTTGGGAGGCTGAGGCAGGAGAATCGCATGAACCTGGGAAGTGGAGGTTGAAGTGAGCCGAGATTGCACCACTGCACTCCAGCCTGGGCAACAAGAGCAAAACTCCATCTCAAAAAAAAAAAAAAAAAAAAAAAAAAAAAAAAAAAAAAAAAAAAAAGGCAGAGGTG	GACGGAGGTG	|.|.||||||	GGCAGAGGTG	294	339	46	92	AAAAAAAAAAAAAAAAAAAAAAAAAAAAAAAAAAAAAAAAAAAAAA	-0.331581	rmsk4594413|AluSp|AluSp-SINE|AluSp-Alu|Alu|exon-1	repeatMask-Alu	314	0.9	1	-9	-26	9_marmoset	9_marmoset	1	1	1	1	102	0	0	0	0	0	0	0	0	102	0	0	0	0	0	0	0	0
chr13	18422318	18422675	hsa-retrogene-108-1	102	+	20	10	357	GTTTGGTAGTGTCCAGGAGCGGTGACTCACTCCTGTAATCCTAGCACTTTGGAAGGCCAAAGGGGGCGGATTGCTTGAGCACAGGAGTTTGGGACCACCCTGACTAACATGGAGAAATCCCATCTCTACTAAATACAAAAAATTAGCTGGGCCTGGGTGGCATGCATATGTAATACCAGCTACATGGGAAGCTGAGGTAGGAGAATTTCATGAACCCAGGAGGCGGAGGTTGCAGTGATCTGCTGAGATCGTGCCACTGCACTCCAGCCTGGGCAACAGAGCGAGGCTCTTGTCTCAAAAAAAAAAAAAAAAAAAAAAAAAAAAAAAAAAAAAAGGAGAAAACAAAAGTTTGGTAGT	GTTTGGTAGT	||||||||||	GTTTGGTAGT	297	347	51	82	AAAAAAAAAAAAAAAAAAAAAAAAAAAAAAAAAAAAAAGGAGAAAACAAAA	-0.0786735	rmsk1191645|AluSz|AluSz-SINE|AluSz-Alu|Alu|exon-1	repeatMask-Alu	314	0.88	1	-12	-31	9_marmoset	9_marmoset	1	1	1	1	102	0	0	0	0	0	0	0	0	102	0	0	0	0	0	0	0	0
chr5	34859795	34860162	hsa-retrogene-109-1	102	-	30	15	367	GAAAAACGTATAAGCAGCCCGGGCACAGTGGCTCACGCCTGTAATCCCAGCACTTTGGGAGGCCGAGGCGGGCGGATCACGAGGTCAGGAGATCAAGACCATCCTGGCTAACACAGTGAAACCCTGTCTCTACTAAAAAAAAATACAAAAAATTAGCCAGGCGTGGTGGCGGGCGCCTGTAGTCCCAGCTACTCTGGAGGTTGAGGCAGGAAAATGGCATGAACCTGGGTGGCAGAGCTTGCAGTGAGCCGAGATCACGCTACTGCACTCCAGCCTGGACAACAGAGTGAGATTCCGTCTCAAAAAAAAAAAAAAAAAAAAAGAAGAAGAAAAGAAAAGAAAAGAAAAAAAAGAAAAACGTATAAGC	GAAAAACGTATAAGC	|||||||||||||||	GAAAAACGTATAAGC	302	352	51	72	AAAAAAAAAAAAAAAAAAAAAGAAGAAGAAAAGAAAAGAAAAGAAAAAAAA	-0.143046	rmsk3813492|AluY|AluY-SINE|AluY-Alu|Alu|exon-1	repeatMask-Alu	340	0.93	1	-18	-9	9_marmoset	9_marmoset	1	1	1	1	102	0	0	0	0	0	0	0	0	102	0	0	0	0	0	0	0	0
chr20	53784578	53785040	hsa-retrogene-107	102	+	70	60	462	GCCAGGTGCAGTGGCTCATGCCTATAAGTCCAGCACTTTGGGAGGACAAGGTGGGAGGATTGCTTGAGCTCAGGAGTTTGAGACCAGCTTGGGCAACATGGCAAAACTCTGTCTCTACCCAAAATACAAAAATTAGCTTGGCATGGTGGTGCATGCCTGTGGTCCCAGCTACTTGGGAGACTGAGATGGGAGGATTGCGGGAGACTGGGAAGTTGAGGCTGCAGTGCGCCATGATGATGCTACTGCACTGTAGCTTGGGTGAGAGAATGAGACCCTGTCTCAAAAAAAAAAAAAAAAAAAAAATTCCTCTCAGGACGGTTGGCCCTACGTACGTGCGGATTCTGTATCCATGGATTAACTCAACTCAACTGAAAATATTTGAAAAAAAAAAAAAAAAGA…	GCCAGGTGCAGTGGCTCATGCCTATAAGTCC-AGCACTTTGGGAGGACA-AGGTGGGAGG	|||.||.|||||||||||.||||.|||-|||-||||||||||||||-|.-|||||||.||	GCCGGGCGCAGTGGCTCACGCCTTTAA-TCCCAGCACTTTGGGAGG-CTGAGGTGGGCGG	382	397	16	32	AAAAAAAAAAAAAAAA	-0.185669	rmsk2900780|AluJb|AluJb-SINE|AluJb-Alu|Alu|exon-1	repeatMask-Alu	303	0.66	1	1	-159	5_orangutan	5_orangutan	1	1	1	1	102	0	0	0	0	102	0	0	0	0	0	0	0	0	0	0	0	0
chr21	10379647	10380741	hsa-retrogene-102-1	102	-	85	60	1094	GTGCCTGTGACCCCAGCTACTCGGGAGGCCGAGGCAGGAGAATCACTTGAACCTGGGAGGCGGAGGTTGCAGTGAGCCCAGATCGCACCACTGCAGTCCAGCCTGGTGACAGCAAGGCTTCATCTCAAAAGATAAATAAGTGAAGAAATAAATAAATGTAAAATAAAATAAAATAAAAACAGTAAAGGAGTGAAGCTCTGAGACAGGCTACAATGTTCATGAATCTGAAAAGATAGCATTCTGTGAAAAAXXXXXXAAAGTGAGACTCCATCTCAAAAATGAATAAATAGGCCAGGTATGGTGGCTTACGCCTGTCATCCCAGCACTTTGGGAGGCCGAGGCAGATGGATCACGAGTTCAGGAGATCGAGACCATCCTGGCTAACATGGTGAAACCCCA…	GTGCCTGT-GACCCCAGCTACTCGGGAGGCCGAGGCAGGAGAATCACTTGAACCTGGGAG	||||||||-|.|||-|||||||.|||||||.|||||||||||||..||||||||||||||	GTGCCTGTAGTCCC-AGCTACTTGGGAGGCTGAGGCAGGAGAATGGCTTGAACCTGGGAG	996	1021	26	17	AAAAAAAAAAATACAAAAAATTAGCC	-0.136967	rmsk2926388|AluSx1|AluSx1-SINE|AluSx1-Alu|Alu|exon-1	repeatMask-Alu	295	0.27	1	-278	-521	3_bonobo	3_bonobo	1	1	1	1	102	0	0	102	0	0	0	0	0	0	0	0	0	0	0	0	0	0
chr13	19353552	19353711	hsa-retrogene-105	102	-	92	46	159	CGACACATTCTATCATCTCTACACAGACTCGGGCTCGCTAAGGGAGGAAGGCACCCTGAGGGATGTCCTGGCCTACACGATGCTACGGTTTTCTTTCTCAATGAAGAAAACAACGACACATTCTATCATCTCTACACAGACTCGGGCTCGCTAAGGGAG	CGACACATTCTATCATCTCTACACAGACTCGGGCTCGCTAAGGGAG	||||||||||||||||||||||||||||||||||||||||||||||	CGACACATTCTATCATCTCTACACAGACTCGGGCTCGCTAAGGGAG	104	113	10	10	AAGAAAACAA	-0.065025	ENST00000446672.2|PARP4P2-201|ENSG00000224976.2|PARP4P2|unprocessed_pseudogene|intron-3	antisenseAnno_intron	159	1	0.03	3722	2111	2_chimpanzee	3_bonobo,2_chimpanzee,9_marmoset,1_human,4_gorilla	5	9	3	0.6	728	61	102	13	102	0	0	0	0	110	0	0	0	0	0	0	0	0
chr3	197032573	197032809	hsa-retrogene-104	102	-	97	56	236	GTCAGCAAGAGTGTAACATCCTCTGACATCACACTACTGCAGGTGCTGACACCCCAACCAGTCAGCAAGAGTGTAAAATCTTCTGACATCACACGACTGCAGGTGCTCACACCCCAACCCATCAGCAAGAGTGTAACATCCTCTGACATCACACTACTTCAGGTGCTCACACCCCAACAAGTCAGCAAGAGGGTAACATCCTCTGACATCACACTACTGCAGGTGCTCACACCACA	GTCAGCAAGAGTGTAACATCCTCTGACATCACACTACTGCAGGTGCTGACACCCCA	|||||||||||.|||||||||||||||||||||||||||||||||||.|||||.||	GTCAGCAAGAGGGTAACATCCTCTGACATCACACTACTGCAGGTGCTCACACCACA	176	180	5	5	AACAA	-0.0225832	intergenic	intergenic	0	0	0	0	0	6_crab_eating_macaque	8_baboon,9_marmoset,6_crab_eating_macaque	3	12	1	0.333333	971	0	0	0	0	0	102	0	87	95	0	0	0	0	0	0	0	0
chrX	63238323	63238602	hsa-retrogene-106	102	-	97	51	279	GTTACAGAAGATGAATCTTCCACTCTCTACAGCCCTTAGGATTAAGGGTTCTCTTACTGAATGTATTCTTAAACTGAACACTTATTAATCTTCCAGATATCACCTTTTGTCATAACTCAAGACTTATGAATGGCCCTCACCATAATGATGCTTTTTGACTGAGCTCTTCTCTAACCTGAATGCAAGAGGTTAGGCATGAATATCATCCCCCCTGTTCAGCCTGAAGAAGTTACAGAAGATGAATCTTCCTCTCTCTACAGCCCTTAGGATTAAGGGTTC	GTTACAGAAGATGAATCTTCCACTCTCTACAGCCCTTAGGATTAAGGGTTC	|||||||||||||||||||||.|||||||||||||||||||||||||||||	GTTACAGAAGATGAATCTTCCTCTCTCTACAGCCCTTAGGATTAAGGGTTC	224	228	5	5	AAGAA	0	ENST00000665386.1|LINC01278-224|ENSG00000235437.9|LINC01278|lncRNA|exon-8	lncRNA	183	0.66	0.7	-96	80	2_chimpanzee	2_chimpanzee	1	1	1	1	102	0	102	0	0	0	0	0	0	0	0	0	0	0	0	0	0	0
chrY	14722065	14722919	hsa-retrogene-115	101	+	11	8	854	AGCATTTAAATAATTTGTATTCTTTTACCATTTTTTATTACATCTCTTTAATTTTTGTCACTTGAATATATTAGGATGATGATGATACTATAATCACTGGAACAAAGACATTTGCTTGGACATCTTTTCTTTTTTCCCCCATTTTTGTTCTGTTAATAATTTTTAACTATAGCTTTTCCTTTCTTGTCCTTATCTGTCCCTTATCGATCATAGATAGTTTCACTACTATTTTTAAGTTTTTATTGTTAAAXXXXXXATCCCGGCTAAAACGGTGAAACCCCGTCTCTACTAAAAATACAAAAAATTAGCCGGGCGTAGTGGCGGGCGCCTGTAGTCCCAGCTACTTGGGAGGCTGAGGCAGGAGAATAGCGTGAACCCGGGAGGCGGAGCTTGCAGTGA…	#NAME?	-|||||||	TAGCATTT	802	846	45	90	AAAAAAAAAAAAAAAAAAAAAAAAAAAAAAAAAAAAAAAAAAAAA	-0.0530235	rmsk5501734|AluYa5|AluYa5-SINE|AluYa5-Alu|Alu|exon-1	repeatMask-Alu	311	0.36	1	-520	-23	7_rhesus	7_rhesus	1	1	1	1	101	0	0	0	0	0	0	101	0	0	0	0	0	0	0	0	0	0
chr12	130015197	130015545	hsa-retrogene-17-5	101	-	47	31	348	GGCTCTCGCCTATAATCCCAGCACTTTGGGAGGATGAGGCAGACAGATCACGAGGTCAGGAGTTCAAGACCAGCCTGGCCAATATGGTGACACCCCATCTCTACTAAAACTACAAAAATTAGCCAGGTGTGGTGGCGCATGCCTGTAATCCCAGCTACTCGGGATGCTGAAGCAGGAGAATTGCTTGAACCCAGGAGGTAGAGGTTGCAGTGAGCCGAGGTCATGCCACTGCACTCCAGCCTTGGGCAACAGAGTGAGACTCCCTCTCACGAAAAAAAAAAAAAAAAAAAAAAAAAAAGGGAAAGAAAGATGGAAAGAGGCTCATGCCTGTAATCCCAGCACTTTGGG	GGCTC-TCGCCTATAATCCCAGCACTTTGGG	|||||-|-||||.||||||||||||||||||	GGCTCAT-GCCTGTAATCCCAGCACTTTGGG	272	308	37	54	AAAAAAAAAAAAAAAAAAAAAAAAAAAGGGAAAGAAA	-0.0430879	rmsk1181613|AluSg|AluSg-SINE|AluSg-Alu|Alu|exon-1	repeatMask-Alu	298	0.86	0.96	13	-50	9_marmoset	9_marmoset	1	1	1	1	101	0	0	0	0	0	0	0	0	101	0	0	0	0	0	0	0	0
chr5	80290592	80290832	hsa-retrogene-116-1	101	-	60	50	240	TTAGCTGGGCATGGTGGCATGTTCCTGTAATCCCAGCTACTCGGGAGGCTGAGGCAGGAGAATTGCTTGAACCAGGGAGTTGGAAGTTGAAGTGAGCTGACATCATGCCACTGCACTCCAGCCTGGTGACAGAGCGACACTCCATCTCAAAAACAAAACAAAACAAACAAACCAACAAAAAAATACAAAAATTAGCCAGGCGTGGTGGCGGGCGTCTGTAATCCCAGCTACTCGGGAGGC	TTAGCTGGGCATGGTGGCATG-TTCCTGTAATCCCAGCTACTCGGGAGGC	|||||..|||.|||||||..|-.|-|||||||||||||||||||||||||	TTAGCCAGGCGTGGTGGCGGGCGT-CTGTAATCCCAGCTACTCGGGAGGC	149	191	43	41	AAAAACAAAACAAAACAAACAAACCAACAAAAAAATACAAAAA	-0.0535858	rmsk3886051|AluSx|AluSx-SINE|AluSx-Alu|Alu|exon-1	repeatMask-Alu	171	0.71	0.56	135	-69	1_human	1_human	1	1	1	1	101	101	0	0	0	0	0	0	0	0	0	0	0	0	0	0	0	0
chr20	32379548	32380063	hsa-retrogene-114	101	+	83	59	515	GGCATGGTGGGTCACGCCTGTAATCCCAGCACTTTGGGAGGCTGAGGTGTGTGGATCACCTGAGGTCAGGAGTTTGAGACCAGCCTGGCCAACCTGGTGAAACCCCGTCTGTACTAAAAATATGAAAATTAGCTGGGATTACAGGCGGGCACCTGTAATCCCAGCTACTAGGGAGGCTGAGGCAGGAGAATCACTTGAACCCGGGAGGCAGAGGTTGCAGTGAGCTGAGATCGTGCCATTGCACTCCAGCXXXXXXAGACTGCGTCTCAAAAAAAGAAAAAAATAAAAAAGATGTCAGTTATGGCTATTTGTACTTTATTATACTTCATGTGATGATATATGGTTCAGCATCAGGGTCTTTTTTCAGTTAAGTTCAGTTGAACCCTTTTCCTGTTTAGA…	GGCATGGTGGGTCACGCCTGTAATCCCAGCACTTTGGGAGGCTGAGGTGTGTGGATCAC	||||||||||.||||.|||||||||||||||||||||.|||||||||.|.|..||||||	GGCATGGTGGCTCACCCCTGTAATCCCAGCACTTTGGTAGGCTGAGGCGGGCAGATCAC	418	446	29	18	AAAAGTATAAAAAAACTTAATAAAAGAAA	-0.102017	rmsk2846689|AluSx1|AluSx1-SINE|AluSx1-Alu|Alu|exon-1	repeatMask-Alu	299	0.58	0.98	5	-216	6_crab_eating_macaque	6_crab_eating_macaque	1	1	1	1	101	0	0	0	0	0	101	0	0	0	0	0	0	0	0	0	0	0
chr8	64847339	64847547	hsa-retrogene-110	101	-	89	47	208	TTTAAATGATAATGTCCAATTCCTTCTAAGGTTAAAGAGGGTATAATTGGAAATTTGCACATATGCAAAACGTAGTTTGAAAGTGGATATCTTTCAGAAGCAGATGATGCAAGTGGTAGACTTTGCAAGGAGAAAATAGTGTTTTCTTTAGTTAGAAAAAATTTAAATGATAATGTCCCATTCCTTCTAAGGTTAAAGAGGGTATAAT	TTTAAATGATAATGTCCAATTCCTTCTAAGGTTAAAGAGGGTATAAT	|||||||||||||||||.|||||||||||||||||||||||||||||	TTTAAATGATAATGTCCCATTCCTTCTAAGGTTAAAGAGGGTATAAT	156	161	6	12	AAAAAA	0.155004	ENST00000665380.1|ENST00000665380|ENSG00000287998.1|ENSG00000287998|lncRNA|intron-2	antisenseAnno_intron	208	1	0	12462	43428	2_chimpanzee	8_baboon,12_cow,13_sheep,14_dog,3_bonobo,7_rhesus,2_chimpanzee,5_orangutan,6_crab_eating_macaque	9	10	5	0.555556	765	0	101	101	0	101	101	101	97	0	0	0	25	25	65	0	0	0
chr2	10554279	10554426	hsa-retrogene-111	101	+	89	47	147	CCAGACACAAAGGGACAGACTCCTCGACAACACTACGCTAAGTGAAAAAACCAGACACAAAGGGACAGACTCCTCGACAACACTACATTAAGTGAAAAAACCAGACACAAAGGGACATGACTCCTCGACAACACTACGCTAAGTGAA	CCAGACACAAAGGGACA-GACTCCTCGACAACACTACGCTAAGTGAA	|||||||||||||||||-|||||||||||||||||||||||||||||	CCAGACACAAAGGGACATGACTCCTCGACAACACTACGCTAAGTGAA	95	100	6	12	AAAAAA	0.0357941	rmsk2387531|L1MB3|L1MB3-LINE|L1MB3-L1|L1|exon-1	repeatMask-L1	25	0.17	0.09	-122	243	4_gorilla	4_gorilla	1	1	1	1	101	0	0	0	101	0	0	0	0	0	0	0	0	0	0	0	0	0
chr2	164132035	164132203	hsa-retrogene-113	101	-	89	47	168	GATTCTAAATATTATTTATATTTACAATAAGTGTAGTTGTACTCCTATTAGTCGTTTATTACTCTTTCACTGCATCATTTAATAGAGAGCTTCTTGCTATCTCAGAAACAACACAAAACAAGATTCTAAATATTATTTATATTTACAGTAAGTGTAGTTGTACTCCTA	GATTCTAAATATTATTTATATTTACAATAAGTGTAGTTGTACTCCTA	||||||||||||||||||||||||||.||||||||||||||||||||	GATTCTAAATATTATTTATATTTACAGTAAGTGTAGTTGTACTCCTA	106	121	16	12	AAACAACACAAAACAA	-0.0400732	ENST00000429636.1|ENST00000429636|ENSG00000237844.2|ENSG00000237844|lncRNA|intron-2	intron	168	1	0	118516	181776	4_gorilla	8_baboon,14_dog,7_rhesus,2_chimpanzee,10_mouse,5_orangutan,4_gorilla,6_crab_eating_macaque	8	9	4	0.5	697	0	56	0	101	101	101	101	81	0	48	0	0	0	56	0	0	0
chr10	116290305	116290471	hsa-retrogene-117	101	-	91	58	166	TGGCTGAACCTTGAGACATTATGCTGCTAGCAGGCATGAAAATGGGGAGTTTTATAGTGTTTCAGATTCAGAAGAAATTTCAGAAGATCTAGAAAAAGGTTCTAGAGATGGATGAACATTGAGACATTATGCTGCTGGCAGGCATGGAAATGGGGAGTTTTATGGT	TGGCTGAACCTTGAGACATTATGCTGCTAGCAGGCATGAAAATGGGGAGTTTTATAGT	|||.|||||.||||||||||||||||||.|||||||||.||||||||||||||||.||	TGGATGAACATTGAGACATTATGCTGCTGGCAGGCATGGAAATGGGGAGTTTTATGGT	93	97	5	10	AAAAA	0.197808	rmsk655034|L1MB3|L1MB3-LINE|L1MB3-L1|L1|exon-1	repeatMask-L1	25	0.15	0.14	150	-141	8_baboon	8_baboon,6_crab_eating_macaque	2	3	1	0.5	284	0	0	0	0	0	72	0	111	0	0	0	0	0	0	0	0	0
chr18	77115895	77116112	hsa-retrogene-112	101	+	92	46	217	GGCAATGTGTGGTCATTAACCTCACTGTGGTCCCTCAGAAGACCTGGCTCTGAGCTGTCTCCTGAGGGGCCCCACATCTTCACATGAGTGTGCAGCACTTTACTGGGCAACTGCCTTTCAGAACCTTCTGGAACTTTCCAGAGTCTTCCAGGTTCTAATCAAGGAAAATAAGGCAATGTGTGGTCATTAACCTCACTGTGGTCCCTCAGAAGACCTG	GGCAATGTGTGGTCATTAACCTCACTGTGGTCCCTCAGAAGACCTG	||||||||||||||||||||||||||||||||||||||||||||||	GGCAATGTGTGGTCATTAACCTCACTGTGGTCCCTCAGAAGACCTG	165	171	7	9	AAAATAA	-0.150932	ENST00000611482.1|ENST00000611482|ENSG00000278330.1|ENSG00000278330|lncRNA|dwstr-1	dwstr	217	1	0.43	169	114	11_rat	8_baboon,11_rat,15_cat,10_mouse,9_marmoset,4_gorilla	6	8	1	0.166667	528	0	0	0	56	0	0	0	118	69	23	101	0	0	0	80	0	0
chrX	6116378	6116857	hsa-retrogene-124	100	-	13	9	479	GAAAGCTTCTTGGCACTTAAAAGCACTTCTTGGCACTTGGGATTACTTGCCTGTAATCCCAGCACTTTGGGAGGCTGAGACGGGCGGATCACTTGAGGTCAGGAGTTCCAGACCAGCCTGGCCAACATGGTGAAACCCTGTCTCTAGTGAAAATATAAAAATTAGCCGGGCATGGTGGCGCATGCCTATAGTTCCAGCTACTCGGGAGGCTGAGGCAGAAGAATCACTTGAACCTGGGAGGCGGGGGCTGAGGTAGAAGAATCACTTGAACCTGGGAGGCGGGGGCTGAGGCCGAAGAATCACTTGAACCTGGGAGGCGGGGGCTGAGGCAGAAGAATCACTTGAACCTGGGAGGCGGGGGCTGCAGTGAACTGAAATCGTGCCATTGCACTCCAGCCT…	GAAAGCTTC	|||||.|||	GAAAGGTTC	425	470	46	87	AAAAAAAAAAAAAAAAAAAAAAAAAAAAAAAAAAAAAAAAAAGAAA	0.150543	rmsk5220630|AluSz|AluSz-SINE|AluSz-Alu|Alu|exon-1	repeatMask-Alu	202	0.42	1	-48	-229	17_platypus	17_platypus	1	1	1	1	100	0	0	0	0	0	0	0	0	0	0	0	0	0	0	0	0	100
chr5	94773920	94774257	hsa-retrogene-44-12	100	+	16	8	337	GAAATAGGCCGGGCGCGGTGGCTCACGCCTGTAATCCCAGCACTTTGGGAGGCCGAGGCGGGCGGATCACGAGGTCAGGAGATCGAGACCATCCCGGCTAAAATGGTGAAACCCCGTCTCTACTAAAAATACAAAAAATTAGCCGGGCGTAGTGGCGGGCGCCTGTAGTCCCAGCTACTTGGGAGGCTGAGGCAGGAGAATGGCGTGAACCCGGGAGGCGGAGCTTGCAGTGAGCCGAGATCCCGCCACTGCACTCCAGCCTGGGCGACAGAGCAAGACTCCGTCTCAAAAAAAAAAAAAAAAAAAAAAAAAAAAAAAAAAAAAAAAAAGAAATAGG	GAAATAGG	||||||||	GAAATAGG	288	329	42	84	AAAAAAAAAAAAAAAAAAAAAAAAAAAAAAAAAAAAAAAAAA	0.0643071	rmsk3908881|AluYa5|AluYa5-SINE|AluYa5-Alu|Alu|exon-1	repeatMask-Alu	311	0.92	1	-6	-20	8_baboon	8_baboon	1	1	1	1	100	0	0	0	0	0	0	0	100	0	0	0	0	0	0	0	0	0
chr13	57257102	57257319	hsa-retrogene-118-1	100	+	20	20	217	GACACCAGCTTACGGGCATGGTGGCACATTCCTGTAATCCCAGCTACTAGGGAGACTGAGGCAGGAGAAGCACTTGAACCTGGGAGGCGGAGGTTGTGGTGAGCTGAGATCGTGCCATTGCACTCCAGCCTGGGCAACAGGAGCGAAACTCCGTCTCAAAAAAAAAAAAAAAAAAAAAAAAAAAAAAAAAAAAAAAAGACACCTGCTTAATTGGGCA	GACACCAGCTTAC--GGGCA	||||||.|||||.--|||||	GACACCTGCTTAATTGGGCA	158	197	40	80	AAAAAAAAAAAAAAAAAAAAAAAAAAAAAAAAAAAAAAAA	-0.04956	rmsk1261788|AluSp|AluSp-SINE|AluSp-Alu|Alu|exon-1	repeatMask-Alu	175	0.81	1	-12	-30	8_baboon	8_baboon,9_marmoset,6_crab_eating_macaque	3	3	2	0.666667	293	0	0	0	0	0	93	0	100	100	0	0	0	0	0	0	0	0
chr7	71103881	71104237	hsa-retrogene-126-1	100	+	25	15	356	GAAAGGGAGGGAAATGGCTGGGCACAGTGGCTCACTCCTGTAATCCCAGCACTTTGGGAGGCTGAGGTGGGAAGATCACAGGTCAGGAGTTCAAGACCATCCTGGCCAACATGGTGAAATCCGACTTTACTAAAAATACAAAAATTAGCTGGGTGTGATGGCACGTACCTGTAATCCCAGCTATTCGGGAGGCTGAGGCAGGAGAATCGCTTGAACCCAGGAGGCAGAGGTTGCAGTGAGCTGAGAATGCACCACTGCACTCCAGCCTGGCAACAGAGCGAGACTCTGTCTAAAAAAAAAAAAAAAAAGAGAAAAAAGAAAAAAAAGAAAAAGAAAAAAAAGAAAAGGAGGGAAAT	GAAAGGGAGGGAAAT	||||.||||||||||	GAAAAGGAGGGAAAT	292	341	50	75	AAAAAAAAAAAAAAAAAGAGAAAAAAGAAAAAAAAGAAAAAGAAAAAAAA	-0.0872137	rmsk4547568|AluSg|AluSg-SINE|AluSg-Alu|Alu|exon-1	repeatMask-Alu	331	0.93	1	-15	-10	9_marmoset	9_marmoset	1	1	1	1	100	0	0	0	0	0	0	0	0	100	0	0	0	0	0	0	0	0
chr9	125192472	125192718	hsa-retrogene-121-1	100	+	46	48	246	ATTAGCCGGGTATGGTGGTGTGTGCCTGTAATCTCAGCTACTTGGGAGGCTGAGGCAGGAGAATTGCGTGAACCTGGGAGATGGAGGTTGCGGTTGCAGTGAGCTGAGATAGCGTCATTGCACTCCAGCCCGGGTGACAATGCAAGGCTCCGTCTTAAAAAAAAGAAAAAGAAAAAAAGAAAGAAAGAAAAAGAAAAACTTAGCCTGGTGTGGTGGCACGTGCCTGTGATCCCAGCTACTCAGGAG	ATTAGCCGGGTATGGTGGTGTGTGCCTGTAATCTCAGCTACTTGGGAG	.||||||.|||.||||||...||||||||.|||.||||||||..||||	CTTAGCCTGGTGTGGTGGCACGTGCCTGTGATCCCAGCTACTCAGGAG	157	198	42	54	AAAAAAAAGAAAAAGAAAAAAAGAAAGAAAGAAAAAGAAAAA	-0.120724	rmsk5173257|AluSx3|AluSx3-SINE|AluSx3-Alu|Alu|exon-1	repeatMask-Alu	186	0.76	0.59	131	-60	9_marmoset	9_marmoset	1	1	1	1	100	0	0	0	0	0	0	0	0	100	0	0	0	0	0	0	0	0
chr12	53392305	53392523	hsa-retrogene-16-5	100	-	46	43	218	TTAGCCGGGCGTAGTGGCGGGCGCCTGTAGTCCCAGCTACTTGGGAGGCTGAGGCAGGAGAATGGCGTGAACCCGGGAGGCGGAGCTTGCAGTGAGCCGAGATCCCGCCACTGCACTCCAGCCTGGGCGACAGAGCGAGACTCCGTCTCAAAAAAAAAAAAAAAAAAAAAAAAAAATTAGCCAGGTGTGGCTGTGGGCTCCTGTAATCCCAGCTACTT	TTAGCCGGGCGTAG-TGGCGGGCGCCTGTAGTCCCAGCTACTT	||||||.||.||.|-||.-||||.||||||.||||||||||||	TTAGCCAGGTGTGGCTGT-GGGCTCCTGTAATCCCAGCTACTT	150	176	27	54	AAAAAAAAAAAAAAAAAAAAAAAAAAA	-0.247522	rmsk1025556|AluYa5|AluYa5-SINE|AluYa5-Alu|Alu|exon-1	repeatMask-Alu	176	0.81	0.57	133	-42	8_baboon	8_baboon	1	1	1	1	100	0	0	0	0	0	0	0	100	0	0	0	0	0	0	0	0	0
chr13	108849849	108849963	hsa-retrogene-128	100	-	74	37	114	GAGGAAATTCAACAGGATTTGGAGGAAGGCAGTCTAGGCGCAAATAACCCAGTATGGATGAGTTAAAAAAAAAAAAAGAGGAAATTCAACAGGATTTGGAGGAAGGCAGTCTAG	GAGGAAATTCAACAGGATTTGGAGGAAGGCAGTCTAG	|||||||||||||||||||||||||||||||||||||	GAGGAAATTCAACAGGATTTGGAGGAAGGCAGTCTAG	65	77	13	26	AAAAAAAAAAAAA	0.0701744	ENST00000356711.7|MYO16-202|ENSG00000041515.16|MYO16|protein_coding|intron-10	antisenseAnno_intron	114	1	0.01	5479	5356	6_crab_eating_macaque	8_baboon,3_bonobo,16_opossum,5_orangutan,1_human,6_crab_eating_macaque	6	16	2	0.333333	1128	44	0	62	0	60	100	0	100	0	0	0	0	0	0	0	45	0
chr17	60168260	60168419	hsa-retrogene-122	100	-	78	49	159	TCACCCTTCCCCACCTGCCCCCCCCAAAAAAAGAAATCACCCTTCCCCACCTGCCCCCCCCAAAAAAAGAAATCACCCTTCTTCACCTCCCCCCCAAAAAATAAAAAGAAATCACCCTTCCCCACTTCCTCCCACCAAAAAAAGAAATCACCCTTCCCC	TCACCCTTCCCCACCTGCCCCCC-CCAAAAAAAGAAATCACCCTTCCCC	||||||||||||||.|-||.|||-|||||||||||||||||||||||||	TCACCCTTCCCCACTT-CCTCCCACCAAAAAAAGAAATCACCCTTCCCC	96	111	16	22	AAAAAATAAAAAGAAA	0.0567841	ENST00000586876.1|CA4-203|ENSG00000167434.10|CA4|protein_coding|intron-5	antisenseAnno_intron	159	1	0.01	2131	9814	3_bonobo	3_bonobo	1	1	1	1	100	0	0	100	0	0	0	0	0	0	0	0	0	0	0	0	0	0
chr1	150413801	150414029	hsa-retrogene-119-1	100	+	85	60	228	GTAATCCCAGCTACTCGGGAGGCTGAGGCAGGAGAATCGCTTGAACCCAGGAGGCAGAGGTTGCGGTGAGCTGAGATCATGCCATTGCGCTCCAGCCTGGGCAACAAGAGCGAAACTCCATCTCAAAAAGAAAAAAAAAAAATTAGCCAGACATGGTGGCATGTGACTGTAGTCCCAGCTATTTGGGAGGCTGAGGTGGGAGGATCACTTGAACCCAGGAGGCAGAGG	GTAATCCCAGCTACTCGGGAGGCTGAGGCAGGAGAATCGCTTGAACCCAGGAGGCAGAGG	|||.|||||||||.|.||||||||||||..||||.|||.|||||||||||||||||||||	GTAGTCCCAGCTATTTGGGAGGCTGAGGTGGGAGGATCACTTGAACCCAGGAGGCAGAGG	125	154	30	15	AAAAAGAAAAAAAAAAAATTAGCCAGACAT	0.012128	rmsk261881|AluSc8|AluSc8-SINE|AluSc8-Alu|Alu|exon-1	repeatMask-Alu	86	0.38	0.65	-142	46	9_marmoset	9_marmoset	1	1	1	1	100	0	0	0	0	0	0	0	0	100	0	0	0	0	0	0	0	0
chr7	69078775	69078967	hsa-retrogene-127-1	100	+	88	59	192	AGACAGGATCTTGCTATGTTGCCCAGGCTGATCTCGATCCTGGGCTCAAGCGATCCTCCCACCTCAGCCTCCTGAGTAGCTAGTACTACAGGCATGCAGAACATCCAGCTAATTTTTTAAAAAATATTTTGTAGAGACAGGATCTTGCTATGTTGCCCAGGCTCGTCTCAAACTCCTGGGCTCAAGCAATCC	AGACAGGATCTTGCTATGTTGCCCAGGCT-GATCTCGA--TCCTGGGCTCAAGCGATCC	|||||||||||||||||||||||||||||-|-||||.|--||||||||||||||.||||	AGACAGGATCTTGCTATGTTGCCCAGGCTCG-TCTCAAACTCCTGGGCTCAAGCAATCC	119	124	6	12	AAAAAA	0.0280057	rmsk4543320|FLAM_A|FLAM_A-SINE|FLAM_A-Alu|Alu|exon-1	antisenseAnno_repeatMask-Alu	66	0.34	0.52	-126	60	8_baboon	8_baboon,9_marmoset	2	2	2	1	200	0	0	0	0	0	0	0	100	100	0	0	0	0	0	0	0	0
chr19	37730951	37731148	hsa-retrogene-123	100	+	92	51	197	TGATCACGCTGACACTACAGACACAATGATGACGCTGACACTACAGACACAATGAATGATCACGCTGACACTACAGACACAACGAATGATCACGCTGACACTACAGACACAACGAATGATCACGCTGACACTAAAGACACAACAAATGATCACGCTGACACTACAGACACAATGTTCACGCTGACACTACAGACACA	TGATCACGCTGACACTACAGACACAATGATGACGCTGACACTACAGACACA	||||||||||||||||||||||||||||.|.||||||||||||||||||||	TGATCACGCTGACACTACAGACACAATGTTCACGCTGACACTACAGACACA	133	146	14	8	AAAGACACAACAAA	0.383012	ENST00000658143.1|ENST00000658143|ENSG00000287496.1|ENSG00000287496|lncRNA|dwstr-1	dwstr	197	1	0.39	218	85	2_chimpanzee	8_baboon,13_sheep,12_cow,14_dog,3_bonobo,11_rat,7_rhesus,15_cat,16_opossum,2_chimpanzee,10_mouse,9_marmoset,1_human,6_crab_eating_macaque	14	68	2	0.142857	1637	29	100	100	0	0	27	13	54	63	55	27	22	21	12	16	36	0
chr9	113058722	113063557	hsa-retrogene-125	100	-	94	52	4835	CGTGTGTGACGTCTTCATTAGGGAATTCACTAGAATCGGCCGAATTCACACACTTATCGCCCCACATGCGTCCCCTGTCCCTGTCGGGAGAATTTTCAGCTCTACTCCCGTGGGTATATTCACGAGAACCTTACATTCTGCTCCACCGTACTCGCGTTGCCCTGCCACGGATATCCAGGAAGCACTCCACCTGCCTCTCGGAAACTTTCTGCCCTTTGACCCACATCTCGCATTGGCATCTTTTCCCTGCXXXXXXGGGCCATTTGGAGCAAGCCTCAGATGGAGAGCCACATATCGAGGTGTTCGGTCAATCCTTGTGAACCAGAGAGTGTTCCTACGAATGCTAGAGTCTCATAGAAGTAATGTCTCTTTTACGTTTTTTTGCCTGATTAATATTTT…	CGTGTGTGACGTCTTCATTAGGGAATTCACTAGAATCGGCCGAATTCACACA	||||||||||.||||||||||||||||||||||||||.||||||||||||||	CGTGTGTGACCTCTTCATTAGGGAATTCACTAGAATCAGCCGAATTCACACA	4762	4769	8	6	AATAAATA	-0.338696	ENST00000645617.1|ENST00000645617|ENSG00000285115.1|ENSG00000285115|unprocessed_pseudogene|exon-1	pseudogene	422	0.09	1	-3050	-1363	5_orangutan	8_baboon,7_rhesus,5_orangutan,6_crab_eating_macaque	4	5	1	0.25	193	0	0	0	0	100	15	54	13	0	0	0	0	0	0	0	0	0
chr19	16922479	16922700	hsa-retrogene-120	100	-	95	60	221	CAGATGTGGTGTGGGGCAGTTCCAGGGACCTCAGATGTAGTGTGGAGCAGTTCCAGGGACTCCACATGTGGTATGAGGCAGTTTCAAGAACTCTAGATGTGATGTGGAGCAGTTTCGGGGACCCCAGATGTGCTGTGGGTATGGGGCAGTTTCAAGAACCCCAGATGTGGTGTGGAGCAGTTTCAGGGACCCCAGATGTAGTGTGGGGCAGTTTCAGGGAC	CAGATGTGGTGTGGGGCAGTTCCAGGGACCTCAGATGTAGTGTGGAGCAGTTCCAGGGAC	||||||||||||||.||||||.||||||||.||||||||||||||.||||||.|||||||	CAGATGTGGTGTGGAGCAGTTTCAGGGACCCCAGATGTAGTGTGGGGCAGTTTCAGGGAC	154	158	5	5	AAGAA	-0.617518	ENST00000443236.7|CPAMD8-202|ENSG00000160111.15|CPAMD8|protein_coding|intron-26	intron	221	1	0.07	2495	493	2_chimpanzee	13_sheep,12_cow,17_platypus,3_bonobo,11_rat,7_rhesus,2_chimpanzee,4_gorilla,6_crab_eating_macaque	9	12	2	0.222222	681	0	100	100	47	0	65	87	0	0	0	44	18	63	0	0	0	11
chr20	61422137	61422476	hsa-retrogene-129-1	99	+	13	9	339	CAAATCTCACTGGGCACGGTGGCTCACGCCTGTAATCCCAGCACTTTGGGAGGCCGAGGTGGGTGGATCACCTGAGGTCGGGAGTTCATGACCCCTGACTAACATGGAGAAACCTAATCTCTACTAAAAATACAAAATTAGCCAGGCGTGGTAGTGCATGCCTGTAATCCCAGCTACTCGGGGGGCTGAAGCAGGAGAATCGCTTGAACCCGGGTGGCAGAGGTTGCAGTGAGCCGAGATCGTGCTATTGCACTCCAGCCTGGGCAATAAGAGCAAAACTCCGTCTCAAAAAAAAAAAAAAAAAAAAAAAAAAAAAAAAAAAAAAAAAAACCAAATCTC	#NAME?	-||||||||	CCAAATCTC	288	330	43	86	AAAAAAAAAAAAAAAAAAAAAAAAAAAAAAAAAAAAAAAAAAA	-0.133611	rmsk2915935|AluSp|AluSp-SINE|AluSp-Alu|Alu|exon-1	repeatMask-Alu	308	0.91	1	-9	-22	9_marmoset	9_marmoset	1	1	1	1	99	0	0	0	0	0	0	0	0	99	0	0	0	0	0	0	0	0
chr3	128651015	128651351	hsa-retrogene-131-1	99	-	23	14	336	TAAGTACACTCGCGGCTGGGCGCAGTGGCTCACGCTTGTAATCCAGCACTTCGGGAGGCCGAGGTGGGCGGATCACGAGGTCAGGAGATGGAGGCCACAGTGAAACCCCATCTCTACTAAAAATATAAAAAAAAATTAGCCGGGCGTGGTGGCGGGCGCCTGTAGTCCCAGCCACCCGGGAGGCTGAGGCAGGAGAATGGTGTGAACCCGGGAGGCGGAGCTTGCAGTGAGCTGAGATCGTGCCACTGCACTCCAGCCTGGGCGACAGAGCGAGACTCCGTCTCAAAAAAAAAAAAAAAAAAAAAAAAAAAAAAAAAAAAAAGTAAGTACACTCGC	#NAME?	-|||||||||||||	GTAAGTACACTCGC	285	322	38	76	AAAAAAAAAAAAAAAAAAAAAAAAAAAAAAAAAAAAAA	0.0667808	rmsk3299925|AluYc|AluYc-SINE|AluYc-Alu|Alu|exon-1	repeatMask-Alu	309	0.92	1	-13	-14	9_marmoset	9_marmoset	1	1	1	1	99	0	0	0	0	0	0	0	0	99	0	0	0	0	0	0	0	0
chr18	45974903	45975104	hsa-retrogene-131-2	99	-	25	15	201	TTAGCCGGGTGTGGTAGCAGGTGCCTGTAGTCCCAGCTACTCAGAAGGCTGAGGCAGGAGAATGGCGTGAACCCGGGAGGCGGAGCTTGCAGTGAGCCGAGATGGCACCACTGCACTCCAGCCTGGGTGACAGAGCGAGACTCCCCCTCAAAAAAAAAAAAAAAAAAAAAAAAAAAAAAAAAAAAATTAGCCGGGCGTGGT	TTAGCCGGGTGTGGT	|||||||||.|||||	TTAGCCGGGCGTGGT	150	186	37	74	AAAAAAAAAAAAAAAAAAAAAAAAAAAAAAAAAAAAA	-0.205586	rmsk2142530|AluY|AluY-SINE|AluY-Alu|Alu|exon-1	repeatMask-Alu	186	0.93	0.58	136	-15	9_marmoset	9_marmoset	1	1	1	1	99	0	0	0	0	0	0	0	0	99	0	0	0	0	0	0	0	0
chr14	73388959	73389184	hsa-retrogene-119-2	99	+	53	54	225	GTGGTGGCGGGCGCCTGCAGTCCCAGCTACCAGAGAGGCTGCGGCAGAAGAATGGCGTGAGCCCGGGAGGCGGAGCTTGCAGTGAGCCAAGATGGCGCCACTGCACTCCAGCCTAGGCGACAGAGCAAGACTCTGCCTTAAAAAAAAAAAAAAAAAAAAAAATTAGCTGGATGTGGTGGTGCGCACCTGTACTCCCAGCTACTTGAGAAGCTGAGGCAAGAGAAT	GTGGTGGCGGGCGCCTGCAGTCCCAGCTACCAGAGAGGCTGCGGCA-GAAGAAT	|||||||.|.||.||||.|.||||||||||..||||.||||.||||-||-||||	GTGGTGGTGCGCACCTGTACTCCCAGCTACTTGAGAAGCTGAGGCAAGA-GAAT	140	162	23	46	AAAAAAAAAAAAAAAAAAAAAAA	-0.41503	rmsk1452342|AluY|AluY-SINE|AluY-Alu|Alu|exon-1	repeatMask-Alu	162	0.72	0.53	144	-63	9_marmoset	9_marmoset	1	1	1	1	99	0	0	0	0	0	0	0	0	99	0	0	0	0	0	0	0	0
chr20	34127191	34127508	hsa-retrogene-44-13	99	+	55	30	317	CCTGTAATCCCAGCACTTTGGGAGGCCGAGGCGGGCAGATCATGAGGTCAGGAGATCGAGATCATCTTGGCTAATATGGTGAAACCCTGTCTGTACTAAAAATACAAAAGATTAGCCAGGCGTGGTGGCGGGCCCCTGTAGTCCCAGCTACTCGGGAGGCTGAGGCAGGAGAATGGCATGAACCTGGGAGGCGGAGCTTGCAGTTAGCCGAGATTGAGCCACTGCACTCCAGCCTGGGTGACAGAGCAAGACTCCGTCTCAAAAAAAAAAAAAAAAAAAAAATCACACCTGTAATCCCAGCACTTTGGGAGGCTGAG	CCTGTAATCCCAGCACTTTGGGAGGCCGAG	||||||||||||||||||||||||||.|||	CCTGTAATCCCAGCACTTTGGGAGGCTGAG	261	282	22	44	AAAAAAAAAAAAAAAAAAAAAA	-0.000981379	rmsk2851343|AluY|AluY-SINE|AluY-Alu|Alu|exon-1	repeatMask-Alu	282	0.89	0.93	20	-35	8_baboon	8_baboon	1	1	1	1	99	0	0	0	0	0	0	0	99	0	0	0	0	0	0	0	0	0
chr10	9358234	9358408	hsa-retrogene-133	99	+	69	42	174	CAGAGAAGGTTACTTTTCCATTTTTGAAACTTACTCTTCATCACTAAATTTTGTATCCATTTCCAAAGTTAAATGAACAGACAACAACCAAAAAAAAAAAAACAAAAAAAAGTTAGCAATCTGGCAGTTCATTCAAAAAGGTTACTTTTCCATTTTTAAAACTTACTCTTCATC	CAGAGAAGGTTACTTTTCCATTTTTGAAACTTACTCTTCATC	||.|-||||||||||||||||||||.||||||||||||||||	CAAA-AAGGTTACTTTTCCATTTTTAAAACTTACTCTTCATC	90	119	30	30	AAAAAAAAAAAAACAAAAAAAAGTTAGCAA	0.179469	rmsk459482|(A)n|(A)n-Simple_repeat|(A)n-Simple_repeat|Simple_repeat|exon-1	repeatMask-Simple_repeat	22	0.13	1	-89	-63	14_dog	12_cow,13_sheep,14_dog,15_cat	4	4	1	0.25	271	0	0	0	0	0	0	0	0	0	0	0	64	58	99	50	0	0
chr10	14949772	14950122	hsa-retrogene-74-4	99	+	83	54	350	GGTGGCTCTTGCCTGTAATCCCAACACTTTGGGAGGCCGACGTAGGCGGATCACCTGAGGTCAGAAGTTCAAGACCAACCTTGCCAACATGGTAAAACCCCATCTCTACTAAAAATACAAAAATTAGCCATGAATAGTAGCACACCCCTATAATCCCAGCTACTCGGGTGGCTGAGGCAGGACAATCACTTGAACATGGGAGGTAGAGGTTGCAGTGAGCCAAGGCCATAACACTGCACTTCGGCCTGGGCGACAGAGTGAGACTTCATCTCAAAAACAAACAAACGGCTGGGCGCGGTGGCTCATGCCTGTAACCCCAGCACTTTGGGAGGCCGAGGCAGGCGGATCAC	GGTGGCTCTTGCCTGTAATCCCAACACTTTGGGAGGCCGACGTAGGCGGATCAC	||||||||.|||||||||.||||.||||||||||||||||.|.|||||||||||	GGTGGCTCATGCCTGTAACCCCAGCACTTTGGGAGGCCGAGGCAGGCGGATCAC	273	285	13	16	AAAAACAAACAAA	-0.00647592	rmsk470275|AluSx|AluSx-SINE|AluSx-Alu|Alu|exon-1	repeatMask-Alu	285	0.81	0.98	6	-65	3_bonobo	3_bonobo	1	1	1	1	99	0	0	99	0	0	0	0	0	0	0	0	0	0	0	0	0	0
chr4	37884168	37884396	hsa-retrogene-135	99	+	90	60	228	ATCTAATAGATAGTACTTCTATTAGATTCTATTCTAATCTAATAGATAGTACTTCTATTAGATTCTATTCTAATCTAATAGATAGTACTTCTATAGATAGTACTTCTAATCTAATAGATAGTATTTCTATTAGATTGGAATTTCTAGGCAAGAGGAAAACATAGAAATTCTAATCTAATAGATAGCGCTTCTATTAGATTCTATTCTAATCTAATAGTACTTCTATTA	ATCTAATAGATAGTACTTCTATTAGATTCTATTCTAATCTAATAGATAGTACTTCTATTA	|||||||||||||..||||||||||||||||||||||||---||-|||||||||||||||	ATCTAATAGATAGCGCTTCTATTAGATTCTATTCTAATC---TA-ATAGTACTTCTATTA	156	167	12	9	AAAACATAGAAA	0.312469	intergenic	intergenic	0	0	0	0	0	2_chimpanzee	8_baboon,3_bonobo,2_chimpanzee,10_mouse,5_orangutan,4_gorilla	6	9	2	0.333333	660	0	99	90	99	79	0	0	62	0	102	0	0	0	0	0	0	0
chr12	104440559	104440679	hsa-retrogene-132	99	-	92	46	120	TTGGTCTCCCCCTCATCAGGCCAGTTCCTGGGACTCTCCAGCACCAAGTCCAGGGCAATCTGTTCACGAAAGAATTGGTCTCCCCCTCATCAGGCCAGTTCCTGGGACTCTCCAGCACCA	TTGGTCTCCCCCTCATCAGGCCAGTTCCTGGGACTCTCCAGCACCA	||||||||||||||||||||||||||||||||||||||||||||||	TTGGTCTCCCCCTCATCAGGCCAGTTCCTGGGACTCTCCAGCACCA	69	74	6	7	AAAGAA	0.134875	intergenic	intergenic	0	0	0	0	0	9_marmoset	9_marmoset	1	1	1	1	99	0	0	0	0	0	0	0	0	99	0	0	0	0	0	0	0	0
chr10	2396417	2396575	hsa-retrogene-134-1	99	-	92	61	158	GGGCAGGTCCTTAGCCCTGATGGAGGGTCTTAAATAAGATGGAATGCCTGGGCAGGTCCTTAGCCCTGATGGAGGGTCTTAAATAAGATGGAATGCCTGGGCAGGTCCTTAGCCCTGATGGAGGGTTTCAGATAAGAAGCAATGCCTGGGCAAGTCCT	GGGCAGGTCCTTAGCCCTGATGGAGGGTCTTAA-ATAAGATGGAATGCCTGGGCAGGTCCT	||||||||||||||||||||||||||||-||.|-||||||.|.||||||||||||.|||||	GGGCAGGTCCTTAGCCCTGATGGAGGGT-TTCAGATAAGAAGCAATGCCTGGGCAAGTCCT	81	86	6	7	AAATAA	-0.149901	ENST00000666064.1|LINC02645-212|ENSG00000234170.6|LINC02645|lncRNA|intron-1	intron	158	1	0	105297	27716	5_orangutan	3_bonobo,5_orangutan	2	2	1	0.5	144	0	0	45	0	99	0	0	0	0	0	0	0	0	0	0	0	0
chr2	1106339	1106499	hsa-retrogene-130	99	+	94	57	160	CTGTCACTCGGTGCAGGGTATGGAGAGCTCCTTGGTAATAGTGGATGCGTGCTGTCACTCGGGTGCAGGGTGTGGAGAGCTCCTTGATAATAATGGACACGTGCTGTCACTCGGGTGCAGGGTATGGAGAGCTCCTTGGTAAGAGTGGACACGTGCTGTC	CTGTCACTCGG-TGCAGGGTATGGAGAGCTCCTTGGTAATAGTGGATGCGTGCTGTC	|||||||||||-|||||||||||||||||||||||||||.||||||..|||||||||	CTGTCACTCGGGTGCAGGGTATGGAGAGCTCCTTGGTAAGAGTGGACACGTGCTGTC	89	93	5	5	AATAA	-0.104789	ENST00000450962.5|SNTG2-203|ENSG00000172554.12|SNTG2|protein_coding|intron-5	intron	160	1	0	2897	31122	6_crab_eating_macaque	8_baboon,3_bonobo,2_chimpanzee,4_gorilla,6_crab_eating_macaque	5	44	2	0.4	3955	0	120	115	111	0	99	0	112	0	0	0	0	0	0	0	0	0
chr8	128328980	128329107	hsa-retrogene-136	99	+	94	47	127	GTTGGACAGTTGATGCAACTACCAGTATGATGGTCTTTCTGACTTAAAGTACATATGGAGGAGAGAAGTAAGGCCAAGAAGTTGGACAGTTGATGCAACTACCAGTATGATGGTCTTTCTGACTTAA	GTTGGACAGTTGATGCAACTACCAGTATGATGGTCTTTCTGACTTAA	|||||||||||||||||||||||||||||||||||||||||||||||	GTTGGACAGTTGATGCAACTACCAGTATGATGGTCTTTCTGACTTAA	76	80	5	5	AAGAA	0.0308791	ENST00000652078.1|ENST00000652078|ENSG00000286034.1|ENSG00000286034|lncRNA|intron-3	intron	127	1	0.01	3975	7024	6_crab_eating_macaque	8_baboon,3_bonobo,2_chimpanzee,5_orangutan,1_human,4_gorilla,6_crab_eating_macaque	7	17	2	0.285714	1677	65	113	89	120	120	99	0	99	0	0	0	0	0	0	0	0	0
chr19	13613761	13614109	hsa-retrogene-142-1	98	+	18	29	348	GATGTGGCACGGTGGCTCACGTCTGCAATCCCAGCACGTTGGGAGACCGAGGTGGGTGGATCACCTGAGGTCAGGCGTTCGAGACCAGCCTAGCCAACATGGTGAAACTCCATCTCTACTAAAAATACAAAAATTAGCTGGGCATGGTTGTGCATGCCTGTAACCCCAGCTACTCGGGAGGCTGAGGCAGGAGAATGACTTGAACCTGGGAGGCGGAGGTTGCAGTGAGCCAAGATCGCACCATTGCTCTCCAGCCTGGGGGACAAGAGCGAGACTTCATCTCAAAAAAAAAAAAAAAAAAAAAAAAAAAAAAAAAAAAAAAAGATGTGGGTGGTGCACACGCACAAT	GATGTGGCACGGTGGCTCACGTCTGCAAT	|||||||..-||||-|.||||-|.-||||	GATGTGGGT-GGTG-CACACG-CA-CAAT	284	323	40	80	AAAAAAAAAAAAAAAAAAAAAAAAAAAAAAAAAAAAAAAA	-0.0410878	rmsk2238655|AluSq2|AluSq2-SINE|AluSq2-Alu|Alu|exon-1	repeatMask-Alu	308	0.89	1	-5	-35	9_marmoset	9_marmoset	1	1	1	1	98	0	0	0	0	0	0	0	0	98	0	0	0	0	0	0	0	0
chr20	19924707	19925049	hsa-retrogene-17-6	98	-	18	9	342	GAGGTGGGGGAGGCCGGGCGCAGTGGCTCACGCCTGTAATCCCAGCACTTTGGGAGGCCGAGGCGGGTGGATCACCTGAGGTCGGGAGTTTGAGACCAGCCTGACCAACTTGGAGAAACCCTATCTCTACTAAAAATACAAAATTAGCTGGGCATGGTGGCATATGCCTGTAATCCCAGCTACTTGGAAGGCTGAGGCAGGAGCATCTCTTTAACCCAGGAGGCAGAGGTTGCTGTGAGCCGAGATTGCACCACTGCACTACAGCCTGGGCAACAAGAGCAAAACTCCGTCTCAAAAAAAAAAAAAAAAAAAAAAAAAAAAAAAAAAAAAAAAGAGGTGGGG	GAGGTGGGG	|||||||||	GAGGTGGGG	294	333	40	80	AAAAAAAAAAAAAAAAAAAAAAAAAAAAAAAAAAAAAAAA	0.277228	rmsk2830524|AluSp|AluSp-SINE|AluSp-Alu|Alu|exon-1	repeatMask-Alu	322	0.94	1	-11	-9	8_baboon	8_baboon,11_rat,9_marmoset	3	3	3	1	294	0	0	0	0	0	0	0	98	98	0	98	0	0	0	0	0	0
chr11	47174345	47174703	hsa-retrogene-44-16	98	-	20	25	358	GGCACTGTGGGCCGGGCGCAGTGGCTCACGCCTGTAATCCCAGCACTTTGGGAGGCCGAGGCGGGTGGATCATGAGGTCAGGAGATCGAGACCATCCTGGCTAACAAGGTGAAACCCCGTCTCTACTAAAAATACAAAAAATTAGCCGGGCGCGGTGGCGGGCGCCTGTAGTCCCAGCTACTTGGGAGGCTGAGGCAGGAGAATGGCGTGAACCCGGGAAGCGGAGCTTGCAGTGAGCCGAGATTGCGCCACTGCAGTCCGCAGTCCGGCCTGGGCGACAGAGCGAGACTCCGTCTCAAAAAAAAAAAAAAAAAAAAAAAAAAAAAAAAAAAAAAAGGCACTGTGCTTGGGGACAGTG	GGCACTGTGGGCC-GGGCG-CAGTG	|||||||||--|.-|||-|-|||||	GGCACTGTG--CTTGGG-GACAGTG	298	336	39	78	AAAAAAAAAAAAAAAAAAAAAAAAAAAAAAAAAAAAAAA	-0.0337498	ENST00000526185.5|ARFGAP2-209|ENSG00000149182.15|ARFGAP2|protein_coding|exon-3	exon	297	0.83	0.2	1220	-61	8_baboon	8_baboon	1	1	1	1	98	0	0	0	0	0	0	0	98	0	0	0	0	0	0	0	0	0
chr9	97998776	97999118	hsa-retrogene-44-14	98	-	24	12	342	GCCACCACTTTCGGCCGGGCGCGGTGGCTCACGCCTGTAATCCCAGCACTTTGGGAGGCCGAGGCGGGCGGATCACGAGGTCAGGAGATCGAGACCATCCTGGCTAACAAGGTGAAACCCCGTCTCTACTAAAAATACAAAAAATTAGCCGGGCGTAGTGGCGGGCGCCTGTAGTCCCAGCTACTTGGGAGGCTGAGGCAGGAGAATGGCGTGAACCCGGGAGGCGGAGCTTGCAGTGAGCCGAGATCCCGCCACTGCACTCCAGCCTGGGCGACAGAGCGAGACTCCGTCTCAAAAAAAAAAAAAAAAAAAAAAAAAAAAAAAAAAAAAGCCACCACTTTC	GCCACCACTTTC	||||||||||||	GCCACCACTTTC	294	330	37	74	AAAAAAAAAAAAAAAAAAAAAAAAAAAAAAAAAAAAA	-0.0737807	rmsk5115901|AluYa5|AluYa5-SINE|AluYa5-Alu|Alu|exon-1	repeatMask-Alu	318	0.93	1	-12	-12	6_crab_eating_macaque	6_crab_eating_macaque	1	1	1	1	98	0	0	0	0	0	98	0	0	0	0	0	0	0	0	0	0	0
chr5	134350672	134350888	hsa-retrogene-141	98	+	25	25	216	AAGAAAAACCAAAAGAACTTAATGAGGCTGGGAGTGGTGGTTCATGCATGTAAACCTAGTACTTTGGGAGGCCAAGGCAGGAGGATCACTTGAGGCCAGGAGTTTGAGACCAGCCTGGGTAACAGAGTGAGACCCTGTCTCTAAAAAAAGAAAAAAAAGAAAAAAAAAAAAAGAAAAAAAGAAAGAAAAAAGAAAGAAAGAAAAATAACTTATTGA	AAGAAAAACCAAAAGAACTTAATGA	||||||.|--||||.||||||.|||	AAGAAAGA--AAAATAACTTATTGA	143	191	49	73	AAAAAAAGAAAAAAAAGAAAAAAAAAAAAAGAAAAAAAGAAAGAAAAAA	-0.0136603	rmsk3972419|FLAM_C|FLAM_C-SINE|FLAM_C-Alu|Alu|exon-1	repeatMask-Alu	133	0.62	1	-25	-58	11_rat	11_rat,1_human	2	3	1	0.5	169	52	0	0	0	0	0	0	0	0	0	98	0	0	0	0	0	0
chr14	81664186	81664540	hsa-retrogene-44-15	98	-	28	14	354	GATGGTTACATCTGGCCCGGCACGGTGGCTCAAGCCTGTAATCCAAGCACTTTGGGAGGCCAAGGCGGGTGGATCACGAGGTCAGGAGATCGAGACCATCCTGGCTAACACGGTGAAACCCCGTCTCTACTAAACATACAAAAAAAAAAAAAATTAGCCAGGCATGGTGGCGGCGGGTGCCTGTAGTCCCAGCTACTCGGGAGGCTGAAGCAAGAGAATGGCGTGAACCTGGGAGGTGGAGCTGGCAGTGAGCCGAGATCGCGCCACTGCACTCTAGCCTGGGCAACAGAGCGAGACTCTGTCTCAAAAAAAAAAAAAAAAAAAAAAAAAAAAAAAAAAAGATGGTTACATCTG	GATGGTTACATCTG	||||||||||||||	GATGGTTACATCTG	306	340	35	70	AAAAAAAAAAAAAAAAAAAAAAAAAAAAAAAAAAA	-0.00934391	rmsk1469813|AluYm1|AluYm1-SINE|AluYm1-Alu|Alu|exon-1	repeatMask-Alu	327	0.92	1	-13	-14	8_baboon	8_baboon,9_marmoset	2	2	2	1	196	0	0	0	0	0	0	0	98	98	0	0	0	0	0	0	0	0
chr14	19266998	19268704	hsa-retrogene-146-1	98	+	34	17	1706	AAAAGATACACCATGCTGGCGACGGGGGTGGCGGCGGCGGCAGCGAGTTCGGTTGCGCGTGGCGCACCGGGTGGGAGCGGAGACCAGGCCGGGAGCAGGCGCCACCGCCAGCGACCATGGGGAACATGTTGGCCGCCAGCTCGCCGCCCGCAGGGCCGCCACCTCCGCCCTCGCCGCCGGGCTTCACGCTGCCGCCGCTGAGAGGCGGCCTGGGCGCCGGCACCACTAGGAGTCGAGGTTCGGAACGGACXXXXXXCCAGACAACCTCAGGGAGGAGTGTCCTGGCGTCCCCATCCTCCAAAGGGCCTAGGCCCGCCCCGAGGGGGCAGCGAGAGGAGCTTCCCCATCCCGGGTCAGTCCACCCTGCCCCGCCCACTTTCCCACCTCCTCGGTATAAAT…	AAAAGATACACCATGCT	|||||||||||||||||	AAAAGATACACCATGCT	1639	1675	37	64	AAAAAAAAAAAAAAAAAAAAAAAAAAAACAAAAAATA	1.13052	ENST00000616611.1|TOMM40P1-201|ENSG00000277156.1|TOMM40P1|processed_pseudogene|exon-1	pseudogene	1050	0.62	1	-116	-540	1_human	8_baboon,12_cow,13_sheep,17_platypus,14_dog,11_rat,7_rhesus,15_cat,16_opossum,10_mouse,9_marmoset,1_human	12	12	7	0.583333	919	98	0	0	0	0	0	65	75	98	15	65	98	98	98	98	98	13
chr10	28335985	28336179	hsa-retrogene-17-7	98	-	56	53	194	GGTGCGGTAGCTCACGCCTGTAATCCCAGCACTTTGGGAGGCCGAGGCAGGTGGATCATGAGGTCAGGAGACTGAGACCATCCTCGCTAACATAGTGAAACCCCATCTCTACTAAAAATACAAAAAAAAAAAAAAAAAAGCCAGGTGTGGTGGCCTGCGCCTGTAGTCTCAGCTATTTGGGAGGCTGAGGCAGG	GGTGCGGTAG-CTCACGCCTGTAATCCCAGC-ACTTTGGGAGGCCGAGGCAGG	||||.|||.|-||-.||||||||.||.||||-|-||||||||||.||||||||	GGTGTGGTGGCCT-GCGCCTGTAGTCTCAGCTA-TTTGGGAGGCTGAGGCAGG	114	139	26	42	AAAAATACAAAAAAAAAAAAAAAAAA	-0.152532	rmsk495952|AluY|AluY-SINE|AluY-Alu|Alu|exon-1	repeatMask-Alu	194	1	0.67	5	89	9_marmoset	8_baboon,9_marmoset	2	2	1	0.5	165	0	0	0	0	0	0	0	67	98	0	0	0	0	0	0	0	0
chr12	21469338	21469686	hsa-retrogene-139	98	-	72	36	348	TTGCAAGAAAAATCTCATGTTTTAAGAAAGTTTACAAAAAATGTAAAATATTTGAGAATAAGTTCATGTAATTGTCTTAAGTTTTTTATGCCTTTATATACTTAGCTATATTTTTTCTTTTGACATAACCATCTTTTTGAAAGCAATATTATACTGACAGAGGTTCACTGAGTGATACTTTAAGTTAAATATGTAGATCAGGGATGTCCAATCTTTTGGCTTCCCTGAGCCACATTGGAAGAAGAATTGTCTTGGGCCGCACATAAAATATGCTAACACTGACGATAGCTGATGAGCTTAAAAAAAAAAAAATTGCAAGAAAAATCTCATGTTTTAAGAAAGTTTACA	TTGCAAGAAAAATCTCATGTTTTAAGAAAGTTTACA	||||||||||||||||||||||||||||||||||||	TTGCAAGAAAAATCTCATGTTTTAAGAAAGTTTACA	300	312	13	26	AAAAAAAAAAAAA	0.0996777	ENST00000444129.7|RECQL-204|ENSG00000004700.16|RECQL|protein_coding|utr3-15	utr3	348	1	0.27	507	429	6_crab_eating_macaque	8_baboon,12_cow,14_dog,7_rhesus,15_cat,9_marmoset,6_crab_eating_macaque	7	7	3	0.428571	461	0	0	0	0	0	98	60	74	98	0	0	19	0	98	14	0	0
chr2	101303637	101303766	hsa-retrogene-143	98	-	79	42	129	TCCCTGAACTCTCCAGGGGAGGTTACAAAGAGGTATAAGAAATCCCTCCTATTGATAAGAGGTATAAGAATAAAATTAAAAAAGAAATCCCTGAACTCTCCAGGGGAGGTTACAAAGAGGTATGAGAAA	TCCCTGAACTCTCCAGGGGAGGTTACAAAGAGGTATAAGAAA	||||||||||||||||||||||||||||||||||||.|||||	TCCCTGAACTCTCCAGGGGAGGTTACAAAGAGGTATGAGAAA	66	87	22	19	AAGAATAAAATTAAAAAAGAAA	-0.173848	ENST00000424632.5|RNF149-202|ENSG00000163162.9|RNF149|protein_coding|intron-1	intron	129	1	0.01	4362	8456	4_gorilla	8_baboon,9_marmoset,4_gorilla,6_crab_eating_macaque	4	5	1	0.25	381	0	0	0	98	0	86	0	100	59	0	0	0	0	0	0	0	0
chr9	9557824	9560744	hsa-retrogene-138	98	-	89	57	2920	CATATTCACCTGCCCACGGCCCCAGAGTGTACTTTCTGCCCATCCACCCACTCCCCTTGGACTTCAGCATGGGCTGGAACCGGACCCTAGGACCTGACAACTGGCAATAAGGGTGGGATGAAGTGAGTGGGTCTTCAGCCCCTGAGGCTTGCCCGGTCAGCCATGTGGCTGCAGCATGGGCTGTGGTACCCGGTGGCAGTGGTGCTGCTTGGATGAGCCTCAATGGAAACATGGGAGGCAGTGGACAGATXXXXXXGCTCAGCTTACTCGTGCTCAGAGAAAGAAAGAGTTAAGCTGCTGACCCTGAAGGCAAGTAAAAGCTGGCTGTGTGCTGTGCATGCAGGCTGCTGGCTCAAGCAGCCAAGATAGGGTGGACAGTGTGAAAGTAAGCTGCTAATG…	CATATTCACCTGCCCACGGCCCCAGAGTGTACTTTCTGCCCATCCACCCACTCCCCT	||||||||||||||.|..|||||.||||||.||||||||||||||||||||||||||	CATATTCACCTGCCTATAGCCCCTGAGTGTTCTTTCTGCCCATCCACCCACTCCCCT	2856	2862	7	9	AATAAAA	-0.0041282	rmsk4991792|HERVL18-int|HERVL18-int-LTR|HERVL18-int-ERVL|ERVL|exon-1	repeatMask-ERVL	556	0.19	1	-1582	-782	9_marmoset	9_marmoset	1	1	1	1	98	0	0	0	0	0	0	0	0	98	0	0	0	0	0	0	0	0
chr18	66648846	66650225	hsa-retrogene-137	98	-	91	53	1379	GCAATGTGAACTGTATGAAACTGTTTGAGTTCAACATTTCATTAAAGATTTGAAGTCAGTTTTAGTTGAAGTTATAAGAATGCTAAAGTTAGAGGATTTAGCGAGAGGATTTATCCTCATTTGAAGGCTTGATTAGGGGAACATTCTTTTCCAAGAGGGCTCTCATTGTTGTAGGTAGGATGCATGTGCTCAAGGGTTGTTGGACTAAGGGCTTTAGTTCTTTACCAGTAGGTTTTCAGAGGCATAACTCXXXXXXTTCTAATTTTCCTATTTATATAAATTCTTAGTTTAGAATTATGCATGTCATGTGTAGAAGAATGCAACTTTGCTTCTATATTGCCTTAAATATATTCAACACCTGAACCACATAAATAAAAATGAATCAACTAAGAAAGTAAA…	GCAATGTGAACTGTATGAAACTGTTTGAGTTCAACATTTCATTAAAGATTTGA	||||||||||||||||||||||||||||||.|||||||||||||.|||||.||	GCAATGTGAACTGTATGAAACTGTTTGAGTCCAACATTTCATTAGAGATTCGA	1313	1318	6	7	AACAAA	-0.0525617	rmsk2179859|MLT1F2|MLT1F2-LTR|MLT1F2-ERVL-MaLR|ERVL-MaLR|exon-1	antisenseAnno_repeatMask-ERVL-MaLR	172	0.12	1	-322	-885	8_baboon	8_baboon	1	1	1	1	98	0	0	0	0	0	0	0	98	0	0	0	0	0	0	0	0	0
chrX	269648	269971	hsa-retrogene-140-1	98	+	91	48	323	CCTTACCTCCGCCTGGGTGGGGCCTGCAGGACCCGGGACCCATAAATAATCAAATCCTTACCTCCGCCTGGGCGGGGCCTGCAGGGCCCGGGACCCATAAATAATCAAATCCTTAGCTCCGCCTGGGTGGGGCCTGCAGGACCCGGGACCCATAAATAATCAAATCCTTACCTCCGCCTGGGTGGGGCCTGCAGGACCCGGGACCCATAAATAATCAAATCCTTACCTCCGCCTGGGTGGGGCCTGCAGCACCCGGGACCCATAAATAATCAAATCCTTACCTCCGCCTGGGCGGGGCCTGCAGGACCCGGGACCCATAAATA	CCTTACCTCCGCCTGGGTGGGGCCTGCAGGACCCGGGACCCATAAATA	|||||||||||||||||.||||||||||||||||||||||||||||||	CCTTACCTCCGCCTGGGCGGGGCCTGCAGGACCCGGGACCCATAAATA	264	274	11	7	AAATAATCAAA	0.141674	intergenic	intergenic	0	0	0	0	0	3_bonobo	3_bonobo	1	2	1	1	169	0	0	98	0	0	0	0	0	0	0	0	0	0	0	0	0	0
chrY	269648	269971	hsa-retrogene-140-2	98	+	91	48	323	CCTTACCTCCGCCTGGGTGGGGCCTGCAGGACCCGGGACCCATAAATAATCAAATCCTTACCTCCGCCTGGGCGGGGCCTGCAGGGCCCGGGACCCATAAATAATCAAATCCTTAGCTCCGCCTGGGTGGGGCCTGCAGGACCCGGGACCCATAAATAATCAAATCCTTACCTCCGCCTGGGTGGGGCCTGCAGGACCCGGGACCCATAAATAATCAAATCCTTACCTCCGCCTGGGTGGGGCCTGCAGCACCCGGGACCCATAAATAATCAAATCCTTACCTCCGCCTGGGCGGGGCCTGCAGGACCCGGGACCCATAAATA	CCTTACCTCCGCCTGGGTGGGGCCTGCAGGACCCGGGACCCATAAATA	|||||||||||||||||.||||||||||||||||||||||||||||||	CCTTACCTCCGCCTGGGCGGGGCCTGCAGGACCCGGGACCCATAAATA	264	274	11	7	AAATAATCAAA	0.141674	intergenic	intergenic	0	0	0	0	0	3_bonobo	3_bonobo	1	2	1	1	169	0	0	98	0	0	0	0	0	0	0	0	0	0	0	0	0	0
chr16	12428926	12429073	hsa-retrogene-144	98	-	91	58	147	TATTAGTTGCAATCGTATCTGTGTGTTGGGATTAACTAGGAGATATTAATTGCAATCGTATCTATGTGTTGGGACTAACTAGAAAGAACTATTAATCGCAATCGTATCTGTGTGTTGTAATTAACTAGGAGATATTAGTTGCAATCG	TATTAGTTGCAATCGTATCTGTGTGTTGGGATTAACTAGGAGATATTAATTGCAATCG	|||||.|.||||||||||||||||||||..||||||||||||||||||.|||||||||	TATTAATCGCAATCGTATCTGTGTGTTGTAATTAACTAGGAGATATTAGTTGCAATCG	83	88	6	7	AAAGAA	0.0421372	ENST00000562510.1|SNX29-201|ENSG00000048471.14|SNX29|protein_coding|intron-3	antisenseAnno_intron	147	1	0	13921	25397	2_chimpanzee	17_platypus,7_rhesus,2_chimpanzee	3	3	1	0.333333	163	0	98	0	0	0	0	55	0	0	0	0	0	0	0	0	0	10
chr13	91079467	91079600	hsa-retrogene-145	98	-	93	54	133	TACTACAGTGTTCAAGGCTGTTTGCATCTTAGCAACCGTACCTTTATAACTAACATAAAACTAAGAAGTACAGTAAGAATACTACAGTGTTCAAGGCTGTTTGCCTCTTAGCAACTGTACCTTTGTAACTAAC	TACTACAGTGTTCAAGGCTGTTTGCATCTTAGCAACCGTACCTTTATAACTAAC	|||||||||||||||||||||||||.||||||||||.||||||||.||||||||	TACTACAGTGTTCAAGGCTGTTTGCCTCTTAGCAACTGTACCTTTGTAACTAAC	75	79	5	5	AAGAA	-0.273341	intergenic	intergenic	0	0	0	0	0	1_human	8_baboon,7_rhesus,1_human	3	3	1	0.333333	162	98	0	0	0	0	0	29	35	0	0	0	0	0	0	0	0	0
chr2	68036807	68037054	hsa-retrogene-154-1	97	-	27	41	247	GGCATTAGACAAAATTAGTAGCCGGGCGTGGTGGCGCATGCCTGTAATCCCAGCTACTCGGGAGGCTGAGGCAGGAGAATCGCTTGAACCCAGGAGGCGGATGTTGTGGTGAGCCGAGATCGCGCCATTGCACTCCAGCCTGGGCAACAAAGAGCGAAACTCCGTCTCAAAAGACAAAAAAAAAAAAAAAAAAAAAAAAAAAAAAAAAGGTATTAGAGAACTCAGAGGCTGGGCGCAGTGGCTCATG	GGCATTAGACAAAATTAGTA-GCCGGGCGTGGTGGCGCATG	||.||||||-.||.|.||-|-||.|||||..|||||.||||	GGTATTAGA-GAACTCAG-AGGCTGGGCGCAGTGGCTCATG	169	208	40	70	AAAAGACAAAAAAAAAAAAAAAAAAAAAAAAAAAAAAAAA	-0.0579035	rmsk2494809|AluSp|AluSp-SINE|AluSp-Alu|Alu|exon-1	repeatMask-Alu	154	0.62	1	-18	-75	9_marmoset	9_marmoset	1	1	1	1	97	0	0	0	0	0	0	0	0	97	0	0	0	0	0	0	0	0
chr1	114356033	114356431	hsa-retrogene-147-1	97	+	45	40	398	AAAATCTTGTTTTAGGCCCGGTGCAGTGGCTCACGCCTGTAATCGCAGCACTTAGGAGGCTGAGACGGGTGGATCACTTGAGGCCAGGAGTTTGAGACCAGCCTGGCCAACATGGTGAAACCCTGTCTCTACTAAAAATACAAATATTAGCTGGGCGTGGTAGCTGCGTGTACTCCCAGCTACTTGGGAGGCTGAGGCAGGAGAATCACTTGAACCCGGGAGGCAGAGGTTGCAGTGAGCCTAGATCGTGCCACTGCACTCCAGCCTGGGTGACAGAGTGAGACCGTCTCAACAAATTAAAAAAAAAAAAAAAGAGAGAAAGAAAGAAAGAAAGAAAAGAAGAGAAAAATCTTTTTTAAAAAATTCATTTTAGGGCCAGGTGCGGTGGCTCATGCCTG	AAAATCTTGTTTTAGGCCC-GGTGCAGTGGCTCACGCCTG	|||||-|..|||||||.||-|||||.||||||||.|||||	AAAAT-TCATTTTAGGGCCAGGTGCGGTGGCTCATGCCTG	299	349	51	52	AAAAAAAAAAAAAAAGAGAGAAAGAAAGAAAGAAAGAAAAGAAGAGAAAAA	0.0049436	rmsk234981|AluSz|AluSz-SINE|AluSz-Alu|Alu|exon-1	repeatMask-Alu	333	0.84	1	-14	-51	9_marmoset	9_marmoset	1	1	1	1	97	0	0	0	0	0	0	0	0	97	0	0	0	0	0	0	0	0
chr1	145293481	145295113	hsa-retrogene-153-1	97	+	80	55	1632	GGATAGATCCATTAATGAGGTAACAAATTATTGCCTTCATGTTGGGACAGAACAGGGCCAAATGGAAAAGAATGAAAGAGAAAGACAGATAGACACACACACACACACACACACACACACACACACAGACACACACACACACACACAGAGAACGAGCTCAGTGAATTGTCCAGGTGACACACTGATGAGGGAGTAACAGGACACTCTGAGTTAGTGCCCTCAGGACACACAGCATACAGGGATCATGAAAXXXXXXTTCAAGATAACCTGAAGGAGTCGAATAACATCTATCCAGTGAGTCCTGCAAGACTTCAGGCTCTTTCTCATCCAGCAGCTCCCTGCTGAGCCTGGAAAAGTAGGAAAAAGTAAAGAATAAGCCAGGGGGAATCAGAAACCACA…	GGATAGATCCATTAATGAGGTAACAAATTATTGCCTTCATGTTGGGACAGAACAG	|||.|||||||||||||||||||..||||||||||||.|||||||||.|||.|||	GGACAGATCCATTAATGAGGTAATGAATTATTGCCTTTATGTTGGGATAGACCAG	1567	1577	11	17	AAAAAGAAAAA	0.0473349	rmsk252165|(AC)n|(AC)n-Simple_repeat|(AC)n-Simple_repeat|Simple_repeat|exon-1	repeatMask-Simple_repeat	55	0.03	1	-92	-1485	8_baboon	8_baboon,16_opossum,6_crab_eating_macaque	3	4	1	0.333333	168	0	0	0	0	0	32	0	97	0	0	0	0	0	0	0	24	0
chr15	54635318	54635615	hsa-retrogene-149	97	+	87	46	297	ACAAATGTGACAATAAATTACAGATGATACAGGATTAAAGTAAAAGTATCAATGACCATATATAAACATTTTTGGAAAACTTTAATTCACCACTTATGGAGTTAAAAATAAGATTTCTTTCTTCTAAATCAATGTAGAAGAATAATAAAGACCAACAAAATCATCCAAATAACAACAGAAAATTGAATAGAAATGCAGGAGACAAGAAAAATCAGAAAGCATAAAATAAGAGAGAACACTTTCCAAGTGTGACAAATGTGACAATAAATTACAGATGATACAGGATTAAAGTAACAG	ACAAATGTGACAATAAATTACAGATGATACAGGATTAAAGTAAAAG	|||||||||||||||||||||||||||||||||||||||||||.||	ACAAATGTGACAATAAATTACAGATGATACAGGATTAAAGTAACAG	204	238	35	10	AAGAAAAATCAGAAAGCATAAAATAAGAGAGAACA	0.135824	intergenic	intergenic	0	0	0	0	0	8_baboon	8_baboon,7_rhesus,9_marmoset,1_human	4	4	2	0.5	220	11	0	0	0	0	0	15	97	97	0	0	0	0	0	0	0	0
chr5	156563701	156563919	hsa-retrogene-152	97	-	87	46	218	GGAGTAGGGGAAGAACTTTCTTTGGATCAGAACTGACCAACTGATCCCCCCAAAAGGGGAAACAGCTTTCATTAGGCATTGTATGTAACTGCTTCATTCTTTGATAATGATTCCAGGTAGGAAAGAGACTGAGTAAGGCAAATCTCTCTGTAATTTAGATTGAAAAACTTGAGGGAGTAGGGAAGAACTTTCTTTGGATCAGAACTGACCAACTGATC	GGAGTAGGGGAAGAACTTTCTTTGGATCAGAACTGACCAACTGATC	||||||-|||||||||||||||||||||||||||||||||||||||	GGAGTA-GGGAAGAACTTTCTTTGGATCAGAACTGACCAACTGATC	163	167	5	10	AAAAA	0.0831077	ENST00000517913.5|SGCD-203|ENSG00000170624.14|SGCD|protein_coding|intron-6	antisenseAnno_intron	218	1	0	25311	54999	15_cat	14_dog,15_cat	2	4	1	0.5	156	0	0	0	0	0	0	0	0	0	0	0	0	0	28	97	0	0
chr7	140752961	140753105	hsa-retrogene-150	97	-	88	44	144	ACCCTTAAAACGAATATTTTGAAACCAGTTTCAGTGTATTTCAAACAAAAATATATGTCTTATAAACAGTGTTTCATATTTTATTCTTAAATAAATATGAACCCTTAAAACGAATATTTTGAAACCAGTTTCAGTGTATTTCAA	ACCCTTAAAACGAATATTTTGAAACCAGTTTCAGTGTATTTCAA	||||||||||||||||||||||||||||||||||||||||||||	ACCCTTAAAACGAATATTTTGAAACCAGTTTCAGTGTATTTCAA	89	95	7	9	AAATAAA	0.157701	ENST00000496384.7|BRAF-204|ENSG00000157764.14|BRAF|protein_coding|intron-15	intron	144	1	0.04	169	3543	9_marmoset	14_dog,9_marmoset	2	2	1	0.5	168	0	0	0	0	0	0	0	0	97	0	0	0	0	71	0	0	0
chr8	34825641	34825787	hsa-retrogene-148	97	-	90	55	146	CCCGAGGACCCTAACAGAGGGTCACGCCACCAAGCATGCCTCTGAGGTCAGGACTTAGCATGTCCTGATCCACCAAAATATATACAATAAACCCAAGGGCCCTAACAGAGGGCCACACCACCAAGCATGCCTCTGAGGTCAGGACT	CCCGAGGACCCTAACAGAGGGTCACGCCACCAAGCATGCCTCTGAGGTCAGGACT	|||.|||.|||||||||||||.|||.|||||||||||||||||||||||||||||	CCCAAGGGCCCTAACAGAGGGCCACACCACCAAGCATGCCTCTGAGGTCAGGACT	86	91	6	7	AATAAA	-0.40683	ENST00000648617.1|LINC01288-202|ENSG00000254344.3|LINC01288|lncRNA|intron-3	antisenseAnno_intron	146	1	0.01	11793	6236	5_orangutan	8_baboon,14_dog,7_rhesus,15_cat,9_marmoset,5_orangutan,6_crab_eating_macaque	7	13	2	0.285714	1146	0	0	0	0	107	115	97	113	84	0	0	0	0	106	110	0	0
chr1	214719978	214720103	hsa-retrogene-151	97	+	92	46	125	TCAATTTTATTGACAAGATTGAGCTCTCTATGTTTCCAACTTATCTCTGTCATGTTGCTCTTGACAAATAACCTTGGCTTCAATTTTATTGACAAGATTGAGCTCTCTATGTTTCCAACTTATCT	TCAATTTTATTGACAAGATTGAGCTCTCTATGTTTCCAACTTATCT	||||||||||||||||||||||||||||||||||||||||||||||	TCAATTTTATTGACAAGATTGAGCTCTCTATGTTTCCAACTTATCT	67	71	5	5	AATAA	0.0730024	intergenic	intergenic	0	0	0	0	0	9_marmoset	9_marmoset	1	1	1	1	97	0	0	0	0	0	0	0	0	97	0	0	0	0	0	0	0	0
chr1	5303998	5304151	hsa-retrogene-155	97	+	92	51	153	TCAAGTGCCCAGTACCTACCACAGCTCATGGGTATACACCTAAGTCAACAACCAAGTGCCCAGTACCTACCACAGCTCATGGGTATATACCTAAGTTAATAACCAAGTGCCCAGTACCTACCGCAGCTCATGGGTATACACCTAAGTCAACAA	TCAAGTGCCCAGTACCTACCACAGCTCATGGGTATACACCTAAGTCAACAA	.|||||||||||||||||||.||||||||||||||||||||||||||||||	CCAAGTGCCCAGTACCTACCGCAGCTCATGGGTATACACCTAAGTCAACAA	98	102	5	5	AATAA	0.336814	ENST00000641871.1|ENST00000641871|ENSG00000284616.1|ENSG00000284616|lncRNA|intron-2	antisenseAnno_intron	153	1	0.15	605	249	6_crab_eating_macaque	7_rhesus,6_crab_eating_macaque	2	2	1	0.5	129	0	0	0	0	0	97	32	0	0	0	0	0	0	0	0	0	0
chr17	75212225	75212473	hsa-retrogene-157	96	-	9	7	248	AAAACTCCAGGCACAGTGGCTGACTCCTGTAATCCCAGAACTCTGGGCTTGGTGGTGTACAACTGTAGTCCCAGCTACTCAGGAGGCTGAGGCTAGAGAATCGTTTGAACCTGGGAGGTGGAGGTTGCAGTGACCTGAGTTCATGCCACAGCACCTCAGCCTGGGCGACAGAGCAACACTCGGTCTCAAAAAAAAAAAAAAAAAAAAAAAAAAAAAAAAAAAAAAACAACAACAAAAAAAAAAACCTC	AAAACTC	|||.|||	AAACCTC	191	241	51	87	AAAAAAAAAAAAAAAAAAAAAAAAAAAAAAAAAAAACAACAACAAAAAAAA	-0.105882	rmsk2036384|AluSx3|AluSx3-SINE|AluSx3-Alu|Alu|exon-1	repeatMask-Alu	202	0.81	1	-42	-4	17_platypus	17_platypus	1	1	1	1	96	0	0	0	0	0	0	0	0	0	0	0	0	0	0	0	0	96
chr14	50541760	50542063	hsa-retrogene-17-8	96	+	11	8	303	CTGTAATCCCAGCATTTAGGGAGGCCGAGGCAGGAGGATCACGAGGTCAGGAGATTGAGATCACGGTGAAACCCCATCTCTCTAAAAATACAAAAAATTAGCTGGGTGCGGTGGCGAGTGCCTGTAGTCCCAGCTACTTGGGAAGCTGAGGCAGGAGAATGGCATGAACCCAGGAGGCAGAGCTTGTAGTGAGCCGAGATCGCGCCACTGCACTCCAGCCTGGGCGACAGAGCGAGATTCCGTCTCAAAAAAAAAAAAAAAAAAAAAAAAAAAAAAAAAAAAAAAAAAGAATATGCTGTTATC	CTGTAATC	||||.|||	CTGTTATC	247	291	45	85	AAAAAAAAAAAAAAAAAAAAAAAAAAAAAAAAAAAAAAAAAAGAA	-0.0224052	rmsk1409233|AluYc|AluYc-SINE|AluYc-Alu|Alu|exon-1	repeatMask-Alu	276	0.91	0.93	22	-27	8_baboon	8_baboon	1	1	1	1	96	0	0	0	0	0	0	0	96	0	0	0	0	0	0	0	0	0
chr2	141208625	141208928	hsa-retrogene-16-7	96	+	12	11	303	GGGAGGCGGAGGCAGGTAGATCACGAGGTCAGGAGATGGAGACCATCCTGGCTAACACAGTGCAACCCCGTCTCTATTAAAAAAATACAAAAAATTAGCTGGGCGTAGTGGCAGGCGCCTGTAGTCCCAGCTACTGGGGAGGCTGAGGCAGGAGCATGGCGTGAACCTGGGAGGCGGAGCTTACAGTGAGCTGAGATCACGCCGCTGCACTCCAACCTGGGCAATAAAGCGAGATTCTGAGATTCCGTCTCAAAAAAAAAAAAAAAAAAAAAAAAAAAAAAAAAAAAAAAAAAGGGATGGGAG	GGGAGGCGGAG	||||.|-||||	GGGATG-GGAG	252	293	42	84	AAAAAAAAAAAAAAAAAAAAAAAAAAAAAAAAAAAAAAAAAA	-0.0410342	rmsk2618650|AluY|AluY-SINE|AluY-Alu|Alu|exon-1	repeatMask-Alu	281	0.93	0.87	41	-22	8_baboon	8_baboon,1_human	2	2	1	0.5	188	92	0	0	0	0	0	0	96	0	0	0	0	0	0	0	0	0
chr19	55000261	55000588	hsa-retrogene-3-2	96	-	18	9	327	GACAGTCTCAGGTGGGGCGTGATGGCTCACGCCTGTAATTCCCAGCACTTTAGGAGGCTGAGGCGGGTGGATCACGAGGTCAGCAGATCAAGACCATCCTGGCTAACACGGTGAAACCCTGTCTCTACTAAAAAAATACAAAAAATTAGCCGGGCGTGGTGGCGGACGCCTGTAGTCCCAGCTACTCAGGAGGCTGAGGCAGGAGAATGGTGTGAACCCGGGAGGCGGAGCTTGCAGTGAGCCGAGATCGTGCCACTGTACTCCAGCCTGGGCGATCTCAAAAAAAAAAAAAAAAAAAAAAAAAAAAAAAAAAAAAAAGACAGTCTC	GACAGTCTC	|||||||||	GACAGTCTC	280	318	39	78	AAAAAAAAAAAAAAAAAAAAAAAAAAAAAAAAAAAAAAA	0.0107378	rmsk2329613|AluY|AluY-SINE|AluY-Alu|Alu|exon-1	repeatMask-Alu	261	0.8	1	-14	-52	8_baboon	8_baboon,9_marmoset	2	2	1	0.5	125	0	0	0	0	0	0	0	96	29	0	0	0	0	0	0	0	0
chr12	43633731	43634079	hsa-retrogene-131-3	96	-	20	10	348	GCAGAGTGGAGGGCTGGGGGCGGTGGCTCATGCCTGTAATCCCAGCACTTTGGGAGGCCAAGGCGGGTGCATCACGAGGTCAGGAGATTGAGACCATCCTGGCTAACACGGTGAAACCCCGTCTCTACTAAAAATACAAAAAAAAAAAAAAAAATTGCCGGCCTTGGTGGTGGGCGACTGTAGTCCCAGCTACTCGGGAGGCTGAGGCAGGAGAATGGCGTGAACCCGGGAGGCGGAGCTTGCAGTGAGCCGAGATCGCGCCACTGCACTCCAGCCTGGGCGACAAAGCGAGACCGTGTCAAAAAAAAAAAAAAAAAAAAAAAAAAAAAAAAAAAAAAGCAGAGTGGA	GCAGAGTGGA	||||||||||	GCAGAGTGGA	301	338	38	76	AAAAAAAAAAAAAAAAAAAAAAAAAAAAAAAAAAAAAA	-0.419849	rmsk1005993|AluY|AluY-SINE|AluY-Alu|Alu|exon-1	repeatMask-Alu	283	0.81	1	-11	-54	9_marmoset	16_opossum,10_mouse,9_marmoset	3	4	1	0.333333	145	0	0	0	0	0	0	0	0	96	26	0	0	0	0	0	12	0
chr3	183477120	183477479	hsa-retrogene-163-1	96	-	24	12	359	TAGCACTTGTTAGCCAGGTGCAGTGGCTCATGCGTGTAATCCCAGCACTTTGGGAGGCTGAGGCGGGTGGGTCACTTGAGGTCAGGAGTTCAAGACTAGCCTGACCAACATGGTAAAACCCTGTCTCTACTAGAAAAAAAAAAAAAATTAGCCGGGCATGGCGGGCACCTGTAATCCCAGCTATTTGGGAGGTGGAGGCAGGAGAATCACTTGAACCCAGGAGATGGAAGTTGCAGTGAGCCGAGATCATGCCACTGCCCTCCAGCCTGGGTGACAGAGTGATACTCTGTCTCAAAAAAAAAAAAAAAAAAAAGAAAAGAAAAGAAAAGAAAGAAAAAAAGAAAAAATAGCACTTGTTA	TAGCACTTGTTA	||||||||||||	TAGCACTTGTTA	297	347	51	72	AAAAAAAAAAAAAAAAAGAAAAGAAAAGAAAAGAAAGAAAAAAAGAAAAAA	-0.162352	rmsk3396706|AluSx1|AluSx1-SINE|AluSx1-Alu|Alu|exon-1	repeatMask-Alu	311	0.87	1	-12	-36	14_dog	14_dog	1	1	1	1	96	0	0	0	0	0	0	0	0	0	0	0	0	0	96	0	0	0
chr11	130283674	130284030	hsa-retrogene-164-1	96	+	38	34	356	GGCAAAGCAGGCCAGGCGCAGTGGCTCATGCCTGTAATCCCAGCACTTTGGGAGGCCGAGGTGGGTGGATCACCTGAGGTCAGGAATTTGAGATCCACCTGGCCAAAATGGTGAAATCCCATCTCTACTAAAAATACAAAAAAAAATTAGCTGGGCATGATGGCAGGTGCCTGCAGTCCCAGCTACTCAGGAGGCTGAGGCAGGAGAATCTCCTGAATCCGGGAGGTGGAGGCTGCAGTGAGCCAAGTTTGTGCCTTTGCACTCTACCCTGGGTGACAGAGTAAGACTCCATCTCAAAAAAAAAAAAAAAAAAAAAAAAAAAAAGGCAAGCAGCTGGGCACGGTGGCTCATGCCTG	GGCAAAGCAGGCCAGGCGCAGTGGCTCATGCCTG	|||-|||||-||..|||.|.||||||||||||||	GGC-AAGCA-GCTGGGCACGGTGGCTCATGCCTG	296	324	29	58	AAAAAAAAAAAAAAAAAAAAAAAAAAAAA	-0.134878	rmsk922164|AluSx1|AluSx1-SINE|AluSx1-Alu|Alu|exon-1	repeatMask-Alu	315	0.88	1	-9	-32	9_marmoset	9_marmoset	1	1	1	1	96	0	0	0	0	0	0	0	0	96	0	0	0	0	0	0	0	0
chr15	43734751	43735111	hsa-retrogene-16-6	96	-	43	39	360	GGCCAGGCACAGTGGCTCACCCCTGAAATCCCAGCACTTTGGGAGGCTGAGGCGGGTGGATCATGAGGTCAAGGGATCGAGACTATCATGGCCAACATGGTGAAAACCCATCTCTACCAAAAATACAAAAATTAGCCAGGCGTGGTGGCTTGCACCTGTAGTCCCAGCTACTCGGGAGGCTGAGGCAGGAGAATTGCTTGAATCTGGGAGGCAGAGATTGCAGTGAGCCGAGATCATGCCACTGTACTCCAGCCTGGCAACAGAGCGAGACTCCATCTCAAAAAAAAAAAAAAAAAGAAAAAGAAAAGAAAAATGGAAATAGGCTGGGCATGGTGGCTTACGCCTGTAATCCCAGCACTT	GGCCAGGCACAGTGGCTCACCCCTGAAATCCCAGCACTT	|||..||||..||||||.||.||||.|||||||||||||	GGCTGGGCATGGTGGCTTACGCCTGTAATCCCAGCACTT	280	313	34	53	AAAAAAAAAAAAAAAAAGAAAAAGAAAAGAAAAA	-0.121995	rmsk1567966|AluSc|AluSc-SINE|AluSc-Alu|Alu|exon-1	repeatMask-Alu	307	0.85	1	0	-53	6_crab_eating_macaque	8_baboon,13_sheep,12_cow,7_rhesus,6_crab_eating_macaque	5	6	1	0.2	284	0	0	0	0	0	96	90	32	0	0	0	24	28	0	0	0	0
chr5	22457548	22457745	hsa-retrogene-158-1	96	-	76	38	197	TTAGTTGGGCATGTTAGCAGGTGCCTGTAATCCAAGCTACCCAGGAGGCTGAGGCAGGAGAATTGCTGGAACTTGGGAGGTGGAGGCTGCAATGAGCCAAGATCGCACCACTGCACTCCAGCCTGGGTGACAGAGCAAGACTCTGTCTCAAAAAAAAAATTAGTTGGGCATGTTAGCAGGTGCCTGTAATCCAAGCT	TTAGTTGGGCATGTTAGCAGGTGCCTGTAATCCAAGCT	||||||||||||||||||||||||||||||||||||||	TTAGTTGGGCATGTTAGCAGGTGCCTGTAATCCAAGCT	150	159	10	20	AAAAAAAAAA	-0.00504494	rmsk3792367|AluSx1|AluSx1-SINE|AluSx1-Alu|Alu|exon-1	repeatMask-Alu	159	0.81	1	0	-38	8_baboon	8_baboon	1	1	1	1	96	0	0	0	0	0	0	0	96	0	0	0	0	0	0	0	0	0
chr10	132569600	132570245	hsa-retrogene-156	96	-	80	55	645	CAGCAGAGCGCAGGCTCACACCTGTAATCCCAGCACTTTGGGAGGCTGAGGCGAGTGGATCACCTGAGGTCAGGAGTTTGAGACCAGCCTGGCCAATAAGGCGAAACCCCGTCTCTACTAAAAATTCAATTAAAAAAAACAGTGGGGGCCCAGCGCGGTGGCTCACGCCTGTAATCTCAGCACTTTGGGAGACTGAGGTGAGTGGATCACCTGAGGTCAGGAGTTCGAGACCAGCCTGGCCAATATGGTGXXXXXXGTGAAACCCCATCTCTACTAAAAATTCAATTAAAAAAAAACAGTGGGGGCCCAGTGCGGTGGCTCACACCTGTAATCACAGCACTTTGGGAGGCTGAGGCGAGTGGATCACCTGAGGTCAGGAGTTCGAGACCAGCCTGGCCA…	CAGCAGAGCGCAGGCTCACACCTGTAATCCCAGCACTTTGGGAGGCTGAGGC-GA	||||-|||-|-.|||||||.||||||||||||||||||||||||||||||||-||	CAGC-GAG-G-TGGCTCACGCCTGTAATCCCAGCACTTTGGGAGGCTGAGGCAGA	575	582	8	16	AAAAAAAA	-0.0116919	rmsk682320|AluSx|AluSx-SINE|AluSx-Alu|Alu|exon-1	repeatMask-Alu	288	0.45	1	-294	-63	9_marmoset	9_marmoset,1_human	2	2	1	0.5	112	16	0	0	0	0	0	0	0	96	0	0	0	0	0	0	0	0
chr11	133940153	133940286	hsa-retrogene-161	96	+	86	48	133	ACACACCTCGCACGTCCTCGCACGCGTCATCGCACGCAAAAACACACACCTCGCACATCCTCGCACGCGTCATCGCACGCAAAAACACACACCTCGCACGTCCTCGCACGCGTCATCGCACGCAGAAACACAC	#NAME?	-||||||||||||||||||||||||||||||||||||||.||||||||	CACACACCTCGCACGTCCTCGCACGCGTCATCGCACGCAGAAACACAC	81	85	5	10	AAAAA	-0.380006	ENST00000533871.8|IGSF9B-206|ENSG00000080854.16|IGSF9B|protein_coding|intron-3	antisenseAnno_intron	133	1	0.02	2192	3933	5_orangutan	17_platypus,3_bonobo,11_rat,7_rhesus,9_marmoset,5_orangutan,6_crab_eating_macaque,4_gorilla	8	13	1	0.125	817	0	0	72	61	96	75	64	0	35	0	47	0	0	0	0	0	45
chr11	9839726	9839867	hsa-retrogene-159	96	+	87	46	141	TGATTAGCTCAAAGCAATTGAGGTCTTCAGGGTAGTACCTGTGGGGAGCTCACTCTCATCTGAAACTGTGATGGTAGAGACAGATATCAAAGAAATGATTAGCTCAAAGCAATTGAGGCCTTCAGGGTAGTACCTGTGGGG	TGATTAGCTCAAAGCAATTGAGGTCTTCAGGGTAGTACCTGTGGGG	|||||||||||||||||||||||.||||||||||||||||||||||	TGATTAGCTCAAAGCAATTGAGGCCTTCAGGGTAGTACCTGTGGGG	89	95	7	9	AAAGAAA	1.05433	ENST00000533659.1|ENST00000533659|ENSG00000255476.1|ENSG00000255476|lncRNA|intron-1	intron	141	1	0	450	75738	6_crab_eating_macaque	14_dog,7_rhesus,15_cat,6_crab_eating_macaque	4	6	2	0.5	414	0	0	0	0	0	96	96	0	0	0	0	0	0	72	72	0	0
chr4	61847612	61847840	hsa-retrogene-33-2	96	+	87	51	228	ATATATATAATATAAAATATATTATATATATAATATAAAATATATTATATATATAATATAAAATATATTATATATATAATATAAAATATATTATATATATAATATAAAATATATTATATATATAATACAAAATATATTATATATAATACAAAATATATATATAATACAAAATATATTATATATATAATATAAAATATATTATATATATATAATATAAAATATATATAT	ATATATATAATATAAAATATA-T-TATATATATAATATAAAATATAT-TAT	|||||||||||||||||||||-|-|||||||||||||||||||||||-|||	ATATATATAATATAAAATATATTATATATATATAATATAAAATATATATAT	150	171	22	9	AAAATATATATATAATACAAAA	0.309229	ENST00000683033.1|ADGRL3-219|ENSG00000150471.17|ADGRL3|protein_coding|intron-9	intron	228	1	0	33723	44815	9_marmoset	16_opossum,9_marmoset	2	2	1	0.5	110	0	0	0	0	0	0	0	0	96	0	0	0	0	0	0	14	0
chr2	92083623	92083762	hsa-retrogene-160-1	96	-	91	58	139	TCCAATGGACTTGAATGGAATCATTGAATGTACTCAAGTGGAATCATCATCGAATGGAATCGAATGTAATCAAATGGAATAATCGACTGGACTTGAATGGAATCATTGAATGTACTCGAATGGAATCATCACCGAATGG	TCCAATGGACTTGAATGGAATCATTGAATGTACTC-AAGTGGAATCATCATCGAATGG	||.|.||||||||||||||||||||||||||||||-||-|||||||||||.|||||||	TCGACTGGACTTGAATGGAATCATTGAATGTACTCGAA-TGGAATCATCACCGAATGG	78	82	5	5	AATAA	0.50677	intergenic	intergenic	0	0	0	0	0	2_chimpanzee	2_chimpanzee	1	1	1	1	96	0	96	0	0	0	0	0	0	0	0	0	0	0	0	0	0	0
chr5	11120316	11120482	hsa-retrogene-162	96	-	91	48	166	CCCCCTCTTGAAGTCTATATGTATACTGAGCCTCATCACCCCTGCAGACAGTATGATAACCCCCTCTTGAAGTCCGTATGTATACTGAGCCTCACCATGCCTGCAGACAGTATAATAACCCCCTCTTGAAGTCTATATGTATACTGAGCCTCATCACCCCTTCAGA	CCCCCTCTTGAAGTCTATATGTATACTGAGCCTCATCACCCCTGCAGA	|||||||||||||||||||||||||||||||||||||||||||.||||	CCCCCTCTTGAAGTCTATATGTATACTGAGCCTCATCACCCCTTCAGA	114	118	5	5	AATAA	-0.116274	ENST00000304623.13|CTNND2-201|ENSG00000169862.20|CTNND2|protein_coding|intron-12	intron	166	1	0	39093	2749	8_baboon	8_baboon	1	1	1	1	96	0	0	0	0	0	0	0	96	0	0	0	0	0	0	0	0	0
chr14	106332601	106332939	hsa-retrogene-44-18	95	+	14	7	338	TGGAAGAGGCCGGGCGCGGTGGCTCACGCCTGTAATCCCAGCACTTTGGGAGGCCGAGGCGGGCGGATCACGAGGTCAGGAGATCGAGACCATCCCGGCTAAAACGGTGAAACCCCGTCTCTACTAAAAATACAAAAAATTAGCCGGGCGTAGTGGCGGGCGCCTGTAGTCCCAGCTACTTGGGAGGCTGAGGCAGGAGAATGGCGTGAACCCGGGAGGCGGAGCTTGCAGTGAGCCGAGATCCCGCCACTGCACTCCAGCCTGGGCGACAGAGCGAGACTCCGTCTCAAAAAAAAAAAAAAAAAAAAAAAAAAAAAAAAAAAAAAAAGAATGGAAGA	TGGAAGA	|||||||	TGGAAGA	289	331	43	81	AAAAAAAAAAAAAAAAAAAAAAAAAAAAAAAAAAAAAAAAGAA	0.192	rmsk1517114|AluYa5|AluYa5-SINE|AluYa5-Alu|Alu|exon-1	repeatMask-Alu	311	0.92	1	-7	-20	2_chimpanzee	8_baboon,17_platypus,14_dog,3_bonobo,11_rat,7_rhesus,15_cat,16_opossum,2_chimpanzee,10_mouse,9_marmoset,5_orangutan,4_gorilla,6_crab_eating_macaque	14	64	3	0.214286	1503	0	95	87	95	22	22	95	11	29	26	17	0	0	20	32	31	26
chr9	9950433	9950772	hsa-retrogene-44-17	95	+	18	9	339	GAAAGTGGAGGCCGGGCGCGGTGGCTCACGCCTGTAATCCCAGCACTTTGGGAGGCCGAGGCGGGCGGATCACGAGGTCAGGAGATCGAGACCATCCTGGCTAACACGGTGAAACCCCGTCTCTACTAAAAATACAAAAAATTAGCCGGGCGAGGTGGTGGACGCCTGTAGTCCCAGCTACTTGGGAGGCTGAGGCAGGAGAATGGCGTGAACCCCAGGGGGCGGAGCCTGCAGTGAGCCGAGATCGCGCCACTGCACTCCAGCCTGGGCGACAGCGAGACTCCGTCTCAAAAAAAAAAAAAAAAAAAAAAAAAAAAAAAAAAAAAAGAAGAAAGTGGA	GAAAGTGGA	|||||||||	GAAAGTGGA	290	330	41	77	AAAAAAAAAAAAAAAAAAAAAAAAAAAAAAAAAAAAAAGAA	-0.0352742	rmsk4992355|AluYe5|AluYe5-SINE|AluYe5-Alu|Alu|exon-1	repeatMask-Alu	310	0.91	1	-9	-20	8_baboon	8_baboon	1	1	1	1	95	0	0	0	0	0	0	0	95	0	0	0	0	0	0	0	0	0
chr1	228406840	228407194	hsa-retrogene-168	95	-	18	14	354	CAGTTGCTTCCGTGTGCCCCGCCCTGAGTCCCCATCCCTCCTTGCCCTGCCCCCTGCTCCATCCCTCCCCTGCGCCCCGCCCCCTGTCCCCATCCCTCCCCTGCGCCCCGCCCCCTGTCCCCATCCCTCCCCTGCGCCTGAGTCCTCCCCAGGGCAGGGGTAAAAGACCTGGCCACAAGAACCGGAGCGGTGGTGACGCCAGGTCAGCAAGTGAAAGCTCTCCAATTCCGTCCCGCCCGCGGGCCGCGTGACTGGCAGCGGCCAATCGGAGGCAAAAGCGGGTTGTTCCAAAAAAAAAAAAAAAAAAAAAAAAAAAAAAAAAAAAACACACAAAACCCACCCAGTCGCTTCCTG	CAGTTGCTTCCGTG	||||.||||||-||	CAGTCGCTTCC-TG	290	335	46	77	AAAAAAAAAAAAAAAAAAAAAAAAAAAAAAAAAAAAACACACAAAA	-0.441266	ENST00000366699.3|TRIM11-202|ENSG00000154370.16|TRIM11|protein_coding|upstr-1	upstr	354	1	0.71	106	40	17_platypus	17_platypus	1	2	1	1	110	0	0	0	0	0	0	0	0	0	0	0	0	0	0	0	0	95
chr1	160317260	160318518	hsa-retrogene-176-1	95	+	20	10	1258	CACTAATGTGGTAGCGGAAGTTACTGCAGCTGCGGTGTTGTGCTGTGGGGAAGGGAGAAGGATTTGTAAACCCCGGAGTGAGGTTCTGCTTACCCGAGGCCGCTGCTGTGCGGAGACCCCCGGGTGAAGCCACTGTCATCATGTCTGACCAGGAGGCAAAACCTTCAACTGAGGACTTGGGGGATAAGAAGGAAGGTGAATATATTAAACTCAAAGTCATTGGACAGGATAGCAGTGAGATTCACTTCAAXXXXXXCATTTTAAGATTTTTTAAAAATCTTGTCAGAAGATCCCAGAAAAGTTCTAATTTTCATTAGCAATTAATAAAGCTATACATGCAGAAATGAATACAACAGAACACTGCTCTTTTTGATTTTATTTGTACTTTTTGGCCTGGGA…	CACTAATGTG	||||||||||	CACTAATGTG	1209	1248	40	75	AAAAAAAAAAAAAAAAAAAAAAACAAAAAAAAAAAAAAAA	1.57494	ENST00000439961.2|SUMO1P3-201|ENSG00000235082.2|SUMO1P3|processed_pseudogene|exon-1	pseudogene	304	0.24	1	-142	-812	8_baboon	8_baboon,12_cow,13_sheep,11_rat,15_cat,16_opossum,10_mouse,9_marmoset,1_human,6_crab_eating_macaque	10	12	3	0.3	716	85	0	0	0	0	91	0	95	73	30	21	95	10	0	95	74	0
chr17	28418871	28419265	hsa-retrogene-174-1	95	-	28	49	394	GACACTGTAAGAGGCCAGGCGCAGTGACTCATGCCTGTAATTCCAGCACTTTGGGAGGCCGAGGCAGGCGGATCACTTGAGGTCAGGAGTTCGAGACTAGCCTGGCCAACATGGTGAAACCCTGTCTCTCCTAAAAATACAAAAATTAGCTGGGTGTGGTGGCAGGCGCCTGTAATCCCAGCTACTTGGGAGGCTGAGGCAGGAGAATTGTTTGAACCTGGAAGGCGGAGGTTGCAGTGAGCCAAGGTGGCACCACTGTACTCAAGCCTGGGTGACAGAGCAAGGCTCCGTCTCAAAAAAAAAAAAGAAAGAAAGAAAAAAAAGAAAAGAAAAAAGGAAAAAAAAAGCACTGTAAGAGACTCTGGGACTGGGAGCAGTGGCTCACGCTTGTAAT	GACACTGTAAGAGGC-C----A---GGCGCAGTGACTCATGCCTGTAAT	|-|||||||||||.|-|----|---||.||||||.||||.||.||||||	G-CACTGTAAGAGACTCTGGGACTGGGAGCAGTGGCTCACGCTTGTAAT	296	346	51	67	AAAAAAAAAAAGAAAGAAAGAAAAAAAAGAAAAGAAAAAAGGAAAAAAAAA	0.0157023	rmsk1934018|AluSx1|AluSx1-SINE|AluSx1-Alu|Alu|exon-1	repeatMask-Alu	311	0.79	1	-12	-71	9_marmoset	9_marmoset	1	1	1	1	95	0	0	0	0	0	0	0	0	95	0	0	0	0	0	0	0	0
chr12	34263079	34263386	hsa-retrogene-166	95	-	51	53	307	GACCAGCCTGGCCAAGATGGTGAAACCAAGTCTCTACTAAAAATACAAAAATTAGCCAGGCACAGAGGTGGGAGCCTGTAATCCCTGCTACTGGAGAGGCTGAGGCAGGAGACTCACTTGAACCAGGAAGGTGGAGGTTGCAGTGTGCCAAGATCATGACACTGCCCTCTAGCCTGGACGAAAGAACAAGACTCCGTCTCCAAAAAAAATGAATTTGTTATTTAAAAAAAAAAAAAAAAAAAAAAGGAGGAGTGGACCAGCCTGGACAACATGGCAAAACCCCCTTCGTCTCTACTAAAAATGCAAA	GACCAGCCTGGCCAAGATGGTGAAACCAA----GTCTCTACTAAAAATACAAA	|||||||||||.|||.||||..|||||..----|||||||||||||||.||||	GACCAGCCTGGACAACATGGCAAAACCCCCTTCGTCTCTACTAAAAATGCAAA	224	245	22	44	AAAAAAAAAAAAAAAAAAAAAA	-0.217032	rmsk996025|AluSg4|AluSg4-SINE|AluSg4-Alu|Alu|exon-1	repeatMask-Alu	244	0.79	0.75	80	-63	8_baboon	8_baboon	1	1	1	1	95	0	0	0	0	0	0	0	95	0	0	0	0	0	0	0	0	0
chr16	89909387	89909608	hsa-retrogene-96-2	95	+	73	54	221	GTAGTCCCAGCTACTTGGGAGGCTGAGGCAGGAAAATTGTTTGAACCCGGGAGGCACAGGTTGCAGTGAGTGGAGATCGTGCCACTGCACTCCATCCTGGCGACAGAGGAAGACTCCGTCTCAAAAAAAAAAAAAAAAAAAAAAATTGGGCGTGGTGGGTTGTGCCTGTAGTCCCAGCTACTCAGGAGGCTGAGGCAGGAGAATCCCTTGAACCCGGAAGG	GTAGTCCCAGCTACTTGGGAGGCTGAGGCAGGAAAATTGTTTGAACCCGGGAGG	|||||||||||||||..||||||||||||||||.|||...||||||||||.|||	GTAGTCCCAGCTACTCAGGAGGCTGAGGCAGGAGAATCCCTTGAACCCGGAAGG	123	153	31	22	AAAAAAAAAAAAAAAAAAAAAAATTGGGCGT	-0.0815924	ENST00000567171.1|TCF25-220|ENSG00000141002.20|TCF25|protein_coding|exon-1	exon	181	0.82	0.15	-40	1055	9_marmoset	9_marmoset	1	1	1	1	95	0	0	0	0	0	0	0	0	95	0	0	0	0	0	0	0	0
chr12	121587289	121587846	hsa-retrogene-171	95	+	75	55	557	CGGTGGCTCACGCCTGTAATCCCAACACTGGGAGGCTGAGGCAGGCGGATCACCTGAGGTCAAGAGTTGGAGACCAGCCTGGCCAACATGGTGAAACCCCGTCTCTACTAAAAATACCAAAAATTTGTTGGGCGTGGCGGCATGTGCCTGTAATCCCAGCTACTCGGGAGGTTAAGACAGGAGAATCGCTGGAACCCGGGAGTCAGAGGTTGCAGTGATCCGAGATCGCACCATTGCACCCCAGGGGCCTXXXXXXAAAGTATTATTTAAGTGTTACATAAATCTGAGTGTTGTGATAGAAAATTCGATTGGTTTTAAAAAGTCACAGAGTAAAGTGTATATTATGACCCATTTATGTCAAAACAAGCTATTTATAGTAATATTTGTATATATATATGT…	CGGTGGCTCACGCCTGTAATCCCAACAC--TGGGAGGCTGAGGCAGGCGGATCAC	|||||||||||.||||||||||.|.|||--||||||||||||||||..|||||||	CGGTGGCTCACTCCTGTAATCCTAGCACTTTGGGAGGCTGAGGCAGATGGATCAC	464	488	25	20	AAAAAAAAAAAAAGATAAGAAAGGC	-0.134579	rmsk1162531|AluSq2|AluSq2-SINE|AluSq2-Alu|Alu|exon-1	repeatMask-Alu	306	0.55	0.97	9	-251	6_crab_eating_macaque	6_crab_eating_macaque	1	1	1	1	95	0	0	0	0	0	95	0	0	0	0	0	0	0	0	0	0	0
chr16	16194782	16195466	hsa-retrogene-173	95	-	79	57	684	GTGGCATGTGCCTGTAATCCCAGCTACTAGAGAGGCTGAGGCAGGAGAATCACTTGAACCCGGGAGGTGGAGGTTGCAGTGAGCTGAGATCACATCACTGCACTGCAGCCTGGACGACAGAGTGAGACTCCTTCTAAAAAAAAAAAAAAAAAAAAAAAAAAAATTAGATGAGACCAACAAGATATCCATAGATAATGCACCATGTTACTTTGCTTGTGTACTTTTCCTGCCTCTTGGTAGACAGTTCCTAXXXXXXCATTGCCGCATAAATGAAACAAACTGGCCCAATGTTAGAAAATAGTGTTCCCAGGCCAGGTGGGGTGGCTCAAACCTGTAATATCAGCACTTTGGGAGGCTGAGGTGGGTGGATCACTTGAGGCCAGGAGTTCGAGACCAGCC…	GTGGCATGTGCCTGTAATCCCAGCTACT-AGAGAGGCTGAGGCAGGAGAATCACTTG	|||.||..||||||||||||||||||||-||-|||||||||.||||||||||.||||	GTGACACATGCCTGTAATCCCAGCTACTCAG-GAGGCTGAGACAGGAGAATCGCTTG	608	620	13	16	AAAAATACAAAAA	-0.149606	ENST00000574094.6|ABCC6-203|ENSG00000091262.17|ABCC6|protein_coding|cds-11	cds	33	0.05	0.5	-651	33	9_marmoset	9_marmoset	1	1	1	1	95	0	0	0	0	0	0	0	0	95	0	0	0	0	0	0	0	0
chr2	47302518	47302708	hsa-retrogene-16-8	95	+	79	57	190	CGCAGTGGCTCACGCCTGTAATCCCAGCTCTTTGGGAGGCTGAGGCAGCTGGATGACGAGGTCAAGGGACTGAGACCATCCTAGCCAACGTGGTGAAACCCCATCTCTACTAAAAATACAAAAATTGGCTGGACGCAGTGGCTCATGCCTGTAATCCTAGCACTTTGGGAGGCCGAGGCAGGAGGATCAC	CGCAGTGGCTCACGCCTGTAATCCCAGCTCTTTGGGAGGCTGAGGCAGCTGGATGAC	||||||||||||.|||||||||||.|||.|||||||||||.|||||||..||||.||	CGCAGTGGCTCATGCCTGTAATCCTAGCACTTTGGGAGGCCGAGGCAGGAGGATCAC	112	124	13	16	AAAAATACAAAAA	-0.257639	rmsk2457601|AluSc|AluSc-SINE|AluSc-Alu|Alu|exon-1	repeatMask-Alu	126	0.66	0.95	7	-64	9_marmoset	9_marmoset	1	1	1	1	95	0	0	0	0	0	0	0	0	95	0	0	0	0	0	0	0	0
chr8	20635558	20635907	hsa-retrogene-169	95	-	81	43	349	AGTCACACATTTGTGAAGTGTTTGTCATTAAAATAAATGTAAACGTCATTTACATTAAATAAATGTAAACGTCATTTACATTAAATAAATGTAAACGTCATTTACATTAAATAAATGTAAACGTCATTTACATTAAATAAATGTAAACGTCATTTACATTAAATAAATGTAAATGTCATTTACATTAAATAAATGTAAATGTCATTTACATTAAATAAATTTACATTACATTAATGCAATCGTCATTTACATTAAATAAATGTAAATGTCAATAAAATAAATGTAAACTGTCATTAAAAAAATGTAAGTCACACATTTGTGAAGTGTTTGCCATTAAAATAAATGTAAA	AGTCACACATTTGTGAAGTGTTTGTCATTAAAATAAATGTAAA	||||||||||||||||||||||||.||||||||||||||||||	AGTCACACATTTGTGAAGTGTTTGCCATTAAAATAAATGTAAA	296	302	7	14	AAAAAAA	-0.0214149	intergenic	intergenic	0	0	0	0	0	17_platypus	17_platypus	1	1	1	1	95	0	0	0	0	0	0	0	0	0	0	0	0	0	0	0	0	95
chr5	119228953	119229273	hsa-retrogene-172-1	95	+	83	44	320	TATTAACATTAGGTCTTAGGTAATCAAAGACCTAAAAAGACATGAAGCACAGGAAATTATCTTGATAAAACAAAATCTCGGCTGGGCGCGGTGACTCATGTCTGTAATCCCACCTCTTAGGGAGGCAGAGGTGTGGGGATAGCTTGAGCCCAGGAGTTCAAGACCTGCCTGGGCAATATAGGGAGACCCCATTCTCCACAATAAAGGAAAAAAAAAAAAGACAAAAAAACAAAATCTCGATTTTGTAGTCAGATTGCTTAAAAGGTAAAAATAATAATATTAACATTAGGTCTAGGTAATCAAAGACCTAAAAAGACATG	TATTAACATTAGGTCTTAGGTAATCAAAGACCTAAAAAGACATG	|||||||||||||||-||||||||||||||||||||||||||||	TATTAACATTAGGTC-TAGGTAATCAAAGACCTAAAAAGACATG	267	277	11	12	AAAAATAATAA	-0.040587	rmsk3947429|FLAM_C|FLAM_C-SINE|FLAM_C-Alu|Alu|exon-1	repeatMask-Alu	139	0.43	1	-79	-102	9_marmoset	9_marmoset	1	1	1	1	95	0	0	0	0	0	0	0	0	95	0	0	0	0	0	0	0	0
chr6	168244039	168244187	hsa-retrogene-170	95	-	87	51	148	GGGCCTTGTGCTTCCAGGAATCCCTCTTCCCACTGAGGGTGAAACAAGGGCCTTGTGCTTCCAGGAATGCCCCTTCCCACTGAGGGTGAAACAATAAGGGCCCTGTGCTTCCAGGAAGCCCCCTTCCCACTGAGGGTGAAACAAGGGC	GGGCCTTGTGCTTCCAGGAATCCCTCTTCCCACTGAGGGTGAAACAAGGGC	|||||.||||||||||||||.|||.||||||||||||||||||||||||||	GGGCCCTGTGCTTCCAGGAAGCCCCCTTCCCACTGAGGGTGAAACAAGGGC	89	97	9	8	AAACAATAA	-0.192492	ENST00000446811.1|ENST00000446811|ENSG00000234647.2|ENSG00000234647|lncRNA|intron-1	antisenseAnno_intron	148	1	0.01	14680	964	8_baboon	8_baboon	1	1	1	1	95	0	0	0	0	0	0	0	95	0	0	0	0	0	0	0	0	0
chr2	33240135	33240301	hsa-retrogene-165	95	+	89	57	166	TTACGGTTTACCATTCACCCATCATGTTCCATACAGTTGTTAAGTCTAAATAGAATTATGGTTTACCATTCACCCATCACGTTCCATACAGTTTTTAAGTATAAATAGAATTCTGCTTTACCATTCACCCATCACATTCCATACAGTTGTTAAGTCTAAATAGAAT	TTACGG-TTTACCATTCACCCATCATGTTCCATACAGTTGTTAAGTCTAAATAGAAT	||-|.|-||||||||||||||||||..||||||||||||||||||||||||||||||	TT-CTGCTTTACCATTCACCCATCACATTCCATACAGTTGTTAAGTCTAAATAGAAT	103	110	8	6	AAATAGAA	0.00861889	ENST00000404816.7|LTBP1-203|ENSG00000049323.16|LTBP1|protein_coding|intron-9	intron	166	1	0.01	17984	3360	6_crab_eating_macaque	7_rhesus,6_crab_eating_macaque,4_gorilla	3	3	2	0.666667	245	0	0	0	55	0	95	95	0	0	0	0	0	0	0	0	0	0
chr7	1904024	1904286	hsa-retrogene-167	95	+	90	55	262	GTTCTTGTGGAACTCATGATTGATGAAGCACTGTTCCAGGCAGCGAGGATGCAGTGGCCTACTGAAGACGCTCTTGCGGAACTCAAGATTGATCAAGCACTGTTCCAGGCAGCGAGGACGCAGTGGCCTATGGAAGACGCTCTTGCAGAATTCATGATTAATGAAGCACTGTTCCAGGCAGCGAGCACGCAGTGGCCTATTGAAGAAGCTCTTGCGGAACTCATGATTGATGAAGCACTGTTCCAGGCAGTGAGGACGCAGT	GTTCTTGTGGAACTCATGATTGATGAAGCACTGTTCCAGGCAGCGAGGATGCAGT	|.|||||.|||||||||||||||||||||||||||||||||||.|||||.|||||	GCTCTTGCGGAACTCATGATTGATGAAGCACTGTTCCAGGCAGTGAGGACGCAGT	203	207	5	5	AAGAA	0.024919	ENST00000406869.5|MAD1L1-204|ENSG00000002822.16|MAD1L1|protein_coding|intron-17	antisenseAnno_intron	262	1	0.01	5634	32400	4_gorilla	3_bonobo,4_gorilla	2	4	1	0.5	256	0	0	69	95	0	0	0	0	0	0	0	0	0	0	0	0	0
chr21	45931864	45932372	hsa-retrogene-175	95	+	90	60	508	CCTGAGATGAATGAACACATCGGCCATGCTGTCCTGAGATGAACAAACACCCGGGCCATGCTGTCCTGAGATGAACGAACACCCGGGCCATGCTGTCCTGAGATGAACGAACACCTGGGCCATGCTGTCCCGAGATGAATGAACATGTCGGCCGTGCCGTCCTGAGATGAATGAACACAACGGTCATGCTGTCCTGAGATGAATGAACACCTGGGCCATGCCATCCTGAAATGAATGAACACATTGGCCAXXXXXXTGAGGTGGATGAACACCTAGTCCATGCCATCCTGAGATGAATGAACACATCAGCCATGCCGTCCCGAGATGAATGAACACATCGGCCATGCTGTCCTGAGATGAACGAACACCTGGGCCTTGCCGTCCTGAGATGGATGGACA…	CCTGAGATGAATGAACACATCGGCCATGCTGTCCTGAGATGAACAAACACCCGGGCCATG	|||||||||||||||||||||.||||||||||||||||||||...||||||.||.|||||	CCTGAGATGAATGAACACATCAGCCATGCTGTCCTGAGATGAGTGAACACCTGGTCCATG	426	435	10	5	AATAAACACA	-0.829021	ENST00000400314.5|PCBP3-206|ENSG00000183570.17|PCBP3|protein_coding|intron-13	intron	508	1	0.12	1019	2880	17_platypus	17_platypus,3_bonobo,11_rat,10_mouse,2_chimpanzee,5_orangutan,4_gorilla	7	9	1	0.142857	633	0	65	74	92	49	0	0	0	0	82	72	0	0	0	0	0	95
chr7	158338694	158338846	hsa-retrogene-177	95	+	90	60	152	GACACATGCAAACGTCACTCACACCCACATTCTCACCATAAGAAGTGACACCTGCAAACGTCACTCACACCCACACTCTCACCATAAGAAGTGACACCTGCAGACATCACTCACACCCACAGTCTCACCATAAGAGGTGACACCTGCAGACG	GACACATGCAAACGTCACTCACACCCACATTCTCACCATAAGAAGTGACACCTGCAAACG	|||||.||||.||.|||||||||||||||.|||||||||||||.||||||||||||.|||	GACACCTGCAGACATCACTCACACCCACAGTCTCACCATAAGAGGTGACACCTGCAGACG	86	90	5	5	AAGAA	0.036073	ENST00000389418.9|PTPRN2-203|ENSG00000155093.19|PTPRN2|protein_coding|intron-2	antisenseAnno_intron	152	1	0	21762	150888	4_gorilla	8_baboon,17_platypus,3_bonobo,7_rhesus,16_opossum,2_chimpanzee,9_marmoset,5_orangutan,4_gorilla	9	214	2	0.222222	14260	0	102	104	95	115	0	105	101	66	0	0	0	0	0	0	78	78
chrX	118822880	118823522	hsa-retrogene-184	94	-	12	21	642	TGGGTCCAAAATCAAGTGAATAATAAAAGTTCTTCACCTTGGTATAGGGAAAAGACGGGGAAGAGGGGAAGGGGCGGGAAGAGCATTAGCACGTGCATTGCGGAAACAGGCTTTCACACACATCTCCTCTTTTACTGTGAAAGAAGTAGCAGTATGTCCATTTAACAGAGAGGAGAGCTGGAGAACAAGGCTCTCAACCAATACCCATTCAAGTATGGGGGCAAGACATCAGAGTCATTTGGGGGAGCTTXXXXXXGACAAAAAAAAAAAAAAAAATCAGCTGGGCATGATGGCGCGTGCCTGTAATCCCAGCTACTTGGGAGGCTGAGGCTAGAGAATCTCTCCAACCTGGGAGGCGGAGGTTGCAGTGAACCAAGATCGCACCGCTGCACTTCAGCC…	TGGGTCCAAAATCAAGTGAAT	||||.||.||.||..|||.||	TGGGCCCCAACTCTGGTGGAT	562	612	51	82	AAAAAAAAAAAAAAAAAAAAAAAAAAAAAAAAAAAAGGAAAAGAAAAGAAA	-0.183251	rmsk5408754|AluSc|AluSc-SINE|AluSc-Alu|Alu|exon-1	repeatMask-Alu	343	0.53	1	-269	-30	10_mouse	10_mouse	1	1	1	1	94	0	0	0	0	0	0	0	0	0	94	0	0	0	0	0	0	0
chr20	3413270	3413622	hsa-retrogene-183	94	+	13	9	352	GAAAAGCTCTCGGGCTAGGCACAGTGGCACGCCTGTAATACCAGCTACTGGGGAGGCCACAGTGGGAGGATCCCTTGAGGCAGGAGTTCCAGACTAGTCTGGGTAACATAGTGAGACTCTATCTCTATTTTAAAAATTTAAAAATTAACCGGGCATAGTGGCACATGCCTGTTGTCCCGGCTACTCAGGAGGCTGGGGTGGGGAGAGAGCCTGAGCCCAGGAGTTCAAGGTTGCAGTGAGTTATGACCTATGCACTCTAGCCTGGGTAACAGAGCAAGACCTCATCTCTCTTTGTAAAAAAAAAAAAAAAAAAAAAAAAAAAAAAAAAACAGAAAGAAAAAAAGAAAAGGTC	GAAAAGCTC	||||||.||	GAAAAGGTC	296	343	48	81	AAAAAAAAAAAAAAAAAAAAAAAAAAAAAAAAAACAGAAAGAAAAAAA	0.079921	rmsk2799507|AluJr|AluJr-SINE|AluJr-Alu|Alu|exon-1	repeatMask-Alu	313	0.89	1	-12	-27	1_human	10_mouse,9_marmoset,1_human	3	4	1	0.333333	158	94	0	0	0	0	0	0	0	23	20	0	0	0	0	0	0	0
chr11	56883077	56883694	hsa-retrogene-178	94	-	14	17	617	GTGATAAAATCATCTTTTCTACCAGCGTAGACTGCTCCCATCACCCTGTCCTTGGAATACCACTGCCCGTGTTACACCATGTCCTGGCTGGGTCCCTGCCAGATCCCAGAAAAAACCTGCCTAGCCTCAGACTTCTTCTATGTGCTCAGAAATCAAGTCTTGAATTCTTCCAGGGACCAGATGGTCTCCAAGAACTTTAAATGTGTCTGTGTATTCAGGGATTTCTTGTAGTCTTAATCTGTTCTGAGTAXXXXXXCATGGTGAAACCCCTTCTCTACTGAAAATACAAAAATTAGCTGGGCGTGGTGGCATGCACCCGTAGTCCCAGCTACTCAGGAGGCTAAGGCAGGAGAATTGCTTGAACCCGGGAGGCGGAGGTTGCAGTGAGCTGAGATCGTG…	GTGATAAAATCATCTTT	|.||||||.|.|-||||	GAGATAAAGTTA-CTTT	552	601	50	80	AAAAAAAAAAAAAAAAAAAAAAAAAAAAAAAGAAAAGAAAAGAAAAGAAA	-0.0742266	rmsk780207|AluSc|AluSc-SINE|AluSc-Alu|Alu|exon-1	repeatMask-Alu	323	0.52	1	-274	-20	15_cat	15_cat	1	1	1	1	94	0	0	0	0	0	0	0	0	0	0	0	0	0	0	94	0	0
chr22	50614614	50614955	hsa-retrogene-44-20	94	+	18	9	341	TCATTTTTGGCCGGGCGCAGTGGCTCATGCCTGTAATCCCAACACTTTGGGAGGCTGAGGCAGGCGGATCATGAGGTCAGGAGATCGAGACCATCCTGGCTAACACGGTCAAACCCCATCTCTACTAAAAATACAAAAAATTAGCCGGGTGTGGTGGCAGGCGCTTGTAGTTCCAGCTACTCGGGAGGCTGAGGCAGGAGAATGGCATGAACCTGGGAGGCGGAGCTTGCAGTGAGCCAAGATCGCGCCACTGCACTCCAGCCTGGGAGACAGAGCAAGACTCCGTCTCAAAAAAAAAAAAAAAAAAAAAAAAAAAAAAAAAAAAAACCACCTCATTTTTG	TCATTTTTG	|||||||||	TCATTTTTG	290	327	38	76	AAAAAAAAAAAAAAAAAAAAAAAAAAAAAAAAAAAAAA	-0.16769	rmsk3066052|AluY|AluY-SINE|AluY-Alu|Alu|exon-1	repeatMask-Alu	311	0.91	1	-8	-22	9_marmoset	9_marmoset	1	1	1	1	94	0	0	0	0	0	0	0	0	94	0	0	0	0	0	0	0	0
chr1	26809758	26810094	hsa-retrogene-44-21	94	+	18	9	336	CAGTGCTAGGGCCGGGCGCGGTGGCTCACGCCTGTAATCCCAGCACTTTAGGAGGCCGAGGCGGGCGGATCACAAGATCAGGAGTTCGAGAACAACCTGGCCAATATGGTGAAACCCCGTCTGTACTAAAAATACAAAAATTAGCTGGGCGTGGTGGCGGACGCCTGTAGTCCCAGCCACTCGGGAGGCTGAGGCAGGAGAATTGCTTGAGCCCAGGAGGCGGAGGTTGAAGTGAGCCGAGATCGGGCCGCTGCATTCCAGCCTGGGAGACAGAGCCAGACTCTGTCTCAAAAAAAAAAAAAAAAAAAAAAAAAAAAAAAAAAAAAACAGTGCTAG	CAGTGCTAG	|||||||||	CAGTGCTAG	290	327	38	76	AAAAAAAAAAAAAAAAAAAAAAAAAAAAAAAAAAAAAA	0.135706	rmsk58986|AluSx4|AluSx4-SINE|AluSx4-Alu|Alu|exon-1	repeatMask-Alu	310	0.92	1	-9	-17	8_baboon	8_baboon,9_marmoset	2	2	1	0.5	142	0	0	0	0	0	0	0	94	48	0	0	0	0	0	0	0	0
chr13	89700874	89701198	hsa-retrogene-3-3	94	+	20	10	324	ATGCTACCTGCAGGCCGGGCGCAGTGGCTCACGCCTGTAATCCCAGCACTTTGGGAGGCCGAAGCGGGTGGATCATGAAGTCAGGAGATCGAGACCATGGTGAAACCCCGTCTCTACTAAAAATAGTAGCTGGGTGCAGTGGCGGGCGCCTGTAGTCCCAGCTGCTCCGGAGGCTGAGGCGGGAGAATGGCGTGAACCCGGGAGGCGGAGCTTGCAGTGAGCCGAGATTGCGCCACTGCACTCCAGCCTGGGCGACAGAGCGAGACTCTGTCTCAAAAAAAAAAAAAAAAAAAAAAAAAAAAAAAAAAAAACACATGCTACCTG	ATGCTACCTG	||||||||||	ATGCTACCTG	275	311	37	74	AAAAAAAAAAAAAAAAAAAAAAAAAAAAAAAAAAAAA	-0.172818	rmsk1313592|AluYc|AluYc-SINE|AluYc-Alu|Alu|exon-1	repeatMask-Alu	292	0.9	1	-12	-20	8_baboon	8_baboon	1	1	1	1	94	0	0	0	0	0	0	0	94	0	0	0	0	0	0	0	0	0
chr18	51832292	51832507	hsa-retrogene-131-4	94	+	22	11	215	TTTAGTATTCCACAAAAAATTAGCCGGGCGTAGTGGCGGGCGCCTGTAGTCCCAGCTACTTGGGAGGCTGAGGCAGGAGAATGGCGTGAACCCGGGAGGCGGAGCTTGCAGTGAGCCGAGATCCCGCCACTGCACTCCAGCCTGGGCGACAGAGCGAGACTCCGTCTCAAAAAAAAAAAAAAAAAAAAAAAAAAAAAAAAAAAATTTAGTATTCC	TTTAGTATTCC	|||||||||||	TTTAGTATTCC	169	204	36	72	AAAAAAAAAAAAAAAAAAAAAAAAAAAAAAAAAAAA	0.191835	rmsk2154184|AluYa5|AluYa5-SINE|AluYa5-Alu|Alu|exon-1	repeatMask-Alu	187	0.87	1	-11	-17	9_marmoset	9_marmoset	1	1	1	1	94	0	0	0	0	0	0	0	0	94	0	0	0	0	0	0	0	0
chr2	191192817	191193040	hsa-retrogene-26-2	94	-	22	26	223	AAAAAATTAGACAGGCATAGTGCTGGGTGCCTATAGTCCCAGCTATTTGGGAGGCTGAGGCAGGAGAATGGCTTGAACCCAGGAGGCAGAACTTACAGTGAGCCAAGATCGCGCCACTGCACTCCAGCCTGGGTGACAGAGTGAGACTCCGTCTCAAAAAAAAAAAAAAAAAAAAAAAAAAAAAAAAAAAAGATGGTTAAAAGACATTAGAAGAGGCTAAGTG	AAAA-A-ATTAG-ACAGGC-ATAGTG	||||-|-|||||-|.||||-|-||||	AAAAGACATTAGAAGAGGCTA-AGTG	156	191	36	72	AAAAAAAAAAAAAAAAAAAAAAAAAAAAAAAAAAAA	-0.0404972	rmsk2700187|AluY|AluY-SINE|AluY-Alu|Alu|exon-1	repeatMask-Alu	191	0.86	0.62	116	-32	9_marmoset	9_marmoset	1	2	1	1	126	0	0	0	0	0	0	0	0	94	0	0	0	0	0	0	0	0
chr4	130854387	130854657	hsa-retrogene-16-9	94	+	32	16	270	GATTAGGTAATAGCAATTGAGACCATCTTGGCCAACACAGTGAAACCCCGTCTCTACTAAAAAATAAAAAAAAATTAGCCGGACGTGGTGGTGGGCGCCTGTAATCCCAGCTACTGAGGAGGCTGAGGCAGGAGAATGGCGTGAACCCGGGAGGCAGAGCTTGCATTGAGCCAAGATTGCACCACTGCACTCCAGCCTGGGCCACAGAGCAAGACTCCGTCTCAAAAAAAAAAAAAAAAAAAAAAAAAAAAAAAGATTAGGTAATAGCAA	GATTAGGTAATAGCAA	||||||||||||||||	GATTAGGTAATAGCAA	224	254	31	62	AAAAAAAAAAAAAAAAAAAAAAAAAAAAAAA	-0.0317878	rmsk3655071|AluY|AluY-SINE|AluY-Alu|Alu|exon-1	repeatMask-Alu	238	0.88	1	-15	-17	6_crab_eating_macaque	6_crab_eating_macaque	1	1	1	1	94	0	0	0	0	0	94	0	0	0	0	0	0	0	0	0	0	0
chr19	56184444	56184795	hsa-retrogene-44-19	94	-	35	20	351	GGATTGAAGAAGGAGCTGGGCGCAGTGGCTCATGCCTGTAATCCCAGCACTTGGGGAGGCCGAGGCAGGCAGATCACGAGGTCAGGAGATCGAGACCATCCTGGCTAACATGGTGAAACCCCGTCTCTACTAAAAATACAAAAAATTAGCCAGGCGTGGTGGTGGGCACCTGTAGTCCCAGCTACTCAGGAGGCTGAGGCAGGAGAATGGCGAGAACCCAGGAGGCAGAGCTTGCAGTGAGCCGAGATCGCGCCACTGCACTCCAGCCTGGGAGACAGAGCGAGACTCCGTCTCAAAAAAAAAAAAAAAAAGAAAAAGAAAAGAAAAAAAAGGATTGAAGAAGGAGATGGG	GGATTGAAGAAGGAGCTGGG	|||||||||||||||.||||	GGATTGAAGAAGGAGATGGG	295	331	37	59	AAAAAAAAAAAAAAAAAGAAAAAGAAAAGAAAAAAAA	-0.0368779	rmsk2332627|AluY|AluY-SINE|AluY-Alu|Alu|exon-1	repeatMask-Alu	308	0.88	1	-14	-29	9_marmoset	9_marmoset	1	1	1	1	94	0	0	0	0	0	0	0	0	94	0	0	0	0	0	0	0	0
chr2	7960477	7960849	hsa-retrogene-185-1	94	+	37	26	372	TCTAAGAAATCTAATAACTGGCCAGGAGCGGTGGCTCACCCCTGTAATCCCAGCACTTTGAGAGGTCGAGGCAGGTGAATCACGAGGTCAGGAGTTCGAGACCAGCCTGGCCAATGTGGGGAAACCCCATCTCTACTAAAAATACAAAAAAAAATTAATTGGGTATGGTGGCAGGTGCCTGTAATCCCAGCTACTTGGGAGGCTGAGGCAGGAGAATCCCTTGAACCCAGGAGGAGGAGGTTGCAGTGAGCCGAGATCACACCATTGCACTCCAGCCAGGGCGACAGTGTGAGATTCTATCTCAATTTAAAAAAAAGAAAAAAAGAAAAAAAAGAAACAAAAAAAGAAATCTAAGAAATCTAATAACCCAGG	TCTAAGAAATCTAATAACTGGCCAGG	||||||||||||||||||---|||||	TCTAAGAAATCTAATAAC---CCAGG	309	349	41	57	AAAAAAAAGAAAAAAAGAAAAAAAAGAAACAAAAAAAGAAA	0.00409186	rmsk2382590|AluSg4|AluSg4-SINE|AluSg4-Alu|Alu|exon-1	repeatMask-Alu	317	0.85	1	-19	-36	14_dog	14_dog	1	1	1	1	94	0	0	0	0	0	0	0	0	0	0	0	0	0	94	0	0	0
chr7	150815383	150815609	hsa-retrogene-119-3	94	+	53	49	226	TTATCCGGGCGTGGTGGCGGGCGCCTGTAGTCCCAGCTACTCCGGAGGCTGAGGCAAGAGAATGGCGTGAACCCGGGAGGTGGAGCTTGCAGTGAGCCAAGATCGCACCATTGCTCTCCCGCCTTGGTGACAGAGCGAGACTCCATCTCAAAAAAAAAGAAAAAAAAAAATACAAAATTAGCCAGGCGTGGTGGCTCATGCCTATAATCCCAGCTACTCGGGAGGC	TTATCCGGGCGTGGTGGCGGGCGCCTGTAGTCCCAGCTACTCCGGAGGC	|||.||.|||||||||||....||||.||.||||||||||||.||||||	TTAGCCAGGCGTGGTGGCTCATGCCTATAATCCCAGCTACTCGGGAGGC	150	177	28	41	AAAAAAAAAGAAAAAAAAAAATACAAAA	-0.00599558	rmsk4694598|AluY|AluY-SINE|AluY-Alu|Alu|exon-1	repeatMask-Alu	177	0.78	0.58	129	-49	9_marmoset	9_marmoset	1	1	1	1	94	0	0	0	0	0	0	0	0	94	0	0	0	0	0	0	0	0
chr1	210266310	210266530	hsa-retrogene-3-4	94	+	53	39	220	TTAGCCGGGGGTAGTGGCCGGCGCCTGTAGTCCCAGCTACTTGGGAGGCTGAGGCAGGAGAATGGCATGAACCCGAGAGGCGGAGGTTGCAGTGAGCAGAGATTGCGCCACTGCACTCCAGCCTGGGCGACAAAGCGAGACTCTGTCTCAAACAAAACAAAACAAAACAAAAAACAAAAAAATTAGCCCGGGGTGATGGCGGGCGCCTGTAGTCTCAGCT	TTAGCCGGGGGT-AGTGGCCGGCGCCTGTAGTCCCAGCT	||||||.|||||-|-||||.|||||||||||||.|||||	TTAGCCCGGGGTGA-TGGCGGGCGCCTGTAGTCTCAGCT	150	182	33	41	AAACAAAACAAAACAAAACAAAAAACAAAAAAA	0.0371931	rmsk371945|AluY|AluY-SINE|AluY-Alu|Alu|exon-1	repeatMask-Alu	179	0.81	0.58	131	-41	8_baboon	8_baboon,17_platypus	2	2	1	0.5	104	0	0	0	0	0	0	0	94	0	0	0	0	0	0	0	0	10
chr19	50737208	50737569	hsa-retrogene-16-10	94	+	68	44	361	TATTAGTACCTAGGGATGGGTGCGGTGGCTCACACCTGTAATCCCAGCACTTTGGGAGGCCGAGGCGGGCGGATCACGAGGTTAGGAGATTGAGACCATCCTGGATAACACGGTGAAACTCCGTCTCTACTAAAAATACAAAAAACTAGCCAGGTATAGTGGCGGGCGCCTGTAGCCCCAGCTACTCGGGAGGCTGAGGCAGGAGAATGTCGTGAACCCAGGAGGCGGAACTTGCAGTGAGCCGAGATTGCGCCACTGCACTTCAGCCTGGGCGACAGAGCGAGACTCCATCTCAAAAAAGAAAATAAATAAATAAATACTAGTACCGAGGGATGGGCGCGGTGGCTCACGCCTGTAATCC	TATTAGTACCTAGGGATGGGTGCGGTGGCTCACACCTGTAATCC	||.|||||||.|||||||||.||||||||||||.||||||||||	TACTAGTACCGAGGGATGGGCGCGGTGGCTCACGCCTGTAATCC	295	317	23	26	AAAAAAGAAAATAAATAAATAAA	-0.0919063	rmsk2319439|AluY|AluY-SINE|AluY-Alu|Alu|exon-1	repeatMask-Alu	300	0.83	1	-17	-44	9_marmoset	9_marmoset	1	1	1	1	94	0	0	0	0	0	0	0	0	94	0	0	0	0	0	0	0	0
chr10	113011784	113011953	hsa-retrogene-179	94	-	84	57	169	GTAATGCTCAACAGCAATACTCAAGGTAGTAATGCTCAACAGCAATACTCAAGGTAGTAATGCTCAACAGCAATACTCAAGGTAGCAATACTCAAGAACAAAACTCAAGGTGGTAATACTCAAGAGCAATACTCAAGGTGGTAATACTCAACAGTAATATTCAAGGTAG	GTAATGCTCAACAGCAATACTCAAGGTAGTAATGCTCAACAGCAATACTCAAGGTAG	|||||.|||||.|||||||||||||||.|||||.||||||||.||||.|||||||||	GTAATACTCAAGAGCAATACTCAAGGTGGTAATACTCAACAGTAATATTCAAGGTAG	94	103	10	10	AAGAACAAAA	-0.0392892	ENST00000627217.3|TCF7L2-222|ENSG00000148737.17|TCF7L2|protein_coding|intron-4	antisenseAnno_intron	169	1	0	28071	47160	9_marmoset	9_marmoset	1	1	1	1	94	0	0	0	0	0	0	0	0	94	0	0	0	0	0	0	0	0
chr1	61484049	61484424	hsa-retrogene-182	94	-	85	60	375	CAGCCCCAGCACTGCAGAGAAACCGACTGTGCCTGCACCCCCAGCATGTTAGAGAAACAAACCGCAATCTACACCCCCAGCACTGCAGAGAAACCAACTACTCCTGCACCCCCAGAGCTGCAGAGAAACCAAATGCAATCTACACCCCCAGCACTGCAGAGAAACCGACTGCTCCTGCACCCCCAGAGCTGCAGAGAAACCAAATGCAGTCTGCACCCCCAGCACTGCAGAGAAACCTGCTGCGCCTGCACCCCTAGCACTGCAGAGAAACTGACAGTGCCCGTACCCTCAGCATTGCAAAGAAACCAACTGCACCTGCAGCCCCAGCACTGCAGAGAAACCGACTGCTCCTGCACCCCAGCATTGCAGATAAAC	CAGCCCCAGCACTGCAGAGAAACCGACTG-TGCCTGCACCCCCAGCAT-GTTAGAGAAAC	|||||||||||||||||||||||||||||-|-||||||||||-|||||-|.-|||.||||	CAGCCCCAGCACTGCAGAGAAACCGACTGCT-CCTGCACCCC-AGCATTGC-AGATAAAC	299	305	7	9	AAAGAAA	-0.48275	ENST00000647399.1|ENST00000647399|ENSG00000284808.1|ENSG00000284808|lncRNA|intron-1	antisenseAnno_intron	375	1	0.01	39534	2811	4_gorilla	4_gorilla	1	1	1	1	94	0	0	0	94	0	0	0	0	0	0	0	0	0	0	0	0	0
chr13	18232957	18233225	hsa-retrogene-180	94	+	89	52	268	GGACACCGCCCAGGGCATCGCCAACTGGGATGCCGTCCAGGACATCGCCAACTGGGATGCCGTCCACTGCATCGCTAACGAAGATGGATTCCACGGCATCGATAACGAGGACGCTGTCCAGGGCATCGCCGACTGGGACGCCGCCCAGGGCATCGCCGACGGGGTCGCCGCCCAGGGCATCGCTCTCGATGATGCCGTCCACGGCATTGCTAATAAGGACGCCGCCCAGGGCATCGCCAACTGGGATGCTGTCCAGGACATCGCTAAC	GGACACCGCCCAGGGCATCGCCAACTGGGATGCCGTCCAGGACATCGCCAAC	||||.||||||||||||||||||||||||||||.||||||||||||||.|||	GGACGCCGCCCAGGGCATCGCCAACTGGGATGCTGTCCAGGACATCGCTAAC	212	216	5	5	AATAA	-1.54188	intergenic	intergenic	0	0	0	0	0	3_bonobo	3_bonobo,2_chimpanzee,6_crab_eating_macaque,4_gorilla	4	17	1	0.25	995	0	75	94	65	0	110	0	0	0	0	0	0	0	0	0	0	0
chr19	7691947	7692147	hsa-retrogene-181	94	+	89	57	200	ACTACCAACACCATTGTCACACATTCACATTCACGTCCATCAACACATCAACCACCAACACCATCAGCACGAATACATTCACGTCCAACAACACATCAACTACCAACACCATCACCACGAGCACATTCATGTCCAACAACACATCAACTACCAACACCATTGTCATGAACACATTCACGTCCATCAACACATCAACCACC	ACTACCAACACCATTGTCA-CACATTCACATTCACGTCCATCAACACATCAACCACC	|||||||||||||||||||-.|-|--|||||||||||||||||||||||||||||||	ACTACCAACACCATTGTCATGA-A--CACATTCACGTCCATCAACACATCAACCACC	135	139	5	5	AACAA	-0.700885	ENST00000360067.8|FCER2-202|ENSG00000104921.15|FCER2|protein_coding|intron-7	antisenseAnno_intron	200	1	0.03	1390	4677	6_crab_eating_macaque	17_platypus,7_rhesus,1_human,6_crab_eating_macaque	4	5	1	0.25	321	17	0	0	0	0	94	71	0	0	0	0	0	0	0	0	0	105
chr5	134612597	134612709	hsa-retrogene-187-1	93	+	12	21	112	TTGCACCACTGCACTCCAGCCTGGGAGACAGAGTGAGCCTGTCTAAAAAAAAAAAAAAAAAAAAAAAAAAAAAAAAAAAAAAAAGAATCTTACCTTGAACATGTCCACCCAG	TTGCACCACTG--CACTCCAG	|||-|.||-||--|||-||||	TTG-AACA-TGTCCAC-CCAG	45	87	43	81	AAAAAAAAAAAAAAAAAAAAAAAAAAAAAAAAAAAAAAAAGAA	1.43609	rmsk3973039|AluSz6|AluSz6-SINE|AluSz6-Alu|Alu|exon-1	repeatMask-Alu	75	0.67	0.35	140	-37	15_cat	15_cat,1_human	2	2	1	0.5	107	14	0	0	0	0	0	0	0	0	0	0	0	0	0	93	0	0
chr3	83939279	83939600	hsa-retrogene-129-2	93	-	13	9	321	GACTCACACCTGTAATCCCAGCACTTTAGGAGGCCAAGGTGGGTGGATCACAAGGTCAGGAGATGGAGACCATCCTGGCTAACATGGTGAAACTCTGTCTCTACTGAAAATACAAAAAAAATTAGCCAGGCGTGGTGGCGGGCGCCTGTAGTCCCAGCTACTCGGGAGGCTGAGGCAGGAGAATGGCGTGAACCCAGGAGGTGCAGCTTGCAGGGAGCCGAGATCGCGCCACTGCACTCCAGTCTGGGCAACAGAGTGAGACTCCATCTCAAAAAAAAAAAAAAAAAAAAAAAAAAAAAAAAAAAAAAAATAGACCCACAC	GACTCACAC	|||.|||||	GACCCACAC	271	310	40	80	AAAAAAAAAAAAAAAAAAAAAAAAAAAAAAAAAAAAAAAA	-0.0387893	rmsk3231309|AluY|AluY-SINE|AluY-Alu|Alu|exon-1	repeatMask-Alu	310	0.97	0.96	13	-11	8_baboon	8_baboon	1	1	1	1	93	0	0	0	0	0	0	0	93	0	0	0	0	0	0	0	0	0
chr1	35198806	35199139	hsa-retrogene-44-22	93	-	15	10	333	TAGCTAGCGCCGGTGGCTCACGCCTGTAATCCCAGCACTTTGGGAGGCCGAGGCGGGCAGATCACAAGGTCAGGAGATCAAGTCCATCCTGGCTAACGCGGTGAAACCCTGTTTCTACTAAAAATACAAAAAATTAGCTGGGCGTGCTGGTGGGTACCTGTAGTCCCAGCTACTTGTGAGGCTGAGGCAGGAGAATGGCGTGAACCCGGGAGGCGGAGCTTGCAGTGAACCGAGGTCGTGCCACTGCACTCCAGCCTGGGCGACAGAGTGAGACTCCATCTCAGAAAAAAAAAAAAAAAAAAAAAAAAAAAAAAAAAAAAAAATAGCTAGGGC	TAGCTAGCGC	|||||||.||	TAGCTAGGGC	285	323	39	78	AAAAAAAAAAAAAAAAAAAAAAAAAAAAAAAAAAAAAAA	-0.264778	rmsk80476|AluY|AluY-SINE|AluY-Alu|Alu|exon-1	repeatMask-Alu	313	0.94	1	-10	-10	9_marmoset	9_marmoset	1	1	1	1	93	0	0	0	0	0	0	0	0	93	0	0	0	0	0	0	0	0
chr16	78123408	78123762	hsa-retrogene-17-9	93	-	16	8	354	CATAGGGTTGCGGGTGCAGTAGCTCACGCCTGTAATCGCAGCATTTTGGGAGGCCGAAACGGGTGGATCATGAGGTCAGGAGTTCAAGACCAGCCTGGCCAAGATGGTGAAACCCCATCTCTACTAAAAATACAAAAATTAGCCAGACGTGTTGGCAGGTGCCTGGACTCCCAGCTACTCGAGAGGCTGAGGCAGAAGAATTGCTTCAACCTGGGAGGCGAAGGTTGCAGTGAGCCAAGAATGCGCCACTGCACTCCAGCCTGGGCAACAGAGGAAGACTTCATCTCAAAAAAACAAAAAAAAAAAACAAAAAAAAAAAAAACAAAACAAAAAACAAAGAAAAAAACATAGGGT	CATAGGGT	||||||||	CATAGGGT	296	346	51	77	AAAAAAAAAAAACAAAAAAAAAAAAAACAAAACAAAAAACAAAGAAAAAAA	-0.131051	rmsk1845828|AluSg7|AluSg7-SINE|AluSg7-Alu|Alu|exon-1	repeatMask-Alu	336	0.95	1	-10	-8	15_cat	15_cat	1	1	1	1	93	0	0	0	0	0	0	0	0	0	0	0	0	0	0	93	0	0
chr19	34682758	34684248	hsa-retrogene-197	93	+	16	8	1490	ATATATTTGCTATTTCAGGTGACATTTAGTGATGTGGCTATAGACTTCTCTCATGAAGAGTGGGCATGCCTAGATTCTGCTCAGAGGGACTTATACAAGGATGTGATGGTCCAGAATTATGAGAACCTGGTCTCTGTAGGTAAGGATATCACCCCTTCCACTCCAATAGGGGACACCTTTCTTTTGCCACCCTGAATTGCTGGAGATTCTCCTAAGTAAATGGCTGAATTTCTGTACCATGCTCCCGAGGXXXXXXATTTCCTTTATCACACTCTGTTCCTGCTTCTGTGAACTTTGGATTCTCTGCTCTATTTGAGCATTGTTCAGAAGTCACTGAAATATTTGAGTTGTCAGAACTATGTGTTTTCTGGGTGCTTCATTTCTTATCCAATTCTCCTA…	ATATATTT	||||||||	ATATATTT	1418	1468	51	77	AAAAAAAAAAAAAAAAAAAAAAAAAAAAAAAAAAAAAAAAAAAAAGGCAGT	0.160434	ENST00000507959.5|ZNF302-209|ENSG00000089335.22|ZNF302|protein_coding|cds-5	cds	182	0.12	1	-1233	-75	10_mouse	13_sheep,12_cow,17_platypus,11_rat,15_cat,16_opossum,10_mouse,1_human	8	14	2	0.25	356	12	0	0	0	0	0	0	0	0	93	11	11	11	0	93	15	22
chr2	90234067	90234407	hsa-retrogene-44-25	93	+	17	11	340	GGTGTATCTGGGCCGGGCGCGGTGGCTCATGCCTGTAATCCCAGCACTTTGGGAGGCCAAGGCGGGTGGATCACCAGGTCAGGAGATCGAGACCATCCTGGCTAACACGGTGAAACCCCGTCTCTACTAAAAATACAAAAAATTAGTTGGGCATGGTGGCAGGCGCCTGTAGTCCCAGCCACTCGGGAGGCTGAGGCAGGAGAATGGCGTGAACCTGGGAGGCAGAGCTTGCAGTGAGTGGAGATCGCACCACTGCCCTCTAGCCTGGAAGACAGAGTGAGACTCCGTCTCAAAAAAAAAAAAAAAAAAAAAAAAAAAAAAAAAAAAAATGTGTATCTGG	GGTGTATCTGG	.||||||||||	TGTGTATCTGG	292	329	38	76	AAAAAAAAAAAAAAAAAAAAAAAAAAAAAAAAAAAAAA	0.196052	rmsk2534859|AluY|AluY-SINE|AluY-Alu|Alu|exon-1	repeatMask-Alu	311	0.91	1	-10	-19	9_marmoset	16_opossum,9_marmoset	2	3	1	0.5	126	0	0	0	0	0	0	0	0	93	0	0	0	0	0	0	17	0
chr5	66050213	66050553	hsa-retrogene-44-24	93	-	20	10	340	TTCGATTTAGGCCGGGCGCGGTGGCTCACGCCTGTAATCCCAGCACTTTGGGAGGCCGAGGCGGGCGGATCACGAGGTCAGGAGATCGAGGCCATCCCGGCTAAAACGGTGAAACCCCGTCTCTACTAAAAATACAAAAAAATTAGCCGGGCGTAGTGGCGGGCGCCTGTAGTCCCAGCTACTTGGGAGGCTGAGGCAGGAGAATGGCGTGAACCCGGGAGGCGGAGCTTGCAGTGAGCCGAGATCCCGCCACTGCACTCCAGCCTGGGCGACAGAGCGAGACTCCGTCTCAAAAAAAAAAAAAAAAAAAAAAAAAAAAAAAAAAAAGAATTCGATTTAG	TTCGATTTAG	||||||||||	TTCGATTTAG	292	330	39	73	AAAAAAAAAAAAAAAAAAAAAAAAAAAAAAAAAAAAGAA	-0.134498	rmsk3859340|AluYa5|AluYa5-SINE|AluYa5-Alu|Alu|exon-1	repeatMask-Alu	318	0.94	1	-9	-13	6_crab_eating_macaque	8_baboon,6_crab_eating_macaque	2	2	1	0.5	180	0	0	0	0	0	93	0	87	0	0	0	0	0	0	0	0	0
chr13	51888604	51888959	hsa-retrogene-129-3	93	-	22	16	355	GAATTAATTAGAACTGGCCGGGCAGAGTGGCTCATACCTGTAATCCCAGCACTTTGGGAGGCTGAGCTGGGTGGATCACGAGGTCAGGCGTTTGAGACTAGCCTGGCCAACATAGTGAAACCCCATCTCTACTAAAAATACAAAAAATTAGCCAGGCGTGGTGGCAGGTGCCTGTAATCCCAACTACTTGGGAGGCTGAGGCAGGAGAATCGCTTGAACCTGGAAGGCAGAGGTTGCAGTGAGCTGAGATCGAGCCACTGCACTCCAGTCTGGGCGACAGTGTGAGACTCCATCTCAAAAAAAAAAAAAAAAAAAAAAAAGAAAAAGAAAAAAGAAAAAGGATTAATTAAAACTG	GAATTAATTAGAACTG	|.||||||||.|||||	GGATTAATTAAAACTG	297	339	43	71	AAAAAAAAAAAAAAAAAAAAAAAAGAAAAAGAAAAAAGAAAAA	-0.0785242	rmsk1253117|AluSx3|AluSx3-SINE|AluSx3-Alu|Alu|exon-1	repeatMask-Alu	324	0.91	1	-15	-16	9_marmoset	9_marmoset	1	1	1	1	93	0	0	0	0	0	0	0	0	93	0	0	0	0	0	0	0	0
chr16	3794031	3794380	hsa-retrogene-16-11	93	+	25	15	349	GATTGCCAAGGCCTGGCCGAGCGCGTTGGCTCACGCCTGTAATCTCAGCACTCTGGGAGGCCGAGGCAGGCGGATCACGAGGTCAGGAGATCGGGACCACCCTGGCTAACACGATGAGACCTCATCTCTACTAAAAAACAGAAAAAATTAGGACTATAGGCGTGGTGGCGGGTGCCTGTAGTCCCACCTACTCGGGAGGCTGAGGCAGGAGAATGGTGTGAACCCGGGAGGCGGAGCTTGCAGTGAGCTGAGATGGCGCCACCGCACTCCAGCCTGGGCGACAGATCGAGACTCCGTCTCAAAAAAAAAAAAAAAAAAAAAAAAAAAAAAAAAAGATTTGCCAAGGCCT	GATT-GCCAAGGCCT	||||-||||||||||	GATTTGCCAAGGCCT	301	334	34	68	AAAAAAAAAAAAAAAAAAAAAAAAAAAAAAAAAA	-0.0900124	rmsk1702997|AluY|AluY-SINE|AluY-Alu|Alu|exon-1	repeatMask-Alu	316	0.91	1	-14	-19	9_marmoset	9_marmoset	1	1	1	1	93	0	0	0	0	0	0	0	0	93	0	0	0	0	0	0	0	0
chrX	5652297	5652654	hsa-retrogene-44-23	93	+	26	13	357	TACCACCGAAGAGGCCGGGCGCGGTGGCTCACGCCTGTAATCCCAGCACTTTGGGAGGCCGAGGCGGGCGGATCACGAGGTCAGGAGATCGAGACCATCCCGGCTAAAACGGTGAAACCCCGTCTCTACTAAAAATACAAAAAATTAGCCGGGCGTAGTGGTGGGCGCCTGTAGTCCCAGCTACTTGGGAGGCTGAGGCAGGAGAATGGCGTGAACCCGGGAGGCGGAGCTTGCAGTGAGCCGAGATCCCGCCACTGCACTCCAGCCTGGGCGACAGAGCGAGACTCCGTCTCAAAAAAAATAAAAATAAAAATAAAATAAAAAATAAAAAATAAAATAAAAAATACCACCGAAGAG	TACCACCGAAGAG	|||||||||||||	TACCACCGAAGAG	294	344	51	67	AAAAAAAATAAAAATAAAAATAAAATAAAAAATAAAAAATAAAATAAAAAA	0.0645207	rmsk5219771|AluYa5|AluYa5-SINE|AluYa5-Alu|Alu|exon-1	repeatMask-Alu	311	0.87	1	-12	-34	9_marmoset	8_baboon,9_marmoset	2	2	1	0.5	105	0	0	0	0	0	0	0	12	93	0	0	0	0	0	0	0	0
chr16	1910740	1911094	hsa-retrogene-97-2	93	+	49	32	354	TGGCTGGGTGTGGTGGTTCACGCCTGTAATCCCAGCACTTTGGGAGGCCAAGGCGAGTGGATCACCAGGTCAGGAGATACAGACCATCCTGGCTAACATGGTGAAACCCTGTCTGTACTAAAAAAAAAAAAAAAAAAAAAAAAAACACAAAATTACCCAGGTGTGGTGGCACACGCCTGTAATCCCAGCTACTTGGGAGGCTGAGACAGGAGAATTGCTTGAACCTGGGAGGCGGAGGTTGCAATGAGCTGAGATCACACCACTGCACTCCAGCATGGTGACAGAGCAAGACTCCATCTCAAAAAAAAAAAAAAAAAAAAAATAGCTGGGTGCGGTGGCTCACGCCTGTAATCC	TGGCTGGGTGTGGTGGTTCACGCCTGTAATCC	|.||||||||.|||||.|||||||||||||||	TAGCTGGGTGCGGTGGCTCACGCCTGTAATCC	301	322	22	44	AAAAAAAAAAAAAAAAAAAAAA	-0.00765203	ENST00000397770.8|AB209582.1-82|ENST00000397770.8|RGS11|RetroGenes|exon-3	RetroGenes	165	0.47	1	-145	-44	8_baboon	8_baboon	1	1	1	1	93	0	0	0	0	0	0	0	93	0	0	0	0	0	0	0	0	0
chr4	76150151	76150305	hsa-retrogene-190	93	+	75	45	154	CAATTCTTCTTCTTCCAGTGTGGCCCAAGGAAGCCAAAAGATTGGACACCCCTGATTTAGCACATAGCCTAACGCTTAAGTACTTAGCTTACCTTAAAAAAACAAACAACCATTCTTCTTCTTCCAGCGTGGCCCAGGGAAGCCAAAAGATTGG	CAATTCTTCTTCTTCCAGTGTGGCCCAAGGAAGCCAAAAGATTGG	|.||||||||||||||||.||||||||.|||||||||||||||||	CCATTCTTCTTCTTCCAGCGTGGCCCAGGGAAGCCAAAAGATTGG	96	109	14	18	AAAAAAACAAACAA	0.0571463	rmsk3564656|MER30|MER30-DNA|MER30-hAT-Charlie|hAT-Charlie|exon-1	repeatMask-hAT-Charlie	46	0.3	0.84	-108	9	9_marmoset	9_marmoset	1	1	1	1	93	0	0	0	0	0	0	0	0	93	0	0	0	0	0	0	0	0
chr7	149105745	149106109	hsa-retrogene-198-1	93	-	75	60	364	GGTGGTGGGTGCCTGTAATCCCAGCTACTCAGGAGGCTGAGGCAGAGAATTGCTTGAACCCAGGAGGTGGAGGATGCAGTGAGCCAGGATTGTGCCACTGCACTCCAGCCTGGGCGACAGAGTAATACTCCGTCTCAAAAAAAAAAAAAAAAGGAAAAAAATTTTTTTTAAAAAAGGCCAAGCGCGGTGGCTCACGCCTGTAATCCCAGCACTTTGGGAGGCCGAGGCAGTGGATCACGAGGTCATCCTGGCTAACATGGTGAAACCCCGTCTCTACTAAAAATACAAAAAATTAGCCGGGCGTGGTGGCGGGCGCCTGTCGTCCCAGCTACTTGGGAGGCTGAGGCAGTAGAATGGCGTGAAC	GGTGGTGGGTGCCTGTAATCCCAGCTACTCAGGAGGCTGAGGCAG-AGAATTGCTTGAAC	|||||.|||.||||||..|||||||||||..||||||||||||||-|||||.||.|||||	GGTGGCGGGCGCCTGTCGTCCCAGCTACTTGGGAGGCTGAGGCAGTAGAATGGCGTGAAC	279	292	14	18	AAAAATACAAAAAA	-0.105253	rmsk4691505|AluY|AluY-SINE|AluY-Alu|Alu|exon-1	repeatMask-Alu	189	0.52	0.65	-175	102	9_marmoset	9_marmoset	1	1	1	1	93	0	0	0	0	0	0	0	0	93	0	0	0	0	0	0	0	0
chr11	68648152	68648894	hsa-retrogene-195	93	-	77	61	742	TTAGCCAGGCGTGGTGGTGTGCACCTGTAACCCAGCTACTCAGGAGGCTGAGGCAGGAGAATCACTTGAACCTGGGAGGCAGAGGTTGTAGTGAGCCGAGATCGCACCACTGTACTCCAGCCTGGGCGACAGTGTGAGACTGTCTCAAAAATAAATAAATAAATTAATTAAAGCAAAACAATCAAATATATACCTTTTTATGGCACTAGAAATTCTATGAAAATAAAATATTTTAAATCCCCATCAAGGAXXXXXXGGTTCTCAGAGAGAAAACTTCAGTTTCCCTCTTGGTTTAAAAAGAACATGTCAGGAGGGCCGGGCGTGTTGGCTCATACCTATAATCTCAGCAATTTGGGAGGCCAAGGTGCATGGATCACTTGAGGTCAGGAGTTAGGGACC…	TTAGCCAGGCGTGGTGGTGTGCACCTGTAA-CCCAGCTACTCAGGA-GGCTGAGGCAGGAG	||||||.|||.||||||||||..|||||||-||||||||||.-|||-||||||||||.|||	TTAGCCGGGCATGGTGGTGTGTGCCTGTAATCCCAGCTACTT-GGAAGGCTGAGGCATGAG	670	682	13	16	AAAAATACAAAAA	-0.27534	rmsk805610|AluSz|AluSz-SINE|AluSz-Alu|Alu|exon-1	repeatMask-Alu	193	0.26	0.64	-549	110	8_baboon	8_baboon	1	1	1	1	93	0	0	0	0	0	0	0	93	0	0	0	0	0	0	0	0	0
chr2	179914756	179914922	hsa-retrogene-191	93	-	81	43	166	TGTGTTTTGGTTCTCCATTAAGTTATTGAAAATCCAAAAGGTAAATGTTAGTATATTATAAGGCTTGAATATTCATACATCTCTGATGGATAAACTAGATGCAAGTATGTTGAATAATAAAAATGTGTTTTGGTTCTCCATTAAGTTATTGAAAATCCAAATGGTA	TGTGTTTTGGTTCTCCATTAAGTTATTGAAAATCCAAAAGGTA	||||||||||||||||||||||||||||||||||||||.||||	TGTGTTTTGGTTCTCCATTAAGTTATTGAAAATCCAAATGGTA	113	123	11	12	AATAATAAAAA	0.739807	intergenic	intergenic	0	0	0	0	0	8_baboon	8_baboon,13_sheep,12_cow	3	3	1	0.333333	284	0	0	0	0	0	0	0	93	0	0	0	70	121	0	0	0	0
chr19	23361732	23361951	hsa-retrogene-193-1	93	-	82	51	219	TTCATACTGGAGAGAAACCCTACAAATGTAAAGAATGTGGCAAAGCTTTTAGCAATTCCTCAACCCTTGCTAATCATAAGATAACTCATACTGAAGAGAAACCCTACAAATGTAAAGAATGTGACAAAGCTTTTAAGCGACTCTCAACCCTTACTAAACATAAAATAATACATGCTGGAGAGAAACTCTACAAATGTGAAGAATGTGGCAAAGCTTTTA	TTCATACTGGAGAGAAACCCTACAAATGTAAAGAATGTGGCAAAGCTTTTA	|.|||.||||||||||||.||||||||||.|||||||||||||||||||||	TACATGCTGGAGAGAAACTCTACAAATGTGAAGAATGTGGCAAAGCTTTTA	156	168	13	11	AAACATAAAATAA	-0.785006	ENST00000300619.12|ZNF91-201|ENSG00000167232.14|ZNF91|protein_coding|cds-4	cds	219	1	0.07	774	2330	8_baboon	8_baboon,7_rhesus,9_marmoset,5_orangutan,1_human,6_crab_eating_macaque	6	9	1	0.166667	504	91	0	0	0	69	34	71	93	21	0	0	0	0	0	0	0	0
chr18	61006114	61006265	hsa-retrogene-192	93	+	84	42	151	GCCAGGCCATAGTAGGAATTATCAGAAGTATCATTTGCCAAATCTTAAGCCAAATTTCAGATCATTTCACTTCACTCATAACAGGGCAGGACACGGAGTGACAAAACAAGCCAGGCCATAGTAGGAATTATCAGAAGTATCATTTGCCAAA	GCCAGGCCATAGTAGGAATTATCAGAAGTATCATTTGCCAAA	||||||||||||||||||||||||||||||||||||||||||	GCCAGGCCATAGTAGGAATTATCAGAAGTATCATTTGCCAAA	103	109	7	9	AAAACAA	-0.12413	intergenic	intergenic	0	0	0	0	0	2_chimpanzee	3_bonobo,7_rhesus,2_chimpanzee,9_marmoset,5_orangutan,1_human,4_gorilla,6_crab_eating_macaque	8	11	4	0.5	753	70	93	93	93	99	93	99	0	39	0	0	0	0	0	0	0	0
chr6	1244013	1244140	hsa-retrogene-186	93	+	86	43	127	TAGGTCATAAGGGTTCCCCAGCACTAGCCTTCATCTCCATCTGCACATGGGATGGCTTTGGAGAAAGACAATGTATGGAATAAATAGGTCATAAGGGTTCCCCAGCACTAGCCTTCATCTCCATCTG	TAGGTCATAAGGGTTCCCCAGCACTAGCCTTCATCTCCATCTG	|||||||||||||||||||||||||||||||||||||||||||	TAGGTCATAAGGGTTCCCCAGCACTAGCCTTCATCTCCATCTG	79	84	6	7	AATAAA	-0.101051	intergenic	intergenic	0	0	0	0	0	2_chimpanzee	8_baboon,14_dog,3_bonobo,7_rhesus,2_chimpanzee,9_marmoset,5_orangutan,1_human,4_gorilla,6_crab_eating_macaque	10	30	7	0.7	2610	67	93	93	93	93	93	95	93	93	0	0	0	0	93	0	0	0
chr7	158069451	158069621	hsa-retrogene-188	93	-	86	53	170	TGGAGGAGGTGGGGCGTGGTGGCCATGCCTGTCATCCCAGCACTTTGGGGGTTAAGAATGGAGGAGGTGGGGCGTGGCGGCCGAGCCTGTCATCTCAGCACTTTGGGGGGTAAAGAATGGAGAAGGTGGGGGTGTGGTGGCCATGCCTGTCATCCCAGCACTTTGGGAGG	TGGAGGAGGTGGGGC-GTGGTGGCCATGCCTGTCATCCCAGCACTTTGGG-GG	|||||.||||||||.-||||||||||||||||||||||||||||||||||-||	TGGAGAAGGTGGGGGTGTGGTGGCCATGCCTGTCATCCCAGCACTTTGGGAGG	112	117	6	7	AAAGAA	-0.169921	rmsk4707202|AluJo|AluJo-SINE|AluJo-Alu|Alu|exon-1	repeatMask-Alu	54	0.32	1	-11	-105	9_marmoset	9_marmoset	1	1	1	1	93	0	0	0	0	0	0	0	0	93	0	0	0	0	0	0	0	0
chr6	125025589	125025719	hsa-retrogene-194	93	+	86	43	130	GGGAGGGATATTTCCAAATGTACTCCCTTATGAGTGGGGAACAGAAAGTTGAAGGTGTTCTAAGGAAGGGAGGGAGTGAGGAAAGAAGGGAGGGATATTTCCAAATGTACTCCCTTATGAGTGGGGAACA	GGGAGGGATATTTCCAAATGTACTCCCTTATGAGTGGGGAACA	|||||||||||||||||||||||||||||||||||||||||||	GGGAGGGATATTTCCAAATGTACTCCCTTATGAGTGGGGAACA	82	87	6	7	AAAGAA	-0.0773597	rmsk4292496|G-rich|G-rich-Low_complexity|G-rich-Low_complexity|Low_complexity|exon-1	repeatMask-Low_complexity	33	0.25	1	-62	-35	2_chimpanzee	17_platypus,3_bonobo,2_chimpanzee,9_marmoset,1_human,4_gorilla	6	9	2	0.333333	514	78	93	93	75	0	0	0	0	54	0	0	0	0	0	0	0	24
chrX	971170	971366	hsa-retrogene-199-1	93	+	86	53	196	ACTCAATGTCCTCCATCTGGGGATCCTCCTACACTCTACACTAGACACACTCAATGTGCTCCATCTGGGGATCCTCCTACACTCTACAATAGAAACACTCAGCGTCCTCCATCTGGGGATCCACCTACACTCTACAATAAACCAACTCAATTTGCTCCATCTGGGGATCCATCTACACTCTACACTAGACACACTC	ACTCAATGTCCTCCATCTGGGGATCC-TCCTACACTCTACACTAGACACACTC	|||||||.|.||||||||||||||||-||-|||||||||||||||||||||||	ACTCAATTTGCTCCATCTGGGGATCCATC-TACACTCTACACTAGACACACTC	136	141	6	7	AATAAA	-0.21445	intergenic	intergenic	0	0	0	0	0	8_baboon	8_baboon,5_orangutan	2	2	1	0.5	184	0	0	0	0	91	0	0	93	0	0	0	0	0	0	0	0	0
chrY	971170	971366	hsa-retrogene-199-2	93	+	86	53	196	ACTCAATGTCCTCCATCTGGGGATCCTCCTACACTCTACACTAGACACACTCAATGTGCTCCATCTGGGGATCCTCCTACACTCTACAATAGAAACACTCAGCGTCCTCCATCTGGGGATCCACCTACACTCTACAATAAACCAACTCAATTTGCTCCATCTGGGGATCCATCTACACTCTACACTAGACACACTC	ACTCAATGTCCTCCATCTGGGGATCC-TCCTACACTCTACACTAGACACACTC	|||||||.|.||||||||||||||||-||-|||||||||||||||||||||||	ACTCAATTTGCTCCATCTGGGGATCCATC-TACACTCTACACTAGACACACTC	136	141	6	7	AATAAA	-0.197098	intergenic	intergenic	0	0	0	0	0	8_baboon	8_baboon,5_orangutan	2	2	1	0.5	184	0	0	0	0	91	0	0	93	0	0	0	0	0	0	0	0	0
chr17	83138069	83138237	hsa-retrogene-189	93	+	88	44	168	TGTGAACCTTTCGGTGTCTGGCCATTATCACCCTGATGGTGAACTGGGCAGCCTTAAATTTCAATATTGAAGGGTCAATCACTGGAAACTATATAGACAAGTAGACGTCAGCATAGGTAACAATTGTGAACCTTTCGGTGTCTGGCCATTATCACCCTGATGGTGAAC	TGTGAACCTTTCGGTGTCTGGCCATTATCACCCTGATGGTGAAC	||||||||||||||||||||||||||||||||||||||||||||	TGTGAACCTTTCGGTGTCTGGCCATTATCACCCTGATGGTGAAC	119	123	5	5	AACAA	-0.00415914	ENST00000654400.1|ENST00000654400|ENSG00000262898.4|ENSG00000262898|lncRNA|intron-1	intron	168	1	0.02	1671	5898	8_baboon	8_baboon,6_crab_eating_macaque	2	2	1	0.5	117	0	0	0	0	0	24	0	93	0	0	0	0	0	0	0	0	0
chr8	943517	943729	hsa-retrogene-196	93	+	88	54	212	TACAAGATCATGTGGAGGAGGTGGCGTGTGGACGTCGTGATGTGGCCATCCCGCCACAAGCACAGCGAGAACCGCTCTGTACACGATCATGTGGAGGAGCTGGCATGTGGACGTCGTGATGTGGCCATCCCGCCACAAGCACGGCAAGAACCACTGTGTACAAGATCATGTGGAGGATCTGGCATGTAGACGTCGTGATGTGGCCATCCCGC	TACAAGATCATGTGGAGGAGGTGGCGTGTGGACGTCGTGATGTGGCCATCCCGC	|||||||||||||||||||..||||.|||.||||||||||||||||||||||||	TACAAGATCATGTGGAGGATCTGGCATGTAGACGTCGTGATGTGGCCATCCCGC	146	150	5	5	AAGAA	-0.391633	ENST00000524139.5|DLGAP2-211|ENSG00000198010.13|DLGAP2|protein_coding|intron-2	intron	212	1	0	35551	58383	5_orangutan	8_baboon,2_chimpanzee,5_orangutan,4_gorilla,6_crab_eating_macaque	5	8	1	0.2	710	0	90	0	96	93	98	0	101	0	0	0	0	0	0	0	0	0
chr9	63016268	63016596	hsa-retrogene-17-11	92	-	13	9	328	CTCACGCCTGTATTCCCAGCAATTTGGGAGGCAGAGGTGGGCGGATCACGAGGTCAGGAGATCGAGACCATCCTGGCTAACATGGTGAAACCCCATCTCTACTAAAAATACAAAAAATCAGCCGGGATTGGTGCCGGGCGCCTGTAGTCCCAGCTACTCAGGAGGCTGAGGCAGGAGAATGGCGTGAACCCCGGGGGAGCAGAGCCTGCAGTGAGCCGAGATCACGCCACTGCACTCCAACCTGGGCGACAGCGAGACTCCATCTCATTAAAAAAAAAAAAAAAAAAAAAAAAAAAAAAAAAAAAAAGAAATCCTCCTACCTCAGCCT	CTCACGCCT	||||-||||	CTCA-GCCT	270	311	42	79	AAAAAAAAAAAAAAAAAAAAAAAAAAAAAAAAAAAAAAGAAA	-0.0528587	rmsk5053473|AluYe5|AluYe5-SINE|AluYe5-Alu|Alu|exon-1	repeatMask-Alu	307	0.94	0.95	15	-21	8_baboon	8_baboon	1	1	1	1	92	0	0	0	0	0	0	0	92	0	0	0	0	0	0	0	0	0
chr7	72076309	72076650	hsa-retrogene-17-10	92	+	14	7	341	AAAAGCAGGCCAGGTGCGGTGGCTCACTCCTGTAATCTCAGCACTTTGGGAGGCCGAGGCGAGCAGATCACTTGAGGTCGGGAGTTCGAGACCAGCCTGACCAACATGGAGAAACCCCGTCTCTACTAAAAATACAAAATTAGCCAGGTGTGGTGGCGCATGCCTGTAATCCCAGCTACTTGGGAGGCTGAGGCAGGAGAATCGCTTGAACCCGAGAGGCGGAGGTTACAGTCAGCCGAGATCACGCCACTGCACTCTGGCCTGGGGAACAAGAGTGAAACTCCGTCTAGAAAAAAAAAAGCAAAAAAAAAAAAAAAAAAAAAAAAAAAAAAAAAAAAGCA	AAAAGCA	|||||||	AAAAGCA	291	334	44	78	AAAAAAAAAAGCAAAAAAAAAAAAAAAAAAAAAAAAAAAAAAAA	-0.0828305	rmsk4550068|AluSp|AluSp-SINE|AluSp-Alu|Alu|exon-1	repeatMask-Alu	334	0.98	0.99	-7	2	9_marmoset	9_marmoset	1	1	1	1	92	0	0	0	0	0	0	0	0	92	0	0	0	0	0	0	0	0
chr12	133237256	133237600	hsa-retrogene-44-26	92	-	20	10	344	TGTGGATAAGTGGCCAGGCTCGGTAGCTCACACCTGTAATCCCAGCACTTTGGGAGGCCGAGGTGGGCAGATCAGAAGGTCAGGAGATCAAGACCATCCTGGCTAACATTGTGAAACCCCGTCTCTACTAAAAATACAAAAAAATTAGCCGGGCGTGGTGGCGGGCACCTGTAGTCCCAGCTACTCAGGAGGCTGAGGGAGGACAATGGCGTGAACCCGGGAGGCGGAGCTTGCAGTGAGCCAAGATCGCGCCACTGCACTCCAGCCTGGGCGAGAGAGTGAGACTCCATCTCAAAAAAAAAAAAAAAAAAAAAAAAAAAAAAAGAAAAGAAAATGTGGATAAG	TGTGGATAAG	||||||||||	TGTGGATAAG	294	334	41	72	AAAAAAAAAAAAAAAAAAAAAAAAAAAAAAAGAAAAGAAAA	-0.212629	rmsk1187295|AluY|AluY-SINE|AluY-Alu|Alu|exon-1	repeatMask-Alu	333	0.97	0.94	-11	20	7_rhesus	7_rhesus	1	1	1	1	92	0	0	0	0	0	0	92	0	0	0	0	0	0	0	0	0	0
chr4	180396118	180396312	hsa-retrogene-44-27	92	-	22	11	194	GGACAGCCTGTGGTAGCGGGCACCTGTAGTCCCAGCTACTCGGGAGGCTGAGGCAGGAGAATGGCGTGAACCCGGGAGGCGGAGCTTGCAGTGAGCCGAGATCGCGCCACTGCACTCCAGCCTGGGCGACAGAGCGAGACTCCGTCTCAAAAAAAAAAAAAAAAAAAAAAAAAAAAAAAAAAAGGACAGCCTGT	GGACAGCCTGT	|||||||||||	GGACAGCCTGT	149	183	35	70	AAAAAAAAAAAAAAAAAAAAAAAAAAAAAAAAAAA	-0.000754096	rmsk3736257|AluYh3|AluYh3-SINE|AluYh3-Alu|Alu|exon-1	repeatMask-Alu	174	0.9	1	-9	-11	8_baboon	8_baboon	1	1	1	1	92	0	0	0	0	0	0	0	92	0	0	0	0	0	0	0	0	0
chr10	58253435	58253790	hsa-retrogene-205-1	92	+	26	13	355	TAGCTTTACTGGGCCAGGCACAGTAGCTCAAGCCTGTAATCCTAGCACTTTGGGAGGACGAAGCAGGCAGACTGCCTGAGCTCAGGAGTTTCAGGAGTTCGAGACCAGCCTGGGCAACACAGTGAAACCCTGTCTCTACTAAAATACAAAAAATTAGCTGGGCATGGTGGCATGCACTTGTAGTCCCAGCTACTCGGGAGGCTGAGGCGGGAGAATGCTTGAACCCAGGATGTGGAGGCTGCAGTGAGCCATCACACCACTGCAATCCAGCCTGAGCGACAGAGTAAGACTCCATCTCCAAAAAAAAAAAAAAAAGAAAAAAAAAGAAAAGAAAAAGAAAAATAGCTTTACTGGG	TAGCTTTACTGGG	|||||||||||||	TAGCTTTACTGGG	300	342	43	66	AAAAAAAAAAAAAAAAGAAAAAAAAAGAAAAGAAAAAGAAAAA	-0.0196923	rmsk542817|AluSx3|AluSx3-SINE|AluSx3-Alu|Alu|exon-1	repeatMask-Alu	317	0.89	1	-11	-27	1_human	1_human	1	1	1	1	92	92	0	0	0	0	0	0	0	0	0	0	0	0	0	0	0	0
chr1	31048416	31048785	hsa-retrogene-16-12	92	-	26	33	369	TTTACCCTGATGGGCCGGGCATGGTGGCTCAAGCCTGTAATCGCAGCACTTTGGGAGGCCGAGGCAGGCGGATCATGAGGTCAGGAGATTGAGACTGTCCTGGCTAACACAGTGAAACCCCGTCTCTACTAAAAATACAAAAAATTAGCTGGGCATGGTGGCACGCGCCTGTAGTCCCAGCTACTTGGGAGGCTGAGGCAGGAGAATTGCTTGAACTTGGGAGGCGGAGGTTGCAGTGAGCCGAGATCGCACCATTGCACTCCAGCCTGGGCGACAGAGCGAGACTCCATCTCAAAAAAAAAATAAAAAAAATAAAAATAAAAAGAAAAAAGAAAAAAGAATTTACCTTGATGGTCCTGGTGGCTAAAG	TTTACCCTGATGGGCCGGGCATGGTGGCTCAAG	||||||.||||||.||-----||||||||.|||	TTTACCTTGATGGTCC-----TGGTGGCTAAAG	294	341	48	66	AAAAAAAAAATAAAAAAAATAAAAATAAAAAGAAAAAAGAAAAAAGAA	-0.0654472	rmsk70086|AluSc8|AluSc8-SINE|AluSc8-Alu|Alu|exon-1	repeatMask-Alu	311	0.84	1	-12	-46	9_marmoset	9_marmoset	1	1	1	1	92	0	0	0	0	0	0	0	0	92	0	0	0	0	0	0	0	0
chr15	78678238	78678589	hsa-retrogene-44-28	92	-	28	14	351	GTGTAGATTATGGGCCGGGTGCGGTGGCTCATGCCTGTAATCCCAGCACTTTGGGAGGTTGAGGGGGGTGGACCACAAGATCAGGAGATCGAGACCATTCTGGCTAACACAGTGAAACCCCGTCTCTACTAAAAATACAAAAAAAATGAGCCAGGCATGGTGGCGGGCACCTGTAGTCCCAGCTACTCGGGAGGCTGAGGCAGGAAAATGGTGTGAACTTGGGAGATGGAGCTTGCAGTGAGCCGAGACTGCACCACTGCACTCCAGCCTGGGCGACCAAGCGAGACTCCATCTCAAAAAAAAAAAAAAAAAAAAAAAGAAAAGAAAAGAAAAGAAAGTGTAGATTATGGG	GTGTAGATTATGGG	||||||||||||||	GTGTAGATTATGGG	296	337	42	64	AAAAAAAAAAAAAAAAAAAAAAAGAAAAGAAAAGAAAAGAAA	0.0129545	rmsk1637879|AluY|AluY-SINE|AluY-Alu|Alu|exon-1	repeatMask-Alu	311	0.89	1	-12	-28	8_baboon	8_baboon	1	1	1	1	92	0	0	0	0	0	0	0	92	0	0	0	0	0	0	0	0	0
chrY	25005112	25005290	hsa-retrogene-203-1	92	-	36	38	178	CACCTGTAATCCCAGCAGTTTTGGAGGCCGAGGAGGTTGGATCTCTTCAGGTCAAGAGTTCGAAACCAGCCTGGCAAATATGGTGAAACACCATCTCTACTAAAAATACAAAAAAAAAAAAAAAAAAAAAAAAATGATGGGCACTTGTAATCTCAGCTACTTGGGAGGCTGAGGCAGG	CACCTGTAATCCCAGC-AGTTTTGGAGGCCGAGG-AGG	|||.|||||||.||||-|.||.-||||||.||||-|||	CACTTGTAATCTCAGCTACTTG-GGAGGCTGAGGCAGG	102	134	33	56	AAAAATACAAAAAAAAAAAAAAAAAAAAAAAAA	-0.136466	rmsk5516720|AluSx1|AluSx1-SINE|AluSx1-Alu|Alu|exon-1	repeatMask-Alu	109	0.61	0.87	17	-69	8_baboon	8_baboon,3_bonobo,7_rhesus,16_opossum,9_marmoset,5_orangutan,4_gorilla,6_crab_eating_macaque	8	66	2	0.25	1572	0	0	51	27	22	43	16	92	92	0	0	0	0	0	0	27	0
chr12	56673348	56673541	hsa-retrogene-209-1	92	+	38	29	193	GCTGGGTGCAGTGGCTCACACCTGTAATCCCAGCACTTTGGGAGGCCAAGGCAGGTGGGTCACTTGAGGCCAGGAGAGCTAGAGACCAGCCTGGCCAGCACAGCGAAACCCCGACTCTACTACAAATACAAATACGGAAAAAAAAAAAAAAAAAAAAAAAAAAAGCAGGGTACGGTGGCTCACGCCTGTAATC	GCTGGGTGCAGTGGCTCACACCTGTAATC	||.||||.|.|||||||||.|||||||||	GCAGGGTACGGTGGCTCACGCCTGTAATC	138	164	27	54	AAAAAAAAAAAAAAAAAAAAAAAAAAA	-0.0448336	rmsk1031919|AluSz6|AluSz6-SINE|AluSz6-Alu|Alu|exon-1	repeatMask-Alu	164	0.85	0.99	1	-29	10_mouse	8_baboon,10_mouse	2	2	1	0.5	145	0	0	0	0	0	0	0	53	0	92	0	0	0	0	0	0	0
chr5	139230398	139232700	hsa-retrogene-208-1	92	+	48	29	2302	GCCGGGCACAGTGGCTCACACCTGTAATCCCAGCACTTTGGGAGGCCAAGGCGAGTGGATTGCTTGAGACCAGGAGTTCGAGACTAGCCTGGACAACATGGTGAAGTCCTGTCTCTACAAAAAATACAAAAATTCATGGGTATGATCATGCACACCTGTAGTCCCAGCTACTTGAGAGGCTCGAGGTTCAGTGAGCCGTGATTGCACCACTGCACTCCAGCCTGGGTGACAGGGTGAAACCTCATCTCAAXXXXXXATGTCTTAGACAAGCGCCTCTGTGCAAGCTCTCTTATCTGTGTCTGCAGGGTGTTCTTTTGTTTTGAAGAATTCAACCAAGGACCCACCCTAACTGCCTGCCTGACCAGCTTCTTTCTTTCTCCTCTCTCAGGAGGATCCCTT…	GCCGGGCACAGTGGCTCACACCTGTAATC	|||.|||||||||||||||.|||||||||	GCCAGGCACAGTGGCTCACGCCTGTAATC	2251	2272	22	44	AAAAAAAAAAAAAAAAAAAAAA	0.0113471	rmsk3981845|AluSp|AluSp-SINE|AluSp-Alu|Alu|exon-1	repeatMask-Alu	317	0.14	1	-1402	-583	8_baboon	8_baboon	1	1	1	1	92	0	0	0	0	0	0	0	92	0	0	0	0	0	0	0	0	0
chr17	63912753	63912950	hsa-retrogene-52-2	92	-	49	47	197	AAAAAAGAAAGAAAGAGAGAGAGAGAGACAAAGAGGAAGGAAAGAAAGAAAGAAAGAAAGAGAAAGAAAGAAAGAAAGAAAAGGAAAGGAGGAAGGAAAGAAAAAGAAAAAGAAAGAAAGAGAAAGAAAGAAAGAAAGAAAGAAAGAAAGAAAGAAAGAAAGAAAGAAAGAAAGAAAGAAAGAAAGAAAGAAAGAAA	AAAAAAGAAAGAAAGAGAGAGAGAGAGACAAAGAGGAAGGAAAGAAA	||.|||||||||||||.|||.|||.|||-||-||--|||-|||||||	AAGAAAGAAAGAAAGAAAGAAAGAAAGA-AA-GA--AAG-AAAGAAA	101	149	49	43	AAAAAGAAAAAGAAAGAAAGAGAAAGAAAGAAAGAAAGAAAGAAAGAAA	-0.588936	rmsk2012934|AluSx1|AluSx1-SINE|AluSx1-Alu|Alu|exon-1	repeatMask-Alu	3	0.02	0.01	286	-194	6_crab_eating_macaque	8_baboon,3_bonobo,7_rhesus,6_crab_eating_macaque	4	4	1	0.25	269	0	0	58	0	0	92	79	40	0	0	0	0	0	0	0	0	0
chr3	196475817	196476165	hsa-retrogene-3-5	92	-	56	38	348	TATTTACGCTGGGCGCAGTGGCTCACGGCTGTAATCCCAGCACTTTGGGAGGCTGAGACAGGCGGATCACCTGAGCGTCAGGAGTTCGAGACCAGCCTGACCAACATGGTGAAACCCGTCTCTACTAAAAATACAAAAATTAGCCGGGCGTGGTGGCGGGCGCCTGTAATCCCAGCTACTCAGGAGGCTAAGGCAGAAAAATCGCTTAAACCCGGGAGGCGGAGGTTGCAGTGAGCTGAGATCGCGCCACTGCACTCCAGCCTGGGCGACAGAGGGAGACTCCGTCTCAAAAAAAAGAAAAGAAAAAAAAATATTTAGCCGGGCTCAGTGGCTCACGCCTGTAATCCC	TATTTACGCTGGGCGCAGTGGCTCACGGCTGTAATCCC	||||||-||.||||.||||||||||||.||||||||||	TATTTA-GCCGGGCTCAGTGGCTCACGCCTGTAATCCC	289	311	23	36	AAAAAAAAGAAAAGAAAAAAAAA	-0.0930876	rmsk3423134|AluSx1|AluSx1-SINE|AluSx1-Alu|Alu|exon-1	repeatMask-Alu	304	0.87	1	-7	-37	9_marmoset	9_marmoset	1	1	1	1	92	0	0	0	0	0	0	0	0	92	0	0	0	0	0	0	0	0
chr21	18251362	18251723	hsa-retrogene-212	92	-	65	45	361	TATTTTATATATTAAAATAAATAAATAAAATATTTATTTTATATATTAAAATAAATAAATAAAATAAATATTTTATATATTAAAATAAATAAATAAAATAAATATTTTATATATTAAAATAAATAAATAAAATAAATATTTTATATATTAAAATAAATAAATAAAATAAATATTTATATATTAAAATAATAAATAAAATAAATATTTTATATATTAAAATAAATATTTATTTTATATATTAAAATAAATAATTAAAATAAATAAAATAAATATGTATTTTTATATATTAAAATAAATAAATAAAATAAATAAAATACATATTTTATATATTAAAACAAATAAAATACATTTATTTTATATA	TATTTTATATATTAAAATAAATAAATAAAATATTTATTTTATATA	|||||||||||||||||.|||||||-|.|.-||||||||||||||	TATTTTATATATTAAAACAAATAAA-ATAC-ATTTATTTTATATA	289	314	26	27	AAAATAAATAAATAAAATAAATAAAA	-0.162558	rmsk2935409|(TTTA)n|(TTTA)n-Simple_repeat|(TTTA)n-Simple_repeat|Simple_repeat|exon-1	antisenseAnno_repeatMask-Simple_repeat	343	0.95	0.83	68	-18	9_marmoset	16_opossum,9_marmoset	2	2	1	0.5	122	0	0	0	0	0	0	0	0	92	0	0	0	0	0	0	30	0
chr1	13525908	13526945	hsa-retrogene-211	92	-	72	51	1037	TGGTGGCGTGTGCCTGCAGTCCCAGCTACTTGGGAGGCTGAGGCAGGAGAATCACTTGAACCCAGGAGGCGGAGGTTGCAGTAGTGCAATCTCAGCTCAGAACCTCCACCTCCTGGGTTCAAGCGATTCTCCTGCCTCAGCCTCCTGAGTAGTGGGGCTACAGGCATGCACAACCATGTCCAGCTAATTTTTGTATATTTTTGTATTTTTGGTAGACACGGGGTTTCACCATGTTGGCCAGGATGGTCTCXXXXXXAAAACTGGCTCTCCTTCCAGTTCAACCCCTATACTGCGTCCAGTGTCAGCTCCCTAAAATGCACACCCGGGCCAGGCGCGGTGGCTCACGCCTGTAATCCCAGCACTTTGGGTGGATCGCAAGGTCATGAGATCGAGACCATC…	TGGTGGCGTGTGCCTGCAGTCCCAGCTACTTGGGAGGCTGAGGCAGGAGAA	||.|||||.|.|||||.||||||||||||.-||||||||||||||||||||	TGATGGCGGGCGCCTGTAGTCCCAGCTACC-GGGAGGCTGAGGCAGGAGAA	962	976	15	20	AAAAATACAAAAAAA	-0.000807785	rmsk25631|AluY|AluY-SINE|AluY-Alu|Alu|exon-1	repeatMask-Alu	181	0.17	0.61	-856	117	8_baboon	8_baboon	1	1	1	1	92	0	0	0	0	0	0	0	92	0	0	0	0	0	0	0	0	0
chr22	16555203	16555577	hsa-retrogene-213-1	92	+	73	59	374	TTTGCAGCCACAGGGATGCAGCTGAAGGGAATTATGCTTAGTGAATTAACGCCAGGAAAAGAAAATTGAATACCACATGTTCTCTATTAGATAAAGCAAATGTGGTCTTTCTGCATCATGGAATACTACACAGCCATGAAAAAGAATAATATCATGTCCTTTGCAGCCACATGGACACAGCTTAAGGACATTATGCTTAGTGAATTAATGCCAGGAACAGAAAATGAAATACTACATGTTCTCAACTGGATAAAGCAAATGTGGCCCTTCTACACCACGGAATACTACACAGTGATGAAAAAAATAAAATCATGTCTTTGCAGCCACATGGATGCAGCCAGAGGGCATTATGCTTAGTGAATCAATACGAGGAA	TTTGCAGCCACAGGGATGCAGCT-GAAGGGAATTATGCTTAGTGAATTAACGCCAGGAA	||||||||||||.|||||||||.-||-|||.||||||||||||||||.||..|.|||||	TTTGCAGCCACATGGATGCAGCCAGA-GGGCATTATGCTTAGTGAATCAATACGAGGAA	298	309	12	19	AAAAAAATAAAA	-0.148956	rmsk2990967|L1PA16|L1PA16-LINE|L1PA16-L1|L1|exon-1	repeatMask-L1	313	0.84	0.89	-61	38	4_gorilla	4_gorilla	1	1	1	1	92	0	0	0	92	0	0	0	0	0	0	0	0	0	0	0	0	0
chr6	168554005	168554167	hsa-retrogene-201	92	-	80	60	162	ATACCTGGTGGGGAAGGGGCACCGTGCACAGCACACGCAGTTCAAAGGTGAGTTTTAACCGACTCGTCCCATGGAATAATCCTCCTACCAAAATGTGAAAAAAGCTGATACCTGGTGGGGAAGGGGCACCGTGCACATGCAGTTCAAACGCGAGTTTTAACC	ATACCTGGTGGGGAAGGGGCACCGTGCACAGCACACGCAGTTCAAAGGTGAGTTTTAACC	||||||||||||||||||||||||||||||.-----||||||||||.|.|||||||||||	ATACCTGGTGGGGAAGGGGCACCGTGCACAT-----GCAGTTCAAACGCGAGTTTTAACC	98	103	6	12	AAAAAA	-0.21872	ENST00000354536.9|SMOC2-201|ENSG00000112562.20|SMOC2|protein_coding|intron-7	antisenseAnno_intron	162	1	0	44650	4802	4_gorilla	9_marmoset,5_orangutan,4_gorilla	3	3	2	0.666667	212	0	0	0	92	92	0	0	0	28	0	0	0	0	0	0	0	0
chr4	20096752	20096900	hsa-retrogene-204	92	+	82	46	148	GTGGAGGACCCAAAACAATGATGATCTTAAAGGCCAGAGGAGTTAACTCTTTCTGGTAGTTTTAGAATTAAAAACTAAAAGATAAACATTTACTAAGCAAAGGGTGAGGACCCAAAACAATGATGATCTTGAAGGCCAGAGGAGTTAA	GTGGAGGACCCAAAACAATGATGATCTTAAAGGCCAGAGGAGTTAA	|||-||||||||||||||||||||||||.|||||||||||||||||	GTG-AGGACCCAAAACAATGATGATCTTGAAGGCCAGAGGAGTTAA	70	89	20	10	AAAAACTAAAAGATAAACAT	-0.189756	intergenic	intergenic	0	0	0	0	0	9_marmoset	7_rhesus,9_marmoset,5_orangutan,6_crab_eating_macaque	4	4	1	0.25	379	0	0	0	0	113	98	76	0	92	0	0	0	0	0	0	0	0
chr1	245103523	245103657	hsa-retrogene-207	92	-	82	46	134	TGCTTGGCCTCTCTGGTCCCCCCTCCTGACCATAGAGGACCACCTCTGATCCTCCTCAGCCTCACAGGGTGGAGGACTGAAATAAACAATGCTTGGCCTCTCTGGTCTCCCTCCTGACCATAGAGGACCACCTC	TGCTTGGCCTCTCTGGTCCCCCCTCCTGACCATAGAGGACCACCTC	|||||||||||||||||-|.||||||||||||||||||||||||||	TGCTTGGCCTCTCTGGT-CTCCCTCCTGACCATAGAGGACCACCTC	80	89	10	10	AAATAAACAA	0.0463395	ENST00000366522.6|EFCAB2-202|ENSG00000203666.13|EFCAB2|protein_coding|intron-7	antisenseAnno_intron	134	1	0	18262	19835	6_crab_eating_macaque	7_rhesus,2_chimpanzee,9_marmoset,5_orangutan,1_human,6_crab_eating_macaque,4_gorilla	7	39	3	0.428571	2932	31	31	0	96	96	102	102	0	102	0	0	0	0	0	0	0	0
chr6	115030993	115031112	hsa-retrogene-214-1	92	-	82	41	119	TATATACATTTAGTATATATTTAGTATATATACTAAAAATATATACATTTAGTATATATTTAGTATATATACTAAAAATATATACATTTAGTATATATTTAGTATATATACTAAAAATA	TATATACATTTAGTATATATTTAGTATATATACTAAAAATA	|||||||||||||||||||||||||||||||||||||||||	TATATACATTTAGTATATATTTAGTATATATACTAAAAATA	74	78	5	10	AAAAA	0.719112	intergenic	intergenic	0	0	0	0	0	4_gorilla	11_rat,15_cat,16_opossum,4_gorilla	4	4	1	0.25	183	0	0	0	92	0	0	0	0	0	0	33	0	0	0	31	27	0
chr7	102129552	102130603	hsa-retrogene-200	92	+	83	54	1051	GGGTGCCTGTAATCCCAGCTACTCGGGAGGCTGAAGCAGGAGAATGGCTTGAACCTGGGAGGCAGAGGCTGCAGTGAGCCGAGATTGTGCCATTGCACTCCAGCCTGGGAAACAGAGTGAGGCTCCATCTCAAAGAAAAAATCAACACCAGAGGTTAATAATCTAGTAACTAACTGTCTTCTATGTGCCACATTTTTGCAAGATCCAAGTTTTAAAGTGAGAACAAGTTGTTCGGTCCCCGCCCAGCTGAXXXXXXATTTTCCTAAAGAGGGTTGGGAAAAAATAAAAATTATGTAGTGTTGGCCGGGTAAGGTGGCTCACACCTGTAACTCCATCACTTTGGGAGGCTGAGATGGGTGGATCACCTGAGGTCAGGAGTTCGAGACCAGTCTGGCCAAC…	GGGTGCCTGTAATCCCAGCTACTCGGGAGGCTGAAGCAGGAGAATGGCTTGAAC	|||.||.||||||||||||||||.||||||||||.||||||||||.||||||||	GGGAGCTTGTAATCCCAGCTACTTGGGAGGCTGAGGCAGGAGAATCGCTTGAAC	967	983	17	9	AAAAACACAAAAATTAG	0.964299	rmsk4607933|AluSx1|AluSx1-SINE|AluSx1-Alu|Alu|exon-1	repeatMask-Alu	205	0.2	0.7	-846	87	5_orangutan	5_orangutan	1	1	1	1	92	0	0	0	0	92	0	0	0	0	0	0	0	0	0	0	0	0
chr19	20303257	20303390	hsa-retrogene-215-1	92	+	83	49	133	TTCATACTGGAGAGAAACCCTACAAATGTGAAGACTGTGGCAAAGCCTTTAACTTCTCCTCTAACCTTACTACACATAAGAAAATTCATACTGAAGAGAAACCCTACAAATGTGAAGAATGTGGCAAAACCTT	TTCATACTGGAGAGAAACCCTACAAATGTGAAGACTGTGGCAAAGCCTT	|||||||||.||||||||||||||||||||||||.|||||||||.||||	TTCATACTGAAGAGAAACCCTACAAATGTGAAGAATGTGGCAAAACCTT	78	84	7	9	AAGAAAA	0.205602	ENST00000593952.1|ENST00000593952|ENSG00000269274.1|ENSG00000269274|unprocessed_pseudogene|exon-3	pseudogene	133	1	0.15	353	404	4_gorilla	4_gorilla	1	1	1	1	92	0	0	0	92	0	0	0	0	0	0	0	0	0	0	0	0	0
chr22	15736572	15737255	hsa-retrogene-210-1	92	+	84	52	683	GCAGGCTCAGGAGCAGGGTGTGCGCTGCCTTTGGGGCTCCAGTCCATGCCTCGGGTCGTATGGTACTGCAGGCTTCTTGGTTGCCAAGAGGCGGACCACAGGCCTTCTTGAGGAGGACTTTACGTTCAAGTGCAGAAAGCAGCCAAAATTACCATCCATGGGACTAAGCCTTCTGTGGCCCTGGCGAGACTTAAAATTTGTGCCAAGGCAGGACAAGCTCACTCGGAGCAGCGTGTCAGTAGCTGGGGCCXXXXXXTGGCACTGTGGCCCTACCTTTAGGGTGGAAGAAGTGATGCACATGTCCGGACGCTAATTGGTGACTGGTACACCGGCTCCTGCTACACCTTTGCAGAGGTGGCTGGTTGCTCTTTGAGCCAGCTTGTCCTTGCCCGGCATGCA…	GCAGGCTCAGGAGCAGGGTGTGCGCTGCCTTTGGGGCTCCAGTCCATGCCTC	|||||.|||||||.|||||||.|.||||||||||||||||||||||||||||	GCAGGTTCAGGAGAAGGGTGTACCCTGCCTTTGGGGCTCCAGTCCATGCCTC	623	631	9	8	AAACAAGAA	-0.226112	intergenic	intergenic	0	0	0	0	0	5_orangutan	5_orangutan	1	1	1	1	92	0	0	0	0	92	0	0	0	0	0	0	0	0	0	0	0	0
chr7	99595111	99595324	hsa-retrogene-216	92	-	85	50	213	TATCCAGTGTTTCCACACTGTGCTATGAATGAAATATTATACTATCCAGTGTTTTCATACCGTGCTATGAATGAAATATTATAATATCCGGTGTTTCCAAACTGTGCAATGAATGAAATATTATACTATGCAGTGTTTCCAAACTGTGCTATGAATGAAATAATATTCAGTGTTTCCACACTGTGCTATGAATCAAATATTATAATATCCAGT	TATCCAGTGTTTCCACACTGTGCTATGAATGAAATATTATACTATCCAGT	|||.||||||||||||||||||||||||||.||||||||||.||||||||	TATTCAGTGTTTCCACACTGTGCTATGAATCAAATATTATAATATCCAGT	158	163	6	7	AAATAA	0.000565452	ENST00000455905.1|ENST00000455905|ENSG00000272647.3|ENSG00000272647|protein_coding|intron-2	antisenseAnno_intron	213	1	0.01	4883	34416	1_human	1_human	1	1	1	1	92	92	0	0	0	0	0	0	0	0	0	0	0	0	0	0	0	0
chr21	41815016	41815169	hsa-retrogene-202	92	+	87	56	153	TGCCTCGTGTTAGTGATTGCGCAGGGTGCTCTAGTGTTTTCTAAGATCTTGGCCTTGTGTTAGAGATGGCGCAGGCTGCTGTAGTGTTTTATAAGAATGTCTTGTGTTAGAGATGGCGCAGGCTGCTCTAGTGTTTTCTAAGATCTTGGCCTT	TGCCTCGTGTTAGTGATTGCGCAGGGTGCTCTAGTGTTTTCTAAGATCTTGGCCTT	||.||.|||||||.|||.|||||||.||||||||||||||||||||||||||||||	TGTCTTGTGTTAGAGATGGCGCAGGCTGCTCTAGTGTTTTCTAAGATCTTGGCCTT	93	97	5	5	AAGAA	0.235766	ENST00000449395.6|PRDM15-206|ENSG00000141956.14|PRDM15|protein_coding|intron-20	antisenseAnno_intron	153	1	0.03	4180	535	3_bonobo	3_bonobo	1	1	1	1	92	0	0	92	0	0	0	0	0	0	0	0	0	0	0	0	0	0
chr17	80629627	80629818	hsa-retrogene-206	92	-	87	51	191	GAGCTGAGTCCCAGAAGAGAGAGACACAATGGAAGAGCTGCGGTACAATGTCCAACAACACAATACATAGACAGCTGAGTCCCAGAAGAGAGAGACACATGGAAGAGCTGCGGTACAATGTCCAACAACACAATACATAGAGAGCTGAGTCCCAGGAGAGAGAGACACACGGAAGAGCTGCGGTACAATGT	GAGCTGAGTCCCAGAAGAGAGAGACACAATGGAAGAGCTGCGGTACAATGT	||||||||||||||.|||||||||||||.-|||||||||||||||||||||	GAGCTGAGTCCCAGGAGAGAGAGACACAC-GGAAGAGCTGCGGTACAATGT	124	133	10	5	AACAACACAA	0.00621034	ENST00000577161.5|RPTOR-211|ENSG00000141564.15|RPTOR|protein_coding|intron-2	antisenseAnno_intron	191	1	0.01	13909	3834	2_chimpanzee	3_bonobo,7_rhesus,2_chimpanzee	3	3	2	0.666667	292	0	92	92	0	0	0	108	0	0	0	0	0	0	0	0	0	0
chr22	30352238	30352437	hsa-retrogene-217	92	+	87	56	199	CCATTCCATCTGAGGAGACGGCTAGCACCTGCATGGAACTGTGGGGAGAGAGAGGATCTCTGACCAATGCCCATTCCATCTGAGAAGCCAGCTAGCACCTGCACAGAACTGTGGGGAGAGACAGGAGGAACTCGGAACAATGCCCATTCTATCTGAGGTGGCGGCTAGCACCTGCATGGAACTGTGAGGAGAGACAGGA	CCATTCCATCTGAGGAGACGGCTAGCACCTGCATGGAACTGTGGGGAGAGAGAGGA	||||||.||||||||.|.|||||||||||||||||||||||||.|||||||.||||	CCATTCTATCTGAGGTGGCGGCTAGCACCTGCATGGAACTGTGAGGAGAGACAGGA	136	140	5	5	AACAA	-0.123573	ENST00000215793.13|SF3A1-201|ENSG00000099995.19|SF3A1|protein_coding|intron-2	antisenseAnno_intron	199	1	0.03	5719	513	8_baboon	8_baboon,9_marmoset,5_orangutan	3	8	1	0.333333	449	0	0	0	0	50	0	0	92	82	0	0	0	0	0	0	0	0
chrX	44028779	44029134	hsa-retrogene-89-2	91	-	18	9	355	CCCACGCGGGGCCGGGCGCGGTGGCTGGTGGCTCAAGCCTGTAATCCCAGCACTTTGGGAGGCCAGGGCGGGCGAATCACGAGGTCAGGAGTTCGAGACCAGCCTGGCCAATATGGTGAAACCCCGTCTCTACTAAAAAATGAAAAAATTAGCCGGGGGTGGTGGTAGGCGCCTGTTATCCCAGCTACTCGGGAGGTTGAGGCAGGAGAATTGCTGGAACCCAGGAGGCAGAAGTTACAGTGAGCCGAGATAGCGCCATTGCACTCCAGCCTGGGTCACAGAGTAAGACTCTGTCTCAAAAAAAAAAAAAAAAAAAAAAAAGAAAAAAAGAAAAAGAAAAGAGAAACCCACGCGG	CCCACGCGG	|||||||||	CCCACGCGG	298	346	49	73	AAAAAAAAAAAAAAAAAAAAAAAAGAAAAAAAGAAAAAGAAAAGAGAAA	0.0949687	rmsk5290674|AluSg|AluSg-SINE|AluSg-Alu|Alu|exon-1	repeatMask-Alu	331	0.93	1	-9	-15	9_marmoset	9_marmoset	1	1	1	1	91	0	0	0	0	0	0	0	0	91	0	0	0	0	0	0	0	0
chr7	30495968	30496306	hsa-retrogene-44-31	91	-	20	10	338	GCTTAGGATAGCCGGGCGCGGTGGCTCACGCCTGTAATCCCAGCACTTTGGGAGGCCGAGGCGGGCGGATCACGAGGTCAGGAGATCGAGACCATCCTGGCTAACACGGTGAAACCCCGTCTCTACTAAAAATACAAAAAATTAGCCGGGCGTGGTGGCGGGCGCCTGTAGTCCCAGCTACTCGGGAGGCTGAGGCAGGAGAATGGCGTGAACCCAGGAGGCGGAGCTTGCAGTGAGCCGAGATCGCGCCACTGCACTCCAGCCTGGGCGACAGAGCGAGACTCTGTCTCAAAAAAAAAAAAAAAAAAAAAAAAAAAAAAAAAAATAAGCTTAGGATA	GCTTAGGATA	||||||||||	GCTTAGGATA	291	328	38	71	AAAAAAAAAAAAAAAAAAAAAAAAAAAAAAAAAAATAA	-0.144708	rmsk4479291|AluY|AluY-SINE|AluY-Alu|Alu|exon-1	repeatMask-Alu	315	0.93	1	-10	-13	9_marmoset	9_marmoset	1	1	1	1	91	0	0	0	0	0	0	0	0	91	0	0	0	0	0	0	0	0
chr1	1007732	1008070	hsa-retrogene-44-29	91	-	22	11	338	TTGCACAGGAGCCGGGCGCGGTGGCTCACGCCTGTAATCCCAGCACTTTGGGAGGCCGAGGCGGGCGGATCACGAGGTCAGGAGATCGAGACCATCCCAGCTAAAACGGTGAAACCCCGTCTCTACTAAAAATACAAAAAATTAGCCGGGCGTAGTGGCGGGCGCCTGTAGTCCCAGCTACTTGGGAGGCTGAGGCAGGAGAATGGCGTGAACCCGGGAGGCGGAGCTTGCAGTGAGCCGAGATCCCGCCACTGCACTCCAGCCTGGGCGACAGAGCGAGACTCCGTCTCAAAAAAAAAAAAAAAAAAAAAAAAAAAAAAAAAAGAATTGCACAGGAG	TTGCACAGGAG	|||||||||||	TTGCACAGGAG	291	327	37	69	AAAAAAAAAAAAAAAAAAAAAAAAAAAAAAAAAAGAA	0.0978563	ENST00000361575.4|NM_001000.3-1|ENST00000361575.4|RPL39|RetroGenes|exon-3	RetroGenes	15	0.04	0.42	-323	21	1_human	12_cow,14_dog,3_bonobo,11_rat,2_chimpanzee,10_mouse,5_orangutan,1_human	8	11	4	0.5	552	91	91	71	0	91	0	0	0	0	91	21	14	0	10	0	0	0
chr13	59697165	59697507	hsa-retrogene-44-30	91	+	22	11	342	GAGGGGATTCAGGGCCGGGCGCGGTGGCTCACTCCTGTAATCCCAGCACTTTGGGAGGCCGAGGCGGGCGGATCACGAGATCAGGAGATCGAGACCATCCTCGCTAACACGGTGAAACCCCGTCTCTACTAAAAATACAAAAAAATTAGCCGGGCGTGGTGGCAGGCGCCTGTAGTGCCAGCTGCTCAGGAGGCTGAGGCAAGGGAATGGCGTGAACTCGGGAGGCGGAGCTTGCAGTGAGCCGAGATTGCGCCACTGCACTCCAGCCTGGGCGACAGAGCGAGACACTGTCTCAAAAAAAAAAAAAAAAAAAAAAAAAAAAAAAAAAGAAGAGGGGATTCA	GAGGGGATTCA	|||||||||||	GAGGGGATTCA	295	331	37	69	AAAAAAAAAAAAAAAAAAAAAAAAAAAAAAAAAAGAA	-0.0439243	rmsk1265579|AluY|AluY-SINE|AluY-Alu|Alu|exon-1	repeatMask-Alu	312	0.91	1	-12	-18	9_marmoset	9_marmoset	1	1	1	1	91	0	0	0	0	0	0	0	0	91	0	0	0	0	0	0	0	0
chr6	24516142	24516503	hsa-retrogene-17-13	91	+	24	12	361	TGTCCAAAAGAGGGCCGGGCGCGGTGGCTCACACCTGTAATCCCAACACTTTGGGAGGCCGAGGCAGGCGGATCACAAGGTCAGGAGATCAAGACCATCCTGGCTAACACGGTGAAACCCCAACTCTACTAAAAATACAAAAAATTAGCTGGGCGTGGTGGCGGGCGCCTGTAGTCCCACCTACTTAGGAGGCTGAGGCAGGAGAATGGTGTGAACCCAGGAGGCGGAGCTTGCAGTGAGGTGAGCCGAGATCACACCACTGCACTCCAGCCTGGGCGACAGAGTGAGACTCTGTCTCAAAAAAAAAAAAAAAAAAATTAAAAATTAAAAAAAATAAATAATAAAAAAATGTCCAAAAGAG	TGTCCAAAAGAG	||||||||||||	TGTCCAAAAGAG	299	349	51	67	AAAAAAAAAAAAAAAAAAATTAAAAATTAAAAAAAATAAATAATAAAAAAA	0.00359518	rmsk4122269|AluY|AluY-SINE|AluY-Alu|Alu|exon-1	repeatMask-Alu	320	0.89	1	-12	-29	9_marmoset	9_marmoset	1	1	1	1	91	0	0	0	0	0	0	0	0	91	0	0	0	0	0	0	0	0
chr1	23633762	23633969	hsa-retrogene-16-13	91	+	47	36	207	TTAGCCAGGCGTGGTGGCAGGCGCCAGTGGTCCCAGCTACTCGAGAGGCTGAGGAAGGAGAATGGCGTGATCCCAGGAGGCGGAGCTTGCAATGAGCCAAAATCGAGCCACTGCACTCCAGCCTGGGCGACAGAGCAAGACTCCGTCTCAAAAAAAAAAAAAAAAAAAAAATTAGCCGGGCGTGGTGGCACACGCCTGTAGTCCCAG	TTAGCCAGGCGTGGTGGCAGGCGCCAGTGGTCCCAG	||||||.||||||||||||..||||.||.|||||||	TTAGCCGGGCGTGGTGGCACACGCCTGTAGTCCCAG	150	171	22	44	AAAAAAAAAAAAAAAAAAAAAA	-0.337703	rmsk50419|AluY|AluY-SINE|AluY-Alu|Alu|exon-1	repeatMask-Alu	171	0.83	0.57	131	-36	8_baboon	8_baboon	1	1	1	1	91	0	0	0	0	0	0	0	91	0	0	0	0	0	0	0	0	0
chr22	15837929	15838075	hsa-retrogene-17-12	91	-	48	34	146	AAAGAAAGAAAGAAGAAAGAAAGGAAGGAAGGGAGGAAGGAAGGAAGGAAGGAAGGAAGAAAGAAAAAGAAAGAAAGAAAGAAAGAAAGAAAGAAAGAAAGAAAGAAAGAAAGAAAGAAAGAAAGAAAAGAAAGAAAGGAAGAAAG	#NAME?	-||||||||||||||--|||||||||||||.|||	GAAAGAAAGAAAGAAAAGAAAGAAAGGAAGAAAG	64	112	49	43	AAAAAGAAAGAAAGAAAGAAAGAAAGAAAGAAAGAAAGAAAGAAAGAAA	-0.240015	rmsk2990165|AluSx|AluSx-SINE|AluSx-Alu|Alu|exon-1	repeatMask-Alu	18	0.12	0.06	265	-128	3_bonobo	3_bonobo,2_chimpanzee,5_orangutan	3	3	1	0.333333	243	0	91	91	0	61	0	0	0	0	0	0	0	0	0	0	0	0
chr21	10417626	10420503	hsa-retrogene-224	91	-	72	61	2877	TGGTGGCAGGCGCCTGTAATCCCAGCTACTTGGGAGGCTGAGGCAGAGAACTGCTTGAACCAGGGAGGCGGAGGCTGCAGTGAGCCAAGATCGCACCACTGCACTCCAGCCTGGGCGACAGAGTGAGATTGTCTCCAAAAAAAAAAAAAAAAAAGCCTTAGAATCTCGTCTTTAACATTCTGTTGCATGTATGTTTTTCCTAGGTTTTTTGTTGTTGTTTGTTTTTTGTTTGCTTTTTGTTTTTGAGACAXXXXXXCTCACTTGTACCTAGGACATGGATGGATACCAGTCACGGTTGATGGGATTTAAGAAAAAAATCTGTTGGCCGAGCGCAGTGGCTCATGCCTGTAATCCCAACACTTTCGGAGGCTGAAGCAGGCAGATCACCTGCCTGTTCCA…	TGGTGGCAGGCGCCTGTAATCCCAGCTACTTGGGAGGCTGAGGCA-GAGAA-CTGCTTGAA	||||-|||--|..|||||||||||||||||.||||||.|||||||-|||||-|-|||||||	TGGT-GCA--CAACTGTAATCCCAGCTACTCGGGAGGTTGAGGCAGGAGAATC-GCTTGAA	2795	2806	12	19	AAAAAAACAAAA	-0.0208604	rmsk2926500|AluJb|AluJb-SINE|AluJb-Alu|Alu|exon-1	repeatMask-Alu	196	0.07	1	-1878	-803	3_bonobo	3_bonobo	1	1	1	1	91	0	0	91	0	0	0	0	0	0	0	0	0	0	0	0	0	0
chr16	30822442	30822634	hsa-retrogene-77-2	91	-	73	59	192	GGGCGCAGTGGCTCACGCCCATAATCCCAACACTTTAGGAGGCCGAGGTGGGCAGATCACGAGGTCAGGAGATTTAGACCATCCTGGCTAACACAGTGAAACCCCGTCTCTACTAAAAATACAAAAAATGGCCGGGCACGGTGGCTCACACCTGTAATCCCAGCACTTTGGGAGGCTGAGGTGGGCGGATCA	GGGCGCAGTGGCTCACGCCCATAATCCCAACACTTTAGGAGGCCGAGGTGGGCAGATCA	||||.|.|||||||||.||..||||||||.||||||.||||||.|||||||||.|||||	GGGCACGGTGGCTCACACCTGTAATCCCAGCACTTTGGGAGGCTGAGGTGGGCGGATCA	115	128	14	18	AAAAATACAAAAAA	-0.382591	rmsk1772372|AluY|AluY-SINE|AluY-Alu|Alu|exon-1	repeatMask-Alu	129	0.67	0.97	4	-63	9_marmoset	9_marmoset	1	1	1	1	91	0	0	0	0	0	0	0	0	91	0	0	0	0	0	0	0	0
chrY	9312322	9312500	hsa-retrogene-223-1	91	-	74	57	178	TTTATTGCCCTTCCAGTGTGTGTGTGAAATATGATATCTCATTTTGGATTTGAAATGCATTTTATGTACCCATTAACTCATCATGCACATGTACCCTAGAACTTCAAGTATAATAAAAAAAATTTATTGCCCTTCCAATGTGTGTGTGTGAAGTATGGAAGCTCCTGTTGGATTTGAA	TTTATTGCCCTTCCA--GTGTGTGTGTGAAATATG-ATATCTCATTTTGGATTTGAA	|||||||||||||||--|||||||||||||.||||-|-|.|||.|.|||||||||||	TTTATTGCCCTTCCAATGTGTGTGTGTGAAGTATGGA-AGCTCCTGTTGGATTTGAA	112	122	11	17	AATAAAAAAAA	0.0690056	rmsk5493803|L1PA6|L1PA6-LINE|L1PA6-L1|L1|exon-1	repeatMask-L1	44	0.25	1	-78	-56	2_chimpanzee	2_chimpanzee	1	1	1	1	91	0	91	0	0	0	0	0	0	0	0	0	0	0	0	0	0	0
chr1	15760087	15760453	hsa-retrogene-222-1	91	+	75	60	366	GTGGCGCGCGCCTGTAATCCCAGCTATTCGGCGGCTGAGGCACGAGAATCGCTTGAACCCAGGAGGCGGAGGTTGCAGTGAGCCGAGATCGCACCACTGCGCAGCCTGGGCCACAGAATGAGACTCTGTCTCAAAATAAATAAATAAATAACAAAGCTTAAGCCGGGTGTAGTGGCTCAAGCCTGTAATCCCAGCACTCTGGGAGGCCGAGGAGGGCGGATCACTTGAGGTCAGGAGTTTGAGACCAGCCTGGTCAACATGGTGAAACCCTGTCTCTACCAAAAATACAAAAATTAGCCAGGGGTGGTGGCGTGTGCCTGTGGTCCCAGCTACTCAGGAGGCTGAGGCAGGACAATCGCTTGAACC	GTGGCGCGCGCCTGTAATCCCAGCTATTC-GGCGGCTGAGGCACGAGAATCGCTTGAACC	||||||.|.||||||..|||||||||.||-||.||||||||||.||.|||||||||||||	GTGGCGTGTGCCTGTGGTCCCAGCTACTCAGGAGGCTGAGGCAGGACAATCGCTTGAACC	281	293	13	16	AAAAATACAAAAA	-0.0676331	rmsk30767|AluSz|AluSz-SINE|AluSz-Alu|Alu|exon-1	repeatMask-Alu	205	0.56	0.67	-161	102	6_crab_eating_macaque	8_baboon,7_rhesus,6_crab_eating_macaque	3	3	1	0.333333	139	0	0	0	0	0	91	14	34	0	0	0	0	0	0	0	0	0
chr3	108288639	108288809	hsa-retrogene-221	91	+	81	43	170	GTGTGTGTGTGTGCATGATTAAATATATTTAGTCAAGGGATGGGCTTATAGAAACAAAGGTATTTCACTCTCTGACCAAAGAGTAAATTGCACAGAGCTTCAAGAGGAATTTTTAAAAATGAAATGTGTGTGTGTGTGTGCATGATTAAATATATTTAGTCAAGAGATGG	GTGTGTGTGTGTGCATGATTAAATATATTTAGTCAAGGGATGG	|||||||||||||||||||||||||||||||||||||.|||||	GTGTGTGTGTGTGCATGATTAAATATATTTAGTCAAGAGATGG	115	124	10	10	AAAAATGAAA	0.0818917	intergenic	intergenic	0	0	0	0	0	2_chimpanzee	8_baboon,12_cow,14_dog,3_bonobo,2_chimpanzee,9_marmoset,4_gorilla	7	7	2	0.285714	457	0	91	91	27	0	0	0	77	55	0	0	44	0	72	0	0	0
chr10	6523868	6524000	hsa-retrogene-218	91	-	86	48	132	GCTGGGACTCCGCTGAGAGTCGTGCTGTGTGAAGGAGGCAACTTGAACCCAATAAACGGAGGCTTTTTAATAACAGGTTAAGAAGCTGGGACTCCACTGAGAGTCGTGCTGTGTGAAGGGGGCAACTTGAAC	GCTGGGACTCCGCTGAGAGTCGTGCTGTGTGAAGGAGGCAACTTGAAC	|||||||||||.|||||||||||||||||||||||.||||||||||||	GCTGGGACTCCACTGAGAGTCGTGCTGTGTGAAGGGGGCAACTTGAAC	80	84	5	5	AAGAA	-0.218479	ENST00000539722.5|PRKCQ-203|ENSG00000065675.16|PRKCQ|protein_coding|intron-1	intron	132	1	0	56210	8724	8_baboon	8_baboon	1	1	1	1	91	0	0	0	0	0	0	0	91	0	0	0	0	0	0	0	0	0
chr10	109822926	109823216	hsa-retrogene-219	91	+	86	53	290	TAGCATTTACTCTATTCTAGAATATTCTAGCATTTACTCTATTCTAGAATAATATTCTAGCATTTACTCTATTCTAGAATAATATTCTAGCATTTACTCTAGTCTAGAATAATATTCTAGCATTTACTCTAGTCTAGAATAATATTCTAGCATTTACTCTAGTCTAGAATAATATTCTAGCATTTACTCTAGTCTAGAATAATATTCTAGCATTTACTCTAGTCTAGAATAATATTCTAGCATTTACTCTATTCTAGAATATTATTCTAGAATTTACTCTATTCTAGAAT	TAGCATTTACTCTATTCTAG-A-A-TATTCTAGCATTTACTCTATTCTAGAAT	||||||||||||||||||||-|-|-||||||||.|||||||||||||||||||	TAGCATTTACTCTATTCTAGAATATTATTCTAGAATTTACTCTATTCTAGAAT	228	232	5	5	AATAA	0.310203	intergenic	intergenic	0	0	0	0	0	10_mouse	10_mouse,2_chimpanzee	2	2	1	0.5	136	0	45	0	0	0	0	0	0	0	91	0	0	0	0	0	0	0
chr2	2034558	2034706	hsa-retrogene-220-1	91	+	86	43	148	TCTCCACCCTCCAATGCGGGTGCAGAAGAGAGCTCCTAACTTCTCCCCACAATCTCCACCCTCCAATGCGGGTGCAGAAGAGAGCTCCTAACTTCTCCCCAACAATCTCCACCCTCCAATGCGGGTGCAGAAGAGAGCTCCTAACTTC	TCTCCACCCTCCAATGCGGGTGCAGAAGAGAGCTCCTAACTTC	|||||||||||||||||||||||||||||||||||||||||||	TCTCCACCCTCCAATGCGGGTGCAGAAGAGAGCTCCTAACTTC	101	105	5	5	AACAA	0.0614779	ENST00000648316.1|MYT1L-225|ENSG00000186487.21|MYT1L|protein_coding|intron-4	antisenseAnno_intron	148	1	0	32043	19271	5_orangutan	7_rhesus,5_orangutan,6_crab_eating_macaque	3	3	2	0.666667	273	0	0	0	0	91	91	91	0	0	0	0	0	0	0	0	0	0
chr6	29836736	29837072	hsa-retrogene-129-4	90	+	14	7	336	GTGAAAAGAGGCTAGGCGCAGTGGCTCACGCCTGTAATCCCAGCACTTTGGGAGGCCAAAGTGGGTGGATCACCTGAGGTCAGGAGTTCGAAATCAGCCTGGCCAACATGGCAAAACCCTGTCTCTACTAAAAATACAAAAATTAGCCGGGCGCAGTGGTGGGCACCTGTAATCCCAGCTACTCGGGAGGCTGAGGCAGGAGAATCGCTTGAACCTGGGAGGCAGAGGTTGCAATGAGCTGAGATTGCACCATTGCACTCCAGCTGGGGCATCAGAGAGAGACTCCGTCTCAAAAAAAAAAAAAAAAAAAAAAAAAAAAAAAAAAAAAAGTGAAAA	GTGAAAA	|||||||	GTGAAAA	292	329	38	76	AAAAAAAAAAAAAAAAAAAAAAAAAAAAAAAAAAAAAA	-0.12037	rmsk4132678|AluSx1|AluSx1-SINE|AluSx1-Alu|Alu|exon-1	repeatMask-Alu	312	0.93	1	-9	-15	1_human	8_baboon,12_cow,13_sheep,17_platypus,14_dog,11_rat,7_rhesus,15_cat,16_opossum,10_mouse,2_chimpanzee,9_marmoset,5_orangutan,1_human,6_crab_eating_macaque	15	74	2	0.133333	1414	90	20	0	0	12	23	24	97	90	29	17	11	23	24	16	31	18
chr5	14942967	14943305	hsa-retrogene-44-36	90	-	18	14	338	TCATCTCAGCCGGGCGCAGTGGCTCATGCCTGTAATCCCAGCACTTTGGGAGGCCGAGGCAGGTGGATCATGAGATCAGGAGATCGAGACCATCCTGGCTAACACAATGAAACCCCGTCTCTACTAAAAATACAAAAAATTAGCCTGGCATGGTGGTGCGTGCCTGTAGTTCCAGCTACTTGGGAGGCTGAGGCAGGAGAATGGCATGAACCCGGAAGGCGGAGCTTGCAGTGAGCCGAGATCGCGCCACTGCACTCCAGCCTGGGCAACAGAGAGAGACTCCATCTCAAAAAAAAAAAAAAAAAAAAAAAAAAAAAAAAAAAATCATCTCAAGTCGG	TCATCTC-AGCCGG	|||||||-||.|||	TCATCTCAAGTCGG	289	324	36	72	AAAAAAAAAAAAAAAAAAAAAAAAAAAAAAAAAAAA	-0.153918	rmsk3779661|AluY|AluY-SINE|AluY-Alu|Alu|exon-1	repeatMask-Alu	316	0.93	1	-8	-14	6_crab_eating_macaque	8_baboon,9_marmoset,6_crab_eating_macaque	3	3	3	1	270	0	0	0	0	0	90	0	90	90	0	0	0	0	0	0	0	0
chr4	79432827	79433169	hsa-retrogene-44-37	90	-	18	9	342	GAAATATTTGGCCGGGCGCGGTGGCTCACGCCTGTAATCCCAGCACTTTGGGAGGCCGAGGCGGGTGGATCATGAGGTCAGGAGATCGAGACCATCCTGGCTAACAAGGTGAAACCCCGTCTCTACTAAAAATACAAAAAATTAGCCGGGCGCGGTGGCGGGCGCCTGTAGTCCCAGCTACTCGGGAGGCTGAGGCAGGAGAATGGCGTGAACCCGGGAAGCGGAGCTTGCAGTGAGCTGAGATTGCGCCACTGCAGTCCGCAGTCCGGCCTGGGCGACAGAGCGAGACTCCGTCTCAAAAAAAAAAAAAAAAAAAAAAAAAAAAAAAAAAAAGAAATATTT	GAAATATTT	|||||||||	GAAATATTT	298	333	36	72	AAAAAAAAAAAAAAAAAAAAAAAAAAAAAAAAAAAA	0.0671231	rmsk3570453|AluYb8|AluYb8-SINE|AluYb8-Alu|Alu|exon-1	repeatMask-Alu	324	0.95	1	-9	-9	8_baboon	8_baboon,17_platypus,1_human	3	3	1	0.333333	140	29	0	0	0	0	0	0	90	0	0	0	0	0	0	0	0	21
chr7	136589105	136589447	hsa-retrogene-44-32	90	-	22	11	342	CATGGTCTTGGCTGGGCGCGGTGGCTCACGCCTGTAATCCCAGCACTTTGGGAGGCCGAGGCGGGTGGATCATGAGGTCAGGAGATCGAGACCATCCTGGCTAACAAGGTGAAACCCCGTCTCTACTAAAAATACAAAAAATTAGCTGGGCGCGGTGGCGGGCGCCTGTAGTCCCAGCTACTCGGGAGGCTGAGGCAGGAGAATGGCGTGAACCCGGGAAGCGGAGCTTGCAGTGAGCCGAGATTGCGCCACTGCAGTCCGCAGTCCGGCCTGGGTGACAGAGCGAGACTCCGTCTCAAAAAAAAAAAAAAAAAAAAAAAAAAAAAAAAAACATGGTCTTGG	CATGGTCTTGG	|||||||||||	CATGGTCTTGG	298	331	34	68	AAAAAAAAAAAAAAAAAAAAAAAAAAAAAAAAAA	0.00534708	rmsk4668443|AluYb8|AluYb8-SINE|AluYb8-Alu|Alu|exon-1	repeatMask-Alu	322	0.94	1	-9	-11	9_marmoset	9_marmoset	1	1	1	1	90	0	0	0	0	0	0	0	0	90	0	0	0	0	0	0	0	0
chr16	58408429	58408763	hsa-retrogene-16-14	90	-	22	11	334	TTCTTACAGTTGGCCTGGTGTGGTGGCTCATGCCTGTAATCCCAGCACTTTGGGAGGCCGAGGCGGGTGGATTACGAGGTCAGGAGATCGAGACCATCCTGGCTAACATGGTGAAACCTTGTCTCTATTAAAAATACAAAAATTAGCTGGACGTGGTGGCACACACCTGTAATCCCAGCTACTCAGGAGGCTGAAGCAGGAGAACTGCTTGAACCCGGAGGCAGAAGTTGCAGTGAGCTGGGATCGCGCCCCTGCACTCCAGCCTTGGTGACAGAGCAAGCTCTGTCTCAAAAAAAAAAAAAAAAAAAAAAAAAAAAAAAAAATTCTTACAGTT	TTCTTACAGTT	|||||||||||	TTCTTACAGTT	290	323	34	68	AAAAAAAAAAAAAAAAAAAAAAAAAAAAAAAAAA	0.0433901	rmsk1805635|AluSc8|AluSc8-SINE|AluSc8-Alu|Alu|exon-1	repeatMask-Alu	312	0.93	1	-11	-11	9_marmoset	9_marmoset	1	1	1	1	90	0	0	0	0	0	0	0	0	90	0	0	0	0	0	0	0	0
chrX	33432662	33433037	hsa-retrogene-131-5	90	+	22	26	375	ATGAGTACTTAATATATGTATTCCGGCCGGGTGCGGTGGCTCACGCCTGCAATCCCAGCACTTTGGGAGGCTGAGGCGGACAGATCACAAGGTCAGGAGATCAAGACCATCCTGGCTAACACGGTGAAACCCCGTCTTTATTAAAAATACAAAAAAAAAAAAAAAGCCGGGCGTGGTGGCAGGCGCCTGTAGTCCCAGCTACTCGGGAGGCTGAGGCAGGAGAATGGTGTGAACCCGGGAGGCAGAGCTTGAAGTGAGCAGAGATCGCCCCACTGCACTCCAGCCTGGGTGACAGGGCGAGACTCCGTCTCAAAAAAAAAAAAAAAAAAAAAAAAAAAAAAAAAATATATATATATATATATATATATATATTCC	ATGAGTACT-TA-ATATATGTATTCC	||-|-||-|-||-||||||.||||||	AT-A-TA-TATATATATATATATTCC	312	345	34	68	AAAAAAAAAAAAAAAAAAAAAAAAAAAAAAAAAA	-0.0867168	rmsk5271413|AluY|AluY-SINE|AluY-Alu|Alu|exon-1	repeatMask-Alu	317	0.85	1	-24	-34	8_baboon	8_baboon,9_marmoset	2	2	1	0.5	180	0	0	0	0	0	0	0	90	90	0	0	0	0	0	0	0	0
chr1	233978734	233979109	hsa-retrogene-185-2	90	+	23	14	375	AAGGATTAAATGAAGTCAGGTGCGGTGGCTCACGCCTGTAATCCCAGCACTTTGGGAGGCCGAGGCGGGCGGATCACCTGAGGTCAGGAGTTCAGGACCAGCCTGGCCAACATAGTTAAACCCCCATCTCTACTAAAGATACAAAAATTAGTATTTTTAGACCTGGTGGTGGATGCCTGTAATCCCAGCTACTCGGGAGGCTGAGGCAGGAGAATCGCTTGAGCCTGGGAGGCAGAGGTTGCAGTGAGCCGAGATTCAGCCATTGCACTCCAGCCTGGACGACAGAGTGAAACTCCGTTTCCAATTAAAAAAAAAAAAACAAAAAGCAAAACAAAACAAAAAAACAAAAAAGAAAAAGAAAAAGAATTAAATGAA	AAGGATTAAATGAA	|||.||||||||||	AAGAATTAAATGAA	307	357	51	67	AAAAAAAAAAAAACAAAAAGCAAAACAAAACAAAAAAACAAAAAAGAAAAA	-0.167396	rmsk415584|AluSx1|AluSx1-SINE|AluSx1-Alu|Alu|exon-1	repeatMask-Alu	317	0.85	1	-14	-44	13_sheep	13_sheep	1	1	1	1	90	0	0	0	0	0	0	0	0	0	0	0	0	90	0	0	0	0
chr19	19808077	19808434	hsa-retrogene-44-34	90	-	24	32	357	TGGTTAATGATTGGCTGGGCAGAGTGGCTCACGCCTGTAATCCCAGCACTTTGGGAGGCCGAGGCGGGCGGATCACGAGGTCAGGAAATCGAGACCATCCTGGCTAACATGGTGAAACCCCGTCTCTACTAAAAATATAAAAAATTAGCCGGGCCTGGTGGCGGGTGCCTGTAGTCCCAGCTACTCGGGAGGCTGAGGCAGGAGAATGGTGTGAACCCGGGAGGCGGAGCTTGCAGTGAGCCGAGATCGCGCCACTGCACTCCGGCCTGGGCGACCTAGCGAGACTCCGTCTCAAAAAAAAAAAAAAAAAAAAAAAAAAAAAAAAAGTGGTTAATGATTCACTTGGTTAAGTAGCTC	#NAME?	-||||||||||||..|-|||..|-|||.||||	GTGGTTAATGATTCACTTGGTTA-AGTAGCTC	294	326	33	66	AAAAAAAAAAAAAAAAAAAAAAAAAAAAAAAAA	0.0906624	rmsk2255437|AluY|AluY-SINE|AluY-Alu|Alu|exon-1	repeatMask-Alu	314	0.88	1	-12	-31	1_human	8_baboon,13_sheep,12_cow,17_platypus,14_dog,3_bonobo,11_rat,7_rhesus,15_cat,16_opossum,2_chimpanzee,10_mouse,9_marmoset,5_orangutan,1_human,4_gorilla,6_crab_eating_macaque	17	201	4	0.235294	5106	90	87	87	90	90	87	95	90	60	44	51	31	33	49	51	40	36
chr2	27090416	27090764	hsa-retrogene-17-14	90	-	27	16	348	GATTTTCAAGCTGGCCGGGCGCAGTGGCTCACGCCCATAATCTCAGCACTTTGGGAGGCTGAGGCGGGTGGATCACGAGGTCAGGAGTTCAAGACCAGCCTGGCCAAGATGTTGAAACCCTGTCTCTACTAAAAATACAAAAATGAGCCGGGTGTGGTGGCAGGTGCCTGTAATCCCTGCTACTCGGGAGGCTGAGGCAGGAGAATCTTTTGAACCCGGGAGGCAGAGGTTGCAGTGAGCCAAGATCATGCCACTGCACTCCAGCCTGGGTGACAGAGTAAGACTTTGTCTCCAAAAAAAAAAAAAAAAAAAGAAAGAAAAAAGAAAAAAAAGATTTTCAAGCTGAGC	GATTTTCAAGCTG-GC	|||||||||||||-||	GATTTTCAAGCTGAGC	294	332	39	63	AAAAAAAAAAAAAAAAAAAGAAAGAAAAAAGAAAAAAAA	-0.229337	rmsk2418849|AluSg4|AluSg4-SINE|AluSg4-Alu|Alu|exon-1	repeatMask-Alu	320	0.92	1	-12	-16	9_marmoset	9_marmoset	1	1	1	1	90	0	0	0	0	0	0	0	0	90	0	0	0	0	0	0	0	0
chr1	51157406	51158554	hsa-retrogene-237-1	90	-	28	14	1148	GATGTTAAGACTTGGTTCAGGTGGGTCCTAGCAGCGGTGTCTTCTGAGGCTCTCCATGCCTTCTTCTTTTCACTTCCGGAAACATGGCCTCAGGGGTGGCCGTCTCTGATGGTGTCATCAAGGTGTTCAAGGACATGAAGATGCATAAGTCTTCAATGCCAGAGGAGGTGAAGAAGTGCAAGAAGGTGGTGTTCTTCTGCCTGAGTGAGGACAAGAAGAACATTATCCTGGAGGAGGGCAAGGAGATCCTXXXXXXCCTGTTCCTCCCCCTTCCCATGCTGCCAACTTCTAACCGCAATAGTGACTCTGCGATTGTCTGTTTAGTTCTATGCATAAATGGAATGCTGTGGAGATGATCCCTCCCTGTGCCAGCTGTTTCCTCTCCCTTTTCCCCTGATC…	GATGTTAAGACTTG	||||||||||||||	GATGTTAAGACTTG	1084	1134	51	62	AAAAAAAAAAAAAAAAAAGACAATAATAAAAAGACTAAAAAAAAGAAAAAA	1.16481	ENST00000440986.1|CFL1P2-201|ENSG00000213478.2|CFL1P2|processed_pseudogene|exon-1	pseudogene	684	0.6	1	-83	-381	1_human	12_cow,13_sheep,17_platypus,14_dog,11_rat,15_cat,16_opossum,10_mouse,1_human	9	10	3	0.333333	649	90	0	0	0	0	0	0	0	0	91	77	90	65	76	90	40	12
chr15	90787021	90787367	hsa-retrogene-44-35	90	-	30	15	346	GAGATGCCTAAAGTAGGCTGGGTGCGGTGGCTCACGCCTGTAATCCCAGCATTTTGGGAGGCCGAGGCGGGCGGATCACGAGGTCAGGAGATCGAGACCCTCCTGGCTAACGTGGTGAAACCCTCGTCTCTACTAAACATACAAAAAAAAATTAGCCGGGCGTGGTGGCGGGTGCCTATAGTCCCAGCTACTCGGGAGGCTGAGGCAGGAGAATGGCGTGAACCCGAGAGGCGGAGCTTGCAGTGAGCTGAGATCGCGCCACTGCACTCCAGCCTGGGCGACAGAGTGAGACTCCCGTCTCAAAAAAAAAAAAAAAAAAAAAAAAAAAAAAGAGATGCCTAAAGTA	GAGATGCCTAAAGTA	|||||||||||||||	GAGATGCCTAAAGTA	302	331	30	60	AAAAAAAAAAAAAAAAAAAAAAAAAAAAAA	-0.147635	rmsk1662519|AluY|AluY-SINE|AluY-Alu|Alu|exon-1	repeatMask-Alu	316	0.91	1	-15	-15	8_baboon	8_baboon	1	1	1	1	90	0	0	0	0	0	0	0	90	0	0	0	0	0	0	0	0	0
chrY	24664814	24664991	hsa-retrogene-203-2	90	+	36	38	177	CACCTGTAATCCCAGCAGTTTTGGAGGCCGAGGAGGTTGGATCTCTTCAGGTCAAGAGTTCGAAACCAGCCTGGCAAATATGGTGAAACACCATCTCTACTAAAAATACAAAAAAAAAAAAAAAAAAAAAAAATGATGGGCACTTGTAATCTCAGCTACTTGGGAGGCTGAGGCAGG	CACCTGTAATCCCAGC-AGTTTTGGAGGCCGAGG-AGG	|||.|||||||.||||-|.||.-||||||.||||-|||	CACTTGTAATCTCAGCTACTTG-GGAGGCTGAGGCAGG	102	133	32	54	AAAAATACAAAAAAAAAAAAAAAAAAAAAAAA	-0.0799869	rmsk5516230|AluSx1|AluSx1-SINE|AluSx1-Alu|Alu|exon-1	repeatMask-Alu	177	1	0.58	17	110	8_baboon	8_baboon,14_dog,7_rhesus,16_opossum,2_chimpanzee,9_marmoset,5_orangutan,4_gorilla,6_crab_eating_macaque	9	53	2	0.222222	1178	0	13	0	23	20	45	16	90	90	0	0	0	0	14	0	28	0
chrY	23031070	23031247	hsa-retrogene-203-3	90	+	36	38	177	CACCTGTAATCCCAGCAGTTTTGGAGGCCGAGGAGGTTGGATCTCTTCAGGTCAAGAGTTCGAAACCAGCCTGGCAAATATGGTGAAACACCATCTCTACTAAAAATACAAAAAAAAAAAAAAAAAAAAAAAATGATGGGCACTTGTAATCTCAGCTACTTGGGAGGCTGAGGCAGG	CACCTGTAATCCCAGC-AGTTTTGGAGGCCGAGG-AGG	|||.|||||||.||||-|.||.-||||||.||||-|||	CACTTGTAATCTCAGCTACTTG-GGAGGCTGAGGCAGG	102	133	32	54	AAAAATACAAAAAAAAAAAAAAAAAAAAAAAA	-0.208969	rmsk5513808|AluSx1|AluSx1-SINE|AluSx1-Alu|Alu|exon-1	repeatMask-Alu	177	1	0.58	17	110	8_baboon	8_baboon,9_marmoset,5_orangutan	3	3	2	0.666667	256	0	0	0	0	76	0	0	90	90	0	0	0	0	0	0	0	0
chr22	41163140	41163483	hsa-retrogene-44-33	90	+	48	29	343	TTAGCCAGGTTTTGGCCGGGCACGGTGGCTCACGCCTGTAATCCCAGCACTTTGGGAGGCCGAGGCGGGCAGATCACGAGGTCAGGAGATCGAGACCATCCCGGCTAAAACGGTGAAACCCCGTCTCTACTAAAAATACAAAAAATTAGCCGGGCGTAGTGGCGGGCGCCTGTAGTCCCAGCTACTTGGGAGGCTGAGGCAGGAGAATGGCGTGAACCTGGGAGGCGGAGCTTGCAGTGAGCCGAGATCCCGCCACTGCACTCCAGCCTGGGCGACAGAGCGAGACTCCGTCTCAAAAAAAAAAAAAAAAAAAAATTAGCCAGGTTTGGCCGGGCACAGTGGC	TTAGCCAGGTTTTGGCCGGGCACGGTGGC	||||||||||||-||||||||||.|||||	TTAGCCAGGTTT-GGCCGGGCACAGTGGC	295	315	21	42	AAAAAAAAAAAAAAAAAAAAA	-0.172283	rmsk3047201|AluYa5|AluYa5-SINE|AluYa5-Alu|Alu|exon-1	repeatMask-Alu	302	0.88	1	-13	-28	8_baboon	8_baboon	1	1	1	1	90	0	0	0	0	0	0	0	90	0	0	0	0	0	0	0	0	0
chr19	9127159	9127361	hsa-retrogene-230-1	90	-	58	59	202	GGGAGAGAGGGAGGGAAGGAGGGAGGGAGAGAGAGAAAGAAAGAGAAAGAAAGGAAAGGAAGAAAGAAAGAAAAAGGAGAAAGAAAGAAAGAAGGAAAGAGAAAAGAAAGAAAGAGAAAGAGAAAAAGAAAGAGGAGGGAGAGAGGGAGGGAGGGAAAGAAAAAGAAAGTAAGAAGAAAGAAAGAAAGAGAAAGAAAGAAAG	GGGAGAGAGGGAGGGAAGGAGGGAGGGAGA-GAGAGAAAGAAAGAGAAAGAAAGGAAAG	|||||.||||||..|||..||..||..|||-||.||||||||||||||||||||-||||	GGGAGGGAGGGAAAGAAAAAGAAAGTAAGAAGAAAGAAAGAAAGAGAAAGAAAG-AAAG	81	131	51	32	AAGAAAGAAAGAAGGAAAGAGAAAAGAAAGAAAGAGAAAGAGAAAAAGAAA	-0.281046	ENST00000305444.2|OR7G3-201|ENSG00000170920.2|OR7G3|protein_coding|upstr-1	upstr	202	1	0.4	89	209	15_cat	8_baboon,12_cow,17_platypus,14_dog,15_cat,1_human	6	7	1	0.166667	419	27	0	0	0	0	0	0	58	0	0	0	54	0	50	90	0	94
chr21	42899370	42899593	hsa-retrogene-96-3	90	-	58	54	223	GGGCACCTGTAGTCCCAGCTATTCGGGAGGATGGGGCAGGAGAATGGCTTGAACCCAGGAGGCGGAGGTTGCAGTGAGCCGAGATCGTGCCACTGCACTCTAGCCTGGCGACAGAGTGAGACTTTATCGCAAAAACAAAACAAAAAAACAAAAAATTAGCCAGGCGTGGTGGTGCATGCCTGTAATCCCAGTTACTTGGGAGGCTGAGGCAGGAGAATTGCTT	GG-GCA--CCTGTAGTCCCAGCTA-TTCGGGAGGATGGGGCAGGAGAATGGCTT	||-|||--||||||.||||||.||-||-||||||.||.|||||||||||.||||	GGTGCATGCCTGTAATCCCAGTTACTT-GGGAGGCTGAGGCAGGAGAATTGCTT	131	156	26	32	AAAAACAAAACAAAAAAACAAAAAAT	-0.151208	rmsk2979338|AluSc|AluSc-SINE|AluSc-Alu|Alu|exon-1	repeatMask-Alu	155	0.7	0.51	149	-68	9_marmoset	9_marmoset	1	1	1	1	90	0	0	0	0	0	0	0	0	90	0	0	0	0	0	0	0	0
chr2	232030756	232030891	hsa-retrogene-226	90	-	62	31	135	GATATGAAGACAAATTCAGACTTAGATACATCTATAACACGTATTATTGAAGAAGACACCAAATTCTTCAAATAAATAAAACAAAAAAGCCAAATAAAACAAATGATATGAAGACAAATTCAGACTTAGATACAT	GATATGAAGACAAATTCAGACTTAGATACAT	|||||||||||||||||||||||||||||||	GATATGAAGACAAATTCAGACTTAGATACAT	70	103	34	28	AAATAAATAAAACAAAAAAGCCAAATAAAACAAA	0.103805	ENST00000273009.10|DIS3L2-201|ENSG00000144535.20|DIS3L2|protein_coding|intron-5	antisenseAnno_intron	135	1	0	56595	676	6_crab_eating_macaque	8_baboon,6_crab_eating_macaque	2	2	2	1	180	0	0	0	0	0	90	0	90	0	0	0	0	0	0	0	0	0
chr1	23803165	23803368	hsa-retrogene-119-4	90	-	62	36	203	TTAGCTGGGTGTGGTGGCACGCACCTGTAATCCCAGCTACTCGGGAGACTGAGGCAGGAGAATTGCTTGAACCCAGGAGTCAGAGGTTGCAGTGAGCCAAGATCACGCCACTGTACTCCAGCCTGGCGACACAGTGAGACTCCCTCTCAAAAAAAAGAAAAGAAAAATTAGCTGGGTGTGGTGGCACACACCTGTAACCCCAG	TTAGCTGGGTGTGGTGGCACGCACCTGTAATCCCAG	||||||||||||||||||||.|||||||||.|||||	TTAGCTGGGTGTGGTGGCACACACCTGTAACCCCAG	149	167	19	28	AAAAAAAAGAAAAGAAAAA	-0.340405	rmsk50941|AluSx|AluSx-SINE|AluSx-Alu|Alu|exon-1	repeatMask-Alu	167	0.82	0.56	132	-36	9_marmoset	9_marmoset	1	1	1	1	90	0	0	0	0	0	0	0	0	90	0	0	0	0	0	0	0	0
chr4	174787477	174787662	hsa-retrogene-233	90	-	76	38	185	TAGTACAGCTTACAGGGTACAATATACAAATGAAAATGAGAAACAAAAATAGTACAGCTTACAGGGTACAATATACAAATGAAAATGAGAAACAAAAATAGTACAGCTTACAGGGTACAATATACAAATGAAAATGAGAAACAAAAATAGTACAGCTTACAGGGTACAATATACAAATGAAAATG	TAGTACAGCTTACAGGGTACAATATACAAATGAAAATG	||||||||||||||||||||||||||||||||||||||	TAGTACAGCTTACAGGGTACAATATACAAATGAAAATG	131	147	17	14	AAAATGAGAAACAAAAA	0.360521	ENST00000274093.8|GLRA3-201|ENSG00000145451.13|GLRA3|protein_coding|intron-2	intron	185	1	0.01	1153	20447	8_baboon	8_baboon,5_orangutan,4_gorilla	3	3	1	0.333333	226	0	0	0	74	62	0	0	90	0	0	0	0	0	0	0	0	0
chr5	116918701	116918826	hsa-retrogene-227	90	-	80	40	125	GTACAGGGGTATGTACATACAGGGGTGCCTACATTTAGTATGGGGTATGTACATTTAGTACAGGGGTATGCACACATGGCAAAAAGTACAGGGGTATGTACATACAGGGGTGCCTACATTTAGTA	GTACAGGGGTATGTACATACAGGGGTGCCTACATTTAGTA	||||||||||||||||||||||||||||||||||||||||	GTACAGGGGTATGTACATACAGGGGTGCCTACATTTAGTA	81	85	5	10	AAAAA	0.256624	intergenic	intergenic	0	0	0	0	0	8_baboon	8_baboon	1	1	1	1	90	0	0	0	0	0	0	0	90	0	0	0	0	0	0	0	0	0
chr5	5260212	5260334	hsa-retrogene-225	90	+	81	43	122	TTTTCTTACATTTCCAGAGTTTAAATCTTGTACTTTCATAGAAATATTCTTCTTCAAGAGGCTCAATATGTTAAAATAATTTTCTTACATTTCCAGAGTTTAAATCTTGTTCTTTCATAGAA	TTTTCTTACATTTCCAGAGTTTAAATCTTGTACTTTCATAGAA	|||||||||||||||||||||||||||||||.|||||||||||	TTTTCTTACATTTCCAGAGTTTAAATCTTGTTCTTTCATAGAA	73	79	7	9	AAAATAA	-0.0535902	ENST00000274181.7|ADAMTS16-201|ENSG00000145536.15|ADAMTS16|protein_coding|intron-17	intron	122	1	0.01	18021	2322	7_rhesus	8_baboon,7_rhesus,6_crab_eating_macaque	3	3	1	0.333333	288	0	0	0	0	0	100	90	98	0	0	0	0	0	0	0	0	0
chr10	6678446	6678581	hsa-retrogene-228	90	+	81	48	135	GCTTTTGGACCTGGGAAAATCTTCCTTAGTTTCTTTATCTGCCCACATTCTCCTTTGTTCCTGTTGCATGGAAATGAAGGGAAAACAAGCTTCTGGACCTGGGAAAATCTTCCTTAGTTTCTTTATCTGCACAAT	GCTTTTGGACCTGGGAAAATCTTCCTTAGTTTCTTTATCTGCCCACAT	||||.|||||||||||||||||||||||||||||||||||||.||-||	GCTTCTGGACCTGGGAAAATCTTCCTTAGTTTCTTTATCTGCACA-AT	82	88	7	9	AAAACAA	0.107165	rmsk454625|MIR3|MIR3-SINE|MIR3-MIR|MIR|exon-1	repeatMask-MIR	24	0.18	0.39	-111	38	13_sheep	13_sheep	1	1	1	1	90	0	0	0	0	0	0	0	0	0	0	0	0	90	0	0	0	0
chr19	21972656	21972883	hsa-retrogene-238-1	90	-	81	63	227	AGAGAAACCCTACAAATGTGAAGAATGTGGCAAAAGCTTTAGTACATTCTCAGTCCTTACTAAACATAAGGTAATTCATACTGGAGAGAAACCCTACAAATGTGAAGAATGTGGCAAAGCCTATAAGTGGTCCTCAACCCTTAGTTATCATAAGAAAATTCATACTGTAGAGAAACCCTACAAATGTGAAGAATGTGGCAAAGCTTTTAACCGATCTGCAATCCTTA	AGAGAAACCCTACAAATGTGAAGAATGTGGCAAAAGC-TTTAGTA-C-ATTCT-CAGTCCTTA	|||||||||||||||||||||||||||||||-|||||-||||--|-|-|-|||-||.||||||	AGAGAAACCCTACAAATGTGAAGAATGTGGC-AAAGCTTTTA--ACCGA-TCTGCAATCCTTA	152	158	7	9	AAGAAAA	-1.56839	ENST00000397126.9|ZNF208-201|ENSG00000160321.16|ZNF208|protein_coding|cds-4	cds	227	1	0.06	1924	1466	7_rhesus	7_rhesus	1	1	1	1	90	0	0	0	0	0	0	90	0	0	0	0	0	0	0	0	0	0
chr3	32866061	32866517	hsa-retrogene-229	90	-	84	57	456	TGGTGGCTCACGCCTGTAATCCCAGAACTTTGGGAGTGCGAAGAGGGCAGATCACTTGTTGACTAGCCTGGCCAACATGGTGAAACCCTGCCTCTACTAAAAATACAAAAATTAGTGTGGGGGCAGGCCCTGTAATCCTAGCTACTCGGGAGGCTGAGGCAGAATAGATTGAACCCAGGGGGCAGAGATTGCAGTGAGGCGAGATCACGCCACTGCACTCCAGCCCAGGAGACAGAGCAAGACTCCATCTCAAAACAGAACAAATAAACAACCAAACAAAAAGGCCTGGTGCAGTGGTTCACGCCTGTAATCCTAGTACAGGCGCATGCCTGTAATCCATCTCCAAAAAAAAAACAAAAATCCTGGAAGCATCATGTTTTAAAAGTAAGTCATGTTGTA…	TGGTGGCTCACGCCTGTAATCCCAGAACTTTGGGAGTGC-GAAG-AGGGCAGATCAC	|||||||||||||||||||||||||.||||||||||-||-||.|-|-||||||||||	TGGTGGCTCACGCCTGTAATCCCAGCACTTTGGGAG-GCTGAGGCA-GGCAGATCAC	381	388	8	6	AAAAGTAA	-0.0110784	rmsk3136016|AluSx1|AluSx1-SINE|AluSx1-Alu|Alu|exon-1	repeatMask-Alu	282	0.62	0.98	6	-174	8_baboon	8_baboon	1	1	1	1	90	0	0	0	0	0	0	0	90	0	0	0	0	0	0	0	0	0
chr10	26723525	26723647	hsa-retrogene-231	90	-	85	45	122	TCAGTTACAGATTTGGAACAGTGTTTGAACTGGACTGGCTCTCAGAGATGACCATGTCACTTCCCAGTTCGTAATAATCAGTTACAGATTTGGGACAGTGTTTGAACTGGACTGGCTCTCAG	TCAGTTACAGATTTGGAACAGTGTTTGAACTGGACTGGCTCTCAG	||||||||||||||||.||||||||||||||||||||||||||||	TCAGTTACAGATTTGGGACAGTGTTTGAACTGGACTGGCTCTCAG	73	77	5	5	AATAA	-0.369408	ENST00000376215.10|PDSS1-201|ENSG00000148459.16|PDSS1|protein_coding|intron-6	antisenseAnno_intron	122	1	0.04	158	3166	8_baboon	8_baboon,4_gorilla	2	2	1	0.5	158	0	0	0	68	0	0	0	90	0	0	0	0	0	0	0	0	0
chr10	32164988	32165129	hsa-retrogene-232	90	-	85	50	141	AGATGGAGAATGGGTCTGAATCCTGGGGCTCAAGATGGAATGAAGGATGGAGAATGGGTCTGAATCCTGGGGCTCAAGATGGGATGAAGAAGGATGGAGAATGGGTCTGAATCCTGGGGCACCAGATGGAATGAAGGATGG	AGATGGAGAATGGGTCTGAATCCTGGGGCTCAAGATGGAATGAAGGATGG	.||||||||||||||||||||||||||||.|.||||||||||||||||||	GGATGGAGAATGGGTCTGAATCCTGGGGCACCAGATGGAATGAAGGATGG	87	91	5	5	AAGAA	0.294176	rmsk503774|LTR33|LTR33-LTR|LTR33-ERVL|ERVL|exon-1	antisenseAnno_repeatMask-ERVL	40	0.28	0.16	209	-101	6_crab_eating_macaque	3_bonobo,6_crab_eating_macaque	2	2	1	0.5	120	0	0	30	0	0	90	0	0	0	0	0	0	0	0	0	0	0
chr18	78835257	78835418	hsa-retrogene-234-1	90	+	85	45	161	TCCAGAGTAATCCAGAGCTGCGCATTCATACACGACGCTAGACATAGCTAGAGAATAATCCAGAGTAATCCAGAGCTGCACGTTCATACACGATGCTAGACGTAGCTAGAGAATAATCCAGAGTAATCCAGAGCTGCACATTCATACACGACGCTAGACAT	TCCAGAGTAATCCAGAGCTGCGCATTCATACACGACGCTAGACAT	|||||||||||||||||||||.|||||||||||||||||||||||	TCCAGAGTAATCCAGAGCTGCACATTCATACACGACGCTAGACAT	112	116	5	5	AATAA	0.179706	intergenic	intergenic	0	0	0	0	0	5_orangutan	8_baboon,2_chimpanzee,5_orangutan	3	6	1	0.333333	478	0	83	0	0	90	0	0	83	0	0	0	0	0	0	0	0	0
chr10	113781275	113781413	hsa-retrogene-235	90	-	85	50	138	AGGGGTTTGGGAAGGAGGTGTTGGGAAGGAGGTGTTGGGAAGGAGGTGTCTGGGAAGGAGGTGTTTGGGAAAGAGGTGTTTGGGAAGGAGGTGTTGGGGAAGGAGGTGTTGGGAAGGAGGTGTTTGGGAAGGAGGTGT	AGGGGTTTGGGAAGGAGGTGTTGGGAAGGAGGTGTT-GGGAAGGAGGTGT	|||.|||.||||||||||||||||||||||||||||-|||||||||||||	AGGTGTTGGGGAAGGAGGTGTTGGGAAGGAGGTGTTTGGGAAGGAGGTGT	70	74	5	5	AAAGA	-0.975493	ENST00000361048.6|PLEKHS1-202|ENSG00000148735.15|PLEKHS1|protein_coding|utr3-12	antisenseAnno_utr3	138	1	0.08	1019	673	4_gorilla	12_cow,17_platypus,14_dog,11_rat,10_mouse,4_gorilla	6	6	1	0.166667	263	0	0	0	90	0	0	0	0	0	44	35	29	0	50	0	0	15
chr11	134093834	134094004	hsa-retrogene-236-1	90	-	85	50	170	GGAGGGTTCAGGAGAAGCTTTCCTCAGGAAGTGACATTTAAGGTGGAACATGATGAATAAGGAGGGTTCAGGAGAAGCTTCCCTCAGGAAGTGACATGTAAGGTGGAACATGATGAATAAGGAGGGTTCAGGAGAAGCTTCCCTCAGGAAGTGACATGTAAGATGGAACA	GGAGGGTTCAGGAGAAGCTTTCCTCAGGAAGTGACATTTAAGGTGGAACA	||||||||||||||||||||.||||||||||||||||.||||.|||||||	GGAGGGTTCAGGAGAAGCTTCCCTCAGGAAGTGACATGTAAGATGGAACA	116	120	5	5	AATAA	0.12722	rmsk928219|L2c|L2c-LINE|L2c-L2|L2|exon-1	antisenseAnno_repeatMask-L2	76	0.45	1	-61	-33	4_gorilla	4_gorilla	1	1	1	1	90	0	0	0	90	0	0	0	0	0	0	0	0	0	0	0	0	0
chr7	55871773	55873383	hsa-retrogene-243	89	+	5	10	1610	GTACAGAGCTAATCATGAATGCAAATGGCTTTGGGAGGGCTCACGTGTCCACTTAAAAACCTGCGGCAACACCACAAAGCCAAAAATGGATAATTACCACACAGAAAGAATTGCTGGAGAGATTGACATACCTGAGATGTCTGGGGATGGCAAGGAACAAAGAAGGGCAGAAGCTATCAGTATCAGCCACAGAGTAGGTGTCATCATGGTCCCCAGTGGCCTGTTCTGCAGAGGACACCAGCATTGCCACXXXXXXACCAACCTGGCCAACATGGTGAAACCCTGTCTCTACTAAAAATACAAAAATTAGCCAGGCGTGGTGGCATACGCCTGTAATTCCAGCTACTTGGGAGGCTGAGACAGGAGAATTGCTTGAGCCCAGGAGGCAGAGGTTGAAGT…	GTACAG-AGC	|--|||-|||	G--CAGCAGC	1561	1602	42	84	AAAAAAAAAAAAAAAAAAAAAAAAAAAAAAAAAAAAAAAAAA	-0.081252	rmsk4523357|AluSx|AluSx-SINE|AluSx-Alu|Alu|exon-1	repeatMask-Alu	313	0.19	1	-1276	-21	1_human	8_baboon,13_sheep,14_dog,15_cat,1_human	5	5	1	0.2	219	89	0	0	0	0	0	0	93	0	0	0	0	13	10	14	0	0
chr8	53163695	53163896	hsa-retrogene-129-5	89	-	9	7	201	AAAATTAACCGGGCGTGTTGGTGGGTGCCTGTAGTCCCAGCTACTCGGGAGGCTGAGGCAGGAGAATGGCTTGAACCCGGGAGGGTGGAGCTTGCAGTGAGCCGAGATCGCACCACTGCACTCCAGCCTGGGCGACGGAGCGAGACTCCGCCTCAAAAAAAAAAAAAAAAAAAAAAAAAAAAAAAAAAAAAAAAAAAAGTT	AAAA-TT	||||-||	AAAAGTT	155	194	40	80	AAAAAAAAAAAAAAAAAAAAAAAAAAAAAAAAAAAAAAAA	-0.119415	rmsk4802361|AluY|AluY-SINE|AluY-Alu|Alu|exon-1	repeatMask-Alu	198	0.99	0.61	129	-3	8_baboon	8_baboon,9_marmoset	2	2	1	0.5	118	0	0	0	0	0	0	0	89	29	0	0	0	0	0	0	0	0
chr12	51993667	51993816	hsa-retrogene-131-6	89	+	11	8	149	GAGACAGGAGAATCACTTGAACCCGGGAGGCGGAGGTTGCGGTGAGCCAAGATTGCGCCACTGCACTCCAGCCTGGGTGACAGAGTGAGACTCCTTCTAAAAAAAAAAAAAAAAAAAAAAAAAAAAAAAAAAAAAAAGGAAGAGCCAGG	GAGACAGG	|||.||||	GAGCCAGG	99	137	39	78	AAAAAAAAAAAAAAAAAAAAAAAAAAAAAAAAAAAAAAA	-0.0140251	rmsk1022804|AluSc|AluSc-SINE|AluSc-Alu|Alu|exon-1	repeatMask-Alu	129	0.87	0.41	184	-20	9_marmoset	9_marmoset	1	1	1	1	89	0	0	0	0	0	0	0	0	89	0	0	0	0	0	0	0	0
chr5	24504496	24504831	hsa-retrogene-44-38	89	-	15	10	335	GATTAACAGGCCGGGCACGGTGGCTCACGCCTGTAATCCCAGCACTTTGGGAGGCCGAGGTGGGCGGATCACGAGGTCAGGAGATCCAGACCATCCTGGCTAACACAGTGAAACCCCGTCTCTACTAAAATACAAAAAATTAGCCGGGCATGGTGGCGGGCGCCTGTAGTCCCAGCTACTCAGGAGGCTGAGGCAGGAGAATGGCGTGAACCTGGGAGGCAGAGGTTGCAGTGAGCCGAGATCGCGCCACTGCACTCCAGCCCGGGCGACAGAGCGAGATTCCATCTTAAAAAAAAAAAAAAAAAAAAAAAAAAAAAAAAAAAAAGATTAATAGG	GATTAACAGG	||||||.|||	GATTAATAGG	289	325	37	74	AAAAAAAAAAAAAAAAAAAAAAAAAAAAAAAAAAAAA	-0.0898154	rmsk3795737|AluY|AluY-SINE|AluY-Alu|Alu|exon-1	repeatMask-Alu	317	0.95	1	-8	-10	9_marmoset	9_marmoset	1	1	1	1	89	0	0	0	0	0	0	0	0	89	0	0	0	0	0	0	0	0
chr5	165783738	165784083	hsa-retrogene-44-39	89	+	17	21	345	CCGGCCAGGCGCGGTGGCTCACGCCTGTAATCCCAGCACTTTGGGAGGCTGAGGCGGGCGGATCACGAGGTCAGGAGATCGAGACCATCCTGGCTAACATGGTGAAACACCGTCTCTACTAAAAGTACAAAAAAATTAACCGGGCATGGTAGCGGGTGCCTGTGGTCCCAGCTACTCGGGAGGCTGAGGCAGGAGAATGGCGTGAACCCGGGAGGCGGAGCTTGCAGTGAGCCGAGATCGCGCCACTACACTCTAGGCTGGGCGAGAGCGAGAGCGAGACTCTGTCTCAAAAAAAAAAAAAAAAAAAAAAAAAAAAAAAAAAAACAGGCTGGGTGCGGTGGGTCA	CCGGCCAGGCGCGGTGGCTCA	|.|||..||.|||||||.|||	CAGGCTGGGTGCGGTGGGTCA	289	324	36	72	AAAAAAAAAAAAAAAAAAAAAAAAAAAAAAAAAAAA	-0.088206	rmsk4035212|AluY|AluY-SINE|AluY-Alu|Alu|exon-1	repeatMask-Alu	316	0.92	1	-2	-27	9_marmoset	9_marmoset	1	1	1	1	89	0	0	0	0	0	0	0	0	89	0	0	0	0	0	0	0	0
chr22	48235003	48235390	hsa-retrogene-244	89	-	19	27	387	GAAAGACATAGGAGGACAAGAAGAGAAAATCAAAGAAAAAGGAAGGAAGAGGAGAAAAAGGAGGGATAATGAATGGAAGCGGGGAGGAGAGAGGGAAGAATGAAGAAGAGAAAAGACCCTGGCCAACATGGTGAAACCTTGTCTCTCCTAAAAATACAAAAAAAAAAAAAAAAAAATAGGCGGGTGTGGTGGTGGGCGCCTGTCAATCCCAGCTGCTTGGGAGAATCGCTTGAACCCAGGAGGCGGAGGTTGCAGTGAGCTGAGATTGCACCACCGGACTCCAGCCTGGGCAACAAGAGTGAGACTCTGCCTCAAAAAAAAACCAAAAAAAAAAAAAAAAAAAAGAAAGAAAAGAAAAGAAAAGAAAAGAAAGGAGGGAAGGGAGAG	GAAA-GACATAGGAGGACAAGA-AGAG	||||-||-|-||||||.-|||.-||||	GAAAAGA-A-AGGAGGG-AAGGGAGAG	314	363	50	70	AAAAAAAAACCAAAAAAAAAAAAAAAAAAAAGAAAGAAAAGAAAAGAAAA	-0.0525532	rmsk3062386|AluSq|AluSq-SINE|AluSq-Alu|Alu|exon-1	repeatMask-Alu	226	0.58	1	-117	-44	17_platypus	17_platypus	1	1	1	1	89	0	0	0	0	0	0	0	0	0	0	0	0	0	0	0	0	89
chr16	52440726	52441074	hsa-retrogene-33-3	89	-	24	12	348	TACCATATAACCTGGCCAGGGGTAGTGGCTCACGCCTGTAATCACAGCACTTTGGGAGGCCGAGGTGGGCAGATCACGAGGTCAGGAGATCAAGACCATCCTGGCTAACATGGTAAAACCCTGTCTCTACTAAAAAATACAAAAAAATTAGCTGGGTGTGGTGGTGGGCACCTGTAGTGCCAGCTACTTGGGAGGCTGAGGCAGGAGAATGGCACAAACCCAGGAGGCAGAGGTTGCAGTGAGCTGAGATCGCGCCGCTGCACTCCAGCCTGGGTGACAGAGAGAGACTCCACCTCAAAAAAAAAAAAAAAAAAAAAAAAAAGAAAGAAAGAAAAATACCATATAACC	TACCATATAACC	||||||||||||	TACCATATAACC	297	336	40	65	AAAAAAAAAAAAAAAAAAAAAAAAAAGAAAGAAAGAAAAA	-0.100026	rmsk1792698|AluY|AluY-SINE|AluY-Alu|Alu|exon-1	repeatMask-Alu	323	0.93	1	-13	-12	9_marmoset	9_marmoset	1	1	1	1	89	0	0	0	0	0	0	0	0	89	0	0	0	0	0	0	0	0
chr3	47190035	47190407	hsa-retrogene-3-6	89	-	28	19	372	TAAGATATTCAGATGCTTGCCGGGCACGGTGGCTCGCGCCTGTAATCCCAGTACTTTGGGAGGCCAAGGCGGGCGGATCACTTGAGGTCAGGAGTTCAAGACCAGCCTGACCAACATGGAGAAACCCCGTCTCTACTAAAAATACAAAAAATTGGCCGAGGGTGGTGGCGCATGCCTGTAATCCCAGCTACTCGGGAGACTGAGGCAGGAGAATTGCTTGAACCTGGGAGGTGGAGGTTGCAGTGAGCCGAGATCACGCCTTTGTATTCCAGCCTGGGCAACGGGAATAAAACGACGTCTCAAAAAAAAAAAAAAAAAAAAAAAAAAAAAAAATATATATATATATATATATATATATATATTCAGATGCTT	TA-AGATATTCAGATGCTT	||-|.||||||||||||||	TATATATATTCAGATGCTT	302	339	38	61	AAAAAAAAAAAAAAAAAAAAAAAAAAAAAAAATATATA	-0.0550596	rmsk3162761|AluSp|AluSp-SINE|AluSp-Alu|Alu|exon-1	repeatMask-Alu	313	0.84	1	-18	-41	9_marmoset	9_marmoset	1	1	1	1	89	0	0	0	0	0	0	0	0	89	0	0	0	0	0	0	0	0
chr10	89834641	89835028	hsa-retrogene-245	89	+	32	21	387	TTAAAAATATAGAAAATTTATGTTGGGGTGTGGCGATTCATGCCTGTAATCCCAGCACTTTGGGAGGCCTAGGCGGGCAGATCACTTGAAGCCAGGAGTTCAAGATCCACTGACTAACATCATGAAACCCCATCTCTACCAAAAATACAAAAATTAGCTGGGCGTGGTGGCACATGCCTGTAATCCTAGCTACTTGGGAGGCTGAGGCATGAGAATCACTTGAATCTGGGAGGTGGAGGTTGCAGTGAGCCAAGATCATGCCATTGTACTCTAGCCTGGGTGATAGAGCAAGACTGTATCTCAAAAAAAAAAAAAAGAAACAAACAAACAACAACAACAAAAAACAAAAAAACTGTATATATAGAAATTTAAAATATAAAAATTTAT	TTAAAAATATAGAAAATTTAT	||.||||||||-|||||||||	TTTAAAATATA-AAAATTTAT	303	353	51	57	AAAAAAAAAAAAAAGAAACAAACAAACAACAACAACAAAAAACAAAAAAAC	0.0180604	rmsk603514|AluSz6|AluSz6-SINE|AluSz6-Alu|Alu|exon-1	repeatMask-Alu	303	0.78	1	-25	-59	15_cat	15_cat	1	1	1	1	89	0	0	0	0	0	0	0	0	0	0	0	0	0	0	89	0	0
chr14	19115570	19115724	hsa-retrogene-17-15	89	-	46	38	154	AAAAAAAGAAAGAAAGAAGAAAGAAAGGAAGGAAGGGAGGAAGGAAAGAAGGAAGGAAGGAAGGAAGAAAAAGAAAGAAAGAAAGAAAGAAAGAAAGAAAGAAAGAAAGAAAGAAAGAAAGAAAGAAAGAAAGAAAAGAAAGAAAGAAAGTAAG	AAAA-AAAGAAAGAAAGAA--GAAAGAAAGGAAGGAAG	.|||-||||||||||||||--|||||||||.|||.|||	GAAAGAAAGAAAGAAAGAAAAGAAAGAAAGAAAGTAAG	68	116	49	43	AAAAAGAAAGAAAGAAAGAAAGAAAGAAAGAAAGAAAGAAAGAAAGAAA	-0.246498	rmsk1356043|AluSx|AluSx-SINE|AluSx-Alu|Alu|exon-1	repeatMask-Alu	22	0.14	0.08	261	-132	3_bonobo	3_bonobo,5_orangutan,1_human	3	3	1	0.333333	249	83	0	89	0	77	0	0	0	0	0	0	0	0	0	0	0	0
chr9	64014591	64015874	hsa-retrogene-242	89	-	67	51	1283	CAGAGAAGCACGGCCTGGGTGCCCCACGGACGAAAGTGTGTTCCCATCAGTCCCTGCACTGGGACCAGGGACCCTGGTGTCCCTGGTTCGAGCTCAGGGTGTGCTTTGGCCGCTAATTGCACCCCAAGGGGGGCTTTGGGCGCACAAAGCCCATGAGGGGAAGGTGAAATTTGAGGGAGGAGAGGTGAGGCAACTGTCATAGAAAAAGAAAAAAAAAACCCGCGCCGTGGAGAGGTGGGGCCTGGGTCCCXXXXXXGCTCACCTCGGAGAAGCGGGCCCTGGGTCCCCCACGGACAAAAGTCCCTTCCCATCAGCGCTGCGCTGGGCCCCGGGGACACTAGCATCCCTGACTCGAAACCAGGGTGAGCCTCGGGCCCGCTAGGGGTACCCAAAGGAGGT…	CAGAGAAGCACG-GCCTGGGTGCCCCACGGACGAAAGTGTGTTCCCATCAG	|||||.||||-|-||.|||||.||||||.|||||||||||.||||||||||	CAGAGGAGCA-GAGCTTGGGTCCCCCACAGACGAAAGTGTCTTCCCATCAG	1218	1228	11	22	AAAAAAAAAAA	0.0868518	rmsk5054749|GSATII|GSATII-Satellite|GSATII-centr|centr|exon-1	repeatMask-centr	1283	1	0.45	670	923	2_chimpanzee	2_chimpanzee	1	1	1	1	89	0	89	0	0	0	0	0	0	0	0	0	0	0	0	0	0	0
chr22	32667904	32668090	hsa-retrogene-16-15	89	-	69	57	186	AGCTGGGCACGGTGGCTCACACCTGTAATCCCAGCACTTTGGGAGGCTGAGTCAGGCGGATCAGGTCAGGAGATGGAGACCATCCTGGCTAACAGGGTGAAACCCCGTCTCTACTAAAAATACAAAAAAATTAGCTGGGCACGGTGGTAGGCACCTGTAGTCCCAGCTACTCGGGAGGCTGAGGCA	AGCTGGGCACGGTGGCTCA--CACCTGTAATCCCAGC-ACTTTGGGAGGCTGAGTCA	|||||||||||||||-|-|--||||||||.|||||||-||-|.|||||||||||.||	AGCTGGGCACGGTGG-T-AGGCACCTGTAGTCCCAGCTAC-TCGGGAGGCTGAGGCA	116	130	15	20	AAAAATACAAAAAAA	-0.107826	rmsk3026218|AluY|AluY-SINE|AluY-Alu|Alu|exon-1	repeatMask-Alu	185	0.99	0.61	-1	118	8_baboon	8_baboon	1	1	1	1	89	0	0	0	0	0	0	0	89	0	0	0	0	0	0	0	0	0
chr6	94658715	94658837	hsa-retrogene-240	89	+	74	37	122	TACTGCTGTTGTTTCTCAATTCAAACAAATGTGATTACTGAATTTTGATTCAATTTCTTTCCATTATTTTTACATAAAAATAAAATACTGCTGTTGTTTCTCAATTCAAACAAATGTGATTA	TACTGCTGTTGTTTCTCAATTCAAACAAATGTGATTA	|||||||||||||||||||||||||||||||||||||	TACTGCTGTTGTTTCTCAATTCAAACAAATGTGATTA	76	85	10	15	AAAAATAAAA	0.106541	ENST00000689670.1|ENST00000689670|ENSG00000289178.1|ENSG00000289178|lncRNA|intron-3	antisenseAnno_intron	122	1	0	31316	31247	8_baboon	8_baboon	1	1	1	1	89	0	0	0	0	0	0	0	89	0	0	0	0	0	0	0	0	0
chr12	74294632	74294777	hsa-retrogene-52-3	89	+	77	41	145	TATATATTTAAATATATATATTTATATTACATATATTTAAATATATATATTTATATTACATATATATTTAAAAATATATATATTTATATTACATATTTAAAAAATATATATTTAAATATATATATTTATATTACATATATTTTAA	TATATATTTAAATATATATATTTATATTACATATA-TTTAA	|||||||||||||||||||||||||||||||||||-|||||	TATATATTTAAATATATATATTTATATTACATATATTTTAA	99	104	6	12	AAAAAA	0.332755	ENST00000663261.1|LINC02882-211|ENSG00000251138.7|LINC02882|lncRNA|intron-4	antisenseAnno_intron	145	1	0.01	8686	11780	6_crab_eating_macaque	9_marmoset,6_crab_eating_macaque	2	2	1	0.5	133	0	0	0	0	0	89	0	0	44	0	0	0	0	0	0	0	0
chr2	34659315	34659445	hsa-retrogene-239	89	+	77	41	130	ATATCTATCAGTGACTGTGATCGCTTCATTTTTTACATCCTGTATTGAAAATATTTTAAATCCAGAGAAGGGGAACAAAGAAAAGTAATATATCTATCAGTGACTGTGATCGCTTTATTTTTTACATCCT	ATATCTATCAGTGACTGTGATCGCTTCATTTTTTACATCCT	||||||||||||||||||||||||||.||||||||||||||	ATATCTATCAGTGACTGTGATCGCTTTATTTTTTACATCCT	74	84	11	12	AACAAAGAAAA	-0.290194	ENST00000650021.1|LINC01320-220|ENSG00000228262.10|LINC01320|lncRNA|intron-4	intron	130	1	0	274746	4328	8_baboon	8_baboon	1	1	1	1	89	0	0	0	0	0	0	0	89	0	0	0	0	0	0	0	0	0
chrY	6536762	6536970	hsa-retrogene-241-1	89	+	80	60	208	TTATATTTATGGGTGTCATAAAATACCGACGTATATGTTATATTCGTAGGTGTTGTAAAATACCGACGTATATGTTATATTCGTCAGTGTCGTCAAATACCGACGTACATGTTATATTCGTCGGTGTCATAAAATAACGACGTATATCTTATATTCGTTGGTGTCATAAAATACCAATGTATATGTTACATTCGTCGGTGTCGTAAAA	TTATATTTATGGGTGTCATAAAATACCGACGTATATGTTATATTCGTAGGTGTTGTAAAA	|||||||..|.||||||||||||||||.|.||||||||||.||||||.|||||.||||||	TTATATTCGTTGGTGTCATAAAATACCAATGTATATGTTACATTCGTCGGTGTCGTAAAA	131	137	7	9	AAAATAA	0.316967	intergenic	intergenic	0	0	0	0	0	4_gorilla	4_gorilla	1	2	1	1	128	0	0	0	89	0	0	0	0	0	0	0	0	0	0	0	0	0
chr9	138113137	138113392	hsa-retrogene-246	89	-	80	60	255	TGGGCACCTCCCCGTGCTCCCTCACGTCTCTCACAAGTTGGAGTTGGGCACCTCCTCGTGCTCCCTCACGTCTCCCACAAGATGGAGTTGGGCACCTCATTGTGCTCCCTCATGTATCCCATAAGATGGAGTTGGGCACCTCCCAGTGGAGTTGGGCACCTCCCCGAACTCCCTCATGCCTCTCAAAAGAAGGAGGTGTGCACGTCCCCGCGCTCCCTCACGTTCCCATAAGATGGAGTTGGGCACCTCCCCGTG	TGGGCACCTCCCCGTGCTCCCTCACGTCTCTCACAAGTTGGAGTTGGGCACCTCCTCGTG	||.||||.||||||.||||||||||||-||.||.|||.|||||||||||||||||.||||	TGTGCACGTCCCCGCGCTCCCTCACGT-TCCCATAAGATGGAGTTGGGCACCTCCCCGTG	185	191	7	9	AAAAGAA	-0.42519	ENST00000371372.6|CACNA1B-204|ENSG00000148408.14|CACNA1B|protein_coding|intron-40	antisenseAnno_intron	255	1	0.14	985	632	2_chimpanzee	17_platypus,3_bonobo,7_rhesus,2_chimpanzee,6_crab_eating_macaque	5	7	1	0.2	498	0	89	15	0	0	98	81	0	0	0	0	0	0	0	0	0	30
chr16	59165748	59165893	hsa-retrogene-248	89	+	80	55	145	TGCAAATGTTCTCTTCTAATATTTTAAGAAGAAATAGAGAGTCACCAACTTTATTGGACACCTGCTATATACTGGCCAATAAAAGTGCTATGCAAATTTTCTCTTTTAATATTCTAATAAGAAATAGAGAGTCACTAACTTTCTT	TGCAAATGTTCTCTTCTAATATTTTAAGAAGAAATAGAGAGTCACCAACTTTATT	|||||||.|||||||.|||||||.|||.|||||||||||||||||.||||||.||	TGCAAATTTTCTCTTTTAATATTCTAATAAGAAATAGAGAGTCACTAACTTTCTT	78	84	7	9	AATAAAA	0.126323	ENST00000657379.1|ENST00000657379|ENSG00000245768.7|ENSG00000245768|lncRNA|intron-3	intron	145	1	0	101497	33217	14_dog	14_dog	1	1	1	1	89	0	0	0	0	0	0	0	0	0	0	0	0	0	89	0	0	0
chr9	37727723	37727858	hsa-retrogene-247	89	+	84	42	135	GTGGAGAGAGGGCTCCGAATCAGGAGTCATGAGGAGGGAGGAAATGGACCCTTCAGGACTAGTCACTGGGTAGTTATGGGGGGTGATGAACAAGTGGAGAGAGGGCTCCGAATCAGGAGTCATGAGGAGGGAGGA	GTGGAGAGAGGGCTCCGAATCAGGAGTCATGAGGAGGGAGGA	||||||||||||||||||||||||||||||||||||||||||	GTGGAGAGAGGGCTCCGAATCAGGAGTCATGAGGAGGGAGGA	89	93	5	5	AACAA	-0.0172978	ENST00000377765.8|FRMPD1-202|ENSG00000070601.10|FRMPD1|protein_coding|intron-7	intron	135	1	0.02	3403	1869	9_marmoset	9_marmoset	1	1	1	1	89	0	0	0	0	0	0	0	0	89	0	0	0	0	0	0	0	0
chr11	5452282	5452552	hsa-retrogene-44-41	88	+	8	9	270	TCACGAGGTCAGGAGATCGAGATCATCCTGGCTAACACGGTGAAACCCCGTCTCTACTAAAACTACAAAAAAAATTAGCCGGGCATGGTGGCGGGAGCCTGTAGTCCCAACTACTCGGGAGGCTGAGGCAGAAGAATGGCGTGAACCCGGGAGGTGGAGTTGCAGTGAGCCGAGATTGCACCACTGCACTCCAGCCTGGGCAAAAGAGAGAGACTCTGTCTCAAAAAAAAAAAAAAAAAAAAAAAAAAAAAAAAAAAAAAAATCAACAGG	TC-ACGAGG	||-||-|||	TCAAC-AGG	223	262	40	80	AAAAAAAAAAAAAAAAAAAAAAAAAAAAAAAAAAAAAAAA	-0.0577541	rmsk693736|AluY|AluY-SINE|AluY-Alu|Alu|exon-1	repeatMask-Alu	252	0.93	0.81	60	-18	8_baboon	8_baboon	1	1	1	1	88	0	0	0	0	0	0	0	88	0	0	0	0	0	0	0	0	0
chr15	43187905	43189155	hsa-retrogene-256	88	+	11	13	1250	TATATACACACATACATACACATGAATCATCATTGCCTTCTTGAGATCTCACCACTTTAGTCCTACTAAAAGATGGGTGGTTGTTGGTTTTTTTTTGTTGTTGTTGTTGTTTTTTAAATTCCAATCTGTATGGAATGATACTTTAATAAAATTATGTGCTCGGATGTTGAATAAATGTCAAATTGCCATAAAAGTTTCTAAACACTCTCAGTCACTGCTTATCTCATCCCTGACTGGTCACAAACAGTTTXXXXXXATCTCTACTAAAAATACAAAAAATTAGCTGGGTGTGGTGGCGGGTGCCTGTAATCCCAGCTACTTGGGAGGCTGAGGCAGGAGAACTGCTTGAACCTGGGAGGTGGAGGTTGCAGTGAGCCAAGATTGCGCCATTGCACTCCA…	TATATACACA-CA	|||-|.||||-||	TAT-TCCACAGCA	1175	1225	51	77	AAAAAAAAAAAAAAAAAAAAAAAAAGAAAAAGAAAGAAAAGAAAAAGAAAA	0.217004	ENST00000566882.5|CCNDBP1-210|ENSG00000166946.14|CCNDBP1|protein_coding|exon-1	exon	704	0.56	0.41	-546	996	1_human	1_human	1	1	1	1	88	88	0	0	0	0	0	0	0	0	0	0	0	0	0	0	0	0
chr11	126259	126595	hsa-retrogene-17-16	88	-	14	7	336	AGGCCTTGGCCAGGCGTGGTGGCTCACGCCTGTAATCCCAGCACTTTGGGAGGGGGAGGCAGGCAGATCACGATGTCAGGAGATCGAAATCAGCCTGGCCAAGATGATGAAGCCCCGTCTGTACTAAAAATACAAAAATTAGCCGGACGTGGTAGCGTCCACCTGTAATCCTAGCTACCCGGAAGGCTGAGGCAGGAGAATGGCGTGAACCCGGCGGGAAGAGGTTGCAGTGAGCCAAGATCGCACCACTGCACTCCAGCCTGGGCAACAGAGCAAGACTCGGTCTCAAAAAAAAAAAAAAAAAAAAAAAAAAAAAAAAAAAAAGAGGAAGGCCTT	AGGCCTT	|||||||	AGGCCTT	288	324	37	74	AAAAAAAAAAAAAAAAAAAAAAAAAAAAAAAAAAAAA	0.0379792	rmsk685103|AluSg|AluSg-SINE|AluSg-Alu|Alu|exon-1	repeatMask-Alu	317	0.94	1	-7	-12	9_marmoset	9_marmoset	1	1	1	1	88	0	0	0	0	0	0	0	0	88	0	0	0	0	0	0	0	0
chr8	68114982	68115344	hsa-retrogene-129-6	88	-	16	8	362	GAAAATACTCGGTAATCAGCCGGGTGTTGTGGCTCATGCCTGTAATCCCAGCACTTTGGGAGGCCAAGGCAGGCGGATCACCTAAGGTCGGAAGTTCGAGACCAGCCTGACCAACTTGGAGAAACCCCGTCTCTACTAAAAAATACAAAATTAGCCGGGCGTGGTGGCGCATGCTTGTAATCCCAACTACTCAGGAGGCTAAGGCAGGAGAATTGCTTGAACCCAGGAGGCGGAGGTTGTGGTGAGCCGAGATCGTGCCATTGTACTCCAGCCTGGGCAACAAGAGCGAAACTCCAACTCAAAAAAAAAAAAAAAAAAAAAAAGAAAGAAAAGAAAAGAAAGAAAAGAAAAACAGAAAATAC	GAAAATAC	||||||||	GAAAATAC	302	352	51	72	AAAAAAAAAAAAAAAAAAAAAAGAAAGAAAAGAAAAGAAAGAAAAGAAAAA	-0.0846192	rmsk4828109|AluSp|AluSp-SINE|AluSp-Alu|Alu|exon-1	repeatMask-Alu	341	0.94	1	-18	-3	8_baboon	8_baboon,9_marmoset	2	2	1	0.5	166	0	0	0	0	0	0	0	88	78	0	0	0	0	0	0	0	0
chr1	182951836	182952214	hsa-retrogene-255-1	88	+	16	23	378	TATCAGATATGTATTTTCTATAAAAGAAAGTCATGCCACCAGGCACGGTGGCTCATGCCTGTAATCCCAACACTTTGGGAGGCCGAAGCGGGCAGATTACCTGAGGTCGGGAGTTCGAGTCCAGCCTGACCAACTGGAGAAACCCCATCTGTACTAAAAAAAAATACAAAATTAGCCAGGCGTGGTGGCTCATGCCTGTAATCCCAGCTACTCGGGAGGCTGAGGCAGGAGAATTGCTTGCACCGGGAGGCGGAGGTTGTGTGAGCCGAGATTGCCCCACTGCATTCCGGCATGGGCAACAAGAATGAAACTCCGTCTCCAAAAAAAAAAAAAAAAAAAAAAAAAAAAAAAAAAAATATATATATATATATATATATA	TATCAGATATGTATTT-TCTATA	|||-|.||||.|||.|-|.||||	TAT-ATATATATATATATATATA	321	356	36	72	AAAAAAAAAAAAAAAAAAAAAAAAAAAAAAAAAAAA	-0.0211968	rmsk323443|AluSp|AluSp-SINE|AluSp-Alu|Alu|exon-1	repeatMask-Alu	311	0.82	1	-38	-29	9_marmoset	9_marmoset	1	1	1	1	88	0	0	0	0	0	0	0	0	88	0	0	0	0	0	0	0	0
chr2	158822376	158822608	hsa-retrogene-251	88	+	18	14	232	GCTGGGAGTGAGCTGGGTTTGGAAGAAAGGAAGCACCCCGGGTCTGGCAGGCGTCCTGCGTAGTTCCACCAGGCGTTTAAGAACTGAGCAAAGCACTGTTTTCCGTGACAGACACTTGAGAGGGAGGCGGAGTGTCCTGTACAGTAAAACAAGGAGCTGGGATGTTAAAAAAAAAAAAAAAAAAAAAAAAAAACAAAAAACAAAAACGGAAGGTGGATGCTGGGAAGTAGAG	GCTGGG-AGT-GAG	||||||-|||-|||	GCTGGGAAGTAGAG	167	206	40	70	AAAAAAAAAAAAAAAAAAAAAAAAAAACAAAAAACAAAAA	0.061241	rmsk2646470|(A)n|(A)n-Simple_repeat|(A)n-Simple_repeat|Simple_repeat|exon-1	repeatMask-Simple_repeat	40	0.17	1	-166	-26	16_opossum	16_opossum	1	1	1	1	88	0	0	0	0	0	0	0	0	0	0	0	0	0	0	0	88	0
chr1	62686148	62686496	hsa-retrogene-44-43	88	-	18	9	348	GTTATTACTGGCCGGGCGCGGTGGCTCACGCCTGTAATCCCAGCACTTTGGGAGGCCGAGGCGGGTGGATCATGAGGTCAGGAGATCGAGACCATCCTGGCTAACAAGGTGAAACCCCGTCTCTACTAAAAAAAAAAAATACAAAAAATTAGCCGGGCGCGGTGGCGGGCGCCTGTAGTCCCAGCTACTCGGGAGGCTGAGGCAGGAGAATGGCGTGAACCCGGGAAGCGGAGCTTGCAGTGAGCCGAGATTGCGCCACTGCAGTCCGCAGTCCGGCCTGGGCGACAGAGCGAGACTCCGTCTCAAAAAAAAAAAAAAAAAAAAAAAAAAAAAAAAAAAGTTATTACT	GTTATTACT	|||||||||	GTTATTACT	305	339	35	70	AAAAAAAAAAAAAAAAAAAAAAAAAAAAAAAAAAA	-0.0873349	rmsk143263|AluYb8|AluYb8-SINE|AluYb8-Alu|Alu|exon-1	repeatMask-Alu	330	0.95	1	-9	-9	9_marmoset	9_marmoset	1	1	1	1	88	0	0	0	0	0	0	0	0	88	0	0	0	0	0	0	0	0
chr9	112996499	112996834	hsa-retrogene-44-42	88	+	20	10	335	GTTTTTTTATGGCCGGGCGCGGTGGCTCACGCCTGTAATCCCAGCACTTTGGGAGGCCGAGGCGGGCAGATCATGAGGTCAGGAGATCGAGACCATCCTGGCTAACACGGTGAAACCCCGTCTCTACTAAAAATACAAAAAATTAGCCGGGCGTGGTAGCGGGCGCCTGTAGTCCCAGCTACTCGGGAGGCTGAGGCAGGAGAATGGCGTGAACCTGGGAGGCGGAGCTTGCAGTGAGCCGAGATCGCGCCACTGCACTCCAGCCTGGGCGACAGAGCGAGACTCCGTCTCAAAAAAAAAAAAAAAAAAAAAAAAAAAAAAAAAAGTTTTTTTAT	GTTTTTTTAT	||||||||||	GTTTTTTTAT	292	325	34	68	AAAAAAAAAAAAAAAAAAAAAAAAAAAAAAAAAA	0.00618026	rmsk5146175|AluY|AluY-SINE|AluY-Alu|Alu|exon-1	repeatMask-Alu	311	0.93	1	-10	-14	6_crab_eating_macaque	8_baboon,16_opossum,10_mouse,9_marmoset,1_human,6_crab_eating_macaque	6	8	3	0.5	352	22	0	0	0	0	88	0	88	88	20	0	0	0	0	0	20	0
chr6	37090842	37091200	hsa-retrogene-185-3	88	-	21	13	358	TTCAAAGGTTGGCTGGGTGGGGTGGCTTACGCCTGTAATCCCAGCACTTTGGTAGGCAGAAGTGGGCAGATCACAAGGTCAGGAGTTCAAGACCAGCCTGGCCAATATGGTGAAACCCCATGTCTACTAAAAATACAAAAAAATTAGCAGGGTGTGGTGGCACATGCCTGTAATCCAGCTACTTGGGAGGCTGAGGCAAGAGAATTGCTTGAACCCGGGAGGAAGAGGTTGCAGTGAGCCAAGATCACGCCACTGCACTCCAGCCTGGGCGACAGGGCGAGACTGTCTCAAAAAAAAAAAAAATAAAAATAAAAATAAAAATAGAAAAAAATAAAAATAAAAAAATTCAAAGTTTGGC	TTCAAAGGTTGGC	|||||||.|||||	TTCAAAGTTTGGC	295	345	51	67	AAAAAAAAATAAAAATAAAAATAAAAATAGAAAAAAATAAAAATAAAAAAA	0.100972	rmsk4148598|AluSx3|AluSx3-SINE|AluSx3-Alu|Alu|exon-1	repeatMask-Alu	309	0.86	1	-10	-39	10_mouse	10_mouse	1	1	1	1	88	0	0	0	0	0	0	0	0	0	88	0	0	0	0	0	0	0
chr1	46406541	46406918	hsa-retrogene-92-2	88	-	23	14	377	GCCTGTGGATTTCCGGCCGGCGCGGTAACTCAAGCCTGTAATCCCAGCACTTTGGGAGGCCGAGGCGGGCGGATCACGAGGTCAGGAGATCCAGACCATCCTGGATAACACGGTGAAACCCCGTCTCTACTACTAAAAATACAAAAAAAATTAGCCGGGCGTGGTGCCGGGCGCCTGTAGTCCCAGCTACTCGGGAGGCTGAGGCAGGAGAATGGCGTGAACCCAGGAGAATGGCGTGAACCCGGGAGGCGGAGCTTGCAGTGAGCCGAGATCGCGCCACTGCACTCCAGCCTGAGGGACAGAGCGATACTCAGTCTCAAAAAAAAAAAAAAAAAGAAAGAAAGAAAAGGAAAAAAAAAAAAAGCCTGAGGATTTCC	GCCTGTGGATTTCC	|||||.||||||||	GCCTGAGGATTTCC	319	363	45	65	AAAAAAAAAAAAAAAAAGAAAGAAAGAAAAGGAAAAAAAAAAAAA	-0.0426782	rmsk107098|AluYm1|AluYm1-SINE|AluYm1-Alu|Alu|exon-1	repeatMask-Alu	334	0.89	1	-14	-29	9_marmoset	17_platypus,9_marmoset	2	2	1	0.5	153	0	0	0	0	0	0	0	0	88	0	0	0	0	0	0	0	65
chr4	110440231	110440579	hsa-retrogene-108-2	88	-	26	13	348	TAGTACCTACCTCGGCAGGGCATGGTGGCTCACGCCTGTAATCCCAGCATTTTGGGAGGCCGAAGCAGGTGGATCACCTGAGATCGGGAGTTGGAGACCAGCCTGAACAACATGGAGAAACCCCGTCTCTACTAAAAATACAAAATTAGCCAGGCATGGTGGCTCATGCCTGTAATCCCAGCTACTCGGGAAGCTGAGGCAGGAGAATCCTTGAACCCGGGAAGCGGAGGTTGTGGTGAGGTGAGATGTTGCCATTGCACTCCAGCCTGGGCAACAAGATCAAAAGTCTGTCTCAAAAAAAAAAAAAGAAAAAGAAAAAAAAAGAAAAGAAAAAATAGTACCTACCTC	TAGTACCTACCTC	|||||||||||||	TAGTACCTACCTC	295	335	41	62	AAAAAAAAAAAAAGAAAAAGAAAAAAAAAGAAAAGAAAAAA	-0.0632243	rmsk3622190|AluSp|AluSp-SINE|AluSp-Alu|Alu|exon-1	repeatMask-Alu	310	0.89	1	-13	-25	9_marmoset	9_marmoset	1	1	1	1	88	0	0	0	0	0	0	0	0	88	0	0	0	0	0	0	0	0
chr1	42277647	42277859	hsa-retrogene-16-16	88	+	26	33	212	TTAGCCGGGCGTAGTGGCGGGCGCCTGTAGTCCCAGCTACTTGGGAGGCTGAGGCGGGAGAATGGCGTGAACCCGGGAGGCGGAGCTTGCAGTGAGCCGAGATCCCGCCACTGCACTCCAGCCTGGGCGACAGAGCGAGACTCCGTCTCAAAAAAAAAAAAAAAAAAAAAAAAAAAAAAATCTGCTGGGCATGGTGGCAGGCGTCTATAGTC	T-TAGCCGGGCGTAGTGGCGGGCGCCTGTAGTC	|-|-||.||||.|.|||||.||||.||.|||||	TCT-GCTGGGCATGGTGGCAGGCGTCTATAGTC	150	180	31	62	AAAAAAAAAAAAAAAAAAAAAAAAAAAAAAA	-0.13559	rmsk97299|AluYa5|AluYa5-SINE|AluYa5-Alu|Alu|exon-1	repeatMask-Alu	179	0.84	0.58	132	-33	8_baboon	8_baboon,9_marmoset	2	3	1	0.5	196	0	0	0	0	0	0	0	88	71	0	0	0	0	0	0	0	0
chr1	43103074	43103416	hsa-retrogene-44-40	88	+	28	14	342	GATTATGTTTTTCTTGGCCGGGCACAGTGGCTTACGCCTGTAATCCCAGCACTTTGGTAGGCCAAGGTGGGCAGATGACGAGGTCAGGAGATCGAGACCATCCTGGCTAACACGGTGAAACCCTGTCTCTACTAAAAATACAAAAAAAATTAGCCAGGTGTGGTGGCGGGTGCCTGTAGTCCCAGCTACTCGGGAGGCTGAGGCAGGAGAATGGCGTGAACCCTGGAGGCAGAGGTGGCAGTTAGCCGAGATCTCACCACTGCACTCTAGCCTGGGTGACAGAGCAAGACTCCATCTCAAAAAAAAAAAAAAAAAAAAAAAAAAAAAAGATTATGTTTTTCT	GATTATGTTTTTCT	||||||||||||||	GATTATGTTTTTCT	299	328	30	60	AAAAAAAAAAAAAAAAAAAAAAAAAAAAAA	0.0388342	rmsk99284|AluY|AluY-SINE|AluY-Alu|Alu|exon-1	repeatMask-Alu	313	0.92	1	-15	-14	9_marmoset	8_baboon,9_marmoset	2	2	1	0.5	164	0	0	0	0	0	0	0	76	88	0	0	0	0	0	0	0	0
chr7	23441278	23441618	hsa-retrogene-16-17	88	+	28	14	340	GACACATATGTTAAGACCAGGCACGGTGGTTCACACCTGTAATCCCAGCACTTTGGGAGGCCGAGGTGGACGGATCATGAGGTCAAGAGATCGAGACCATCCTGGCCAACATGGTGAAACCCCATCTCTACTAAAAATACAAAAATTAGCTGGGCTTGGTGGTGCACGCCTGTAGTTCCAGCTACTTGGGAGGCTGAGGCAGGAGAATCGCTTGAACCCGGGAGGCCGAGGTTGCAGTGAGCTGAGATCGTGCCACTGCACTCCAGCCTGGGGACAAGAGTGAGACTCCATCTCTTAAAAAAAAAAAAAAAAAAAAAAAAAAAAAAGACACATATGTTAA	GACACATATGTTAA	||||||||||||||	GACACATATGTTAA	297	326	30	60	AAAAAAAAAAAAAAAAAAAAAAAAAAAAAA	0.00374411	rmsk4466567|AluSc|AluSc-SINE|AluSc-Alu|Alu|exon-1	repeatMask-Alu	312	0.92	1	-14	-14	9_marmoset	9_marmoset	1	1	1	1	88	0	0	0	0	0	0	0	0	88	0	0	0	0	0	0	0	0
chr12	8008844	8011999	hsa-retrogene-252	88	+	35	45	3155	AAGAACATTTGTGGCCAGGCATGGTGGCTCATTCCTGTAATCCCAATGCTTTGGGAGGCAGAGGCAGTCATATTGCTTGCTTGAGTCTAAGCTGGGCTTGAGTCCGAGAGTTTGAGACCAGCCTGGGCAACGTGGTGAAACCCTGTATCTACTAAAAATAGAAAAAATTAGGTCGGGGGAGAGGTGGGACACAGTGGCAGGTGCCTGTAGTCCCAGCTACATGGGAGGCTGAGGTGGGAGGATCACCTCAXXXXXXCTAAAAATACAAAAATTAGTGGGGCGTGGTGGCGGGTGCTTGTAGTCCCAGCTACTCAGGAGGCTGAGGCAGGAGAATTGCTTGAACCTGGGAGGCAGAGCTTGCAGTGAGCAGAGATCGTGCCACTGCACTCCAGCCTGGGC…	AAGAACA-T-T-TGTGGC-CAGGCATGGTGGCTCATTCCTGTAAT	|||||.|-|-|-|.||||-..|||..||||||||||.||||||||	AAGAATAGTATGTCTGGCTGGGGCGCGGTGGCTCATGCCTGTAAT	3070	3098	29	53	AAAAAAAAAAAAAAAAAAAAAAAGAAAAA	-0.0201431	rmsk949487|Tigger1|Tigger1-DNA|Tigger1-TcMar-Tigger|TcMar-Tigger|exon-1	repeatMask-TcMar-Tigger	511	0.16	1	-402	-2242	8_baboon	8_baboon	1	1	1	1	88	0	0	0	0	0	0	0	88	0	0	0	0	0	0	0	0	0
chr16	10739294	10739611	hsa-retrogene-257-1	88	-	36	28	317	CAGGTGCAGTGGCTCACACCTGTAATCCCAGCATTTTAGGAGGCCAAGGCAGGAGGATTGCTTGAGGCCAGGAGTTGGAGAACAGCATAGTGAGACCCTGTCTCTACAAAAAATTTAAAAATTAACTGGGCAAGGTGGTGCATGCCTGTAGTCCCAGCTACTTGGGAGGCCGAGGCAGGACGATTGCTGGAGTTGGAGGCTGCAATGAGCTGTTATCACAGTACTGCCCTCCAGCCTGGGCAGCAGAGTGACACCTTGTCTAAAAAAAAAAAAAAAAAAAAAAAAAAGGCCAGGCGCGATGGCTCACGCCTGTAATC	CAGGTGC-AGTGGCTCACACCTGTAATC	||||.||-|-||||||||.|||||||||	CAGGCGCGA-TGGCTCACGCCTGTAATC	262	287	26	52	AAAAAAAAAAAAAAAAAAAAAAAAAA	0.0266957	rmsk1719531|AluJr|AluJr-SINE|AluJr-Alu|Alu|exon-1	repeatMask-Alu	287	0.91	0.99	2	-30	8_baboon	8_baboon	1	1	1	1	88	0	0	0	0	0	0	0	88	0	0	0	0	0	0	0	0	0
chr11	85646520	85646744	hsa-retrogene-96-4	88	+	59	52	224	ATTAGCCAGGCGTGGTGGCAGGAGCCTGTAGTCCCAGCTACTTGGGAGGCTGAGGCAGGAGAATGCTGTGAACCCAGGAGGCGGGGCTTGCAGTGAGCCGAAATCACACCACTACACTCCAGCCTGGGTGACAGAACGAGACTCAGTCTCAAAAACAAAAAAAAAAATCAGCTGATCAGCTGGGCGTGGTGGCACACGCCTGTAATCCCAGCTACTCTGGAGGC	ATTAGCCAGGCGTGGTGGCAGGA-GCCTGTAGTCCCAGCTACT-TGGGAGGC	||.|||..||||||||||||-.|-|||||||.|||||||||||-|-||||||	ATCAGCTGGGCGTGGTGGCA-CACGCCTGTAATCCCAGCTACTCT-GGAGGC	151	167	17	29	AAAAACAAAAAAAAAAA	-0.0110339	rmsk841539|AluY|AluY-SINE|AluY-Alu|Alu|exon-1	repeatMask-Alu	167	0.75	0.56	132	-57	9_marmoset	9_marmoset	1	1	1	1	88	0	0	0	0	0	0	0	0	88	0	0	0	0	0	0	0	0
chr9	66263973	66265686	hsa-retrogene-260-1	88	-	63	59	1713	CGCCGCGGAGAAGCGGGGACTGGGTCCCCCCAGCGGACGAAAGTGTCTTCCCATCAGCCCTTGCGCTGGGCCACAGGGACCCTGGCTTCCCTGGTTCGAGCCCACAGTGCACCTCGGGCCGCTAGGTGTACCCCAAGGCAGACAGAAGGCCCATGAGGGGAAGGTGAGGTTTGAGGGAGGAGCGGTGAGGCACCTGTGGCAGAAAAAAAAACGCGCCACGGAGAAGCAGGGCATGGGTCCCCCACGGACGXXXXXXCCCCCACGGAAGAAAGTGTCTTCCCATCAGCCCCTGAGCTGGGCCCAGGGGACCCTGGCATCCCTGGTTCAAGACCAGGGTGCGCTTCGGGCCTCTTGGGGTACCCCATGGCGGGCAGAAAGCCTATGAGGGGAAGGTGAGGT…	CGCCGCGGAGAAGCGGGGACTGGGTCCCCCCAGCGGACGAAAGTGTCTTCCCATCAGCC	||||.|.|||||||.|||.||||||-||||||-.|||||||||||.|.||.||||.|||	CGCCACAGAGAAGCAGGGCCTGGGT-CCCCCA-AGGACGAAAGTGCCGTCTCATCCGCC	1639	1653	15	25	AAAAGAAAAAAAAAA	-0.191095	rmsk5057677|GSATII|GSATII-Satellite|GSATII-centr|centr|exon-1	repeatMask-centr	1713	1	0.39	1932	732	2_chimpanzee	2_chimpanzee	1	1	1	1	88	0	88	0	0	0	0	0	0	0	0	0	0	0	0	0	0	0
chr12	106148777	106148909	hsa-retrogene-250	88	+	75	40	132	TATATAAAAGTCACAAAAAGTCAGCTCCTTGAAAGATAAAGTCTATTTGACTGTATATCTAATGGCTCCAAAAAGAAATTGCATGTTTTACATATATAAAAGTCACAAAAAGTCAGCTCCTTAAAAGATAAA	TATATAAAAGTCACAAAAAGTCAGCTCCTTGAAAGATAAA	||||||||||||||||||||||||||||||.|||||||||	TATATAAAAGTCACAAAAAGTCAGCTCCTTAAAAGATAAA	70	78	9	13	AAAAAGAAA	0.0669599	intergenic	intergenic	0	0	0	0	0	9_marmoset	9_marmoset	1	1	1	1	88	0	0	0	0	0	0	0	0	88	0	0	0	0	0	0	0	0
chr11	10327362	10327516	hsa-retrogene-253	88	-	78	49	154	CTTGTTTTTCTGGAAATAAGCCAGTAAACTTATGCAAACTCATTGGCCTGAATTGCTAGTGAGACCACATATGTGTCCCATTCTTATCTAGCAGGAAAAAGGAAATTTGTTTTTCTGGAAATAAGCCAATAAACTTATGCAAGCTCACTGGCCT	CTTGTTTTTCTGGAAATAAGCCAGTAAACTTATGCAAACTCATTGGCCT	.||||||||||||||||||||||.|||||||||||||.||||.||||||	TTTGTTTTTCTGGAAATAAGCCAATAAACTTATGCAAGCTCACTGGCCT	96	105	10	10	AAAAAGGAAA	0.159518	ENST00000532250.5|AMPD3-215|ENSG00000133805.16|AMPD3|protein_coding|intron-1	antisenseAnno_intron	154	1	0.01	3053	9594	15_cat	15_cat	1	1	1	1	88	0	0	0	0	0	0	0	0	0	0	0	0	0	0	88	0	0
chr14	21378053	21378194	hsa-retrogene-259	88	+	79	47	141	GATGGAGCAGGATAATGTGGGGGGTGGAAGTGGGGAGTGAGGTTGCTTTTAAGCAACAGAATAAAATTCTGAGTGTGAGAAATTTAGAATAAAAGACTGGTAACAGGATAATGTGGGGGGTGGAAGTGGGGAGTGAGGTTG	GA-TGG-AGCAGGATAATGTGGGGGGTGGAAGTGGGGAGTGAGGTTG	||-|||-|.||||||||||||||||||||||||||||||||||||||	GACTGGTAACAGGATAATGTGGGGGGTGGAAGTGGGGAGTGAGGTTG	88	94	7	9	AATAAAA	-0.24301	rmsk1359934|HAL1|HAL1-LINE|HAL1-L1|L1|exon-1	repeatMask-L1	12	0.09	0.29	30	-129	9_marmoset	9_marmoset	1	1	1	1	88	0	0	0	0	0	0	0	0	88	0	0	0	0	0	0	0	0
chr10	496225	496349	hsa-retrogene-254-1	88	+	81	43	124	CGTGAGTGCTGAGTACACAGAACCAATGCATGCCCTCCCGTGTACTTAAAATCTCTACATTACTCTTAATACCCCAAACAACATGAGTGCTGAGTACACAGAACCAATGCATGCCCTCCCGTGT	CGTGAGTGCTGAGTACACAGAACCAATGCATGCCCTCCCGTGT	|.|||||||||||||||||||||||||||||||||||||||||	CATGAGTGCTGAGTACACAGAACCAATGCATGCCCTCCCGTGT	76	81	6	7	AAACAA	-0.0205218	ENST00000280886.12|DIP2C-201|ENSG00000151240.17|DIP2C|protein_coding|intron-1	antisenseAnno_intron	124	1	0	9695	193144	13_sheep	13_sheep,12_cow,3_bonobo,2_chimpanzee,5_orangutan	5	11	1	0.2	682	0	55	64	0	95	0	0	0	0	0	0	68	88	0	0	0	0
chr6	126380168	126380320	hsa-retrogene-249	88	-	83	44	152	CTATGACAGCCTTATTCCAGCTTCAGCTTGGACTTTGGTTCCCATTACTTTCAATTCAATACACAATTTGAAAGCAAGTCAGTTAATCTAAAAGGATATGTTTCAGTACTATGGCAGCCTTATTCCAGCTTCAGCTTGGACTTTGGTTCCCA	CTATGACAGCCTTATTCCAGCTTCAGCTTGGACTTTGGTTCCCA	|||||.||||||||||||||||||||||||||||||||||||||	CTATGGCAGCCTTATTCCAGCTTCAGCTTGGACTTTGGTTCCCA	90	94	5	5	AAAAG	0.21917	ENST00000651326.1|ENST00000651326|ENSG00000286215.1|ENSG00000286215|transcribed_processed_pseudogene|intron-6	intron	152	1	0	92146	73469	14_dog	14_dog	1	1	1	1	88	0	0	0	0	0	0	0	0	0	0	0	0	0	88	0	0	0
chr17	80613635	80613809	hsa-retrogene-258	88	-	83	44	174	GTCCACACAACACGTGGCCCAGCCCGAGTCCAACACCACTTCATTCAACCATAGAGAGCACCTGTGTCCACACAACACGCGGCCCAGCCCGAGTCCAACACCACTTCATTCAACAACAGAGAGCACCTGTGTCCACACAACACGCGGCCCAGCCCGAGTCCAACACCACTTCAT	GTCCACACAACACGTGGCCCAGCCCGAGTCCAACACCACTTCAT	||||||||||||||.|||||||||||||||||||||||||||||	GTCCACACAACACGCGGCCCAGCCCGAGTCCAACACCACTTCAT	112	116	5	5	AACAA	-0.131485	ENST00000574767.5|RPTOR-208|ENSG00000141564.15|RPTOR|protein_coding|intron-1	antisenseAnno_intron	174	1	0	11881	67844	4_gorilla	5_orangutan,4_gorilla	2	2	1	0.5	156	0	0	0	88	68	0	0	0	0	0	0	0	0	0	0	0	0
chr2	2034293	2034443	hsa-retrogene-220-2	88	+	83	44	150	TCTCCACCCTCCCAATGCGGGTGCAGAAGAGAGCTCCTAACTTCTCCCCAACAATCTCCACCCTCCAATGCGGGTGCAGAAGAGAGCTCCTAACTTCTCCCCAACAATCTCCACCCTCCAATGCGGGTGCAGAAGAGAGCTCCTAACTTC	TCTCCACCCTCCCAATGCGGGTGCAGAAGAGAGCTCCTAACTTC	||||||||||-|||||||||||||||||||||||||||||||||	TCTCCACCCT-CCAATGCGGGTGCAGAAGAGAGCTCCTAACTTC	103	107	5	5	AACAA	0.0112886	ENST00000648316.1|MYT1L-225|ENSG00000186487.21|MYT1L|protein_coding|intron-4	antisenseAnno_intron	150	1	0	31778	19534	2_chimpanzee	7_rhesus,2_chimpanzee	2	2	1	0.5	170	0	88	0	0	0	0	82	0	0	0	0	0	0	0	0	0	0
chr12	131036349	131036605	hsa-retrogene-261	88	-	83	54	256	GGTGCAGTGAGTGAGACCTGGTGTAGTGAGTGAGGCCCCATGCAGTGAGTGAGGCCCAGTGTAGCAAGTGAGGCCTGGTGCAGTGAGTGAGGCCCGGTGCAGTGAGTGAGACCTGGTGTAGTGAGTGAGGCCCCATGCAGTGAGTAAGGCCTGGGGCAGTGAGTGAGACCTGGAGCAGTAAGACCTGATGCAATAAGACCCTGGTGCAGTGAGTAAGACCCAGTGCAGTGAGTGAGGCCCCATGCAGTGAGTAAGG	GGTGCAGTGAGTGAGACCTGGTGTAGTGAGTGAGGCCCCATGCAGTGAGTGAGG	||||||||||||.|||||..|||.||||||||||||||||||||||||||.|||	GGTGCAGTGAGTAAGACCCAGTGCAGTGAGTGAGGCCCCATGCAGTGAGTAAGG	192	196	5	5	AATAA	-0.850428	ENST00000261654.10|ADGRD1-201|ENSG00000111452.13|ADGRD1|protein_coding|intron-13	antisenseAnno_intron	256	1	0	40195	22009	6_crab_eating_macaque	8_baboon,14_dog,15_cat,10_mouse,6_crab_eating_macaque	5	8	1	0.2	528	0	0	0	0	0	88	0	47	0	22	0	0	0	108	66	0	0
chr8	138028940	138029285	hsa-retrogene-129-8	87	-	9	7	345	ATAGAAATGTCAGTTTCAGACCGGGTGCAGTGGCTCACACCTGTAATCCCAGCACTTTGGGAGGCCGAGGTGGGCAGATCATGAGGTCAGGAGATAGAGACCATCCTAGTTAACATGGTGAAACCCCATCTCTACTAAAAATACAAAAAATTAGCTGGGCATGGTGGCATGCACCTGTAGTCCCAGCTACTTGGGAGGCTGAGGCAGGAGAATCGCTTGAACCCAGGAGGCAAAGGTTGCAGTGAGCTGAGATCCAGCCATTGCACTCCAGCCTGGGCGACAGAGCAAGACTCCATCTCAAAAAAAAAAAAAAAAAAAAAAAAAAAAAAAAAAAAAAAAAAGAAA	ATAGAAA	|.|||||	AAAGAAA	300	338	39	78	AAAAAAAAAAAAAAAAAAAAAAAAAAAAAAAAAAAAAAA	-0.148688	rmsk4955998|AluSc8|AluSc8-SINE|AluSc8-Alu|Alu|exon-1	repeatMask-Alu	281	0.81	1	-18	-46	9_marmoset	16_opossum,9_marmoset,1_human	3	3	1	0.333333	114	16	0	0	0	0	0	0	0	87	0	0	0	0	0	0	11	0
chr21	29447181	29447513	hsa-retrogene-44-47	87	+	9	7	332	AGACCAGCTGGGTGCCATGGCTCACACCTGTAATCCCAGCACTTTGGGAGGCCAAGGTGGGTGTATCATGAGGTCAGGAGATCGAGACCATCCTGGCTAACACGGTGAAACTCCGTCTCTACTGAAAATACAAAAAATTAGCCAGGCGTGGTGGTGGGTGCCTGTAGTCCCAGCTACTCGGGAGGCTGAGGCAGGAGAATGGCATGAACCCGGGAGGCGGAGCTTGCAGTGAGCCGAGACCCCACTACTGCACTCCATCCTGGGCAACAGAGTGAGACTCAGTCTCAAAAAAAAAAAAAAAAAAAAAAAAAAAAAAAAAAAAAAAGAGACCA	#NAME?	-||||||	GAGACCA	287	325	39	78	AAAAAAAAAAAAAAAAAAAAAAAAAAAAAAAAAAAAAAA	-0.130275	rmsk2954256|AluY|AluY-SINE|AluY-Alu|Alu|exon-1	repeatMask-Alu	310	0.93	1	-6	-16	9_marmoset	9_marmoset	1	1	1	1	87	0	0	0	0	0	0	0	0	87	0	0	0	0	0	0	0	0
chr16	7187397	7187745	hsa-retrogene-44-45	87	+	10	10	348	GAAAGCCCTTGGCCAGGCACGGTGGCTCACGCCTGTAATCCCAGCACTTTGAGAGGCCAAGGCGGGCTAATCACGAGATCAGGAGATCGAGACCATCCTGGCTAACACAGTGAAACCCCATCTCTACTAAAAATACAAAAAATTAGCCAGGCGTGGTGGCGGGCGCCTGTAGTCCCACCTACTCGGGAGGTTGAGGCAGGAGAATGGTGTGAACCCGGGAGGCAGAGCTTGCAGTGAGCCGAGATCGTGCCACTGCAGTCCAGCCTGGGCAACAGAATGAGACTCTGTCTCACAAAAAAAAAAAAAAAAAAAAAAAAAAAAAAAAAAAGGAAAAGAAAAGAAGCGCTT	GAAAGCCCTT	|||-||.|||	GAA-GCGCTT	294	339	46	77	AAAAAAAAAAAAAAAAAAAAAAAAAAAAAAAAAAAGGAAAAGAAAA	-0.106697	rmsk1710924|AluY|AluY-SINE|AluY-Alu|Alu|exon-1	repeatMask-Alu	311	0.89	1	-10	-27	8_baboon	8_baboon,9_marmoset	2	2	1	0.5	169	0	0	0	0	0	0	0	87	82	0	0	0	0	0	0	0	0
chr6	44469398	44469751	hsa-retrogene-3-7	87	+	14	7	353	AAAAAAGGTGAAATTCAGCTGGGCACGGTGGCTGACGCCTGTAATCCCAGCACTTTGGAAGGCCTAGGCGGGCGGATCACGAGTTCAGGAGATCGAGACCATCCTGGCTAACATAGTGAAACCCTGTCTCTCCTAAAAATACAAAAACAACATCAGCCCGGTGTGGTGGCGGGCGCCTGTAGTCCCAGCTGCTCAGGAGGCTGAGGCAGGAGAATGGCGTGAACCCGGGAGGCGGAGCTTGCTGTGAGCCGAGATCGCGCCACTGCACTCCAGCCTGGGCGACAGAGCAAGACTCCGTCTCAAAAAAAAAAAAAAAAAAAAAAAAAAAGAAAAGAAAAAGAAAAAGAAAAAAG	AAAAAAG	|||||||	AAAAAAG	302	345	44	73	AAAAAAAAAAAAAAAAAAAAAAAAAAAGAAAAGAAAAAGAAAAA	-0.137	rmsk4164355|AluY|AluY-SINE|AluY-Alu|Alu|exon-1	repeatMask-Alu	314	0.89	1	-17	-22	9_marmoset	9_marmoset,1_human	2	2	1	0.5	104	17	0	0	0	0	0	0	0	87	0	0	0	0	0	0	0	0
chr3	151783184	151783802	hsa-retrogene-265	87	-	15	15	618	AATAATTTTCATTTGAAAACATTTTTATTTAAAAACAATATATTGATGTGCCATTAATTAAGATTCTCAACAAGATAATCAGAAACAACAAAAATGTATCTCAGGAACTTTCCCATTTTCAATATTATAGGAATCTATAATTTAATACTATTAATATAAGCAAAATGATTTGTGCTATTTTTTTCATTGGTGGGGAAAGAGACCATCTAATCTGTGATTAAAAAGCAAAATCTCAGTCTGGACACGGTGGXXXXXXATTAGCCAGCATGGTGGCACACGCCTGTAATCCCAGCTACTGGGGAGGCTGAGGCAGGAGAATCGCTTGGACCTGGGAGGCAGAGGTTGCAGTGAGCCGAGATTGTGCCACTGCACTCCAGCCTGGCCAACTGCACTCCAGCC…	AATAATTTTCATTTG	||.||||.|.|||||	AAGAATTCTAATTTG	540	590	51	72	AAACAAAAAACAAAAAACAAAAAACAAAAAAAAAAAAAAAGAAAAAGAAAA	-0.0810251	rmsk3342300|AluSx|AluSx-SINE|AluSx-Alu|Alu|exon-1	repeatMask-Alu	353	0.57	1	-237	-28	16_opossum	16_opossum,4_gorilla	2	2	1	0.5	115	0	0	0	28	0	0	0	0	0	0	0	0	0	0	0	87	0
chr16	16132464	16132616	hsa-retrogene-108-3	87	-	15	15	152	CCAGGAGGCAGAAGTTGCAGTGAGCTGAGATCGGGCCCCTGCACTCTGGCCTTGGCAACAGAGTAAGACTCCATCTCAAAAAAAAAAAAAAAAAAAAAAAAAAAAACAACCAACCAAAAAACAAAAAAAGAACTTCTTCCAGGGGCCAGGAA	CCAGGAGGC-AG-AA	|||||-|||-||-||	CCAGG-GGCCAGGAA	79	129	51	72	AAAAAAAAAAAAAAAAAAAAAAAAAAAACAACCAACCAAAAAACAAAAAAA	-0.0921887	rmsk1733606|AluSz|AluSz-SINE|AluSz-Alu|Alu|exon-1	repeatMask-Alu	132	0.87	0.39	205	-20	9_marmoset	9_marmoset	1	1	1	1	87	0	0	0	0	0	0	0	0	87	0	0	0	0	0	0	0	0
chr13	19427051	19427396	hsa-retrogene-17-18	87	-	16	8	345	GAAAAGTGCCTCACGGCCGGGCACGGTGGCTCATGCCTGTAATCCCAGCACTTCGGGAGGCCAGGGTGGGTGGATCATGAGGTCAAGAGATCGAGACCATTCTGGCCAACATGGTGAAACCCCGTCTCCACTAAAAATACAAAAATTAGCTGGGCATGGTGGCACGTGCCTGTAGTCCCAGCTACTTGGGAGGCTGAGGCTGGAGAATCAGCTGAACCTGGGAGGCAGAAGTTGGCAGTGAGCCGAGATCATGCCACTGTACTCCAGCCTGGTGACAGAGTGAGACTCTGTCTCAAAAAAAAAAAAAAAAAAAAAAAGAAAAGAAAAGAAAAAAAAAGAAAAGTG	GAAAAGTG	||||||||	GAAAAGTG	295	337	43	71	AAAAAAAAAAAAAAAAAAAAAAAGAAAAGAAAAGAAAAAAAAA	-0.00140434	rmsk1193311|AluSc|AluSc-SINE|AluSc-Alu|Alu|exon-1	repeatMask-Alu	308	0.89	1	-14	-23	1_human	1_human	1	1	1	1	87	87	0	0	0	0	0	0	0	0	0	0	0	0	0	0	0	0
chr11	39280726	39281073	hsa-retrogene-129-9	87	+	16	8	347	GGTAAAAGGGGGCTGGGCACGGTGGCTCACGCCTGTAATCCCAGCACTTTGGGAGGCCAAGGCGGGTGGATCATGAGGTCAGCAGATCCAGACCATCCTGACTAACACGGTGAAACCCCGTCTCTACTAAAAATACAAAAAATTAGCCGGGCGTGGTGGCAGGCGCCTGTAGTCCCAGCTACTCAGGAGGCTGAGGCAGGAGAATGGCGTGAACCTGGAAGGCAGAGCTTGCAGTGGGCCGAGATCGCGCCACTGCACTCCAGACTGGGCAAAAGAGTGAGACTCCATCTCAAAAAAAAAAAAAAAAAAAAAAAAGAAAAGAAAAGAAAAGAAAAATAAGGTAAAAG	GGTAAAAG	||||||||	GGTAAAAG	292	339	48	71	AAAAAAAAAAAAAAAAAAAAAAAAGAAAAGAAAAGAAAAGAAAAATAA	-0.180932	rmsk755943|AluY|AluY-SINE|AluY-Alu|Alu|exon-1	repeatMask-Alu	310	0.89	1	-10	-27	6_crab_eating_macaque	8_baboon,9_marmoset,6_crab_eating_macaque	3	3	2	0.666667	262	0	0	0	0	0	87	0	87	88	0	0	0	0	0	0	0	0
chr19	21601560	21601908	hsa-retrogene-103-2	87	-	16	8	348	GCTACCAGAAGGCTGAGTGCGGTGGCTCACACCTATAATCCTTGCACTTTGGGAGGCTGAGGCAGGCAGATCACCTGAGGTTGGGAGTTCGAGATCAGCCTGATCAACACGGAGAAACCTCATCTCTACTAAAAATACAAACTTCGCTGGCCATGGTGGCCCATGCCTGTAATCCCTGCTACTCGGGAGGCTGAAGCAGGAGAATTGCTTGAACCTGGGAGGCGGAGGTTGCGGTGAGCTGAGATCAAGCTATTGCACTCCAGCCTGGGCAACAAGAGTGAAACTCTGTCTCAAAAAAAAACAAAAAAAACAAAAAAAAAACAAAAAAAAAAAAACCAAAGCTACCAG	GCTACCAG	||||||||	GCTACCAG	293	340	48	71	AAAAAAAAACAAAAAAAACAAAAAAAAAACAAAAAAAAAAAAACCAAA	-0.0739343	rmsk2258972|AluSp|AluSp-SINE|AluSp-Alu|Alu|exon-1	repeatMask-Alu	325	0.93	1	-10	-13	6_crab_eating_macaque	8_baboon,13_sheep,7_rhesus,9_marmoset,5_orangutan,1_human,6_crab_eating_macaque	7	64	3	0.428571	1483	14	0	0	0	22	87	42	87	87	0	0	0	14	0	0	0	0
chrY	57202554	57202903	hsa-retrogene-109-2	87	+	17	11	349	TCAAAAAGAAAGAGGGCAGGGCATGGTGGCTCACACCTGTAATCCCAGCACTTTGGGAGGCCGAGGCGGGCAGATCACGAGGTCAGGAGATTGAGATCATCCTGGTCAACGTGGTGAAACCCCGTCTCTACAAAACATATAAAAATTAGCTGGACATGGTGGCCTGCTCCTGTAGTGCCAGCTTTGGGAGGCTGAGGTAGGAGAATCGCTTGAACCATGGAGGCAGAGGTTGCAGTCAGCGGAGATTGCGCCACTGCACTCCAGCCTGGGTGACAGAGCGAGACGCCGTCTCCAAAAAAAAAAAAAAAAAAAAAAAAAACAAAAAGCAAAAAACAAAATCAAAAACAAA	TCAAAAAGAAA	|||||||.|||	TCAAAAACAAA	294	338	45	70	AAAAAAAAAAAAAAAAAAAAAAAAAACAAAAAGCAAAAAACAAAA	-0.0151779	rmsk5519997|AluSc|AluSc-SINE|AluSc-Alu|Alu|exon-1	repeatMask-Alu	308	0.88	1	-14	-27	9_marmoset	9_marmoset,6_crab_eating_macaque	2	2	1	0.5	103	0	0	0	0	0	16	0	0	87	0	0	0	0	0	0	0	0
chrX	156016034	156016383	hsa-retrogene-109-3	87	+	17	11	349	TCAAAAAGAAAGAGGGCAGGGCATGGTGGCTCACACCTGTAATCCCAGCACTTTGGGAGGCCGAGGCGGGCAGATCACGAGGTCAGGAGATTGAGATCATCCTGGTCAACGTGGTGAAACCCCGTCTCTACAAAACATATAAAAATTAGCTGGACATGGTGGCCTGCTCCTGTAGTGCCAGCTTTGGGAGGCTGAGGTAGGAGAATCGCTTGAACCATGGAGGCAGAGGTTGCAGTCAGCGGAGATTGCGCCACTGCACTCCAGCCTGGGTGACAGAGCGAGACGCCGTCTCCAAAAAAAAAAAAAAAAAAAAAAAAAACAAAAAGCAAAAAACAAAATCAAAAACAAA	TCAAAAAGAAA	|||||||.|||	TCAAAAACAAA	294	338	45	70	AAAAAAAAAAAAAAAAAAAAAAAAAACAAAAAGCAAAAAACAAAA	-0.0109371	rmsk5476407|AluSc|AluSc-SINE|AluSc-Alu|Alu|exon-1	repeatMask-Alu	305	0.87	1	-14	-30	9_marmoset	9_marmoset,6_crab_eating_macaque	2	2	1	0.5	103	0	0	0	0	0	16	0	0	87	0	0	0	0	0	0	0	0
chr14	18364600	18364943	hsa-retrogene-264-2	87	+	18	9	343	TCCCTGTGAGCCAGGTGCTGTGGCTCATGCCTGTAATCCCATCACTTTGGGAGGCCAAGGCGGGCAGATCATGAGGTCAGGAGATCAAGACCATCCTTGCTAACACAGTGAAACCCCGTCTCTACTAAAAATACAAAAAAAAATATTAGCCGGGCATGCTGGCGGGTGCCTGTAGTCCCAGCTACTCAGGAGGCTGAGGCAGGAGAATGGCGTGAACCCAGGAGGTGGAGCTTGCAGTGAGTGGAGAACCCACCACTGCACTCCAGCCTAGGCAACAGAGAGAGACTCCGTCAAAAAAAAAAAAAAAAAGAAAAAAGAAAAAAAAGAAAAAAAATCCCTGTGA	TCCCTGTGA	|||||||||	TCCCTGTGA	293	334	42	69	AAAAAAAAAAAAAAAAAGAAAAAAGAAAAAAAAGAAAAAAAA	-0.0520115	rmsk1355238|AluY|AluY-SINE|AluY-Alu|Alu|exon-1	repeatMask-Alu	315	0.92	1	-9	-19	6_crab_eating_macaque	8_baboon,7_rhesus,9_marmoset,5_orangutan,6_crab_eating_macaque	5	8	2	0.4	349	0	0	0	0	13	87	87	25	85	0	0	0	0	0	0	0	0
chr14	18974821	18974996	hsa-retrogene-266	87	-	20	45	175	GAGGCTGAGGGGGATGAATTGCTTGAGCCCAGGAGTTCAAGACCAGCCTGAGAAACATGGCAAAAACCTCATCTCTACTAAAAAAAAATAAAAATAAAAATAAAAATAAAAAGAAAGAAAGAAAAAAAAAACTGAGGTTGAGGTTGGAGGACCATCTGAGCTTCGGGAGGTCGAG	GAGGCTGAGGG-GGATGA--ATTGCTTGAGCC-CAGGAGTTCAAG	||||.|||||.-|||.||--||--||-||||.-|.||||.||.||	GAGGTTGAGGTTGGAGGACCAT--CT-GAGCTTCGGGAGGTCGAG	81	131	51	67	AAAAAAAATAAAAATAAAAATAAAAATAAAAAGAAAGAAAGAAAAAAAAAA	-0.161829	rmsk1355837|AluJb|AluJb-SINE|AluJb-Alu|Alu|exon-1	repeatMask-Alu	79	0.45	0.65	42	-96	9_marmoset	12_cow,11_rat,10_mouse,9_marmoset	4	4	1	0.25	134	0	0	0	0	0	0	0	0	87	15	16	16	0	0	0	0	0
chr17	9328755	9329096	hsa-retrogene-16-18	87	+	21	13	341	GATGGTGGCTGAGGCCGGATGCGGTGGCTCACGCCTGTAATCCCAGCACTTTGGGAGGCTGAGACGGGTGGATCACCTGAGGACAGGAGTTCAAGACCAGCCTGGCCAACATGGTGCAACTCCATCTCTACTAAAAGTACAAAAATTAGCCGGCTGTGGTGACAGGCACCTGTAGTCCCAGCTAGTCAGGAGTCTGAGGCAGAAGAATCACTTGAACCCAGGAGGTGGAGGTTGCAGTGAGCTGAGATCGCGCCACTGCACTTGAGCATGGGCGACAAGAGCGAGATTCCATCTCAAAAAAAAAAAAAAAAAAAAAAAAAAAAAAAAAGATGGTGTCTGAG	GATGGTGGCTGAG	|||||||.|||||	GATGGTGTCTGAG	296	328	33	66	AAAAAAAAAAAAAAAAAAAAAAAAAAAAAAAAA	-0.0466748	rmsk1902776|AluSx1|AluSx1-SINE|AluSx1-Alu|Alu|exon-1	repeatMask-Alu	313	0.92	1	-12	-16	9_marmoset	9_marmoset	1	1	1	1	87	0	0	0	0	0	0	0	0	87	0	0	0	0	0	0	0	0
chr12	127175886	127176226	hsa-retrogene-129-7	87	+	23	14	340	CTCATTGCTTCGGCCGGGCGCGGTGGCTCACGCCTGTAATCCCAGCACTTTGGGAGGCCGAGGCGGGCGGATCACGAGGTCAGGAGATTGAGACCATCCCGGCTAAAAAACGGTGAAACCCCGTCTCTACTAAAAATACAAAAAATTAGCCGGGCGTAGTGGCGGGCGCCTGTAGTCCCAGCTACTTGGGAGGCTGAGGCAGGAGAATGGCGTGAACCCGGGAGGCGGAGCTTGCAGTGAGCCGAGATCCCGCCACTGCACTCCAGCCTGGGCGACAGAGCGAGACTCCGTCTCAAAAAAAAAAAAAAAAAAAAAAAAAAAAAAAACTCATTGCTTCAGG	CTCATTGCTTC-GG	|||||||||||-||	CTCATTGCTTCAGG	295	326	32	64	AAAAAAAAAAAAAAAAAAAAAAAAAAAAAAAA	0.06586	rmsk1175759|AluYa5|AluYa5-SINE|AluYa5-Alu|Alu|exon-1	repeatMask-Alu	313	0.92	1	-11	-16	8_baboon	8_baboon,9_marmoset	2	2	2	1	174	0	0	0	0	0	0	0	87	87	0	0	0	0	0	0	0	0
chr6	38747353	38747695	hsa-retrogene-17-17	87	-	24	12	342	TGACAAACAGTGGCTGAGCGCGGTGGCTCACGCCAGTAATCCCAGCACTTTGGGCAGCCAAGGCGGGCAGATCACGAGGTCAGGAGTTCAAGACCAGCTTGGCCAACATAGTGAAACCTTGTCTCTACTAAACATACAAAAATTAGCTGGGTATGGTGGCATGTGCCTGTAGTCCCAGCTACTCAGGAGGCTGAGGCAGGAGAATTGCTTGAACCTGGGAGGTGGAGGTTGCAGTGAGCCAAGATCGCACCTCTGCACTCCAGCTTGAGCAACAGAGTGAGATTTTGCCTCAAAAAAAAAAAAAAAAAAAAGAAAAAGAAAAAAAGAAAATGACAAACAGTG	TGACAAACAGTG	||||||||||||	TGACAAACAGTG	292	330	39	63	AAAAAAAAAAAAAAAAAAAAGAAAAAGAAAAAAAGAAAA	-0.114531	rmsk4152176|AluSg|AluSg-SINE|AluSg-Alu|Alu|exon-1	repeatMask-Alu	319	0.93	1	-11	-12	9_marmoset	9_marmoset	1	1	1	1	87	0	0	0	0	0	0	0	0	87	0	0	0	0	0	0	0	0
chr4	114918344	114918600	hsa-retrogene-44-46	87	+	24	12	256	TAGAATCAAACCACAGGAAGAGGAATATCACACTCTGGGGACTGTTGTGGGGTGGGGGGAGGGGGGAGGGATAGCATTGGGAGATATACCTAATGCTAGATGACCAGTTAGTGGGTGCAGTGCACCAGCATGGCACATGTATACATATGTAACTAACCTGCACAATGTGCACATGTACCCTAAAACTTAAACTATAATAAAAAAATAAAAATAAATAAAAAAAAAATAAAATAAAAAATAAAAATAGAATCAAACC	TAGAATCAAACC	||||||||||||	TAGAATCAAACC	196	244	49	63	AATAAAAAAATAAAAATAAATAAAAAAAAAATAAAATAAAAAATAAAAA	0.0212238	rmsk3629313|L1PA2|L1PA2-LINE|L1PA2-L1|L1|exon-1	repeatMask-L1	200	0.78	1	-11	-45	9_marmoset	9_marmoset	1	1	1	1	87	0	0	0	0	0	0	0	0	87	0	0	0	0	0	0	0	0
chrX	68083037	68083385	hsa-retrogene-44-44	87	-	26	13	348	CTAGCAGAGGTTGAGGCCGGGCGCGGTGGCTCACGCCTGTAATCCCAGCACTTTGGGAGGCCGAGGCGGGTGGATCATGAGGTCAGGAGATCGAGACCATCCTGGCTAACAAGGTGAAACCCCGTCTCTACTAAAAATACAAAAAATTAGCCGGGCGCAGTGGCGGGCGCCTGTAGTCCCAGCTACTCGGGAGGCTGAGGCAGGAGAATGGCGTGAACCCGGGAAGCGGAGCTTGCAGTGAGCCGAGATTGCGCCACTGCAGTCCGCAGTCCGGCCTGGGCGACAGAGCGAGACTCCGTCTCAAAAAAAAAAAAAAAAAAAAAAAAAAAAAGAAACTAGCAGAGGTTG	CTAGCAGAGGTTG	|||||||||||||	CTAGCAGAGGTTG	303	335	33	61	AAAAAAAAAAAAAAAAAAAAAAAAAAAAAGAAA	-0.0276613	rmsk5326269|AluYb8|AluYb8-SINE|AluYb8-Alu|Alu|exon-1	repeatMask-Alu	317	0.91	1	-14	-17	9_marmoset	9_marmoset	1	1	1	1	87	0	0	0	0	0	0	0	0	87	0	0	0	0	0	0	0	0
chr18	73618741	73619095	hsa-retrogene-274-1	87	+	26	13	354	TCCATGGGCAGGGCCGTGTGCGGTGGCTCACCCCTGTAATCCCAGCACTTTGGGAGGCTGAGATGGGTGGATGGAGAGGTCAGGAGATGGAGACCATCCTGGCTAACACAGTGAAACCCTAGCTCTACTAAAAATTCAAAAAATTAGCCTAGCATGGTGGCAGGTACCTGTAGTCCCAGCTACTCAGGAGGCTGAGAAAGGAGAATGGCGTGAACCTGGGAGGCGGAGCTTGCAGTGAACCGAGATCACGCCACTGCACTCCAGCCTGGGCAACAAAGGGAGACTCGGTCTCAAAAACAAAACAAAACAAAACAAAAAACAAAAACAAAAACAAAAAAAACTCCATGGGCAGGG	TCCATGGGCAGGG	|||||||||||||	TCCATGGGCAGGG	293	340	48	61	AAAAACAAAACAAAACAAAACAAAAAACAAAAACAAAAACAAAAAAAA	-0.129228	rmsk2191239|AluY|AluY-SINE|AluY-Alu|Alu|exon-1	repeatMask-Alu	308	0.87	1	-11	-35	9_marmoset	9_marmoset	1	1	1	1	87	0	0	0	0	0	0	0	0	87	0	0	0	0	0	0	0	0
chr10	88808900	88809268	hsa-retrogene-52-4	87	-	32	16	368	TAAAATGTATGTATAGCCAGGCGCGGTGGCTCATGCCTGTAATCCCAGCACTTTGGGAGGTGGAGGCGGGTGGATCACCTGAGGTCGGGAGTTCAAGACCAGCCTGACCAACATGGAGAAACTCTGTCTCTACCAAAAATACAAAAATTAGCCAGGTGTGGTGGTGTATGCCTGTAATCCCAGCTACTTGGGAGGCTGAAGCAGGAGAATTGCTTGAACCCAGGAGGCGGAGGTTGCGGTGAGCTGAGATCCTACCACTGCACTCCAGCCTGGGCAACAAGTGCAAAACTCCACCTCAAAAATAAAATAAAATAAAATAAAATAAAATAAAATAAAATAAAATAAAATAAAATAAAATGTATGTATAG	TAAAATGTATGTATAG	||||||||||||||||	TAAAATGTATGTATAG	298	347	50	55	AAAAATAAAATAAAATAAAATAAAATAAAATAAAATAAAATAAAATAAAA	-0.217068	rmsk601591|AluSp|AluSp-SINE|AluSp-Alu|Alu|exon-1	repeatMask-Alu	283	0.77	1	-15	-70	9_marmoset	9_marmoset	1	1	1	1	87	0	0	0	0	0	0	0	0	87	0	0	0	0	0	0	0	0
chr15	85292995	85293332	hsa-retrogene-264-1	87	-	35	25	337	TTCAGGACCGGACGCAGTGGCTCACACCTGTAATCCCAGCATTTTGGGAGGCCGAGGCTGGTGGATCACTTGAGGTCAGGAGTTCAAGACCAGCCCGACCAAAATGGCGAAACCCCGTCTCTACTAAAAATACAAAAAATAGCTGGGCATAGTAGCCGGTGCTTGTAATCCCAGCTACTGGGGAGGCTGAGGCAGGGGAATCACTTGAACCCAGGAGGCAGAGGTTGCAGTGAGCTGAGATTGCATCACTGCACTCCAGCCTGGGCAACAAGAGTGAAACTCTATCTCAAAAAAAAAAAAAAAAAAAAAAAAAATTCAGGCCAGGCGCAGTGGCTCA	TTCAGGACC-GGACGCAGTGGCTCA	||||||-||-||-||||||||||||	TTCAGG-CCAGG-CGCAGTGGCTCA	289	314	26	52	AAAAAAAAAAAAAAAAAAAAAAAAAA	-0.0828206	rmsk1651243|AluSq|AluSq-SINE|AluSq-Alu|Alu|exon-1	repeatMask-Alu	309	0.92	1	-5	-23	6_crab_eating_macaque	8_baboon,7_rhesus,6_crab_eating_macaque	3	3	2	0.666667	261	0	0	0	0	0	87	87	87	0	0	0	0	0	0	0	0	0
chr19	21303554	21307194	hsa-retrogene-270-1	87	+	35	35	3640	AAAAGAAAAAAAATTAAAATAAATGAATAAATAAATAAAATTATAAAAAAGAAAAAGAAATAAAACATCTGAGTAACTGGAAAAAAGCATACAATATGCTGCCTACAAGAGACTGGTTTTAGCATTGCATTGAATAGACTGAAAGTAACGTAATAGAAAAAATTTATTTTTCATGCATATAGTAACCACAATTGGGTAAGGTAGTTATAATTATATTAGACATAATATGCTTTTAGTCAAGTACTAGCATXXXXXXAAAAGAAAAATAACATAACATAACATAACATAACATAACATAACATAACATAACATAACATAACATAAAACATAACATAACATAACATACATAAAATAAAATAAAATAAAATATAAAATAAAATATAAAATAAAATAAAATAT…	AAAAGAAAA-AAAATTAAAATA-AATGAA-TA-AA	||||.||||-|||||-||||||-|||.||-||-||	AAAATAAAATAAAAT-AAAATACAATAAAATACAA	3548	3598	51	52	AATAAAATAAAATAAAATATAAAATAAAAAATAAAATAAAATAAAATAAAA	0.0289818	rmsk2258338|L1M4c|L1M4c-LINE|L1M4c-L1|L1|exon-1	repeatMask-L1	863	0.24	1	-2206	-571	1_human	8_baboon,13_sheep,12_cow,17_platypus,16_opossum,9_marmoset,1_human,6_crab_eating_macaque	8	32	1	0.125	1063	87	0	0	0	0	67	0	54	67	0	0	18	41	0	0	50	12
chr12	48801634	48802629	hsa-retrogene-271	87	-	39	32	995	GCTGGGCATGGTGGCTCATGCCTGTAATCCCATCACTTTGGGAGGCCGAGGCGGGTGGATCACGAGGTCAGGAGATTGAGACCATCCTGGCTAACATGGTGAAACCCCGTCTCTACTAAAACACACACACACACACACACACACACACACACACACACACACACACACACACACACACTAGCCAGGCGTGACGGCAGGCGCCTGTAGTCCCAGCTACTTAGGAGGCTGAGGCAGGAGAATGGTGAGAACCXXXXXXTGACCAACATGGAGAAACACCGTCTCTACCAAAAATACAAAAATTAGCGGGGCGTGGTGGCAAGTGCCTGTAATCCCAGCTACTCGGGAGGCTAAGGCAGGAGACTTGCTTGAACCCGGGAGGCAGAAGTTGCATTGAGCCGA…	GCTGGGCATGGTGGCTCATGCCTGTAATCCCA	|||.|||||||||||.|.||||||||.|.|||	GCTAGGCATGGTGGCACTTGCCTGTAGTTCCA	939	962	24	48	AAAAAAAAAAAAAAAAAAAAAAAA	-0.0613841	rmsk1015063|AluSp|AluSp-SINE|AluSp-Alu|Alu|exon-1	repeatMask-Alu	307	0.31	1	-655	-33	9_marmoset	9_marmoset	1	1	1	1	87	0	0	0	0	0	0	0	0	87	0	0	0	0	0	0	0	0
chrX	23760787	23762182	hsa-retrogene-269	87	-	41	28	1395	GCCGGGCGTGGTGGCTCATGCCTGTAATCCCAGGACTTTGGGAGGCTGAGGCAGGTGGATCACCTGAGGTCAGGAGTTTGAGACCAGCCTGGCCAACATGGTGAAACCCCGTCTCTACTAAAAATACAAAAATTTTAGCCAGGCATGGTGGTGTATGCCTGTAATCCTAGCTACTCAAGAGGCTGAGGCAAGAGAATCACTTGAACCCGGGAAGCGGAGGTTGCAGAGAGCCGAGATTGCGCCATTGTACXXXXXXCAGCCTGGTCAACATGGTGAAACCCCGTCTCTACTAAAAATACAAAAACTAGCCGGGTAGTGGTGATATGTGCCTGTAATCCCAGCTACTTGGGAGGCTGAGGCAGGAGAATCTCTTGAGCCTAGGAAGTGGAGGTTGTGGTG…	GCCGGGCGTGGTGGCTCATGCCTGTAAT	||.|||.|||||||||||.|||||||||	GCTGGGTGTGGTGGCTCACGCCTGTAAT	1344	1366	23	46	AAAAAAAAAAAAAAAAAAAAAAA	0.072707	rmsk5253901|AluSx|AluSx-SINE|AluSx-Alu|Alu|exon-1	repeatMask-Alu	325	0.23	1	0	-1070	8_baboon	8_baboon	1	1	1	1	87	0	0	0	0	0	0	0	87	0	0	0	0	0	0	0	0	0
chr19	7102801	7102983	hsa-retrogene-142-2	87	-	41	33	182	GTGGCCGGGCGCGGTGGCTCATGCCTGTAATCCCAACACTTTGGGAGGCCGAGGTGGGCGGATCACCTGAGGTCGGGAGTTTGAGATCAGCCTGACCAACATGGAGAAACTCCATCTCTACTAAAAATACAAAAAAAAAAAAAAAAAAAAGAGCTGGGCGTGGTGGCACATGCCTGTAATCC	GTGGCCGGGCGCGGTGGCTCATGCCTGTAATCC	|.|-|.|||||.||||||.||||||||||||||	GAG-CTGGGCGTGGTGGCACATGCCTGTAATCC	123	150	28	46	AAAAATACAAAAAAAAAAAAAAAAAAAA	-0.25987	rmsk2220558|AluSx|AluSx-SINE|AluSx-Alu|Alu|exon-1	repeatMask-Alu	180	0.99	0.57	-2	136	8_baboon	8_baboon	1	1	1	1	87	0	0	0	0	0	0	0	87	0	0	0	0	0	0	0	0	0
chr7	102940168	102940521	hsa-retrogene-131-7	87	-	51	38	353	TCACTACATTTAGGCCAGGCATGGTGGCTCACGCCTGTAATCCCAGCACTTTGGGAGGCTGAGGTGGGCGGATCATGAGGTCAGGAGATAGAGACCATCCTGGCTAACACGGTGAAACCCTGTCTCTGCTAAAAATACAGAAAAATTAGCCGGGCGTGGTGGCGGGTGCCTGTAGTTCCAGCTACTTGGGAGGCTGAGGCAGGAGAATGGCGTGAACCTGGGAGGCGGAGCTTGCAGTGAGCCGAGATTGCACCATTGCACTCCAGCCTGGCAACAGAGCTAGACTCCATCTCAAAAAAAAAAACAAACAAAAAAAGTCACTACATTTGGCCAGGCGCGGTGGCTCATGCCTG	#NAME?	-|||||||||||-||||||||..|||||||||.|||||	GTCACTACATTT-GGCCAGGCGCGGTGGCTCATGCCTG	294	316	23	36	AAAAAAAAAAACAAACAAAAAAA	0.0152092	rmsk4609781|AluY|AluY-SINE|AluY-Alu|Alu|exon-1	repeatMask-Alu	304	0.86	1	-12	-37	9_marmoset	9_marmoset	1	1	1	1	87	0	0	0	0	0	0	0	0	87	0	0	0	0	0	0	0	0
chr1	40008416	40008573	hsa-retrogene-263	87	+	58	29	157	GTAATAGCCATTCTCAGGCATGGTGGCTCACATCTGCAATCCCATGCTTTGAGCTATGATTGTGCCACTGCACTTCAGCCTGGGTGACAGAGCGAGACCCTATCTCAAAAAATAAAATAAAATAAAAAGTAATAGCCATTCTCAGGCATGGTGGCTC	GTAATAGCCATTCTCAGGCATGGTGGCTC	|||||||||||||||||||||||||||||	GTAATAGCCATTCTCAGGCATGGTGGCTC	107	128	22	29	AAAAAATAAAATAAAATAAAAA	0.0137947	rmsk92044|AluJo|AluJo-SINE|AluJo-Alu|Alu|exon-1	repeatMask-Alu	79	0.5	1	-49	-29	8_baboon	8_baboon,15_cat,9_marmoset,5_orangutan	4	4	1	0.25	140	0	0	0	0	10	0	0	87	17	0	0	0	0	0	26	0	0
chrY	26581328	26581445	hsa-retrogene-262	87	+	73	39	117	TACTTGCTGTAAGGGCTGTGGGTACCAGAGTGGCACAGATGAGAGTAGAGCTCTGAGCCATGGTGGAAAATAGAAAAATACTTGCTATAAGGGCTGTGGGTACCAGAGTGGCACAGA	TACTTGCTGTAAGGGCTGTGGGTACCAGAGTGGCACAGA	||||||||.||||||||||||||||||||||||||||||	TACTTGCTATAAGGGCTGTGGGTACCAGAGTGGCACAGA	67	78	12	14	AAAATAGAAAAA	-0.150864	intergenic	intergenic	0	0	0	0	0	8_baboon	8_baboon,6_crab_eating_macaque	2	2	1	0.5	120	0	0	0	0	0	33	0	87	0	0	0	0	0	0	0	0	0
chr17	67565447	67565624	hsa-retrogene-276	87	-	75	60	177	CAAGTATACACACTGGAAAACATGGGAAACAAGTATACACACCGAAAAAACATGGAAAAACTAGCATACACACCGAAAAACATGGAAAACAAGTATACACACCAAAAAACATGGAAAAACTAGCATACACACCGAAAAACATGGAAAACTAATATACACACCAAAAACCATGGAAAA	CAAGTATACACACTGGAAAACATGGGAAAC-AAGTATACACACCGAAAAAACATGGAAAA	|.||.||||||||.|.|||||||||.||||-||-||||||||||-|||||.|||||||||	CTAGCATACACACCGAAAAACATGGAAAACTAA-TATACACACC-AAAAACCATGGAAAA	104	119	16	12	AAAAAACATGGAAAAA	-0.381638	ENST00000581322.6|PITPNC1-203|ENSG00000154217.16|PITPNC1|protein_coding|intron-4	antisenseAnno_intron	177	1	0.01	12561	11830	6_crab_eating_macaque	8_baboon,7_rhesus,16_opossum,5_orangutan,6_crab_eating_macaque	5	11	2	0.4	648	0	0	0	0	32	87	90	87	0	0	0	0	0	0	0	18	0
chr11	71187288	71187609	hsa-retrogene-272	87	-	76	53	321	CATGAGAAACCCTTGAACTGTGCTGAATAAAACATGAGAAACCCATGAACTGTGCTGAATAAAACATGAGAAACCCATGAACTGTCCTGAATAAAACATGAAAAACCCATGAACTGTCCTGAATAAAACATGAGAAACCCATGAAGTGTCCTGAATAAAACACGAGAAACCCATGAAGAACTGTCCCTGAATAAAACGTGAGAAACCCATGAAAAACTGTCTCCAAACAAAACATGAGAAACCCATGAAAAACTGTCCCCAAACAAAACATGAGAAACCCGTGAAGAACTGTCCCTGAATAAAACATGAGAAACCCATGAA	CATGAGAAACCCTTGAA---CTGTGC-TGAATAAAACATGAGAAACCCATGAA	||||||||||||.||||---||||.|-||||||||||||||||||||||||||	CATGAGAAACCCGTGAAGAACTGTCCCTGAATAAAACATGAGAAACCCATGAA	261	268	8	11	AAACAAAA	-0.0876946	ENST00000482659.2|SHANK2-212|ENSG00000162105.21|SHANK2|protein_coding|intron-2	intron	321	1	0.01	37087	12444	1_human	1_human	1	2	1	1	117	87	0	0	0	0	0	0	0	0	0	0	0	0	0	0	0	0
chr4	14072597	14072850	hsa-retrogene-273	87	+	77	56	253	CAACCCATATCTGCAGTAGCCAGTACAGGAATCCAACCCATAGCTACAGTAACCAGCCAGGAATCCAACCCATATCTACAGTAACCAGCTCAGGAGTCCATCCCTTATCTACAGTAGCCAGCCCAGGAGTCCAACACATATCTATAGTAACCAGCCTAGGAATCCAACCCATACCTACAGTAAAAAGTCTAGGAATTCAGCCCATATCTACAGTAACCAGCCCAGGAATCCAGCCCATATCTACAGTAACCAG	CAACCCATATCTGCAGTAGCCAGTACAGGAATCCAACCCATAGCTACAGTAACCAG	||.|||||||||.|||||.||||..||||||||||.||||||.|||||||||||||	CAGCCCATATCTACAGTAACCAGCCCAGGAATCCAGCCCATATCTACAGTAACCAG	182	186	5	10	AAAAA	-0.171163	intergenic	intergenic	0	0	0	0	0	10_mouse	17_platypus,10_mouse	2	2	1	0.5	139	0	0	0	0	0	0	0	0	0	87	0	0	0	0	0	0	52
chr1	91310701	91312966	hsa-retrogene-275	87	-	77	46	2265	TGAGGAAGAAGCAAAAGCAGAAACCCCGATAAGCCCATCAGATCTCATGAGACTTACTCACTATCACAAGAACAGCGCAAAAAAGACCAGCCCCCATGATTTGGTTACCTCCCCCTGGGTCCCTCCCACAACACATGGGAATTCTGGGAGATACAATTCAAGTTGGGATTTTGGTGGGGACACAGCCAAACCATATCATTCCACCCCTAGCCCCTCCAAATCTCATGTCCTCACATTTCAAAACCAATCAXXXXXXGGGTATCTTTTCAGCAATGTCCCCACTCTACTGGTACCAATTTACTATATTAATCTGTTTTCACACTGCTGATAAAGACATAGCTGATACTGGGAAGGAAAAGAGGTTTAATTGTACTTAACAGTTTCACATGGCTGGGGAGG…	TGAGGAAGAAGCAAAAGCAGAAACCC-CGATAAGCCCATCAGATCT	||||||||||||||||||||||||||-.|||||.||||||||||||	TGAGGAAGAAGCAAAAGCAGAAACCCTTGATAAACCCATCAGATCT	2215	2219	5	10	AAAAA	0.0849747	ENST00000370425.8|HFM1-201|ENSG00000162669.16|HFM1|protein_coding|intron-30	intron	2265	1	0.06	382	33639	7_rhesus	7_rhesus	1	1	1	1	87	0	0	0	0	0	0	87	0	0	0	0	0	0	0	0	0	0
chr18	74399344	74399462	hsa-retrogene-267	87	+	80	40	118	CGTTTCCCCATGCTTAGTGGTTCTCCTCTTCCTTTTCCTCCACCCGCAGCTGCATTTGGGGAATGGAGCCAGAAGAAACGTTTCCCCATGCTTAGTGGTTCTCCTCTTCCTTTTCCTC	CGTTTCCCCATGCTTAGTGGTTCTCCTCTTCCTTTTCCTC	||||||||||||||||||||||||||||||||||||||||	CGTTTCCCCATGCTTAGTGGTTCTCCTCTTCCTTTTCCTC	73	78	6	7	AAGAAA	-0.149044	intergenic	intergenic	0	0	0	0	0	2_chimpanzee	3_bonobo,15_cat,2_chimpanzee,9_marmoset	4	4	2	0.5	275	0	87	87	0	0	0	0	0	69	0	0	0	0	0	32	0	0
chr17	83121234	83121369	hsa-retrogene-268-1	87	-	82	56	135	TCTACCATCTGGGCTCTCCGGGACAGCAGGTCCAAAATAATCTACGATCTGGACTCTCCGGGACAGCGGGTCCAAAATAATCTACGATCTGGGCTCTCCGGGACACGGGATCCAAGATAATCTACGATCTGGGCT	TCTACCATCTGGGCTCTCCGGGACAGCAGG-TCCAAAATAATCTACGATCTGGACT	|||||.|||||||||||||||||||-|.||-|||||.||||||||||||||||.||	TCTACGATCTGGGCTCTCCGGGACA-CGGGATCCAAGATAATCTACGATCTGGGCT	76	80	5	5	AATAA	-0.140317	intergenic	intergenic	0	0	0	0	0	3_bonobo	3_bonobo,10_mouse	2	5	1	0.5	278	0	0	87	0	0	0	0	0	0	80	0	0	0	0	0	0	0
chr8	101339571	101339789	hsa-retrogene-20-2	86	-	8	14	218	TAAGCCTTAGCCGGGCGTGGTGGCGGGCTCCTGTAGTCCCAGCTAATAGGGAGGCTGAGGCAGGAGAATGGTGTGAACCTGGGAGGCGGAGCTTGCAGTGAGCCAAGAGCGCGCCACTGCACTCCGGCCTGGGTGACAAAGAGAGACTCCGTCTCAAAAAAAAAAAAAAGAAAAAGAAAAAAGAAAAAAAAAAAAAAAAAGAAACAAGCCATCAAGCC	TAAGCC-T-TAGCC	.|||||-|-.||||	CAAGCCATCAAGCC	156	204	49	78	AAAAAAAAAAAAAAGAAAAAGAAAAAAGAAAAAAAAAAAAAAAAAGAAA	-0.177987	rmsk4886011|AluYh3|AluYh3-SINE|AluYh3-Alu|Alu|exon-1	repeatMask-Alu	194	0.89	1	-6	-18	9_marmoset	9_marmoset	1	1	1	1	86	0	0	0	0	0	0	0	0	86	0	0	0	0	0	0	0	0
chr17	53632818	53633539	hsa-retrogene-279	86	-	14	7	721	CTGTTAGAGAAAAAAATGGGTTTGGGGTTTGCTTCTTATTAAAAGAAAAATTCCACCGAGAACTTTCACCCTTTCTAGCTGCCTAAAATAATTTCTTAATAATTCCTGTATTATTTCCCCCCTCAGGAGACATAAACCTAACTGCTGTTAGGCGGGTGTTGGATGATGATTCTTTCTGGCTACTTCCTGTTGAAAAGAGGCATCGTGTGGTGGGGACAACAGTTGGGCCTCCTCTTGAAGTTGATAAAGCXXXXXXCCATCCTGGCTAACACGGTGAAACCCTGTCTCTACTAAAAATACAAAAAATTAGCTGGGCGTGGTGGCGGGCGCCTGTGGTCCCAGCTACTCGGGTGGCTGAGGCAGGAGAATGGCGTGAACCCGGGAGGCGGAGGTTGCAGT…	CTGTTAG	|||||||	CTGTTAG	671	706	36	72	AAAAAAAAAAAAAAAAAAAAAAAAAAAAAAAAAAAA	0.0154666	rmsk1990788|AluY|AluY-SINE|AluY-Alu|Alu|exon-1	repeatMask-Alu	317	0.44	1	-389	-15	8_baboon	8_baboon,1_human,6_crab_eating_macaque	3	4	1	0.333333	218	24	0	0	0	0	85	0	86	0	0	0	0	0	0	0	0	0
chr13	72595216	72595554	hsa-retrogene-44-56	86	-	14	7	338	TCACGGATGGCCGGGCGCGGTGGCTCACGCTTGTAATCCCAGCACTTTGGGAGGCCGAGGCGGGCGGATCACGAGGTCAGGAGATCGAGACCATCCTGGCTAACACGGTGAAACCCCGTCTCTACTAAAAATACAAAAAAATTAGCCGGGCGTGGTGGCAGGCGCCTGTAGTCCCAGCTACTCGGGAGGCTGAGGCAGGAGAATGGCGTGAACCTGGGAGGCGGAGCTTGCAGTGAGCCGAGATTGCGCCACTGCACTCCCACCTGGGCCACAGAGCGAGACTCCGTCTCAAAAAAAAAAAAAAAAAAAAGAAAAAAAAAAAAAAGAAAAATCACGGA	TCACGGA	|||||||	TCACGGA	291	331	41	72	AAAAAAAAAAAAAAAAAAAAGAAAAAAAAAAAAAAGAAAAA	0.0410656	rmsk1285770|AluYi6_4d|AluYi6_4d-SINE|AluYi6_4d-Alu|Alu|exon-1	repeatMask-Alu	323	0.96	1	-8	-7	8_baboon	8_baboon	1	1	1	1	86	0	0	0	0	0	0	0	86	0	0	0	0	0	0	0	0	0
chr17	59281442	59281598	hsa-retrogene-284-1	86	-	14	7	156	AAAAAAGGCGGGGCATGGTGGCGGGTGCCTGTAGTCCCAGCTACTCGGGAGGCTGAGGCAGAGCTTGCAGTGAGCTGAGATCCAGCCTGGGCAACAGAGCAAGACTCCTTCGCAAAAAAAAAAAAAAAAAAAAAAAAAAAAAAAAAAAAAAAAAAG	AAAAAAG	|||||||	AAAAAAG	114	149	36	72	AAAAAAAAAAAAAAAAAAAAAAAAAAAAAAAAAAAA	0.120855	rmsk2002514|AluYh3|AluYh3-SINE|AluYh3-Alu|Alu|exon-1	repeatMask-Alu	155	0.99	0.95	8	-1	6_crab_eating_macaque	8_baboon,16_opossum,1_human,6_crab_eating_macaque	4	8	2	0.5	313	35	0	0	0	0	86	0	86	0	0	0	0	0	0	0	34	0
chrY	8071127	8071503	hsa-retrogene-18-2	86	+	16	38	376	TTACAACATATAACAGGCCGGGTGCGGTGGCTCATGCCTGTAATGCCAGCACTTTGGGAGGCTGAGATGGGAGGATCACGAGATCAGGAGATCGAGACCATCCTGGCTAACACAGGGAAACCCCATCTCTACTAAAAAATACAAAAAAAAAAAAAATTAGCCGGCATAGTGGTGGGTGCCTGTGCTCCCAGATACTCAGGAGGCTGAGGCAGGAGAATGGCGTGAATCCAGGAGGTGGGGCTTGCAGTGAGCCGAGATCACACCACTGCACTCCAGCCCGGGCGACAGAGCAAGACTCTATCTTAAAAAAAAAAAAAAAAAAAAAAAAAAAAAAAAAAATTACAGAATATACTGAACATCAGGGTAATGTGACTCA	TTAC--AACATA-T-AACAGGCCGGGTGCGGTGGCTCA	||||--||.|||-|-||||-.|.||||...|||.||||	TTACAGAATATACTGAACA-TCAGGGTAATGTGACTCA	305	339	35	70	AAAAAAAAAAAAAAAAAAAAAAAAAAAAAAAAAAA	0.0553979	rmsk5492097|AluY|AluY-SINE|AluY-Alu|Alu|exon-1	repeatMask-Alu	319	0.85	1	-15	-42	9_marmoset	9_marmoset	1	1	1	1	86	0	0	0	0	0	0	0	0	86	0	0	0	0	0	0	0	0
chr13	77286460	77286798	hsa-retrogene-129-10	86	+	16	8	338	TATATATAACAGGCTGGGTGCAGTGGCTCACGCCTGTAATCCCAGCACGTTGGGAGGCCGAGGCAGGCGGATCACGAGGTCAGGAGATCGAGACCATCCCGGCTAACACGGTGAAACCCCGTCTCTACTAAAAATACAAAAAAAAATTAGCCGGGCGCGGTGGCAGGTGCCTGTAGTCCCAGCTACTTGGGAGGCTGAGGCAGGAGAATGGCCTGAACCTGGGAGGCGGAGCTTGCAGTGAGCCGAGATGGCACCACTGCACTCCAGCCTGGGCAACAGAGCTAGACTCCGTCTCAAAAAAAAAAAAAAAAAAAAAAAAAAAAAAAAAAATATATATA	TATATATA	||||||||	TATATATA	296	330	35	70	AAAAAAAAAAAAAAAAAAAAAAAAAAAAAAAAAAA	-0.10146	rmsk1293988|AluY|AluY-SINE|AluY-Alu|Alu|exon-1	repeatMask-Alu	314	0.93	1	-11	-13	8_baboon	8_baboon	1	1	1	1	86	0	0	0	0	0	0	0	86	0	0	0	0	0	0	0	0	0
chr7	64337713	64338063	hsa-retrogene-108-4	86	-	18	9	350	TACTCAGCAGACTGGGCACAGTGGCTCATACCTATAATCCTAGCATTTTGGGAGGCCAAGGCAGGCAGATCACCTGAGGTTGGGAGTTCGAGACCAGCCTGACCAATATGGAGAAACCCTGTCTCTACTAAAAAATACAAAATTAGCCGGGTGTGGTGGCACATGCCTGTAATCCCAGCTACTAGGGAGGCTGAGGCAGAAGAATCGCTTGAACCTGGGAGGCGGAGGTTGCAGGGAGCCGAGATCGTGCCATTGCACTCCAGCTTGGGCAACAAGAGCAAAACTCTGTCTCAAAAAAAAAAAAAAACCAAAAAAAACAAAACAAAACAAAACAAAAAAAATACTCAGCA	TACTCAGCA	|||||||||	TACTCAGCA	293	341	49	68	AAAAAAAAAAAAAAACCAAAAAAAACAAAACAAAACAAAACAAAAAAAA	0.0466586	rmsk4531420|AluSp|AluSp-SINE|AluSp-Alu|Alu|exon-1	repeatMask-Alu	313	0.89	1	-9	-28	1_human	15_cat,9_marmoset,1_human	3	3	2	0.666667	221	86	0	0	0	0	0	0	0	86	0	0	0	0	0	49	0	0
chr8	104173603	104173850	hsa-retrogene-44-48	86	-	20	10	247	TCAGAAGAGCCTGGCTAACACTGTGAAACCCCGTCTCTACTAAAAATACAAAAAATTAGCCAGGCATGGTGGCGGGTGCCTGTAGTCCCAGCTACTCGGGAGGCTGAAGCAGGAGAATGGCGTGAACCCGGGAGGTGGAGCTTGCAGTGAGCCAGGATCGCACCACTGCACTCCAGCCTGGGCGACAGAGCGAGACTCCATCTCAAAAAAAAAAAAAAAAAAAAAAAAAAAAAAAAATCAGAAGAGC	TCAGAAGAGC	||||||||||	TCAGAAGAGC	205	237	33	66	AAAAAAAAAAAAAAAAAAAAAAAAAAAAAAAAA	-0.0417005	rmsk4891614|AluY|AluY-SINE|AluY-Alu|Alu|exon-1	repeatMask-Alu	228	0.92	1	-9	-10	8_baboon	8_baboon	1	1	1	1	86	0	0	0	0	0	0	0	86	0	0	0	0	0	0	0	0	0
chr2	38766572	38766905	hsa-retrogene-131-8	86	+	20	10	333	CAGAAGTTGCGCCGGGCATGGTGGCTCACGCCTGTAATCCCAGCACTTTGGGAGGCCGAGGCGGGGGGATCACGAGGTCAGGAGATTGAGACCATCCTGGCAAACACGGTGAAACCGTCCCTACTAAAAAATACAAAAAAATTAGCCGGGCATGGTGGCGGGCACCTGTAGCCCCAGCTACTTGGGAGGCTGAGACAGGAGAATGGTGTGAACCCGGGAGGCAGAGCTTGCAGTGAGTGGAGATCACGCCACTGCCCTCCAGCCTGGGCGACAGAGCGAGACTCTGTCTCAAAAAAAAAAAAAAAAAAAAAAAAAAAAAAAAACAGAAGTTGC	CAGAAGTTGC	||||||||||	CAGAAGTTGC	291	323	33	66	AAAAAAAAAAAAAAAAAAAAAAAAAAAAAAAAA	-0.0635581	rmsk2441234|AluY|AluY-SINE|AluY-Alu|Alu|exon-1	repeatMask-Alu	310	0.93	1	-10	-13	9_marmoset	9_marmoset	1	1	1	1	86	0	0	0	0	0	0	0	0	86	0	0	0	0	0	0	0	0
chr2	241474012	241474360	hsa-retrogene-44-52	86	+	20	10	348	GATAGAGCTGCAGGCCGGGCGCGGTGGCTCACGCCTGTAATCCTAGCACTTTGGGAGGCCGAGGCTGGCAGATCACGAGGTCAGGAGATCGAGACCATCCTGGCTAACACAGTGAAACCCCGTCTCTACTAAAAATACAAAAAATTAGCCGGGCGTGGTGGCGGGTGCCTGTAGTCCCAGCTACTCGGGAGGCTGAGGCAGGAGAATGGCATGAACCCGGGAGGCGGAGCTGAGCTTGCAGTGAGCCGAGATCGTGCCACTGCACTCCAGCCTGGGCGACAGAGCGCAGAGCGAGATTCCGTCTCAAAAAAAAAAAAAAAAAAAAAAAAAAAAAAAAAGATAGAGCTG	GATAGAGCTG	||||||||||	GATAGAGCTG	306	338	33	66	AAAAAAAAAAAAAAAAAAAAAAAAAAAAAAAAA	-0.00820436	rmsk2790127|AluY|AluY-SINE|AluY-Alu|Alu|exon-1	repeatMask-Alu	323	0.93	1	-12	-13	9_marmoset	9_marmoset	1	1	1	1	86	0	0	0	0	0	0	0	0	86	0	0	0	0	0	0	0	0
chr14	50287652	50291246	hsa-retrogene-281	86	+	20	10	3594	ATTTTTAGTTGACACATAATTATATTTTTATTTTTTTCCTTTTTTTTTTTTTTTTTTTTTTTTGAGACAGAGTCTCACTCTGTTGCCCATGCTGGAGTGCAGTGGTGCGATCTTGGCTCACTGCAACCTCTGCCTCCCAGGTTCAAGCGATTCTCCTGCCTCAGCCTCCCAAGTAGCTGGGACTACAGGCACCCAAAAACACGCCTGGCTATTTTTTGTATTTTTAGTAGAGACGGGGTTTAACCGTGTTXXXXXXAGACCAGCCTGGCCAATATGGTGAAACCCTGTTTCTACTAAAAATACAAAAATTAGCCAGGCATGGTGACATGTGCCTGTAATCCCAGCCACTTGGGAGCCTGAGGCAGGAGAATCGCTGAACCCAGGGAGACGGAGGTTGCA…	ATTTTTAGTT	||||||||||	ATTTTTAGTT	3546	3583	38	66	AAAAAAAAAAAAAAAAAAAAAAAAAAACAAACAAAAAA	0.0753943	rmsk1408690|AluY|AluY-SINE|AluY-Alu|Alu|exon-1	repeatMask-Alu	313	0.09	1	-2331	-950	1_human	8_baboon,1_human	2	2	1	0.5	150	86	0	0	0	0	0	0	64	0	0	0	0	0	0	0	0	0
chr11	75228052	75228360	hsa-retrogene-44-50	86	+	22	11	308	GACTTAGAAGACTTTGGGAGGCCGAGGCGGGCGGATCACGAGGTCAGGAGATCGAGACCATCCCGGCTAAACGGTGAAACCCCGTCTCTACTAAAAATACAAAAAATTAGCCGGGCGTGGTGGCGGGCGCCTGTAGTCCCAGCTACTTGGGAGGCTGAGGCAGGAGAATGGCGTGAACCCGGGAGGCGGAGCTTGCAGTGAGCCGAGATCCCGCCACTGCACTCCAGCCTGGGCGACAGAGCGAGACTCCGTCTCAAAAAAAAAAAAAAAAAGAAAAGAAAAGAAAAAAGAAAAAAAGACTTAGAAGA	GACTTAGAAGA	|||||||||||	GACTTAGAAGA	256	297	42	64	AAAAAAAAAAAAAAAAAGAAAAGAAAAGAAAAAAGAAAAAAA	0.147155	rmsk819748|AluYa5|AluYa5-SINE|AluYa5-Alu|Alu|exon-1	repeatMask-Alu	275	0.89	1	-10	-23	9_marmoset	9_marmoset,1_human	2	2	1	0.5	118	32	0	0	0	0	0	0	0	86	0	0	0	0	0	0	0	0
chr16	62012960	62013304	hsa-retrogene-44-55	86	+	22	11	344	TTAACTACTTAAGGCCGGGCGCGGTGGCTCACGCCTGTAATCCCAGCACTTTGGGAGGCCGAGGCGGGTGGATCATGAGGTCAGGAGATCGAGACCATCCTGGCTAACAAGGTGAAACCCCGTCTCTACTAAAAAATACAAAAAATTAGCCGGGCGCGGTGGCGGGCGCCTGTAGTCCCAGCTACTGGGGAGGCTGAGGCAGGAGAATGGCGTGAACCCGGGAAGCGGAGCTTGCAGTGAGCCGAGATTGTGCCACTGCAGTCCGCAGTCCGGCCTGGGCGACAGAGCGAGACTCCGTCTCAAAAAAAAAAAAAAAAAAAAAAAAAAAAAAAATTAACTACTTA	TTAACTACTTA	|||||||||||	TTAACTACTTA	302	333	32	64	AAAAAAAAAAAAAAAAAAAAAAAAAAAAAAAA	-0.0741648	rmsk1812323|AluYb9|AluYb9-SINE|AluYb9-Alu|Alu|exon-1	repeatMask-Alu	319	0.93	1	-12	-13	9_marmoset	9_marmoset	1	1	1	1	86	0	0	0	0	0	0	0	0	86	0	0	0	0	0	0	0	0
chr2	24334769	24335105	hsa-retrogene-44-53	86	+	24	12	336	GATGCAAGCATTGGCCGGGCGCGGTGGCTCACGCCTGTAATCCCAGCACTTTGGGAGGCCGAGGCGGGCGGATCACGAGGTCAGGAGATCGAGACCATCCTGGCTAACAAGGTGAAACCCCGTCTCTACTAAAAATACAAAAAATTAGCCGGGCGTGGTAGCGGGCGCCTGTAGTCCCAGCTACTCGGGAGGCTGAGGCAGGAGAATGGCGTGAACCCGGGAGGCGGAGCTTGCAGTGAGCCGAGATCGCGCCACTGCACTCCAGCCTGGGCGACAGAGCGAGACTCCGTCTCAAAAAAAAAAAAAAAAAAAAAAAAAAAAAAAGATGCAAGCATT	GATGCAAGCATT	||||||||||||	GATGCAAGCATT	294	324	31	62	AAAAAAAAAAAAAAAAAAAAAAAAAAAAAAA	0.374568	ENST00000457490.1|RPL36AP13-201|ENSG00000233747.1|RPL36AP13|processed_pseudogene|exon-2	pseudogene	16	0.05	0.25	-320	47	2_chimpanzee	8_baboon,13_sheep,12_cow,14_dog,3_bonobo,11_rat,7_rhesus,15_cat,16_opossum,2_chimpanzee,10_mouse,9_marmoset,5_orangutan,4_gorilla,6_crab_eating_macaque	15	18	5	0.333333	698	0	86	86	86	13	86	86	13	18	42	16	20	34	28	26	13	0
chr12	47914761	47915100	hsa-retrogene-44-49	86	+	26	13	339	GCTACTAAGGAGAGCCAGGCGCGGTGGCTCACACCTGTAATCCCAGCACTTTGGGAGACTGAAGCAGGTGGATCATGAGGTCAAGGAATCGAGGCCATCCTGGCCAACATGGTGAAACCCTGTCTCTACTAAAAATACAAAAATTAGCTGGGCATGGTGGTGTGCGCCTGTAGTCCCAGCTACTCTGGAGACTGAGGCAGGAGAATCGCTTGAACCTGGGAGGCGGAGGTTGTAGTGAGCCGAGATCACGCCACTGCACTCCAGCCTGGTGAGAGAGCGAGACTCCGTCTCAAAAAAAAAAAAAAAAAAAAAAAAAAAAAAGGAAAGCTACTAAGGAGA	GCTACTAAGGAGA	|||||||||||||	GCTACTAAGGAGA	292	326	35	60	AAAAAAAAAAAAAAAAAAAAAAAAAAAAAAGGAAA	-0.0868064	rmsk1013376|AluSc|AluSc-SINE|AluSc-Alu|Alu|exon-1	repeatMask-Alu	308	0.91	1	-13	-18	9_marmoset	9_marmoset	1	1	1	1	86	0	0	0	0	0	0	0	0	86	0	0	0	0	0	0	0	0
chr16	24190464	24190830	hsa-retrogene-20-3	86	-	26	13	366	AAATGCCACATGAGGGCCAGGCACAGTGGCTCACACCTGTAATCCCAGCACTTTGGGAGGCCTAGGCGGGCGAATCACAAGGTCAAGAGATTGAGACCATCCTGGCCAACATGGTGAAACCCTGTCTCTACTAAAAATACAAAAATTAGCTGGGTATGGTGGCACACACCTGTAGTCCCAGCTACTTGGGAGGCTGAGGCAGGAGAATTGTTGAACCCGGGAAGCGGAGGTTGCAGTGAGCTGAGATCGCGCCACTGCACTCTACAGTCTGGCGACAGAGAGAGACTCCATCTCAAAAAAAAAAAACAAAACCAAAAAAACAACCAAAAAAAAAAAAACAGAAAGAAAAAAATAAATGCCACATGA	AAATGCCACATGA	|||||||||||||	AAATGCCACATGA	295	344	50	60	AAAAAAAAAAAACAAAACCAAAAAAACAACCAAAAAAAAAAAAACAGAAA	-0.0515632	rmsk1754710|AluSc|AluSc-SINE|AluSc-Alu|Alu|exon-1	repeatMask-Alu	306	0.84	1	-14	-46	9_marmoset	9_marmoset	1	1	1	1	86	0	0	0	0	0	0	0	0	86	0	0	0	0	0	0	0	0
chr10	126776980	126777348	hsa-retrogene-44-54	86	+	26	28	368	ATATTATTAATATAATAACACTCGGTCAGGCGCAGTGGCTCACGCCTGTAATCCCAGCACTTTGGGAGGGCGAGGCAGGTGGATCACGAGGTCAGGAGATCGAGACCATCCTGGCTAACATGGTGAAACCCTGTCTCTACTAAAAAAAATACAAAAAATTAGCCGGGCGTGGTGGCGGGTGCCTGTAGTCCCAGCTACTTGGGAGGCTGAGGCAGGAGAATAGCATGAACCTGGGAGGTGGAGGTTGCAGTGAGCTGAGATCCTGCCACTGCACTCCAGCCTGGGTGACAGAGCAAGACTGTGCCTCAAAAAAAAAAAAAAAAAAAAAAAAAAAAAACATATATATATATATATATATATAAACATTC	ATAT-TAT-TA-ATATA-AT-AACACTC	||||-|||-||-|||||-||-||||.||	ATATATATATATATATATATAAACATTC	308	337	30	60	AAAAAAAAAAAAAAAAAAAAAAAAAAAAAA	-0.0794051	rmsk674589|AluY|AluY-SINE|AluY-Alu|Alu|exon-1	repeatMask-Alu	314	0.85	1	-23	-31	8_baboon	8_baboon,9_marmoset,1_human	3	3	2	0.666667	239	67	0	0	0	0	0	0	86	86	0	0	0	0	0	0	0	0
chr8	41421810	41422148	hsa-retrogene-44-51	86	+	30	15	338	GATTAACCTTAAAAGGGCCGGGCGCGGTGGCTCACGCCTGTAATCCCAGCACTTTGGGAGGCCGAGGCGGGCGGATCACGAGGTCAGGAGATCGAGACCATCCTGGCTAACACGGTGAAACCCCGTCTCTACTAAAAATACAAAAAATTAGCCGGGCGAGGTGGCGGGCGCCTGTAGTCCCAGCTACTCGGGAGGCTGAGGCAGGAGAATGGCGTGAAGCCCAGGGGGCGGAGCCTGCAGTGAGCCGAGATTGCGCCACTGCACTCCAGCCTGGGCGACAGCGAGACTCCGTCTCAAAAAAAAAAAAAAAAAAAAAAAAAAAAGATTAACCTTAAAAG	GATTAACCTTAAAAG	|||||||||||||||	GATTAACCTTAAAAG	296	323	28	56	AAAAAAAAAAAAAAAAAAAAAAAAAAAA	-0.0055926	rmsk4787146|AluYe5|AluYe5-SINE|AluYe5-Alu|Alu|exon-1	repeatMask-Alu	308	0.91	1	-15	-15	9_marmoset	9_marmoset	1	1	1	1	86	0	0	0	0	0	0	0	0	86	0	0	0	0	0	0	0	0
chr5	55792325	55792558	hsa-retrogene-264-3	86	-	32	16	233	TACTGTTAAGAAAAAAAAAAAAATACAAAAAATTAGCCAGGCGTGTTGGCGGACGCCTGTAGTCCCAGCTACCTGGGAGGCTGAGGCAGGAGAACGGTGTGAACCCGGGAGGCAGAGCTTGCAGTGAGCAAGATCGCGCCACTGCACTCCAGCCTGGGCAACATAGCGAGACTCCGTCTCAAAAAAAAGAAAAAAATAAAAATAAAAAAAAATAAAATACTGTTAAGAAAAAA	TACTGTTAAGAAAAAA	||||||||||||||||	TACTGTTAAGAAAAAA	181	217	37	54	AAAAAAAAGAAAAAAATAAAAATAAAAAAAAATAAAA	0.122272	rmsk3841443|AluYh3|AluYh3-SINE|AluYh3-Alu|Alu|exon-1	repeatMask-Alu	192	0.82	1	-18	-23	9_marmoset	9_marmoset	1	1	1	1	86	0	0	0	0	0	0	0	0	86	0	0	0	0	0	0	0	0
chr17	2144014	2144222	hsa-retrogene-33-4	86	-	34	37	208	GCTGGGCGTGATGGCAGGCACCTGTAATCCCAGCTACTCTGGAGCCTGAGGCAGGAGAATCACTTGAACCCGGGAGGCGGACATTGCAGTGAGCCGAGATCGCACCATTGCACTCCAGCCTGGGCAACAAGAGTGAAACTGCATCTCAAAAAAAAAAAAAAAAAAAAAAAAAAGCGGCCGTGGTGGCATGCACTTATAGTCCCAGTAC	GCTGGGCGTGATGGCAGGCACCTGTAATCCCAGCTAC	||-||.||||.|||||.||||.|.||.||||||-|||	GC-GGCCGTGGTGGCATGCACTTATAGTCCCAG-TAC	148	173	26	52	AAAAAAAAAAAAAAAAAAAAAAAAAA	-0.0829894	rmsk1886096|AluSq2|AluSq2-SINE|AluSq2-Alu|Alu|exon-1	repeatMask-Alu	173	0.83	0.55	144	-35	8_baboon	8_baboon	1	1	1	1	86	0	0	0	0	0	0	0	86	0	0	0	0	0	0	0	0	0
chrY	625040	625232	hsa-retrogene-280-1	86	-	51	63	192	GGAGGGAGAAGGAGGAGGAGGAGGAGGAGAAGGAGGAGGAGGAGGGACGATGAAGGGGGAGGATGGGGGAAGGAAGAGGAAAGAAATGAAAGAGAAAGAAAAAAGAAAGAGAAAGAAAGAAAGAAGAAAGAAAGGGAAGGAGGGAGGGAGGGAGAGAAGGAGGGAGGGAGGGAGGAAGGAACAGAGGGAGGA	GGAGGGAGAAGGA-GGAGGAGGAGGAGGAGAAGGA-GGAGGAGGAGGGACGATGAAGGG-GGA	||||||||--|||-|||-|||.||||||-||.|||-||||||--|||.||-|-|-||||-|||	GGAGGGAG--GGAGGGA-GAGAAGGAGG-GAGGGAGGGAGGA--AGGAAC-A-G-AGGGAGGA	89	133	45	35	AAAGAGAAAGAAAAAAGAAAGAGAAAGAAAGAAAGAAGAAAGAAA	-0.211182	rmsk5478794|(CTTT)n|(CTTT)n-Simple_repeat|(CTTT)n-Simple_repeat|Simple_repeat|exon-1	antisenseAnno_repeatMask-Simple_repeat	56	0.29	1	-78	-58	5_orangutan	5_orangutan	1	1	1	1	86	0	0	0	0	86	0	0	0	0	0	0	0	0	0	0	0	0
chrX	625040	625232	hsa-retrogene-280-2	86	-	51	63	192	GGAGGGAGAAGGAGGAGGAGGAGGAGGAGAAGGAGGAGGAGGAGGGACGATGAAGGGGGAGGATGGGGGAAGGAAGAGGAAAGAAATGAAAGAGAAAGAAAAAAGAAAGAGAAAGAAAGAAAGAAGAAAGAAAGGGAAGGAGGGAGGGAGGGAGAGAAGGAGGGAGGGAGGGAGGAAGGAACAGAGGGAGGA	GGAGGGAGAAGGA-GGAGGAGGAGGAGGAGAAGGA-GGAGGAGGAGGGACGATGAAGGG-GGA	||||||||--|||-|||-|||.||||||-||.|||-||||||--|||.||-|-|-||||-|||	GGAGGGAG--GGAGGGA-GAGAAGGAGG-GAGGGAGGGAGGA--AGGAAC-A-G-AGGGAGGA	89	133	45	35	AAAGAGAAAGAAAAAAGAAAGAGAAAGAAAGAAAGAAGAAAGAAA	-0.218825	rmsk5208365|(CTTT)n|(CTTT)n-Simple_repeat|(CTTT)n-Simple_repeat|Simple_repeat|exon-1	antisenseAnno_repeatMask-Simple_repeat	56	0.29	1	-78	-58	5_orangutan	5_orangutan	1	1	1	1	86	0	0	0	0	86	0	0	0	0	0	0	0	0	0	0	0	0
chr22	11616550	11617163	hsa-retrogene-289-1	86	-	55	45	613	AGACAGAGAGAAAGAAAGAGAGAGACAGAGAAAAAGACAGAGAGACGGACAGAGAGAAATAGCGTGAGAGAGAGACAGAAAGAGAGCACGCGAGAGCCAGAGAGTCAGAGTGAGAGAAACAGACAGGGAGGGAGAGAGACAGACAGAGAGAGAGAGAGACAGGCAGAGAGAGAGAGAGAGACAGGCAGAGAGAGAAAGACAGAAGATAGGCACAGAGAGAGAGAGAGAGAGAGAAAGAGAGAGAGAGAAAXXXXXXGTGAAATCCCGTCTCTACTAAAAATACGAAAAATTAGCCAGGTGTGGTGGCGGGCGCCTATAGTCCCAGCTACTCGGGAGGCTGAGGCAGGAGAATGGCGTGAACCTGGGAGGTGGAGCTTGCAGTGAGCCAAGATGGCGCCA…	AGACAGAGAGAAAGAAAGAGAGAGACAGAGAAAAAGACAGAGAGA	|||||||.||-|||-||||||.||||||||--|.|||||||||||	AGACAGACAG-AAG-AAGAGACAGACAGAG--ACAGACAGAGAGA	546	563	18	31	AAAAAAAAAAAAAAGAAA	-0.091862	rmsk2988140|AluYk3|AluYk3-SINE|AluYk3-Alu|Alu|exon-1	repeatMask-Alu	305	0.5	1	-266	-42	3_bonobo	8_baboon,3_bonobo,2_chimpanzee,4_gorilla,6_crab_eating_macaque	5	5	1	0.2	310	0	63	86	61	0	51	0	49	0	0	0	0	0	0	0	0	0
chr5	139277959	139278146	hsa-retrogene-288-1	86	+	62	51	187	TGGCTCGCACCTGTATTCCCAGCACTTTGGGAGGCTGAGGTGGGAGGATCATTTGAACCCAGGAGTTTGAGACAAGCCTGGGCAACAGAAAGAGATCTCATCTCTATAAAAAACAAAAAAGAAATTAGGTGGGTGTGTTGGCATGCACCTGTAGTCCCAGCTGCTTGGGAGGCTAAGCTGGGAGGAT	TGGC-TCGCACCTGTATTCCCAGC-ACTTTGGGAGGCTGAGGTGGGAGGAT	||||-|-|||||||||.|||||||-.|-||||||||||.||.|||||||||	TGGCAT-GCACCTGTAGTCCCAGCTGC-TTGGGAGGCTAAGCTGGGAGGAT	108	124	17	24	AAAAAACAAAAAAGAAA	0.105174	rmsk3981996|AluJo|AluJo-SINE|AluJo-Alu|Alu|exon-1	repeatMask-Alu	187	1	0.65	12	87	8_baboon	8_baboon	1	1	1	1	86	0	0	0	0	0	0	0	86	0	0	0	0	0	0	0	0	0
chr3	196095111	196095704	hsa-retrogene-283	86	-	64	47	593	GTGGTGGCTCATGCCTGTAATCCTAGCACTTTGGGAGGCTGAGGTGATCATGAGGTCAGAAGTTCGAGACCAGCCTGTCCAACATGGTGAAACCCCGTCTCTACTAAAAATGCAAAAATTAGCCGGGTGTGGAGGCATGTGCCTGTAATCCCAGCTACTCGGGAGGCTGGGGCAGGAGAATTGCGTGAACCCAGGAGGCGGAGGTTGCACTGAGCAGAGATCACGCCACTGCACTCCAGCCTGGGAGACAXXXXXXTTCATCTTACTACCTGCAGGAAAACCTGCCTGTACCTTAATAAAGCCAAGGCTAGAGCCAGGCATGCTGGCTCTCACCTGTAATCCCAGCACTTTGGGAGGCCGAGGAGGCTGGAAGATCCTTTGAGCTTAGGAGTTCAAGAA…	GTGGTGGCTCATGCCTGTAATCCTAGCACTTTGGGAGGCTGAGG-TG	|||||||||||.||.||||||||.|||||||||||||||..|||-||	GTGGTGGCTCACGCTTGTAATCCCAGCACTTTGGGAGGCCAAGGCTG	521	536	16	22	AAAAAAAAATTAAAAA	-0.0866052	rmsk3422054|AluSg|AluSg-SINE|AluSg-Alu|Alu|exon-1	repeatMask-Alu	289	0.49	0.97	8	-304	8_baboon	8_baboon	1	1	1	1	86	0	0	0	0	0	0	0	86	0	0	0	0	0	0	0	0	0
chr8	98108027	98108217	hsa-retrogene-282-1	86	-	70	45	190	AGGCCAGGCACGATGTGGCTCACACCTGTAATCCTAGCACTTTGGGAGGCCGAGGCTGGCAGATCACTTGAGGTCAGGAGTTCAAGACTAGCCTAGACAACATGGTGAAACCCCATCTCTACTAAAAATACAAAAATTAGTTGGGGGAGGCCAGGCACAATGGCTCACACCTGTAATCCCAGCACTTTGG	AGGCCAGGCACGATGTGGCTCACACCTGTAATCCTAGCACTTTGG	|||||||||||.|||-|-||||||||||||||||.||||||||||	AGGCCAGGCACAATG-G-CTCACACCTGTAATCCCAGCACTTTGG	124	136	13	16	AAAAATACAAAAA	-0.166718	rmsk4879589|AluSz|AluSz-SINE|AluSz-Alu|Alu|exon-1	repeatMask-Alu	147	0.77	1	-1	-42	8_baboon	8_baboon	1	1	1	1	86	0	0	0	0	0	0	0	86	0	0	0	0	0	0	0	0	0
chr9	130878988	130879176	hsa-retrogene-33-5	86	-	72	56	188	AGCTGGGCGTGGTGGCTCACGCCTGTAATCGCAGCACTTTGGGAGGCCGAGGCAGGCAGATCACCTGAGGTTGGGAGTTGGAGACCAGCCTGACTAACATGGAGAAACCCCATCTCTACTAAAAATACAAAATTAGCCGGGCGTGGTGGTGCATGCCTGTAATCCCAGCTACTTGGGAGGCTGAGGCA	AGCTGGGCGTGGTGGCT-CACGCCTGTAATCGCAGC-ACTTTGGGAGGCCGAGGCA	|||.|||||||||||-|-||.||||||||||.||||-||||-|||||||.||||||	AGCCGGGCGTGGTGG-TGCATGCCTGTAATCCCAGCTACTT-GGGAGGCTGAGGCA	121	132	12	14	AAAAATACAAAA	-0.469902	rmsk5187165|AluSp|AluSp-SINE|AluSp-Alu|Alu|exon-1	repeatMask-Alu	187	0.99	0.62	-1	114	9_marmoset	16_opossum,9_marmoset	2	2	1	0.5	103	0	0	0	0	0	0	0	0	86	0	0	0	0	0	0	17	0
chr4	62193204	62193324	hsa-retrogene-286	86	+	75	40	120	TGTTATTTACTGTTTGTAAGTAATATTCTACTTCATATATCTATAATACGTTACTAATATGTTTGCAAATAAAATTTTACTTGTTATTACTGTTTGTAAGTAATATTCTACTTCATATAT	TGTTATTTACTGTTTGTAAGTAATATTCTACTTCATATAT	|||||||-||||||||||||||||||||||||||||||||	TGTTATT-ACTGTTTGTAAGTAATATTCTACTTCATATAT	67	74	8	11	AAATAAAA	-0.00467403	rmsk3542203|L1ME2|L1ME2-LINE|L1ME2-L1|L1|exon-1	repeatMask-L1	25	0.21	0.15	141	-95	9_marmoset	9_marmoset,6_crab_eating_macaque	2	2	1	0.5	158	0	0	0	0	0	72	0	0	86	0	0	0	0	0	0	0	0
chr17	83047620	83047736	hsa-retrogene-290	86	+	75	40	116	TTTAAGTCTATAATAAATCCCTACCAAAGAATAAGAAACTTAGGTCTATAATCAATCCTTATCAAAGAACAAGAAATTTAGGTCTATAATAAATCCCTACCAAAGAATAAGAAACT	TTTAAGTCTATAATAAATCCCTACCAAAGAATAAGAAACT	||||.|||||||||||||||||||||||||||||||||||	TTTAGGTCTATAATAAATCCCTACCAAAGAATAAGAAACT	64	76	13	11	AAAGAACAAGAAA	0.357059	ENST00000320865.4|B3GNTL1-201|ENSG00000175711.9|B3GNTL1|protein_coding|intron-3	antisenseAnno_intron	116	1	0.01	12521	734	9_marmoset	3_bonobo,9_marmoset,5_orangutan,4_gorilla	4	8	1	0.25	553	0	0	86	86	33	0	0	0	86	0	0	0	0	0	0	0	0
chr4	588600	588730	hsa-retrogene-278	86	-	76	48	130	GCACAGATGCCTTTCCTGAAAAGATGGCCGCACGCATGGAGGGACGACGGAGGAAGGAGTCACCCGCTGACCGACAGGAAAAAGCCCAGATGCCTTTGCTGAAAAGATGGCCGCAGCATGGAGGGACAAC	GCACAGATGCCTTTCCTGAAAAGATGGCCGCACGCATGGAGGGACGAC	||.|||||||||||.|||||||||||||||||-||||||||||||.||	GCCCAGATGCCTTTGCTGAAAAGATGGCCGCA-GCATGGAGGGACAAC	79	83	5	10	AAAAA	-0.00285068	ENST00000665587.1|ENST00000665587|ENSG00000283183.3|ENSG00000283183|lncRNA|intron-1	antisenseAnno_intron	130	1	0	28991	9767	6_crab_eating_macaque	8_baboon,7_rhesus,6_crab_eating_macaque	3	7	3	1	652	0	0	0	0	0	101	86	101	0	0	0	0	0	0	0	0	0
chr5	1435020	1435140	hsa-retrogene-285	86	+	79	47	120	TTCTGTATTGCAGTCTGTCATGGATTGCCTTTGAAAAGCCTTCTCCCATATGGATCTGGTCCATATTAAATAATTCTGTATTGCAGTCTGTCACGGATTGCCTTTGGAAGGCCTTCTCCC	TTCTGTATTGCAGTCTGTCATGGATTGCCTTTGAAAAGCCTTCTCCC	||||||||||||||||||||.||||||||||||.||.||||||||||	TTCTGTATTGCAGTCTGTCACGGATTGCCTTTGGAAGGCCTTCTCCC	68	73	6	7	AAATAA	-0.182755	ENST00000270349.12|SLC6A3-201|ENSG00000142319.18|SLC6A3|protein_coding|intron-3	antisenseAnno_intron	120	1	0.01	2322	6218	9_marmoset	8_baboon,9_marmoset,6_crab_eating_macaque	3	3	1	0.333333	188	0	0	0	0	0	43	0	59	86	0	0	0	0	0	0	0	0
chr18	79065968	79066221	hsa-retrogene-277	86	-	81	58	253	CTGACAGTGACAACACCATCTCCTCACCCTCACTCAACAACTGACAGTGACACCATCTCCTCACCCTTAGTCAACACCTGACAGTGACAACAGCATCTCCTCACCCTCACTCAACACCTGACAGTGACAACAGCATCCCCTCACCCTCACTCAAGAACTGACAGTGACAACACTATCTCCTCAGCCTCACTCAACAACTGACAGTGACATCATCATCTACACCCTCACTCAACACCTGACAGTGAGACCATCT	CTGACAGTGACAACACCATCTCCTCACCCTCACTCAACAACTGACAGTGACACCATCT	||||||||||||.||.|||||--.|||||||||||||||.||||||||||.|||||||	CTGACAGTGACATCATCATCT--ACACCCTCACTCAACACCTGACAGTGAGACCATCT	193	197	5	5	AACAA	0.0276743	intergenic	intergenic	0	0	0	0	0	7_rhesus	7_rhesus,9_marmoset,6_crab_eating_macaque	3	3	1	0.333333	243	0	0	0	0	0	89	86	0	68	0	0	0	0	0	0	0	0
chr7	155371076	155371187	hsa-retrogene-287	86	-	81	43	111	TGACTAACTTTCAGGTGGGGCGCACAGTGTCTGGGGACAGGTGGAACTAGTAGCCACCCCTGTAACAATGACTAACTTTCAGGTGGGGCACACAGTGTCTGGGGACAGGTG	TGACTAACTTTCAGGTGGGGCGCACAGTGTCTGGGGACAGGTG	|||||||||||||||||||||.|||||||||||||||||||||	TGACTAACTTTCAGGTGGGGCACACAGTGTCTGGGGACAGGTG	64	68	5	5	AACAA	-0.0445405	intergenic	intergenic	0	0	0	0	0	3_bonobo	3_bonobo,7_rhesus,5_orangutan,6_crab_eating_macaque	4	4	3	0.75	338	0	0	86	0	86	86	80	0	0	0	0	0	0	0	0	0	0
chr21	21508792	21509091	hsa-retrogene-313	85	-	9	7	299	GTTTAATATGACATGATGTAGATGCCTGATACTCACAGGTATGCAGCTTTTCCTTCTTCGAGTTCTTTACTTTTGCCACTGGAGCCACTTTTCTTTCCACACATTCTCCTAGTGATGCACATCAGCAACCCACATTGCCGAATAAAGAAGCAGCTGACGTCTGTTACCACAAGAATTAGCAGCAGTGCAGCAACTCCCAGGCCAATTACTGCTCCAAGCCCAAGACCATTAAACAGCGTGTCTTAAAAAGTAAAAAAAAAAAAAAAAAAAAAAAAAAAAAAAAGGAAAAAAAGTATTAA	GT-TTAA	||-||||	GTATTAA	245	292	48	76	AAAAAGTAAAAAAAAAAAAAAAAAAAAAAAAAAAAAAAAGGAAAAAAA	3.2265	ENST00000400546.6|NCAM2-202|ENSG00000154654.15|NCAM2|protein_coding|cds-16	antisenseAnno_cds	205	0.69	1	-36	-58	16_opossum	16_opossum	1	1	1	1	85	0	0	0	0	0	0	0	0	0	0	0	0	0	0	0	85	0
chr1	213038577	213040483	hsa-retrogene-307	85	-	11	8	1906	AAGCTCTTTTTTTTTTTTTTTTTTTTTGAGATGGAGTCTCACTCTGTTGCCTAGGCTGGCATGCAGTGGTGTAATCTTGGCTCACTGCAACCTCCGCCTCCCGGGTTCAAGTGATTCTTCTGCCTCAGCCTCCCAAGTAGCTGGGACTACAGGCATGCACCACCAAACCCAGCTAATTTTTGTATTTTTAGTAGAGACGGGGTTTCTCCATGTTGGCCAGGCTTGTCTCGAACTCCTGACCTCATGATCCXXXXXXGATCGAGACCATCCTGGCTAACACGGTGAAACCCCGTCTCTACTAAAAATACAAAAAATTAGCCGGGCGAGGTGGCGGGCGCCTGTAGTCCCAGCTACTCGGGAGGCTGAGGCAGGAGAATGGCGTGAACCCCAGGGGGCGGA…	AAGCTCTT	|||||-||	AAGCT-TT	1863	1899	37	74	AAAAAAAAAAAAAAAAAAAAAAAAAAAAAAAAAAAAA	0.0479494	rmsk377711|AluYe5|AluYe5-SINE|AluYe5-Alu|Alu|exon-1	repeatMask-Alu	319	0.17	1	-1582	-5	1_human	9_marmoset,1_human	2	2	1	0.5	99	85	0	0	0	0	0	0	0	14	0	0	0	0	0	0	0	0
chr11	82689517	82689952	hsa-retrogene-296-1	85	+	12	11	435	TGCTGAATCTCGCTCCGCCAGACCGCCGCCGCGCCGCCATCATGGACACCAGCCGTGTGCAGCCTATCAAGCTGGCCAGGGTCACCAAGGTCCTGGGCAGGACCGGTTCTCAGGGACAGTGCACGCAGGTGCGCGTGGAATTCATGGACGACACGAGCCGATCCATCATCCGCAATGTAAAAGGCCCCGTGCGCGAGGGCGACGTGCTCACCCTTTTGGAGTCAGAGCGAGAAGCCCGGAGGTTGCGCTGAGCTTGGCTGCTCGCTGGGTCTTGGATGTCGGGTTCGACCACTTGGCCGATGGGAATGGTCTGTCACAATCTGCTCCTTTTTTTTGTCCGCCACACGTAACTGAGATGCTCCTTTAAATAAAGCGTTTGTGTTTCAAAAAAAAAAAAAA…	TGCTGAATCTC	|||.||.||||	TGCCGACTCTC	386	424	39	73	AAAAAAAAAAAAAAAAAAAAAAAAAAAAAAAAAAAGAAA	1.26698	ENST00000473748.1|RPS28P7-201|ENSG00000227097.5|RPS28P7|processed_pseudogene|exon-1	pseudogene	210	0.48	1	-41	-184	3_bonobo	8_baboon,12_cow,13_sheep,17_platypus,14_dog,3_bonobo,11_rat,7_rhesus,15_cat,10_mouse,2_chimpanzee,5_orangutan,1_human,6_crab_eating_macaque,4_gorilla	15	15	7	0.466667	991	89	10	85	10	85	85	85	85	0	84	89	85	85	12	85	0	17
chr8	85085893	85086579	hsa-retrogene-297	85	+	13	9	686	TTAATGAGGTTGCATTTTTTTTATCTCTTAGTCAGCTGTGTCTAACTTGCTTAATTGTGCATAGATTTTTAAATGCTTAACTCGTAAAACATTTTAACTTTAATATTAAGATTTCGAAAATTAGTTCAATTAACTCACAAGTGAGTTTTTAAAATTATGTTAGGAGCTATAACAAAATATATTTGAGTAAGGGAGAAAGAGGAAAGCAAAACACTTAACTACAAGAGGATTACATGAAGCCTTTCAGAAGXXXXXXAAAAATACAAAAAAATTAGCCGGGCGTGGTGGCGGGCGCCTGTAGTCCCAGCTACTTGGGAGGTTGAGACAGGAGAATGGCGTGAACCTGGGAGGTGGAGGCTGCAGTGAGCTGAGATCATGCCACTGCACTCCAGCCTGGGC…	TT-AATGAG	||-||||||	TTCAATGAG	613	663	51	72	AAAAAAAAAAAAAAAAAAAAAAAAAAAAAAAAAAAAAAAAATGAAGGAGGA	0.0775037	rmsk4856622|AluY|AluY-SINE|AluY-Alu|Alu|exon-1	repeatMask-Alu	326	0.48	1	-327	-33	11_rat	11_rat,15_cat	2	3	1	0.5	114	0	0	0	0	0	0	0	0	0	0	85	0	0	0	17	0	0
chr2	238500733	238501066	hsa-retrogene-44-57	85	+	14	7	333	AGAGCTAGGCCGGGCGCGGTGGCTCACGCCTGTAATCCCAGCACTTTGGGAGGCCGAGGCGGGCGGATCGCGAGGTCAGGAGATCGAGACCATCCCAGCTAAAACGGTGAAACCCCGTCTCTACTAAAAATGCAAAAAATTAGCCGGGCGTAGTGGCGGGCGCCTGTAGTCCCAGCTACTTGGGAGGCTGAGGCAGGAGAATGGCGTGAACCCGGGAGGCGGAGCTTGCAGTGAGCCGAGATCCCGCCACTGCACTCCAGCCTGGGCGACAGAGCGAGACTCCGTCTCAAAAAAAAAAAAAAAAAAAAAAAAAAAAAAAAAAAGAAAGAGCTA	AGAGCTA	|||||||	AGAGCTA	289	326	38	71	AAAAAAAAAAAAAAAAAAAAAAAAAAAAAAAAAAAGAA	-0.167356	rmsk2786006|AluYa5|AluYa5-SINE|AluYa5-Alu|Alu|exon-1	repeatMask-Alu	311	0.93	1	-7	-15	8_baboon	8_baboon,17_platypus,11_rat,15_cat,10_mouse,9_marmoset,1_human	7	11	2	0.285714	313	13	0	0	0	0	0	0	85	85	20	30	0	0	0	13	0	13
chr5	25598769	25599113	hsa-retrogene-17-22	85	-	14	7	344	AATACTCGGGCCCGGGTGTGGTGGCTCATGCCTGTAATCCCACCATCTTGGGAGGCCGAGGTGGGCAGATCACAAGGTCAGGAGTTCAAGACGAGACTGGGTAATATGGTGAAACCCCACCTCTACTAAAAATACAAAAATTAGCTGGGCATGGCGGCAGGTGCCTGTAGTCCCAGCTGCTTGGGAGGCTGAGACAAGAGAATGGCTTGAACCCGGGAGGTGGAGGTTGCAGTGAGCCGAGATCATGCCACTGCACTCTAGCCTGGGCGACAGAGAAAGACTCTGTCTCAAAAAAAAAAAAAAAAAAAAAAAAAAAAAAGGAAAGAAAAGAAAAGAAAATACTC	AATACTC	|||||||	AATACTC	290	337	48	71	AAAAAAAAAAAAAAAAAAAAAAAAAAAAAAGGAAAGAAAAGAAAAGAA	-0.164065	rmsk3797460|AluSx4|AluSx4-SINE|AluSx4-Alu|Alu|exon-1	repeatMask-Alu	328	0.95	1	-11	-5	9_marmoset	9_marmoset	1	1	1	1	85	0	0	0	0	0	0	0	0	85	0	0	0	0	0	0	0	0
chr12	7648045	7648387	hsa-retrogene-17-19	85	+	20	10	342	TGTGACAGCAGGCTGGACGCAGTGGCTCACGCCTGTAATCCCAGCACTTTGGGAGGCCAAGGCGGGCGGACCATGAGGTCAGGAGATCGAGACCAGCCTGGCTAACACGGTGAAACACCGTCTGTACTAAAAATACAAAAAATTAGCCGGGCGTGGTGGCGGGCGCCTGTAGTCCCAGCTACTCGGGAGACTGAGGCAGGAGAATGGCCTGAACCTGGGAGGCGGAGCTTGCAGTGAGCCGGACATTGTGCCACTGCACTCCAGCGTGGGCGACAGAGTGAGACTCTGTCTCAAAAAAAAAAAAAAAAAAAAAAAAAAACTTAAAAAAAAAATGTGACAGCA	TGTGACAGCA	||||||||||	TGTGACAGCA	293	332	40	65	AAAAAAAAAAAAAAAAAAAAAAAAAAACTTAAAAAAAAAA	-0.0182552	rmsk948313|AluY|AluY-SINE|AluY-Alu|Alu|exon-1	repeatMask-Alu	309	0.9	1	-10	-23	8_baboon	8_baboon,13_sheep,14_dog,11_rat,9_marmoset,1_human,6_crab_eating_macaque	7	9	2	0.285714	330	65	0	0	0	0	23	0	85	85	0	11	0	12	12	0	0	0
chr12	41007032	41007370	hsa-retrogene-44-58	85	-	21	13	338	CACACAAAACTGGCCGGGCGCGGTGGCTCACGCCTGTAATCCCAGCACTTTGGGAGGCCGAGGCGGGCGGATCACAAGGTCAGGAGATCAAGACCATCCCGGCTAAAACGGTGAAACCCCGTCTCTACTAAAAATACAAAAAAATTAGCCGGGCGTAGTGGCGGGCGCCTGTAGTCCCAGCTACTTGGGAGGCTGAGGCAGGAGAATGGCGTGAACCCGGGAGGCGGAGCTTGCAGTGAGCCGAGATCCCGCCACTGCACTCCAGCCTGGGCGACAGAGCGAGACTCCGTCTCAAAAAAAAAAAAAAAAAAAAAAAAAAAAAAAACCACACAAAACTG	C-ACACAAAACTG	|-|||||||||||	CCACACAAAACTG	294	325	32	64	AAAAAAAAAAAAAAAAAAAAAAAAAAAAAAAA	0.261084	rmsk1001443|AluYa5|AluYa5-SINE|AluYa5-Alu|Alu|exon-1	repeatMask-Alu	314	0.93	1	-11	-13	6_crab_eating_macaque	8_baboon,17_platypus,9_marmoset,1_human,6_crab_eating_macaque	5	9	2	0.4	405	81	0	0	0	0	85	0	85	73	0	0	0	0	0	0	0	13
chr17	27278136	27278475	hsa-retrogene-264-4	85	-	21	13	339	GAGTGGGAAAACAGGCCGGGCACAGTGGATCATGCCTGTAATCCCAGCACTTTGGGAGGCCGAGGCGGGTGGATTACCTGAGGTTGGGAGTTCGAGACCAGCCTGACCAACATGGAGAAACTCCATCTCTACTAAAAATACAAAATTAGCCAGGTGTGGTGGCACATGCCTGTAATCCCAGCTACTAGAGAGGCTGAGGCAGGAGAATCCCTTGAACCTGGAAGGTGGAGTTTGCGGTAAGCCGAGATCGCACCATTGCACTCCAGCCTGGGTGACAGAGCAAAACTCTGTCTCAAAAAAAAAAAAAAAAAAAAAAAAAAAAAAAAGAGTTGGAAAACA	GAGTGGGAAAACA	||||.||||||||	GAGTTGGAAAACA	295	326	32	64	AAAAAAAAAAAAAAAAAAAAAAAAAAAAAAAA	-0.0202603	rmsk1931448|AluSp|AluSp-SINE|AluSp-Alu|Alu|exon-1	repeatMask-Alu	313	0.92	1	-13	-13	8_baboon	8_baboon	1	1	1	1	85	0	0	0	0	0	0	0	85	0	0	0	0	0	0	0	0	0
chr14	47200494	47201137	hsa-retrogene-291	85	-	22	11	643	TAGAAAAAGGGCTTTCCCAAGCTGCTGCCGAAGATGGCGGAGGTGCAGGTCTTGGTGCTTGATGGTCGAGGCCATCTCCTGGGCCGCCTGGCGGCCATTGTGGCTAAACAGGTACTGCTGGGCAGGAAAGTGGTGGTCGTATGCTGCGAAGGCATCAACATTTCTGGCAATTTCTACAGAAACAAGTTGAAGTTCGGACCGAGCGAGGCTTGCTGCCCCACAAGACCAAGCGAGGCCAGGCCGCTCTGGAXXXXXXAGTAGCAGGCAGTGACAGCCACCCTGCAGGAGAAGAGGAAGGAGAAGGCCAAGATCCAGTACTGGAAGAAGAAACAGCTCTTGAGGCTACGGAAACAGGCCGAGAAGAACGTGGAGAAGAAAATTGACAAATATACAGAGGTC…	TAGAAAAAGGG	|||||||||||	TAGAAAAAGGG	589	632	44	63	AAAAAAAAAAAAAAAGAAAAGAAAAAGAAAAAAGAAAAGAAAAA	1.83678	ENST00000488281.1|RPL13AP2-201|ENSG00000244053.1|RPL13AP2|processed_pseudogene|exon-1	pseudogene	530	0.82	1	-33	-80	1_human	8_baboon,12_cow,13_sheep,17_platypus,14_dog,11_rat,7_rhesus,15_cat,16_opossum,10_mouse,9_marmoset,1_human,6_crab_eating_macaque	13	15	9	0.692308	920	85	0	0	0	0	85	85	85	85	26	85	85	85	85	49	24	25
chrX	31988180	31988523	hsa-retrogene-129-12	85	+	22	11	343	GTGCTATTTAAGCCGGGCATGGTGGCTCATGCCTGTAATCCCAGCACTTTGGGAGGCCAAGGTGGGTGGATCATGAGGTCAGGAGATCGAGAACAACCTGGCTAACACGGTGAAACTCCGTCTCTACTAAAAAAATACAAAAAATTACCCGGACGTGGTGGCGGCCGCCTGTAGTCCCAGCTACTTGGGAGGCTGAGGCAGGAGAATGGCGTGAACCCGGGCAGTGGAGCTTGCAGTGAGCCGAGATCATGCCACTGCACTCCAGCCTGGGCAACAGAGTGAGACTCCATCTCAAAAAAAAAAAAAAAAAAAAAAAAAAAGGAAAAGAAAAAGTGCTATTTAA	GTGCTATTTAA	|||||||||||	GTGCTATTTAA	294	332	39	63	AAAAAAAAAAAAAAAAAAAAAAAAAAAGGAAAAGAAAAA	0.0473586	rmsk5269159|AluY|AluY-SINE|AluY-Alu|Alu|exon-1	repeatMask-Alu	309	0.9	1	-11	-23	9_marmoset	9_marmoset	1	1	1	1	85	0	0	0	0	0	0	0	0	85	0	0	0	0	0	0	0	0
chr4	140405152	140405494	hsa-retrogene-44-59	85	-	24	12	342	TTACTTGTTATCGCCGGGCGCGGTGGCTCACGCCTGTAATCCCAGCACTTTGGGAGGCCGAGGCGGGCAGATCACGAGGTCAGGAGATCGAGACCATCCTGGCTAAAACGGTGAAACCCCGTCTCTACTAAAAATACAAAAAATTAGCCGGGCGTAGTGGCGGGCGCCTGTAGTCCCAGCTACTTGGGAGGCTGAGGCAGGAGAATGGCGTGAACCCGGGAGGCGGAGCTTGCAGTGAGCCGAGATCCCGCCACTGCACTCCAGCCTGGGCGACAGAGCGAGACTCCGTCTCAAAAAAAAAAATAAAAAAAAAAATAAAAATAAAAAAAATTACTTGTTATC	TTACTTGTTATC	||||||||||||	TTACTTGTTATC	293	330	38	61	AAAAAAAAAAATAAAAAAAAAAATAAAAATAAAAAAAA	0.188351	rmsk3670166|AluYa5|AluYa5-SINE|AluYa5-Alu|Alu|exon-1	repeatMask-Alu	309	0.9	1	-12	-21	8_baboon	8_baboon	1	1	1	1	85	0	0	0	0	0	0	0	85	0	0	0	0	0	0	0	0	0
chr19	21297233	21297406	hsa-retrogene-292-1	85	-	27	26	173	TAGTAAAAATTAACCTTATTTGCACCACAGTTGCTTGAATCCGGGAAATGTAGGTTGCAGTGAGCTGAGATCATGCCAGCCTGGGCGACAGAGTGAGACTCCATCTGAAAAAAAAAAAAAAAAAAAAAAAAAAAAATATATATATATATATATATATATATACCTTATTTGCA	TAGTAAAAAT-TA-ACCTTATTTGCA	||-||.|.||-||-||||||||||||	TA-TATATATATATACCTTATTTGCA	108	136	29	58	AAAAAAAAAAAAAAAAAAAAAAAAAAAAA	-0.0395097	rmsk2258307|AluSg7|AluSg7-SINE|AluSg7-Alu|Alu|exon-1	repeatMask-Alu	105	0.61	1	-30	-38	1_human	1_human	1	1	1	1	85	85	0	0	0	0	0	0	0	0	0	0	0	0	0	0	0	0
chr19	45642666	45643047	hsa-retrogene-305-1	85	+	28	14	381	TATGACTAAGACGTGACCAGGCGCAGTGGCTCACGCCTGTAACCCCAGCACTTTGGGAGGCCGAGGCGGGCGTATCACGAGGTCAGGAGATCGAGACCATCCTGGCCAACATGGTGAAACCCCGTCTCTACTAAAATAAAATTAAATTAAAAATAAAATAAAATTTAAAAAAAAGCCGGGCGTGGTGGCGCGTGCCTGTAGTCCCAGCTACTCCGGAGGCTGAGACGGGAATCGCTTGAACCCGGGGGGTCGGAGGTTGCCGTGAGCCAAGATCGCGCCACTGCACTCCAGCCTGGCCACAAAGCGAGACTCCGTCTCAAAAAAAAAAAAAAGAAAAAAGAAAAAGAAAAAAAAGATTCTTTGATTTTATGACTAAGACGT	TATGACTAAGACGT	||||||||||||||	TATGACTAAGACGT	319	354	36	57	AAAAAAAAAAAAAAGAAAAAAGAAAAAGAAAAAAAA	0.0328302	ENST00000623430.1|EML2-AS1-203|ENSG00000267757.4|EML2-AS1|lncRNA|exon-3	lncRNA	174	0.46	0.28	442	-207	9_marmoset	9_marmoset	1	1	1	1	85	0	0	0	0	0	0	0	0	85	0	0	0	0	0	0	0	0
chr7	149117625	149117965	hsa-retrogene-3-8	85	-	28	14	340	TTACTAAGTAATCTGGCCAGGCGCGGTGGCTCACGCCTGTAATCCCAGCACTTTGGGAGGCTGAGGCGGGTGGATCACCTGAGATCAGGAGTTCGAGACCAGCCTGATCAACATGGAGAAGCCCTGTCTCTACTAAAAATACAAAATTAGCTGGGCATGTTGGTGCATGCCTGTAATCCTAGCTACTGGGGAGGCTGAGACAGGAGAATCGCTTGAACCTGGGAGGCGGAGGTTGCATTGAGCCAAGATCGTGCCATTGCACTCCAGCCTGGGCAACAGAGCAAGAGTCCATCTCAAAAAAAAAAAAAAAAAAAAAAAAAAAAGAATTACTAAGTAATCT	TTACTAAGTAATCT	||||||||||||||	TTACTAAGTAATCT	296	326	31	57	AAAAAAAAAAAAAAAAAAAAAAAAAAAAGAA	-0.114485	rmsk4691537|AluSx|AluSx-SINE|AluSx-Alu|Alu|exon-1	repeatMask-Alu	309	0.91	1	-14	-17	9_marmoset	9_marmoset,1_human	2	2	1	0.5	158	73	0	0	0	0	0	0	0	85	0	0	0	0	0	0	0	0
chr6	28889964	28890134	hsa-retrogene-305-2	85	+	29	27	170	CATGGTGGCTCATACCTGTAATCCCAGCATTTTGGGAGGCTGAGGTAGGAGGATCACTTGAACCCAGGAGTTTGAGACCAAGCTAGGCAACATCATGAGACCCCATCTCTAAAAAAAAAAAAAAAAAAAAAAAAAAAAGCTGCTCATGGTGGTGTGTACCTGTAGTCCCA	CATGGTGGCT-CATACCTGTAATCCCA	||||||||-|-..||||||||.|||||	CATGGTGG-TGTGTACCTGTAGTCCCA	111	138	28	56	AAAAAAAAAAAAAAAAAAAAAAAAAAAA	-0.308082	rmsk4131064|AluJb|AluJb-SINE|AluJb-Alu|Alu|exon-1	repeatMask-Alu	170	1	0.57	5	122	14_dog	17_platypus,14_dog,16_opossum	3	3	1	0.333333	119	0	0	0	0	0	0	0	0	0	0	0	0	0	85	0	17	17
chrX	19565034	19565372	hsa-retrogene-129-11	85	-	31	18	338	TTGGAGTTGAAGGCCAGGCGCGGTGGCTTACACCTGTAATCCCAGCGCTTTGGGAGGCCAAGGCGGGCAGATCACCTGAGGTCAGGAGTTCGAGACCAGCCTGGCCAACATGGTGAAACCCTGTCTCTACTAAAAATACAGAAATTAGCTGGGTGTGGTGGTAGGCGCCTGTAATCCCAGCTACTTGGGAGGCTGAGGCAGGAGAATCGCTTGAACCCGGGAGGCGGAGGTTGCAGTGAGCCAAGATTGCACCACTGCACTCCAGCCTGGGGGACAAGAGCGAGACTTCGCCTCAAAAAAAAAAAAAAAAAAAAAAAAAAATTGGAGTTGAAGCCAGG	TTGGAGTTGAAGGCCAGG	|||||||||||-||||||	TTGGAGTTGAA-GCCAGG	295	321	27	54	AAAAAAAAAAAAAAAAAAAAAAAAAAA	-0.191715	rmsk5246212|AluSq2|AluSq2-SINE|AluSq2-Alu|Alu|exon-1	repeatMask-Alu	310	0.92	1	-11	-17	9_marmoset	9_marmoset	1	1	1	1	85	0	0	0	0	0	0	0	0	85	0	0	0	0	0	0	0	0
chr2	206714927	206716154	hsa-retrogene-299	85	+	34	17	1227	AACTCAGCCTAAATTTCTTTTTTTTTTTTTCTCGTCTTATTCAGCGTTTCATTAGTAGTGCTAATGTAGCTACTTAGTGCATGTTGAAGGAACAGATGTCTAAGATACTAAGCAGCATTCCAGGCAGAGAACACAGACTGGGCAAAGGCATGGAGGATGGATAAGATGCTGAGCTGCTCACTGTGGCTGGAATGGGAGGTCAGGAATGAGGTAGAAACAGGTGGGAATCAGGGAACAGGCAGGTAGGAACXXXXXXTGGTGAAACCCCGCCTCTACTAAAAATACAAAAATTAGCTGGGTGTGGTGGTGCGTGCCTGTAATCTCAGCTACTTGGGAGGCTGAGGCAGAAGAATCGCTTGAACCAGGGAGTTGGAGGTTGCAGTGAGCCAAGATCGCGCT…	AACTCAGCCTAAATTTC	|||||||||||||||||	AACTCAGCCTAAATTTC	1160	1207	48	51	AAAAAACAAACAAACAAACAAAAAACAAAAGAAAAAGAAAGAAAGAAA	0.0462052	rmsk2728063|AluSc5|AluSc5-SINE|AluSc5-Alu|Alu|exon-1	repeatMask-Alu	309	0.25	1	-880	-38	6_crab_eating_macaque	8_baboon,7_rhesus,10_mouse,6_crab_eating_macaque	4	4	3	0.75	269	0	0	0	0	0	85	85	85	0	14	0	0	0	0	0	0	0
chr12	37461248	37461382	hsa-retrogene-17-20	85	-	42	26	134	GAAAGAAAGAAAGAAAGAAAGAAAGAAAGAAAGAAAGAAAGAAAGAAAGAGAAAGAAAGAAAAAGAAAGAAAGAAAGAAAGAAAGAAAGAAAGAAAGAAAGAAAGAAAGAAAGAAAGAAAAGAAAGAAAGCAAG	GAAAGAAAGAAA-GAAAGAAAGAAAG	||||||||||||-|||||||||.|||	GAAAGAAAGAAAAGAAAGAAAGCAAG	60	108	49	43	AAAAAGAAAGAAAGAAAGAAAGAAAGAAAGAAAGAAAGAAAGAAAGAAA	-0.0241826	rmsk996374|L1MB1|L1MB1-LINE|L1MB1-L1|L1|exon-1	repeatMask-L1	4	0.03	0	-130	977	1_human	1_human	1	1	1	1	85	85	0	0	0	0	0	0	0	0	0	0	0	0	0	0	0	0
chr5	69608460	69608798	hsa-retrogene-309-1	85	-	44	32	338	CTGGGGGGCCAGGCGCAGTGGCTCACACCTGTAATCCCAGAACTTCGGGAGGCTGGGACGGGCGGATCACTTGAGTTCAGGAGTTCAAGACCAGCCTGGCCAACATGGCGAAACCCCATCTCTACTAAAAATACAAACAAATTAGCCGGGCGTGGTGGTGCATGCCTGTAATCCCAGCTACTCGGGTGGCTGAGGCACAAGAACTGTTTGAACCCAGGAGGCAGAGGTTTCAGGCTTCAGTGCCACTGCACTACAGCCTGGGCAACAGTGTGAGACCCTGTCTCGAAAAAAAAAAAGAAAAAAAAAAACCTGGGGCCAGGCGCAGTTGCTCACACCTG	C-TGGGGGGCCAGGCGCAGTGGCTCACACCTG	|-|||||--|||||||||||.|||||||||||	CCTGGGG--CCAGGCGCAGTTGCTCACACCTG	286	308	23	41	AAAAAAAAAAAGAAAAAAAAAAA	-0.0457744	rmsk3865966|AluSz6|AluSz6-SINE|AluSz6-Alu|Alu|exon-1	repeatMask-Alu	302	0.89	1	-6	-30	9_marmoset	9_marmoset	1	1	1	1	85	0	0	0	0	0	0	0	0	85	0	0	0	0	0	0	0	0
chr12	120258769	120259139	hsa-retrogene-312-1	85	+	48	39	370	CTAAGTTGAGCTGGGTGCAGTGGCTCACACCTGTAATCTCAGCACTTTGGGAGGCCGAGGTGGGTGGATCACCTGAGGTCGGGAGTTTGAGACCAGCCTGACCAGCCTGACCAACATGGAGAAACCTGGTTTCTACTAAAAATAAAAAAATTAGCCAGGCGTGGTGGTGCATGCCTGTAATCCCAGCTACTCGGGAGACTGAGGCAGCAGAATCGCTTGAACCCAGGAGGCAGAGGTTGTAGTGAGCTGAGATGGTGCCACTGCACTCCAGCCTGGGCAACAAGAGCAAAACTCTGCCTCAAAACAAACAAACAAAAAAAAACAAATAAAACTAAGTTGAGGCCAGGTGGGGTAGCTCACACCTGTAATC	CTAAGTTGAG-CTGGGTGCAGTGGCTCACACCTGTAATC	||||||||||-|..||||..||.||||||||||||||||	CTAAGTTGAGGCCAGGTGGGGTAGCTCACACCTGTAATC	301	331	31	37	AAAACAAACAAACAAAAAAAAACAAATAAAA	-0.20784	rmsk1158756|AluSp|AluSp-SINE|AluSp-Alu|Alu|exon-1	repeatMask-Alu	321	0.87	1	-9	-40	8_baboon	8_baboon	1	1	1	1	85	0	0	0	0	0	0	0	85	0	0	0	0	0	0	0	0	0
chr12	50540516	50540971	hsa-retrogene-295-1	85	-	51	28	455	TTTTTTAATCATAATGTCCTATCCAGAGATTCTGCGCTACCTCATTTGAGACTGCTATATAGGCATCTTAAAATCTATGACTAAAGATGTAAATATATTTTTAATATGAATAACTATATAAAAATGTTCATAGCTGGCTGGGCGCGGTGGCTCACGCCTGTAATCCCAGCACTTTGGGAGGCCGAGGCGGGCGGATCACGAGGTCAGGAGATCGAGACCACGGTGAAACCCCGTCTCTACTAAAAAATACAAAAAATTAGCCGGGCGCCGTGGCGGGCACCTGTAGTCCCAGCTACTCGGTAGGCTGAGGCAGGAGAATGGCGTGAATCCGGGAGGCGGAGCTTGCAGTGAGCCGAGATCGCACCACTGCACTCCAGCCTGGGTGACAGAGCGAGACTC…	TTTTTT-AATCATAATGTCCTATCCAGA	||||||-|||||||||||||||||||||	TTTTTTTAATCATAATGTCCTATCCAGA	406	427	22	34	AACAAAAAAAAAAAAAAAAGAA	0.000722033	rmsk1019390|AluYc|AluYc-SINE|AluYc-Alu|Alu|exon-1	repeatMask-Alu	292	0.64	1	-135	-28	8_baboon	8_baboon	1	1	1	1	85	0	0	0	0	0	0	0	85	0	0	0	0	0	0	0	0	0
chr19	14351910	14352287	hsa-retrogene-274-2	85	-	54	47	377	AAAAACAGAGAGCAAGGGCCGGGCACAGCGGCTCATGCCTGTAATCCCAGCACTTTGGGAGGCCGAGGTGGGCAGATCACTTGAGGTCAAGAGTTCGAGACCAGCCTGGCCAACATGGTGAAACCCCATCTCCACTAAAAATATTAAAAAATTAGCCAGGTGTGGTGGTGTGCGCCTGTAATCCCAGCTACTCGGGAGGCTGAGGCCTGAGAATCATTTGAACCCAGGAGGCACAGGTTGCAGTGAGCCCAGATCATGCCACTGCACTCCAGCCTGGGTGACAGAGTGAGACTCCATCTCAAAAAAAAAAAAAAAAGAGAGAGAGAGAGAGCAAAAGAGAGATAGAAGGCCGGGCGCAGTGGCTCACGCCTGTAATC	AAAA-ACAGAGAGCAAGGGCCGGGCACAGCGGCTCATGCCTGTAATC	||||-|.|||.||-||-||||||||.|||.||||||.||||||||||	AAAAGAGAGATAG-AA-GGCCGGGCGCAGTGGCTCACGCCTGTAATC	301	318	18	31	AAAAAAAAAAAAAAAAGA	-0.0388941	rmsk2240985|AluSz|AluSz-SINE|AluSz-Alu|Alu|exon-1	repeatMask-Alu	314	0.83	1	-16	-47	6_crab_eating_macaque	7_rhesus,6_crab_eating_macaque	2	2	1	0.5	99	0	0	0	0	0	85	14	0	0	0	0	0	0	0	0	0	0
chr2	161707804	161708101	hsa-retrogene-311	85	+	66	33	297	GTTGGTATGAAGAATCTGAAACATAAATGAAATCCCTGAAAATTAAAAGGTGAATATGTATTTACCTATTTACTATTTACACAACTATCAAAGATTGCCAAAATAAAAATCCTGTATAGGCGCTCATCATTTTGATGGGTGGATAAGTCGTGATACCCATAGTTTGGAAGGAAGATTCCTTCAAGAGAGTACAATTTTGCTTGGTAAATCTTTTGCATGTTAAACTTTTTAGAAGAAGAAAGTAAATAAAAATATAAAATGTATGTTGGTATGAAGAATCTGAAACATAAATGAAAT	GTTGGTATGAAGAATCTGAAACATAAATGAAAT	|||||||||||||||||||||||||||||||||	GTTGGTATGAAGAATCTGAAACATAAATGAAAT	233	259	27	19	AAGAAGAAAGTAAATAAAAATATAAAA	0.196261	ENST00000375514.9|SLC4A10-202|ENSG00000144290.17|SLC4A10|protein_coding|intron-1	intron	297	1	0	83238	592	13_sheep	13_sheep	1	1	1	1	85	0	0	0	0	0	0	0	0	0	0	0	0	85	0	0	0	0
chr21	39398738	39398906	hsa-retrogene-17-21	85	-	69	42	168	TTAGCTGGGCGTCATGGCGGGCGCCTGTAATCCCAGCACTTTGGGATGCCGAGGCGGGTGGATCAGCTGAGGTCAGGAGTTCAAGACCAACCTGGCCAAATCCTGTCTCTACTAAAAATACAAAAATTAGCTGGGCGTGACGGCGGGCGCCTGTAATCCCAGCTACTT	TTAGCTGGGCGTCATGGCGGGCGCCTGTAATCCCAGC-ACTT	||||||||||||.|.||||||||||||||||||||||-||||	TTAGCTGGGCGTGACGGCGGGCGCCTGTAATCCCAGCTACTT	114	126	13	16	AAAAATACAAAAA	-0.209643	rmsk2973329|AluSx1|AluSx1-SINE|AluSx1-Alu|Alu|exon-1	repeatMask-Alu	165	0.98	0.57	-3	127	4_gorilla	7_rhesus,10_mouse,5_orangutan,4_gorilla,6_crab_eating_macaque	5	5	2	0.4	303	0	0	0	85	85	56	66	0	0	11	0	0	0	0	0	0	0
chr16	66986366	66989765	hsa-retrogene-303	85	+	71	53	3399	GGCGTGGTGGCATGCGCCCGTAGTCCCAGCTACTCAGGAGGCTGAGGCAAGAGAATTGCTTGAAACTGGGAGGCAGAGCTTGCAGTGAGCTGAGGTGGCGCCACTGTACTCCAGCCTGGGCGACAGAGTGAGACTCTGTCTCAAAAAAATAAATAAATAATAAAAGTGGGTCTTGTTTTTTGTTTTTTGTTTCGGGGTATTTTGGTTAGAGACAGAGTCTTACTCTGTCTTGACCGCCTGGGCTCAATTGXXXXXXAGACCTAGCCTGGGTAAATAGACTCTGTCTCTATTTTTAAAAAACATTTTTTAAAAAGTTTTTTTAACTTACAAGGATACACCTGTAATCCCAGCACTTTGGGAGGCCGAAGCGGGCAGATCACCTGAGGTCAGGAGTTTGAG…	GGCGTGGTGGCATGCGCCCGTAGTCCCAGCTACTCAGGAGGCTGAGGCAAGAG	|||.||||||||...|||.|||.||||||||||||||||||||||||||.|||	GGCATGGTGGCACATGCCTGTAATCCCAGCTACTCAGGAGGCTGAGGCAGGAG	3328	3339	12	14	AAAAATACAAAA	0.0303376	ENST00000540947.6|CES4A-207|ENSG00000172824.16|CES4A|protein_coding|cds-1	cds	58	0.02	1	-2406	-935	3_bonobo	3_bonobo,2_chimpanzee,1_human	3	4	1	0.333333	124	14	14	85	0	0	0	0	0	0	0	0	0	0	0	0	0	0
chr18	31328699	31328840	hsa-retrogene-302	85	-	76	43	141	TATGAATTTATAGTAAAGTATATTTGCTCAGAAAACAGTCCTGCAGTAGCTCTAGAATCATTTACTTGTCATTAGACCTAAAATAAGGTAACATTCTTTACTGAATTTATAATAAAGTATATTTGCTCAGAAAACAGTCCT	TA-TGAATTTATAGTAAAGTATATTTGCTCAGAAAACAGTCCT	||-||||||||||.|||||||||||||||||||||||||||||	TACTGAATTTATAATAAAGTATATTTGCTCAGAAAACAGTCCT	80	86	7	9	AAAATAA	-0.117712	rmsk2118509|L2|L2-LINE|L2-L2|L2|exon-1	antisenseAnno_repeatMask-L2	16	0.11	0.07	224	-125	9_marmoset	9_marmoset,6_crab_eating_macaque	2	2	1	0.5	110	0	0	0	0	0	25	0	0	85	0	0	0	0	0	0	0	0
chr18	2466160	2466301	hsa-retrogene-304	85	-	76	43	141	GGTGGGGAGGTGGCTCTTGTGTGGCTCTGGGAAAATGGTAAGAGATAAAGGTGGGGAAGTGGGCCTTGTGTGGCTCTGGGAAAATGGTGAGAAATAAAGGTGGGGATGTGGGTCTTGTGTGGCTCTGGGAAAATGGTAAGA	GGTGGGGAGGTGGCTCTTGTGTGGCTCTGGGAAAATGGTAAGA	||||||||.||||.|||||||||||||||||||||||||||||	GGTGGGGATGTGGGTCTTGTGTGGCTCTGGGAAAATGGTAAGA	92	98	7	9	AAATAAA	-0.219627	ENST00000639316.2|ENST00000639316|ENSG00000263745.7|ENSG00000263745|lncRNA|intron-1	intron	141	1	0	22857	131005	2_chimpanzee	3_bonobo,2_chimpanzee	2	2	2	1	170	0	85	85	0	0	0	0	0	0	0	0	0	0	0	0	0	0
chr7	133196295	133196424	hsa-retrogene-314	85	+	76	48	129	TATAGAACCCAGCTCTTATTGAGGGACAGGATCTGGAGTTTTAGGCATGTTAAAATCCACAGGCTCCATCAACCAACAAAACGTAGAACACAGCTCTTACTGAGGGACAGGATCTGGAGTTTTAGGCAT	TATAGAACCCAGCTCTTATTGAGGGACAGGATCTGGAGTTTTAGGCAT	..||||||.|||||||||.|||||||||||||||||||||||||||||	CGTAGAACACAGCTCTTACTGAGGGACAGGATCTGGAGTTTTAGGCAT	75	81	7	9	AACAAAA	0.297634	intergenic	intergenic	0	0	0	0	0	8_baboon	8_baboon,6_crab_eating_macaque	2	2	1	0.5	111	0	0	0	0	0	26	0	85	0	0	0	0	0	0	0	0	0
chr17	22222598	22229003	hsa-retrogene-300	85	+	77	51	6405	TGGGCTGGGCGTGGTGGCTCACACCTGTAATCCCAGCACTTTGGGAGGCTGAGGTGGGCGGATCACCTGAGATTGGGAGTTCGAGACCTGCCTGACCAACATGGAGAAACCCCGTCTCTACTAAAAATACAAAATTAGCCAGGTGTGGTGGCCCATGCCTGTAACCCCAGCTAATTGGGAGGCTGAGGCCAGAGAATCACTTGAACCCGGGAGGCAGAGGTTGCGGTGAACCAAGATCGCATCAATGCACXXXXXXATAAATTTCCAGGCCACAATAACAAGCATCACCACTTTGAAAAGAAAAAGCCATGAACTGAAATTCTTCAAAATAAGAATTTTTAATTAGCCCAATAAACACATTAAAAGATATAAGGAAGATACTAGAACTATGAAACAAAT…	TG-GGCTGGGCGTGGTGGCTCACA-CCTGTAATCCCAGCACTTTGGGAGGC	||-||||||||..|||||||||-|-||||||||||||||||||||||||||	TGAGGCTGGGCACGGTGGCTCA-AGCCTGTAATCCCAGCACTTTGGGAGGC	6343	6351	9	8	AAAACATAA	0.028018	rmsk1929964|L1MEh|L1MEh-LINE|L1MEh-L1|L1|exon-1	repeatMask-L1	346	0.05	1	-5775	-284	2_chimpanzee	8_baboon,3_bonobo,2_chimpanzee	3	3	2	0.666667	206	0	85	85	0	0	0	0	36	0	0	0	0	0	0	0	0	0
chr20	64214204	64214341	hsa-retrogene-308	85	-	77	41	137	CAGGCGTGTGAACATGCACACACACGCTCCCACGTGTTCACATACACATGGACTTGCACGCACATGTAAACATACCCGCACATATGCAAACACAAACAGGCGTGTGAACATGCACACACACGCTCCCACATGTTCAC	CAGGCGTGTGAACATGCACACACACGCTCCCACGTGTTCAC	|||||||||||||||||||||||||||||||||.|||||||	CAGGCGTGTGAACATGCACACACACGCTCCCACATGTTCAC	88	96	9	8	AAACACAAA	-0.0960425	ENST00000659024.1|MYT1-208|ENSG00000196132.14|MYT1|protein_coding|intron-10	antisenseAnno_intron	137	1	0.04	2725	557	6_crab_eating_macaque	8_baboon,1_human,6_crab_eating_macaque	3	3	1	0.333333	201	24	0	0	0	0	85	0	92	0	0	0	0	0	0	0	0	0
chr17	3000646	3000790	hsa-retrogene-293	85	+	80	45	144	GCAGGGAGTGCAGGTCCAAGCACCAGGCTGAAGTGAGGCTGGTGGAGGTAACAGTATCAGCCTCAGGGCCTTCCTGATGCCGGAGAAGGGACAGAAGAAGCAGGGAGTGCAGGTCCAAGCACCAGGCTGAAGTGGGGCTCGTGG	GCAGGGAGTGCAGGTCCAAGCACCAGGCTGAAGTGAGGCTGGTGG	|||||||||||||||||||||||||||||||||||.||||.||||	GCAGGGAGTGCAGGTCCAAGCACCAGGCTGAAGTGGGGCTCGTGG	95	99	5	5	AAGAA	0.143641	ENST00000574515.1|RAP1GAP2-206|ENSG00000132359.15|RAP1GAP2|protein_coding|intron-3	intron	144	1	0.02	2270	4550	2_chimpanzee	8_baboon,17_platypus,3_bonobo,7_rhesus,2_chimpanzee,5_orangutan,4_gorilla	7	54	6	0.857143	4545	0	97	97	97	97	0	97	95	0	0	0	0	0	0	0	0	75
chr18	78855589	78855776	hsa-retrogene-294	85	-	80	40	187	GTTAGCACTTCCCCCAGTGGGTGACGATGGGGAGTAAGCCCAATAACCAGTTAGCACTTCCTCCAGTGGGTGATGATGGGGAGTAAGCCCAATAACCAGTTAGCAATTCCCCCAGTGGGTGATGATGGGGAGTAAGCCCAATAACCAGTTAGCACTTCCCCCAGTGGGTGACGATGGGGAGTAAGCC	GTTAGCACTTCCCCCAGTGGGTGACGATGGGGAGTAAGCC	||||||||||||||||||||||||||||||||||||||||	GTTAGCACTTCCCCCAGTGGGTGACGATGGGGAGTAAGCC	140	144	5	5	AATAA	-0.113344	intergenic	intergenic	0	0	0	0	0	9_marmoset	9_marmoset,6_crab_eating_macaque	2	4	1	0.5	225	0	0	0	0	0	44	0	0	85	0	0	0	0	0	0	0	0
chr5	8079727	8079894	hsa-retrogene-298-1	85	-	80	45	167	TACAGAATATCCACAACAATACAGAATATCCACAGCAATATAGAATACCCACAGCAATACAGAATATCCACAGCAAAACAACAATACAGAATACCCACAGCAATACAGAATATCCACAACAATACAGAATATCCACAGCAATACAGAATATCCACAGCAATACAGAA	TACAGAATATCCACAACAATACAGAATATCCACAGCAATATAGAA	|||||||||||||||.||||||||||||||||||||||||.||||	TACAGAATATCCACAGCAATACAGAATATCCACAGCAATACAGAA	118	122	5	5	AACAA	-0.270271	ENST00000623003.1|ENST00000623003|ENSG00000280338.1|ENSG00000280338|lncRNA|dwstr-1	dwstr	167	1	0.33	291	42	4_gorilla	8_baboon,4_gorilla	2	2	1	0.5	176	0	0	0	85	0	0	0	91	0	0	0	0	0	0	0	0	0
chrX	3165401	3165559	hsa-retrogene-301	85	-	80	45	158	TAGACCCAGGGCATATATGTTATCATATATATGGTAGACTCCCCTTTCACCTGGAGGAATAGACCCAGGCATATTTTACCTGATATATGGTAGACTCCTCTTCCACGTGGAAGAATAGACCCAGGGCATATTTTATCATATATATGGTAGACTCCCCT	TAGACCCAGGGCATATATGTTATCATATATATGGTAGACTCCCCT	||||||||||||||||-|-||||||||||||||||||||||||||	TAGACCCAGGGCATAT-T-TTATCATATATATGGTAGACTCCCCT	111	115	5	5	AAGAA	-0.312316	rmsk5214614|(TCTA)n|(TCTA)n-Simple_repeat|(TCTA)n-Simple_repeat|Simple_repeat|exon-1	antisenseAnno_repeatMask-Simple_repeat	4	0.03	0.05	70	-154	15_cat	8_baboon,7_rhesus,15_cat,9_marmoset	4	5	1	0.25	213	0	0	0	0	0	0	20	20	62	0	0	0	0	0	85	0	0
chr11	134489246	134489457	hsa-retrogene-306	85	-	80	50	211	TGACCTGAGGTTGTCAGGGGAGGGGTGGCTGTGTGACCTGAGGTTGTCAGGGGAGGGGTGGCTGTGTCACCTGAGGTCAGCTGAAGGGTTACTGTGTGACCTGAGTTTGTCAGGGGAGAGTCTGCTGTGTCACCTGAGACTTTAAAAGGAGAAGTTGTTGTGTGACCTTAGGTTGTCAGGGGAGGAGCTGCTGTGTGACCTGAGGTTGTCA	TGACCTGAGGTTGTCAGGGGAGGGG-TGGCTGTGTGACCTGAGGTTGTCA	||||||.||||||||||||||||.|-||-|||||||||||||||||||||	TGACCTTAGGTTGTCAGGGGAGGAGCTG-CTGTGTGACCTGAGGTTGTCA	144	153	10	5	AAAAGGAGAA	-0.547305	ENST00000532886.2|B3GAT1-DT-203|ENSG00000255545.8|B3GAT1-DT|lncRNA|intron-2	antisenseAnno_intron	211	1	0.01	13486	6516	8_baboon	8_baboon,16_opossum	2	2	1	0.5	97	0	0	0	0	0	0	0	85	0	0	0	0	0	0	0	12	0
chr19	15933432	15933797	hsa-retrogene-310	85	+	80	45	365	TGAGTGAGTGAGGAGAGGAATGAGTGAGTGAGGAGAAGAATGAGTGAGTGAGGAGAGGAATGAGTGAGTGAGGAGAAGAATGAGTGAGTGAGGAGAGGAATGAGTGAGTGAGGAGAAGAATGAGTGAGTGAGGAGAGGAATGAGTGAGTGAGGAGAAGAATGAGTGAGTGAGGAGAAGAATGAGTGAGTGAGGAGAGGAATGAGTGAGTGAGGAGAAGAATGAGTGAGTGAGGAGAGGAATGAGTGAGTGAGGAGAAGAATGAGTGAGTGAGGAGAAGAATGAGTGAGTGAGGAGAGGAATGAGTGAGTGAGGAGAAGAATGAGTGAGTGAGGAGAGGAATGAGTGAGTGAGCAGAGGAATGAGT	TGAGTGAGTGAGGAGAGGAATGAGTGAGTGAGGAGAAGAATGAGT	||||||||||||||||||||||||||||||||.|||.||||||||	TGAGTGAGTGAGGAGAGGAATGAGTGAGTGAGCAGAGGAATGAGT	316	320	5	5	AAGAA	-1.25337	ENST00000248041.12|CYP4F11-201|ENSG00000171903.17|CYP4F11|protein_coding|intron-2	antisenseAnno_intron	365	1	0.08	3831	413	7_rhesus	8_baboon,7_rhesus,16_opossum,10_mouse,2_chimpanzee,9_marmoset,5_orangutan,4_gorilla	8	13	1	0.125	798	0	43	0	33	87	0	85	51	35	105	0	0	0	0	0	35	0
chr10	101522004	101522406	hsa-retrogene-264-5	84	-	12	11	402	GTCTTTATTTCTAGAGTTTTTTTTTTTTTGTTTTTTTTTGTTTTTTTTTTTTTTAAAGCTTTATACCAGCTGGGCGTGGTGGCTCACGCCTGTAATCCCAGCACTTTGGGAGGCCGAGGCAGGTGGACCACGAGGTCAGGAGATCCAGACCATCCTGGCTAACATGGTGAAACCCCATCTCTACTAAAAATACAAAAAATTAGCCCAGTGTGGTGGCGGGCGCCTGTAGTCCCAGCTACTCAGAAGGCTGAGGCAGGAGAATGGCGTTAAGCCGGGAGGTGGAGCTTGCAGTGTTGCAGTGAGCTGAGATCACACCACTGCATTCCAGCCTGGGCGACAGGGCAAGACTCCATCTCAAAAAAAAAAAAAAAAAAAAAAAAAAAAAAAAAAAAGCTTTAT…	GTCTTTATTTC	|-||||||.||	G-CTTTATATC	357	392	36	72	AAAAAAAAAAAAAAAAAAAAAAAAAAAAAAAAAAAA	-0.0633179	rmsk627661|AluY|AluY-SINE|AluY-Alu|Alu|exon-1	repeatMask-Alu	324	0.81	1	-68	-10	9_marmoset	9_marmoset	1	1	1	1	84	0	0	0	0	0	0	0	0	84	0	0	0	0	0	0	0	0
chrX	49245936	49246333	hsa-retrogene-317	84	-	14	7	397	CAAGATAATGGGAAAATCTGATTATGAACTCAAGTATTGGATGGTATTAAGATATCATTGTTGGCCGGGTACAGTGGCTCATGCCTATAATCCTAGCCCTTTGAAAGGCCAAGGTAGGTAGATCACCTGAGGTCAGGAGATCAAGACCAGCCTGGCCAACATGGTAAAACCCCGACTCTACTAAAAATACAAAACTTAGTGTGCTCCTGTAATTCCAGCTACTTGGGGGCTGAGGCAGGAGAATGGCTTGAACCCAGGAAGTGGAGGTTGCAGTGAAGCGACATCACGCCATTGCACTCCAGCCTGGGCAACAGAGAGAGACTCCGTCTCAAAAACAAAACAAAAAAAAACAAAAAAAAAACAAAACAAAACAAAACAAAAAAAAACCCACAAGATA	CAAGATA	|||||||	CAAGATA	337	386	50	70	AAAACAAAAAAAAACAAAAAAAAAACAAAACAAAACAAAACAAAAAAAAA	-0.240264	rmsk5302876|AluSx|AluSx-SINE|AluSx-Alu|Alu|exon-1	repeatMask-Alu	324	0.82	1	-62	-11	17_platypus	17_platypus	1	1	1	1	84	0	0	0	0	0	0	0	0	0	0	0	0	0	0	0	0	84
chr16	52651372	52651549	hsa-retrogene-327-1	84	+	14	7	177	AAACACAGATTCCTGGGCAGGGGTGGTGGCTCACACTTGTAATCCTAGCACTTTGGGAGGCCAAGGTGGGAGGATCACTTGAGGCCAAGAGTTCAAGACCAGCCTGTGCAACATAGCAAGACCCCTCATCTCTACAAAAAAAAAAAAAAAAAAAAAAAAAAAAAAAAAAAAAACACA	AAACACA	|||||||	AAACACA	136	170	35	70	AAAAAAAAAAAAAAAAAAAAAAAAAAAAAAAAAAA	-0.126903	rmsk1793086|AluJr|AluJr-SINE|AluJr-Alu|Alu|exon-1	repeatMask-Alu	162	0.92	0.52	-15	148	11_rat	11_rat	1	1	1	1	84	0	0	0	0	0	0	0	0	0	0	84	0	0	0	0	0	0
chr7	6463753	6464239	hsa-retrogene-328-1	84	+	14	7	486	AAAAAAAAAAAAAAACACAAAGGATGGCAGGGTGAGGTAGCTCACGCCTATACTTCCGGCACTGTGGGAGGCAGAGGTGGGCGGATCTCCTGAGGTCAGGAGTTCAAGACCAGCCTAGCCAACATGGTGAAACACCATCTCTAATAAAAATACAAAAATTAGGCTGGGCACAGTGGCTCATGCTTGTAATCCCAGCACTTGGGGAGGCTGAGGCAGGAGGATCACCTGAGGTCGGGAGTTCGAGACCAGCCTGACCAACATAGAGAAACTCCATCTCTACTAAAAATACAAAAATTAGCTGGGCGTGGTGGTGCATGCCTGTAATCCCAGCTACTCAGGAGGCTGAGGCAGGAGAATCGCTTGAACACAGGAGGTGGAGGTTGCGGTGAGCCAAGATTG…	AAAAAAA	|||||||	AAAAAAA	445	479	35	70	AAAAAAAAAAAAAAAAAAAAAAAAAAAAAAAAAAA	-0.255392	rmsk4439143|AluSp|AluSp-SINE|AluSp-Alu|Alu|exon-1	repeatMask-Alu	313	0.64	1	-161	-12	8_baboon	8_baboon	1	1	1	1	84	0	0	0	0	0	0	0	84	0	0	0	0	0	0	0	0	0
chr6	35606368	35606701	hsa-retrogene-129-13	84	+	14	7	333	AAGTCAAGGCCGGGCGCTGTGACTCATGCCTTTAATCCCAGCACTTTGGGAGGCCGAGGCAGGCAGATCATGAGGTCAGGAGATCGAGACCATCCTGTCTAACACGGTGAAACCCCGTCTCCACTAAAAATATTTTAAAAAATTAGCCGGGCGTGGTGGTGGGCGCCTGTAGTCCCAGCTACTCGGGAGGCTGAGGCAGGAGAATGGCGTGAACCTGGGAGGCGGGAGTTGCAGTGAGCCAAGATCGCGCCACTGCACTCCAGCCTGGGCAACAGAATGAGACTCCGTCTCAAAAAAAAAAAAAAAAAAAAAAAAAAAAAAAAAAAAAGTCAA	AAGTCAA	|||||||	AAGTCAA	292	326	35	70	AAAAAAAAAAAAAAAAAAAAAAAAAAAAAAAAAAA	0.00376373	rmsk4144861|AluY|AluY-SINE|AluY-Alu|Alu|exon-1	repeatMask-Alu	314	0.94	1	-7	-12	9_marmoset	8_baboon,9_marmoset	2	2	1	0.5	102	0	0	0	0	0	0	0	18	84	0	0	0	0	0	0	0	0
chr6	132588672	132589802	hsa-retrogene-338	84	+	16	28	1130	TCATTCTTGGTACAAATCAACAGTGCGTGTCTGCGGTGAGAAGACCTTCTGGCTCAGTGTGAGTTTCAGTGCCTTCCGAAACCACTGGTAGGAAAAGACATAGATGATGGGGTTGCAGGCTGAGTTGAAGTAAGCAAACCAGATAAAGATGTCAAAGACCAGTGGGGGTGTGATAAAGTGAAGGAGGCTGTCGACCATCGTGTCTATGGTGAAGGGCAGCCAGCACAAGAGGTATATGCCCACAGCAATGXXXXXXATGCCTGCTGCACAGGCCAGGTAGATGACCAACTGGATGCCCAGAGTATGTACTGTCCTGGGGCAAGACCCATTCACCTGGTAGCAGAATGCCGCAGGGTGCTCTTCAGCACCTTGGATGAAGACAGCTCTCATTTATGATTT…	TCAT-TCTTGGTACA-AATCA-ACAGTG	|-||-||-||.||.|-|||||-|.||||	T-ATGTC-TGCTAAATAATCACAGAGTG	1071	1104	34	68	AAAAAAAAAAAAAAAAAAAAAAAAAAAAAAAAAA	0.904315	rmsk4304732|(A)n|(A)n-Simple_repeat|(A)n-Simple_repeat|Simple_repeat|exon-1	repeatMask-Simple_repeat	34	0.03	1	-1070	-26	17_platypus	17_platypus	1	1	1	1	84	0	0	0	0	0	0	0	0	0	0	0	0	0	0	0	0	84
chr6	27577019	27577385	hsa-retrogene-131-9	84	+	18	9	366	GAGTGAGAGCGGCCGGGCGCGGTGGCTCACGCCTGTAATCCCAGCACTTTGGGAGGCCGAGGTGGGCGGATCACGAGGTCAGGAGATCGAGACCATCCTGGCTAACACGGTGAAACCCCGTCTCTAATAAAAATACCAAAAAAAAAAAAAAAAAAAAAAAATAGCCGAGCGTGGTGGCGCGCGCTTGTAGTCCCAGCTACTTGGGAAGCTGAGGCAGGAGAATGGCGTGAACCCGGGAGGCGGAGCTTGCAGTGAGCCGAGATCGCGCCACTGCACTCCAGCCTGGGTGACAGAGCGAGACTCCGTCTCAAAAAAAAAAAAAAAAAAGAGAAAAAAGAAAAAAGAAAAGAAAAAGAAGAGTGAGAG	GAGTGAGAG	|||||||||	GAGTGAGAG	310	357	48	66	AAAAAAAAAAAAAAAAAAGAGAAAAAAGAAAAAAGAAAAGAAAAAGAA	-0.0242572	rmsk4128336|AluY|AluY-SINE|AluY-Alu|Alu|exon-1	repeatMask-Alu	329	0.9	1	-10	-27	9_marmoset	9_marmoset	1	1	1	1	84	0	0	0	0	0	0	0	0	84	0	0	0	0	0	0	0	0
chr7	130563613	130563802	hsa-retrogene-17-24	84	+	20	10	189	GCACTTTTGGGGCGCCTGTAGTCCCAGCTACTCGGGAGGCTGAGGCAGAAGCATGGCGTGAACCCAGGAGGCAGAGCTTGCAGTGAGCCGAGCTATCGTGCCACTGCACTCCTGCCTCAGTGACAGAGTGAGACTCCGTCTCAAAAAAAAAAAAAAAAAAGAAAAAAAAAAAAGAAAAAGCACTTTTGG	GCACTTTTGG	||||||||||	GCACTTTTGG	143	179	37	64	AAAAAAAAAAAAAAAAAAGAAAAAAAAAAAAGAAAAA	-0.250116	rmsk4657150|AluYc|AluYc-SINE|AluYc-Alu|Alu|exon-1	repeatMask-Alu	163	0.86	1	-9	-17	9_marmoset	9_marmoset	1	1	1	1	84	0	0	0	0	0	0	0	0	84	0	0	0	0	0	0	0	0
chr4	82882115	82882443	hsa-retrogene-17-23	84	+	22	11	328	GACAAACTTGAGGCCGGGTGGCTCATGCCTGTAATCCCAGCACTTTGGGAGGCCAAGGCGGGCGGATCACGAGGTCAGGAGATTGAGACCATCCTGGCTAACATGGTGAGACCCCATCTCTACTAAAAATACAAAAAATTAGCCGGGCGTGGTGGCGGGCACCTGTAGTCCCAGCTACTCAGGAGGCTGAGGCAGGAGAATGGCATGACCCGGAAGACAGAGCTTGCAGTGAGTTGAGATTGCACCACTGCATGCCAACCTGGGCGAGAGAGCAAGACTCTATCTCAAAAAAAAAAAAAAAAAAAAAAAAAAAAAAAGACAAACTTGA	GACAAACTTGA	|||||||||||	GACAAACTTGA	287	317	31	62	AAAAAAAAAAAAAAAAAAAAAAAAAAAAAAA	-0.174854	rmsk3576163|AluY|AluY-SINE|AluY-Alu|Alu|exon-1	repeatMask-Alu	305	0.93	1	-11	-12	9_marmoset	9_marmoset	1	1	1	1	84	0	0	0	0	0	0	0	0	84	0	0	0	0	0	0	0	0
chr14	72242819	72243160	hsa-retrogene-16-21	84	-	22	11	341	TGAAGTTGGAAGGCCGGGTGCAGTGGCTCACGCCTATAATCCCAGCACTTTGGGAGGCCGAGGCGGGTGGATCGTCAGGTCAGAAGTTTGAGACCAGCCTGACCCACGTGGTGAAACCCTGACTCTATTAAAAACACACACACAAAAAGCCAGGTGTGGTGGCGCGCGCCTGTAATCCCAGCTACTTAGGAAGCTGAGGCAGGAGAACTGCTTGAACCCAGGAGGCAGAGGTTACAGTGAGCCGAGATTGCACCACTGCACTCCAGCCTGGATGACAGAGCGAGACTCCATCTCAAAAAAAAAAAAAAAAAAAAAAAAAAAGAAAAGAAATGAAGTTGGAA	TGAAGTTGGAA	|||||||||||	TGAAGTTGGAA	295	330	36	62	AAAAAAAAAAAAAAAAAAAAAAAAAAAGAAAAGAAA	-0.115226	rmsk1449875|AluSg|AluSg-SINE|AluSg-Alu|Alu|exon-1	repeatMask-Alu	315	0.92	1	-11	-15	9_marmoset	9_marmoset	1	1	1	1	84	0	0	0	0	0	0	0	0	84	0	0	0	0	0	0	0	0
chr6	152179650	152179997	hsa-retrogene-44-60	84	-	24	12	347	ATAAAATAAACTTGCAGCTGGGCGCAGTGGCTCACGCCTGTAATCCCAGCACTTTGGGAGGCTGAGGTGGGCAGATCATGAGGTCAGGAGATCAAGACCATCCTGGCCAACATGGTGAAACCCTGTCTCTACTAAAATACAAAACATTAGCCTGGCGTGGTGGTGCGCGCCTGTAGTACCAGCTACTCTAGAGGCTGAGGCAGGGGAATCACTTGAACCCAGAAGGCGGAGATTGCAGTGAGCCGAGATCGTGCCACTGCACTCCAGCCTGGTGACAGAACGAGACTCTGTCTCAAAAAAAAAAAAAAAAAAAAAAAAAAAAAAGGATATCCAGCATAAAATAAACT	ATAAAATAAACT	||||||||||||	ATAAAATAAACT	295	324	30	60	AAAAAAAAAAAAAAAAAAAAAAAAAAAAAA	-0.0116934	rmsk4339710|AluSc|AluSc-SINE|AluSc-Alu|Alu|exon-1	repeatMask-Alu	308	0.89	1	-16	-23	9_marmoset	9_marmoset	1	1	1	1	84	0	0	0	0	0	0	0	0	84	0	0	0	0	0	0	0	0
chr12	49710453	49710810	hsa-retrogene-44-61	84	-	24	12	357	TTTACTAGCTTTTGGCTAGGCGCGGTGGCTCACGACTGTAATCCCAGCACTTTGGGAGGCTGAGGCGGGCAGATCACGAGGTCAGGAGATCGAGACCATCCTGGCTAACACAGTGAAACCCCATCTCTACTCAAAATACAAAAAAATTAGCCAGGCGTGGTAGCAGGCGCCTGTAGTCCCAGCTACTCAGGAAGCTGAGGCAGGAGAATGGCGTGAACCTGGGAGGCGGAGCTTGCAGTGAGCTGAGATCACACCACTGTACTCCAGCCTGGGCGACAGAGTGAGACTTCGTCTCAAAAAAAATAAATAAATAAAATAAAAAAATAAAATAAAAAAGAAAAAGAATTTACTAGCTTT	TTTACTAGCTTT	||||||||||||	TTTACTAGCTTT	296	345	50	60	AAAAAAAATAAATAAATAAAATAAAAAAATAAAATAAAAAAGAAAAAGAA	-0.00862817	rmsk1017249|AluY|AluY-SINE|AluY-Alu|Alu|exon-1	repeatMask-Alu	311	0.87	1	-13	-33	6_crab_eating_macaque	8_baboon,9_marmoset,6_crab_eating_macaque	3	3	3	1	252	0	0	0	0	0	84	0	84	84	0	0	0	0	0	0	0	0
chr1	109811114	109811443	hsa-retrogene-129-14	84	+	25	15	329	TGATGAATTCCTGCCGGGCGTGGTGGCTCACGCCTGTAATCCCAGCACTTTGGGAGGCTGAGGCGGGTGGATCACCAGGTCAGGAGTTCAAGACCAGCCTGGCCAATATGGTGAAACCCTGTCTCTACTAAAAATACAAAAATTAGCCATGTGTGGTGGTGGGTGCCTGTAGTCCCAGCTACTCAGGAGGCTGAGGCAGGAGAATCACTTGAAGCCAGGAGGCAGAGGTTGCAGTGAGCTGCACTCCAGCCTGGGCAACAGAGTGAGACTTTGTCTCAAAAAAAAAAAAAACAAAAAACAAAAAACAAAAAAAATGATAAATTCCTGCC	TGATGAATTCCTGCC	||||.||||||||||	TGATAAATTCCTGCC	278	314	37	59	AAAAAAAAAAAAAACAAAAAACAAAAAACAAAAAAAA	0.0249423	rmsk226168|AluSg4|AluSg4-SINE|AluSg4-Alu|Alu|exon-1	repeatMask-Alu	293	0.89	1	-12	-24	9_marmoset	9_marmoset	1	1	1	1	84	0	0	0	0	0	0	0	0	84	0	0	0	0	0	0	0	0
chr19	14633406	14633766	hsa-retrogene-16-22	84	+	26	13	360	GAAAGTCAGCTGATGACAGGCCAGGCACGGTGGCTCACGCCTGTAATCCCAGCACTTTGGGAGGCCGAGATGGGCGGCTCACGAAGTCAGGAGCTTGAGACCATCCTGGCTAACGTGGTGAAACCCCATCTCTACTAAAAATATAAAAATTAGCTGGGCGTGGTGGCGGGCACCTGTAGTTCCAGCTATTCGGGAGGCTGAGGCAGGAGAATGGCGTGAACTCGGTAAGCGGAGCTTGCAGTGAGCCAAGATCGCGCCACCGCACTCCAGCCTGGGCGACAGACTGAGACTCCGTCTCAAAAAAAATAAAATAAAATAAAATAAAATAAAATAAAATAAAATAAAAAGAAAGTCAGCTGA	GAAAGTCAGCTGA	|||||||||||||	GAAAGTCAGCTGA	299	347	49	58	AAAAAAAATAAAATAAAATAAAATAAAATAAAATAAAATAAAATAAAAA	-0.0325755	rmsk2241831|AluY|AluY-SINE|AluY-Alu|Alu|exon-1	repeatMask-Alu	280	0.78	1	-18	-62	8_baboon	8_baboon	1	1	1	1	84	0	0	0	0	0	0	0	84	0	0	0	0	0	0	0	0	0
chrX	77830947	77831329	hsa-retrogene-16-20	84	-	27	16	382	GTATAGACTGCCAGGCCGGGCATGGTGGCTCAAGCCTGTAATCCCAGCACTTTGGGAGGCTGAGGCAGGCGGATCATGAGGTCAGGAGATCGAGACCATCCTGGCCAACAAGGTGAAACCCCGTCTCTACTAAAAATACAAAAAATTAGCTGGGCGCAGTGGCGGGCGCCTGTAGTCCCAGCTACCCTGGAGGCTGAGGTAGGAGAATGGCATGAACCCAGGAGGCGGAGCTTGCAGTGAGCCGAGATCGCGCCGCTGCACTCCGGCCTGGGCGAAAGAGCGAGACTCCGTCTCAAAAATAAAATAAAATAAAATAAAATAAAATAAAATAAAATAAAATAAAATAAAATAAAATAAAAAAAGAAAGTATAGACTGCCATGG	GTATAGACTGCCA-GG	|||||||||||||-||	GTATAGACTGCCATGG	316	366	51	57	AAAATAAAATAAAATAAAATAAAATAAAATAAAATAAAATAAAAAAAGAAA	-0.0479489	rmsk5343453|AluYk2|AluYk2-SINE|AluYk2-Alu|Alu|exon-1	repeatMask-Alu	282	0.74	1	-13	-87	8_baboon	8_baboon	1	1	1	1	84	0	0	0	0	0	0	0	84	0	0	0	0	0	0	0	0	0
chr7	2385350	2385701	hsa-retrogene-17-25	84	+	30	25	351	GATGAAATGGACGGCCGGGCGCGGTGGCTCACGCCTGTAATCCCAGCACTTTGGGAGGCCGAGGCGGGCGGATCACGAGGTCAGGAGATCGAGACCATCCTGGCTAACACGGTGAAACCCCGTCTCTACTAAAAATACAAAAAATTAGCCGGGCGAGGTGGCGGGCGCCTGTAGTCCCAGCTACTCGGGAGGCTGAGGCAGGAGAATGGCGTGAACCCCAGGGGGCGGAGCCTGCAGTGAGCCGAGATTGCGCCACTGCACTCCAGCCTGGGCGACAGCGAGACTCCGTCTCAAAAAAAAAAATAAAATAAAATAAAAAAAAAAAAGAAGATGAAATGGACCAGGCGCGGT	GATGAAATGGACGGCCGGGCGCGGT	|||||||||||---||.||||||||	GATGAAATGGA---CCAGGCGCGGT	293	329	37	54	AAAAAAAAAAATAAAATAAAATAAAAAAAAAAAAGAA	-0.112518	rmsk4429406|AluYe5|AluYe5-SINE|AluYe5-Alu|Alu|exon-1	repeatMask-Alu	310	0.88	1	-12	-29	8_baboon	8_baboon	1	1	1	1	84	0	0	0	0	0	0	0	84	0	0	0	0	0	0	0	0	0
chr12	12690863	12691216	hsa-retrogene-319	84	+	31	18	353	GGGCTGTTGGCAATTTTGCCTTTTTGTAATTCTATTTGAGCAAGTTGGAAGTTTAATTAGCTTTCCAATCAACCAAATTTCTGCATTCGAGTCTTAACCATATATAAGTGTTACTGTGGCTTCAAAGAAAATATGGATTCTGAAGTAGTGGGTTTTGATTGAGTTGACTGTTTTTAAATAACTCTTTGGATTTTAATTGTGATGCAGAAGTTATAGTAACAAACATTTGGTTTTGTACAGACATTATTTCCACGCTGGTGGATAAGCTCAATAAAGGTCATATCCCAAACTAAAAAATATAAAATAAAATAAAATAAAAAATAAAAAAATAAAAAGGGCTGTTGGTCAATTTT	GGGCTGTTGG-CAATTTT	||||||||||-|||||||	GGGCTGTTGGTCAATTTT	292	335	44	53	AAAAAATATAAAATAAAATAAAATAAAAAATAAAAAAATAAAAA	0.910522	rmsk958032|(AAAAT)n|(AAAAT)n-Simple_repeat|(AAAAT)n-Simple_repeat|Simple_repeat|exon-1	repeatMask-Simple_repeat	48	0.14	1	-286	-19	1_human	8_baboon,16_opossum,10_mouse,9_marmoset,1_human,6_crab_eating_macaque	6	6	4	0.666667	415	84	0	0	0	0	84	0	84	64	84	0	0	0	0	0	15	0
chr15	23056654	23056995	hsa-retrogene-44-62	84	+	34	17	341	AGAGATGGATTATGTGGGCCGGGTGTGGTGGCTCACGCCTGTAATCCCAGCACTTTGGGAGGCCAAGGCGGGTGGATCACAAGGTCAGGAGATCGAGACCATCCTGGCTAACACGGTGAAACCCTGTCTCTACTAAAAATACAAAAAAATTAGCCGGGCGTGGTGGCGGGCGCCTGTAGTCGCAGCTACTCAGGAGGCTGAGGCAGGAGAATGGCGTGAACCTGGGAGGCGGAGCTTGCAGTGAGCAGAGATCACGCCACTGCACTCCAGCCTGGGCAACAGAGTGAGACTACATCTCAAAAAAAAAAAAAAAAAAAAAAAAAGAGAGATGGATTATGTGG	AGAGATGGATTATGTGG	|||||||||||||||||	AGAGATGGATTATGTGG	299	323	25	50	AAAAAAAAAAAAAAAAAAAAAAAAA	-0.154348	rmsk1530630|AluY|AluY-SINE|AluY-Alu|Alu|exon-1	repeatMask-Alu	307	0.9	1	-16	-18	6_crab_eating_macaque	8_baboon,6_crab_eating_macaque	2	2	2	1	168	0	0	0	0	0	84	0	84	0	0	0	0	0	0	0	0	0
chr8	126926592	126926724	hsa-retrogene-332	84	+	36	38	132	GAGGCACAATCCAGATGTGAAACAAAGTTTACTGACTCTCCTTAAAAATCTTTTTTTACCTAAAAAAAAAAAAAAAAAAAATTAAACCAAAAAAATGAGGGAAGCCCAGATGTGAAGTAGAGTTTACTGACT	#NAME?	-||||.|-|..|||||||||||..|.||||||||||||	TGAGGGA-AGCCCAGATGTGAAGTAGAGTTTACTGACT	62	95	34	48	AAAAAAAAAAAAAAAAAAAATTAAACCAAAAAAA	0.229829	rmsk4933257|(A)n|(A)n-Simple_repeat|(A)n-Simple_repeat|Simple_repeat|exon-1	repeatMask-Simple_repeat	34	0.26	1	-61	-37	1_human	1_human	1	2	1	1	154	84	0	0	0	0	0	0	0	0	0	0	0	0	0	0	0	0
chr5	157864747	157865114	hsa-retrogene-3-9	84	+	36	38	367	TTGTGCTCTAGGCCCGGGCGTGGTGGCTCACACATGTAATCCCAGCACTTTGGGAGGCCGAGGCAGGCGGATCACGAGGTCAGGAGATCGAGACCATCCTGGCTAACACGGTGAAACCCTGTCTCTACTAAAAAATACAAAAGAAATTAGCCGGGCGTGCTGGCGGGCGCGTGTAATCCCGGCTACTCCATAAGGCCGAGGCAGGAGAATGGCATGAACCCAGGAGGCGGAGCTTGCAGTGAGCTGAGATCGCGCCACTGCACTCCAGCCTGGGCAACTGGGCAACAGAGCAAGACTGTCTCAAAAAAAAAAAAAAAAAAAAAAAATAGAATTGTGCTCTAGACCAGGTGTGGGGATCATACCTGTA	TTGTGCTCTAGGCCCGGGCGTGGTGGCTCACACATGTA	|||||||||||.||.||.-||||-||.|||.||.||||	TTGTGCTCTAGACCAGGT-GTGG-GGATCATACCTGTA	303	331	29	48	AAAAAAAAAAAAAAAAAAAAAAAATAGAA	-0.0367587	rmsk4020660|AluY|AluY-SINE|AluY-Alu|Alu|exon-1	repeatMask-Alu	313	0.85	1	-13	-41	8_baboon	8_baboon	1	1	1	1	84	0	0	0	0	0	0	0	84	0	0	0	0	0	0	0	0	0
chr1	204951432	204951778	hsa-retrogene-16-19	84	-	52	41	346	TCCCATAGGCAGCCAGGCGTGGTGGCTCACGCTTGTAATCCTAGCACTTTGGGAGGCAGAAGCAGGCCGATCACGAGGTCAGGAGATCGAGACCATCCTGGCTAACACGGTGAAACCCCGTCTCTACTAAAAAATACAAAAAATTAGCCGGGCGTGGTGGAGGGTGCCTGTAGTCCCAGCTACTCGGGAGGCTGAGGCAGGAGAATGACAAGAACCCAGGAAGCGGAGCTTGCAGTGAGCCGAGATCGCACCACCGCACTCCAGCCTGGGCGACAGAGCGATATTCTGTTTTAAAAAAAAAAAAAAAATCCCATAGGCCAGGCATGGTGGCTCACACCTGTAATCC	TCCCATAGGCAGCCAGGCGTGGTGGCTCACGCTTGTAATCC	||||||||||--|-||||.|||||||||||.|.||||||||	TCCCATAGGC--C-AGGCATGGTGGCTCACACCTGTAATCC	293	308	16	32	AAAAAAAAAAAAAAAA	-0.0315066	rmsk362163|AluY|AluY-SINE|AluY-Alu|Alu|exon-1	repeatMask-Alu	297	0.86	1	-11	-38	9_marmoset	9_marmoset	1	1	1	1	84	0	0	0	0	0	0	0	0	84	0	0	0	0	0	0	0	0
chrX	1245330	1245700	hsa-retrogene-330-1	84	-	52	31	370	CCCGTTTATAGGCTGGGCGCAGTGGCTCACGCCTGTCATCCTAGCACTTTGGGAGGCCAAGGCAGGTGGATCACCTGAGGCCAGGAGTTCGAGACCAGCCTGGCCAACATGGTGAAACCCTGTCTCTACTAAAAATACAAAAAAAAAAAAAAAAAAAAAAAAAATTAGCAGGGCATGGTGGTGGGCGCCTGTAGTCCCAGCTACTCGGGAGGCTGAGGCAGGAGAATCACTTGAACCCGGGAGGTGGAGCTTGCAGTGAGCCGAGATGGTGCCATTGCACTCCAGCCTGGGGGACAGAGCCAGACTCTGTCTCAAAAAATAAAAAATAATAAAAAATAACCCGTTTATAGGCCGGGCGCGGTGGCTCACG	CCCGTTTATAGGCTGGGCGCAGTGGCTCACG	|||||||||||||.||||||.||||||||||	CCCGTTTATAGGCCGGGCGCGGTGGCTCACG	314	339	26	32	AAAAAATAAAAAATAATAAAAAATAA	-0.116335	rmsk5210064|AluSx1|AluSx1-SINE|AluSx1-Alu|Alu|exon-1	repeatMask-Alu	175	0.47	1	-164	-31	8_baboon	8_baboon	1	1	1	1	84	0	0	0	0	0	0	0	84	0	0	0	0	0	0	0	0	0
chrY	1245330	1245700	hsa-retrogene-330-2	84	-	52	31	370	CCCGTTTATAGGCTGGGCGCAGTGGCTCACGCCTGTCATCCTAGCACTTTGGGAGGCCAAGGCAGGTGGATCACCTGAGGCCAGGAGTTCGAGACCAGCCTGGCCAACATGGTGAAACCCTGTCTCTACTAAAAATACAAAAAAAAAAAAAAAAAAAAAAAAAATTAGCAGGGCATGGTGGTGGGCGCCTGTAGTCCCAGCTACTCGGGAGGCTGAGGCAGGAGAATCACTTGAACCCGGGAGGTGGAGCTTGCAGTGAGCCGAGATGGTGCCATTGCACTCCAGCCTGGGGGACAGAGCCAGACTCTGTCTCAAAAAATAAAAAATAATAAAAAATAACCCGTTTATAGGCCGGGCGCGGTGGCTCACG	CCCGTTTATAGGCTGGGCGCAGTGGCTCACG	|||||||||||||.||||||.||||||||||	CCCGTTTATAGGCCGGGCGCGGTGGCTCACG	314	339	26	32	AAAAAATAAAAAATAATAAAAAATAA	-0.0876929	rmsk5480493|AluSx1|AluSx1-SINE|AluSx1-Alu|Alu|exon-1	repeatMask-Alu	175	0.47	1	-164	-31	8_baboon	8_baboon	1	1	1	1	84	0	0	0	0	0	0	0	84	0	0	0	0	0	0	0	0	0
chr5	177154948	177155291	hsa-retrogene-74-5	84	-	60	50	343	TTAGGCCAGGCGCGGTGGCTAACGTCTATAATCCCAGCACTTTGGGAGGCCAAGGTGGGCGGATCCCCTGAGGTAGGGAGTTTGACACGAGCCTGACCAACATGGAGAAACCTAGTCTCTACTAAAATACAAAATTAGCCAAGCATGGTGGGGCATGCCTGTAGTCCCAGCTACTCGGGAGGCTGAGGCAGGAGAATCACTTGAACCCAGGAGGTACAGGTTGCAGTGAGCCGAGATCAAACCACTGCACTCCAACTTGGGCAACAGAACAAGACTCTGACTCAAAAAAAAAAAATTGCCGGGCACGGTGCCTCACGCCTGTAATCCCAGCACTTTGGGAGGC	TTAGGCCAGGCGCGGTGGCTAACGTCTATAATCCCAGCACTTTGGGAGGC	||--|||.|||.|||||.||.|||.||.||||||||||||||||||||||	TT--GCCGGGCACGGTGCCTCACGCCTGTAATCCCAGCACTTTGGGAGGC	284	295	12	24	AAAAAAAAAAAA	-0.036243	rmsk4059794|AluSx|AluSx-SINE|AluSx-Alu|Alu|exon-1	repeatMask-Alu	292	0.85	1	-3	-48	8_baboon	8_baboon	1	1	1	1	84	0	0	0	0	0	0	0	84	0	0	0	0	0	0	0	0	0
chr17	49373101	49373344	hsa-retrogene-331-1	84	-	65	50	243	CATGGTGCACGCCTGTAGTCCCAGCTACTCGGCAGGCTGAGTCAGAAGAATTGCTTGAATCCGGGAGACGGAGGTTGCAGTGAGCCAAGATCACAACACTGTACTCCAGCCTGGGTGACAGAGCAAGACTCTGTCTCAGAAAGAAAAAAGAAGAGAGAGAGAGAGAGAGAAAAGAAAATTTAAAAATTACCTGGACATGGTGGCACAGGCCTGTAGTCCCAGCTACTCAGGAGGCTGCAGCAG	CATGGT-GCAC--GCCTGTAGTCCCAGCTACTC-GGCAGGCTG-AGTCAG	||||||-||||--||||||||||||||||||||-||-||||||-||-|||	CATGGTGGCACAGGCCTGTAGTCCCAGCTACTCAGG-AGGCTGCAG-CAG	140	186	47	19	AAAGAAAAAAGAAGAGAGAGAGAGAGAGAGAAAAGAAAATTTAAAAA	-0.30272	rmsk1982193|AluSz|AluSz-SINE|AluSz-Alu|Alu|exon-1	repeatMask-Alu	152	0.63	0.63	88	-91	8_baboon	8_baboon	1	1	1	1	84	0	0	0	0	0	0	0	84	0	0	0	0	0	0	0	0	0
chr1	125182758	125183007	hsa-retrogene-316-1	84	-	70	55	249	ATGGAATCAAATGGAATCATTGAACGGAATTGAATGGAATCGTCATCGAATGAATTGAATGCAATCATCGAATGGTCTCGAATGGAATCACCTTCAAATGGAATGGAATGGAATCATCGCATAGAATCGAATGGAATTATCATCGAATGGAATCGAATGGAATCAACATCAAACGGAAAAAAACGGAATTATCGAATGGAATCGAAGAGAATCATTGAACGGACTTGAATGGAATCATCTAATGGAATG	ATGGAATCAAATG-GAATCATTGAACGGAATTGAATGGAATCGTC--ATCGAATG	||||||||.||-|-|||||||||||||||.||||||||||||.||--||.|||||	ATGGAATCGAA-GAGAATCATTGAACGGACTTGAATGGAATCATCTAATGGAATG	177	183	7	14	AAAAAAA	0.356461	intergenic	intergenic	0	0	0	0	0	17_platypus	17_platypus	1	1	1	1	84	0	0	0	0	0	0	0	0	0	0	0	0	0	0	0	0	84
chr17	767819	767974	hsa-retrogene-336	84	+	72	46	155	TCTGGAGAGTATGTGAGAGAGAAACAGCGCGCACTCAGATTTTTAGAAGAAGAAATCTGGAGAGGACGTAAGAGAGAGAAACAGCGCGCACTCAGATTTTTAGAAAAAATCTGGAGAGGACGTAAGAGAGAGAAACAGCGCGCACTCAGATTTTT	TCTGGAGAGTATGT--GAGAGAGAAACAGCGCGCACTCAGATTTTT	|||||||||.|.||--||||||||||||||||||||||||||||||	TCTGGAGAGGACGTAAGAGAGAGAAACAGCGCGCACTCAGATTTTT	104	109	6	12	AAAAAA	0.224694	ENST00000571073.5|GLOD4-203|ENSG00000167699.14|GLOD4|protein_coding|intron-6	antisenseAnno_intron	155	1	0.02	7581	1894	5_orangutan	5_orangutan	1	1	1	1	84	0	0	0	0	84	0	0	0	0	0	0	0	0	0	0	0	0
chr17	79724300	79725069	hsa-retrogene-326	84	+	73	54	769	TTAGCCGGGCGTGGTGGCGCACACCTGTAATCCCAGCTACTTGGGAGGCTGAGGCAGGAGAATCACTTGAACCCTGGAGGCAGACGTTGCAGTGAGTGGATATTGCACCATTGCACTCAAGCCTGGGCAACGAGTGAAATTCTGTCTCGAAAATATAAATAATAATAATAATAACTTATCAATGCTGGCTCCTTAATTGTGTAAAGTACCACCCTAATAGTCAACATTAATAACAGGGGAAACTGGGTGCXXXXXXGAGTATGGGGAAATTTCAGGTGACAGATATAAAGGACAAATGTTTACCCAAAAAATATAATCTAGGCCTGGCACAGTGGCTCACGCCTAGAATCCCAGCACTTTGGAAGACGGAGGAGGGTGGATCATCTGAGGTCAGGAGTT…	TTAGCCGGGCGTGGTGGCGCACA-CCTGTAATCCCAGCTACTTGGGAGGCTGAG	||||||||||||||.|||.||-|-|||..|.|||||||||||||||||||||||	TTAGCCGGGCGTGGCGGCACA-AGCCTACAGTCCCAGCTACTTGGGAGGCTGAG	704	716	13	11	AAAAATCCAAAAA	-0.142323	rmsk2045856|L1MC3|L1MC3-LINE|L1MC3-L1|L1|exon-1	repeatMask-L1	146	0.19	1	-176	-447	5_orangutan	5_orangutan	1	1	1	1	84	0	0	0	0	84	0	0	0	0	0	0	0	0	0	0	0	0
chr19	42731294	42734348	hsa-retrogene-329-1	84	-	73	54	3054	TCACTGGCGCATTGTGGATTTTAAATTTTTCAGATTTGGGATGCTAAACCAGTACATGTACTGTAAATATTCCAAAATAAAAAAAATTAGAAATCCAAAACACTTGGTTTTAAGCTTTCTGAATAAGGAGCACTTTATCTGTATGAACTATAGGCATGAAGCTGTACAGGAGATCTCTAGAACCTCCTCATCCTGCATAACTGAAACCGCACACCCACAGAACAACGCCCTATTCCCCTGATCCCAGCTCXXXXXXGACATAGAAAATAGCAATCAGCCTTTCTCACATCCCAAGGCCTTCAAAAATATACAAGTGCAGCATGGCCAGTATGGAATTCACCGAAAACTAATCACCAAGCTAGAAAAGTGGTGAGAGAAAAAAAAAGGGCAAGAATATCT…	TCACTGGCGCATTGTGGATTTTAAATTTTTCAGATTTGGGATGCTAAACCAGTA	||||||..|||||.|.||||||.|.|.|||||||||||||||||||||||||||	TCACTGAAGCATTTTAGATTTTGAGTCTTTCAGATTTGGGATGCTAAACCAGTA	2990	2997	8	11	AAAAGAAA	-0.0633606	ENST00000327495.10|PSG3-201|ENSG00000221826.10|PSG3|protein_coding|cds-3	cds	279	0.09	1	-1286	-1489	1_human	12_cow,17_platypus,14_dog,11_rat,16_opossum,1_human,6_crab_eating_macaque	7	15	1	0.142857	277	84	0	0	0	0	10	0	0	0	0	16	19	0	22	0	14	10
chr20	49203804	49204815	hsa-retrogene-333	84	-	73	49	1011	TTAGCCAGGCATGGTGGCGGGTGCCTGTAATCCCAGCTACTCAGGAGGCTGAGGCAGGAGAATGGCTTAAACCTGGGAGGCAGAGGTTGCAGTGAGCTGAGATTGCACCACTGCACTTCAGCCTGGGTGACAGACTCCATCTCAAAAAAAAAAAAAAAAAAAAAAAAAATATATATATATATATATATACACATATATATATATATATATATATATATATATAATGTAAAATCCACCAATTGCATAAGGAXXXXXXAGTATTGTAGAAATAATAAACAGCAATTATTAAATGAATGGATAAATATATCTTTTAAAACTACTACCCCCTGGCCAGGCGAGGTGGCCCTTGCCTGTTATCCCAGCACTTGGGAGGCCAAGGCGGCGGATCACAAGGTCAGG…	TTAGCCAGGCATGGTGGCGGGTGCCTGTAATCCCAGCTACTCAGGAGGC	||||||||||.||||||||...||||||||||||||||||||||||.||	TTAGCCAGGCGTGGTGGCGCACGCCTGTAATCCCAGCTACTCAGGAAGC	950	962	13	11	AAAAATGCAAAAA	-0.00663731	rmsk2888611|L1ME3E|L1ME3E-LINE|L1ME3E-L1|L1|exon-1	repeatMask-L1	273	0.27	1	-240	-498	8_baboon	8_baboon	1	1	1	1	84	0	0	0	0	0	0	0	84	0	0	0	0	0	0	0	0	0
chr7	109120207	109120330	hsa-retrogene-337	84	+	73	44	123	TATGTAACATTAAATGTTAAATTTATATAGTGTAGGTTTTGTATAGGAGGTCAAAATATAAAATTTGTACAATAAAAATTATGTAATGTTAAATGTTAAATTTGTATAGTGTAGGTTTTGTAT	TATGTAACATTAAATGTTAAATTTATATAGTGTAGGTTTTGTAT	|||||||..|||||||||||||||.|||||||||||||||||||	TATGTAATGTTAAATGTTAAATTTGTATAGTGTAGGTTTTGTAT	71	78	8	11	AATAAAAA	-0.12809	intergenic	intergenic	0	0	0	0	0	5_orangutan	7_rhesus,5_orangutan,6_crab_eating_macaque	3	3	1	0.333333	266	0	0	0	0	84	82	100	0	0	0	0	0	0	0	0	0	0
chr7	1156256	1156356	hsa-retrogene-324	84	+	74	37	100	CCTGAGCTGGGGGCTCCGAAGGGGTGGACCGCCCAGCAGCTGAAGGCCCAGCAAGGCTAAAAACCTGAGCTGGGGGCTCCGAAGGGGTGGACCGCCCAGC	CCTGAGCTGGGGGCTCCGAAGGGGTGGACCGCCCAGC	|||||||||||||||||||||||||||||||||||||	CCTGAGCTGGGGGCTCCGAAGGGGTGGACCGCCCAGC	59	63	5	10	AAAAA	-0.473856	ENST00000401903.5|ZFAND2A-203|ENSG00000178381.12|ZFAND2A|protein_coding|intron-3	antisenseAnno_intron	100	1	0.05	672	1299	4_gorilla	8_baboon,7_rhesus,9_marmoset,6_crab_eating_macaque,4_gorilla	5	30	2	0.4	3039	0	0	0	84	0	120	120	120	84	0	0	0	0	0	0	0	0
chr22	16555589	16555795	hsa-retrogene-213-2	84	+	74	47	206	TACCACATGTTCTCCACTAGATAAAGCAAATGTGGTCCTTCCGCATCATGGAATACTACACAGCCATGAACAAGAATAAAATCATGCCCTTTGCAGCAACATGGATGAAGCTGAAGGGCATTATGCTTAGTGAATTGATGCCAGAAACAGAAAATCAAATACCACATGTTCTCAATTAGATAAAGCAAATGTGTTCCTTCCACATC	TACCACATGTTCTCCACTAGATAAAGCAAATGTGGTCCTTCCGCATC	||||||||||||||.|.|||||||||||||||||.|||||||.||||	TACCACATGTTCTCAATTAGATAAAGCAAATGTGTTCCTTCCACATC	145	159	15	10	AAACAGAAAATCAAA	0.0170615	rmsk2990968|L1PA16|L1PA16-LINE|L1PA16-L1|L1|exon-1	repeatMask-L1	191	0.93	0.44	-15	243	3_bonobo	3_bonobo	1	1	1	1	84	0	0	84	0	0	0	0	0	0	0	0	0	0	0	0	0	0
chr5	60281078	60281207	hsa-retrogene-322	84	-	75	40	129	AGGGAGGGGTAGACTTAGCTCCCCTGACCTTGTATGTATGGAGAAAGTATCTAACAGCGAAGTCTGCTACTGAAACAAAGTAGAGAGAGAGGGAGGGGTAGACTTAGCTCCCCCTGACCTTGTATGTAT	AGGGAGGGGTAGACTTAGCTCCCC-TGACCTTGTATGTAT	||||||||||||||||||||||||-|||||||||||||||	AGGGAGGGGTAGACTTAGCTCCCCCTGACCTTGTATGTAT	73	79	7	9	AAACAAA	-0.0673085	ENST00000511382.1|PDE4D-219|ENSG00000113448.20|PDE4D|protein_coding|intron-2	intron	129	1	0	53874	95391	7_rhesus	3_bonobo,7_rhesus,6_crab_eating_macaque	3	3	1	0.333333	238	0	0	88	0	0	66	84	0	0	0	0	0	0	0	0	0	0
chr2	313467	313579	hsa-retrogene-323	84	+	76	38	112	TAGGGAAGGGGTGTGTGTGTGTGTGTGTGTGTGTGTGTGTGTGTGTGTGTCCTGAGAGAGAATGAAAGAATAAGTAGGGAAGGGGTGTGTGTGTGTGTGTGTGTGTGTGTGT	TAGGGAAGGGGTGTGTGTGTGTGTGTGTGTGTGTGTGT	||||||||||||||||||||||||||||||||||||||	TAGGGAAGGGGTGTGTGTGTGTGTGTGTGTGTGTGTGT	65	73	9	8	AAAGAATAA	-0.288174	rmsk2371247|(GT)n|(GT)n-Simple_repeat|(GT)n-Simple_repeat|Simple_repeat|exon-1	repeatMask-Simple_repeat	40	0.36	1	-10	-62	3_bonobo	3_bonobo,2_chimpanzee	2	2	1	0.5	172	0	88	84	0	0	0	0	0	0	0	0	0	0	0	0	0	0
chr9	39445176	39445306	hsa-retrogene-315-1	84	-	77	46	130	TTCACACAGGGGAAAAACCGTATGAATGTAACGTATGTGGGAAAACTTTTGTCTATAAGGCAGCCCTCATAGTGCATCAAAGAATTCACACAGGGGAGAAACCCTATGAATGTAACGAATGTGGGAAAAC	TTCACACAGGGGAAAAACCGTATGAATGTAACGTATGTGGGAAAAC	|||||||||||||.|||||.|||||||||||||.||||||||||||	TTCACACAGGGGAGAAACCCTATGAATGTAACGAATGTGGGAAAAC	79	84	6	7	AAAGAA	0.264574	ENST00000602828.2|ZNF658B-201|ENSG00000198416.9|ZNF658B|transcribed_unprocessed_pseudogene|exon-4	pseudogene	130	1	0.04	2146	873	13_sheep	13_sheep,12_cow	2	2	1	0.5	148	0	0	0	0	0	0	0	0	0	0	0	64	84	0	0	0	0
chr2	132071325	132071990	hsa-retrogene-320	84	-	77	41	665	CATTCAGACCCTCGTAGCAGTGTTCTGGAATCCTATGTGAGAGACAAACATACAGACCACAGCAGGAGAGTTCTGGAATCCTACGTGATCATCAAAATTTCAGACACTAGCAGCAGTGTTCTTTGATCCTCTCTGAGGGAAAAACATTCAGAACTTCGTAGCAGTGTTCTATAATGCTACGTGATGGACAAAGATTCAGAACCTCGTAGCAGTGTTCTGCAATCCTAGGTGAGGGACAAACATTCAGACCXXXXXXCCTATGTGGGGGACAAACACGCAGAACACAGCAGCAGCGTCCTGGAATCATATGTGAGGGACAAACATTCAGACCACAGCAGGAATATTCTGGAATTCTATGTGAGGGACAAACATTGAGACACTTGTAGCAGTGTTCTGGAA…	CATTCAGACCCTCGTAGCAGTGTTCTGGAATCCTATGTGAG	|||||||||||||.|||||||||||||||||||||||||||	CATTCAGACCCTCTTAGCAGTGTTCTGGAATCCTATGTGAG	619	624	6	7	AACAAA	0	rmsk2603047|CER|CER-Satellite|CER-Satellite|Satellite|exon-1	antisenseAnno_repeatMask-Satellite	665	1	0.07	6950	2286	1_human	1_human	1	1	1	1	84	84	0	0	0	0	0	0	0	0	0	0	0	0	0	0	0	0
chr12	133769	133909	hsa-retrogene-321	84	+	77	41	140	GGGAACAGGCTAGGGCAGGGTTGGGTCAGCATCTGGCATTTGCTCCTGGAGTGAGGCAGAGGTTAGTGTTCTGGAGGTTCAGTGTGAAATAGGAAGAAAGGGAACAGGCTAGGGCAGGGTTGGGTCAGTATCTGGCATTT	GGGAACAGGCTAGGGCAGGGTTGGGTCAGCATCTGGCATTT	|||||||||||||||||||||||||||||.|||||||||||	GGGAACAGGCTAGGGCAGGGTTGGGTCAGTATCTGGCATTT	94	99	6	7	AAGAAA	-0.293563	ENST00000538872.6|IQSEC3-203|ENSG00000120645.12|IQSEC3|protein_coding|intron-3	intron	140	1	0.01	7857	4357	2_chimpanzee	8_baboon,17_platypus,3_bonobo,2_chimpanzee,9_marmoset,5_orangutan,4_gorilla,6_crab_eating_macaque	8	13	3	0.375	914	0	85	23	85	85	64	0	76	93	0	0	0	0	0	0	0	12
chr10	3556575	3556686	hsa-retrogene-339	84	-	77	41	111	GGGGAATTCTGGGAGAGAGCGTGGAAACACTGAGCCGGCGGCTCCATCGTTACAACGCCGCAGGCAAACAAGGGGAATTCTGGGAGAGAGCGTGGAAACACTGAGCCGCGG	GGGGAATTCTGGGAGAGAGCGTGGAAACACTGAGCCGGCGG	|||||||||||||||||||||||||||||||||||||-|||	GGGGAATTCTGGGAGAGAGCGTGGAAACACTGAGCCG-CGG	66	71	6	7	AAACAA	-0.42869	ENST00000654955.1|ENST00000654955|ENSG00000236892.2|ENSG00000236892|lncRNA|upstr-1	upstr	111	1	0.22	128	261	5_orangutan	8_baboon,5_orangutan,6_crab_eating_macaque,4_gorilla	4	14	3	0.75	1080	0	0	0	71	89	84	0	84	0	0	0	0	0	0	0	0	0
chr3	16485297	16485488	hsa-retrogene-335	84	+	78	54	191	ATACACACAACAGCAAGGACTCAATACATACAACAGCACAGACTCCATGCATAAAACAGCACGGACTCCATACATACAACAGCAAGGACTCCATATATACAACAGCAAGGACTCCATATATACAACAACAAGGACTCCATACATACAACAGCAAGGACTCCATACATACAACATCAAGGACTCCATACATA	ATACACACAACAGCAAGGACTCAATACATACAACAGCACA-GACTCCATGCATA	|||||.||||||||||||||||.||||||||||||.||-|-||||||||.||||	ATACATACAACAGCAAGGACTCCATACATACAACATCA-AGGACTCCATACATA	124	131	8	6	AACAACAA	-0.270395	rmsk3107220|L1ME2|L1ME2-LINE|L1ME2-L1|L1|exon-1	repeatMask-L1	19	0.1	0.06	301	-172	10_mouse	10_mouse	1	1	1	1	84	0	0	0	0	0	0	0	0	0	84	0	0	0	0	0	0	0
chr12	132365914	132366078	hsa-retrogene-318-1	84	+	79	47	164	GCCTCAGCTCTGGGTTTCTGGCCCAGGTGCCACGGAGCCACGCGCCCTGTAGATAATAACCCTTAGCTCTGGGTTTCTAGCCCAGGTGCCACGCGGCCATGTGCCCTGTAGATAATAAGCCTCAGCCCTGGGTTTCTGGCCCAGGTGCCACGTGGCCACGCGCC	GCCTCAGCTCTGGGTTTCTGGCCCAGGTGCCACG-GAGCCACGCGCC	||||||||.|||||||||||||||||||||||||-|-||||||||||	GCCTCAGCCCTGGGTTTCTGGCCCAGGTGCCACGTG-GCCACGCGCC	114	118	5	5	AATAA	-0.135421	intergenic	intergenic	0	0	0	0	0	4_gorilla	3_bonobo,7_rhesus,9_marmoset,5_orangutan,6_crab_eating_macaque,4_gorilla	6	9	1	0.166667	678	0	0	70	84	91	76	106	0	62	0	0	0	0	0	0	0	0
chr6	160125595	160125719	hsa-retrogene-325	84	+	79	42	124	GAGGATCTCCTCTGGTGCTAAGATCACGAGGTCCACTCGGGGGGGATGTGGGCATTTTCCTGGCTTTTGACTCTCCCAACAAGAGGATCTCCTCTGGTGCTAAGATCATGAGGTCCACTCGGGG	GAGGATCTCCTCTGGTGCTAAGATCACGAGGTCCACTCGGGG	||||||||||||||||||||||||||.|||||||||||||||	GAGGATCTCCTCTGGTGCTAAGATCATGAGGTCCACTCGGGG	78	82	5	5	AACAA	0.197833	ENST00000366963.9|SLC22A1-202|ENSG00000175003.15|SLC22A1|protein_coding|intron-1	intron	124	1	0.02	3249	4384	2_chimpanzee	8_baboon,17_platypus,3_bonobo,11_rat,7_rhesus,16_opossum,2_chimpanzee,9_marmoset,5_orangutan,1_human,4_gorilla,6_crab_eating_macaque	12	110	6	0.5	8643	120	91	91	91	91	91	85	86	93	0	28	0	0	0	0	15	26
chr19	49623955	49624138	hsa-retrogene-334	84	+	79	52	183	TGGGGTGGGTGGTTAGGATGGGGCCAGGAATTCTGGGGTGGGTGGTTAGGATGAGACCGAGAATTCTGGGGTAGGTGGTTAGGATGGGACTGAGAATTCTGAGGTAGGTGGTTAGGATGGGGCCAAGAATTCTGGGGTAGGTGGTTAGGATGGGACCGAGAATTCTGGGGTAGGTGGTTAGGA	TGGGGTGGGTGGTTAGGATGGGGCC-AGGAATTCTGGGGTGGGTGGTTAGGA	||||||.|||||||||||||||.||-|-||||||||||||.|||||||||||	TGGGGTAGGTGGTTAGGATGGGACCGA-GAATTCTGGGGTAGGTGGTTAGGA	125	129	5	5	AAGAA	-1.10239	ENST00000418929.7|PRR12-201|ENSG00000126464.15|PRR12|protein_coding|intron-11	intron	183	1	0.06	2333	705	12_cow	8_baboon,12_cow,13_sheep,3_bonobo,11_rat,7_rhesus,15_cat,16_opossum,9_marmoset,1_human	10	14	2	0.2	946	51	0	120	0	0	0	88	68	63	0	30	84	84	0	50	79	0
chr19	46363105	46363351	hsa-retrogene-44-65	83	+	9	7	246	AAACCATCCCGGCTAAAACGGTGAAACCCCGTCTCTACTAAAAATACAAACAATTAGCTGGGCATGGTGGCGGGCGCCTGTAGTCCCAGCTACTTGGGAGGCTGAGGCAGGAGAATGGCGTGAACCCGGGAGGCGGAGCTTGCAGTGAGCCGAGATCCCGCCACTGCACTCCAGCCTGGGCGACAGAGCGAGACTCCATCTCAAAAAAAAAAAAAAAAAAAAAAAAAAAAAAAAAAAAAAAACAAT	AAACCAT	||||.||	AAACAAT	203	239	37	74	AAAAAAAAAAAAAAAAAAAAAAAAAAAAAAAAAAAAA	0.0125882	rmsk2306842|AluYa5|AluYa5-SINE|AluYa5-Alu|Alu|exon-1	repeatMask-Alu	232	0.94	0.98	4	-14	8_baboon	8_baboon	1	1	1	1	83	0	0	0	0	0	0	0	83	0	0	0	0	0	0	0	0	0
chr8	101987896	101988208	hsa-retrogene-44-64	83	+	11	8	312	GTAATCCCAGCACTTTCGGAGGCCGAGGCGGGCGGATCACGAGGTCAGGAGATCGAGACCATCTTGGCTAACACGGTGAAACCCCGTCTCTACTAAAAACACAAAAAAATTAGCCGGGCGTAGTGGCGGGCGCCTGTAGTCCCAGCTACTCGGGAGGCTGAGGCAGGAGAATGGCGGGAATCCGGGAGGCGGAGCTTGCGGTGAGCCGAGATCGCGCCACTGCGGTCCGGCCTGGGCGAAACAGCGAGACTCCGTCTCAAAAAAAAAAAAAGAAAAAAAAAAAGAAAAGAAAAGAAAAAAAAAAGTAACTCC	GTAA-TCC	||||-|||	GTAACTCC	259	304	46	72	AAAAAAAAAAAAAGAAAAAAAAAAAGAAAAGAAAAGAAAAAAAAAA	0.0126156	rmsk4887211|AluYk2|AluYk2-SINE|AluYk2-Alu|Alu|exon-1	repeatMask-Alu	288	0.92	0.92	24	-24	9_marmoset	9_marmoset	1	1	1	1	83	0	0	0	0	0	0	0	0	83	0	0	0	0	0	0	0	0
chrX	123889971	123890248	hsa-retrogene-44-74	83	-	12	11	277	GTCAGGAGATCGAGACCATCCTGGCTAACACGGTGAAACCCCGTCTCTAGTAAAAATACAAAAAATTAGCCGGGCGTGGTAGCGGGCGCCTGTAGTCCCAGCTACTCGGGAGGCTGAGGCAGGAGAATGGCGTGAACCCGGGAGGCGGAGCTTGCAGTGAGCCGAGATCGCACCACTGCACTCCAGCCTGGGCGACAGAGCGAGACTCCGTCTCAAAAAAAAAAAAAAAAAAAAAAAAAAAAAAAAAAAAATGTGAACAACTGTATGTCATAGAGAT	GTCAG-GAGAT	||||.-|||||	GTCATAGAGAT	215	252	38	71	AAAAAAAAAAAAAAAAAAAAAAAAAAAAAAAAAAAAAT	0.0991664	rmsk5418386|AluY|AluY-SINE|AluY-Alu|Alu|exon-1	repeatMask-Alu	251	0.91	0.79	67	-26	8_baboon	8_baboon,9_marmoset	2	2	1	0.5	97	0	0	0	0	0	0	0	83	14	0	0	0	0	0	0	0	0
chr1	93362771	93362922	hsa-retrogene-340	83	-	13	19	151	TTTGTTTCTCTCTTCAAAAGATTTAAAAAATTTTAACTGGCAAAACATAATAGTGACTCTTAAATGCTAAAAAAAAAAAAAAAAAAAAAAAAAAAAGAAAAAACCTAAAAATAAAATATTGCATAAGTAAGCTTTGTTATGCCTCGATCTT	TTTGTT-T--CTC--TCTT	||||||-|--|||--||||	TTTGTTATGCCTCGATCTT	69	118	50	70	AAAAAAAAAAAAAAAAAAAAAAAAAAAAGAAAAAACCTAAAAATAAAATA	0.138309	ENST00000370272.9|DR1-202|ENSG00000117505.13|DR1|protein_coding|utr3-3	antisenseAnno_utr3	151	1	0.02	6571	2132	16_opossum	16_opossum	1	1	1	1	83	0	0	0	0	0	0	0	0	0	0	0	0	0	0	0	83	0
chr14	71417220	71417513	hsa-retrogene-44-63	83	+	14	7	293	AATCCTATTGGGAGGCCGAGGCGGGTGGATCACGAGGTCAGGAGATCGAGACCATCCTGGCTAACACGGTGAAACCCCGTCTCTACTAAAAATACAAAAAATTAGCCGGGCGAGGTGGCGGGTGCCTGTAGTCCCAGCTACTCGGGAGGCTGAGGCAGGAGAATGGCGTGAACCCCAGGGGGCGGAGCCTGCAGTGAGCCGAGATTGCGCCACTGCACTCCAGCCTGGGCGACAGCGAGACTCCGTCTCAAAAAAAAAAAAAAAAAAAAAAAAAAAAAAAAAAGAAAATCCTA	AATCCTA	|||||||	AATCCTA	250	286	37	69	AAAAAAAAAAAAAAAAAAAAAAAAAAAAAAAAAAGAA	-0.0109904	rmsk1448371|AluYe5|AluYe5-SINE|AluYe5-Alu|Alu|exon-1	repeatMask-Alu	272	0.93	1	-7	-14	8_baboon	8_baboon,9_marmoset	2	2	2	1	166	0	0	0	0	0	0	0	83	83	0	0	0	0	0	0	0	0
chr3	141470517	141471961	hsa-retrogene-346-1	83	-	14	7	1444	CCCCTATCTCGGTCATCAGCAAAGCCTGAGTCCTGTCCTCTCGCTCTCCTCCCTGGACAGCATGAGCTTCACCACTCGGTCCACCTTCTCCACCAACTACTGGTCCCTGGGGTCTGTCCAGGCACCCAGCTACAGCACCTGGCTGGTCAGCAGCATGGCCAGTGTCTATGCAGCCATGGGGGGGCTTTGGTTTCTGGATCTCTGTGTCCCACTCCATCAGCTTCCGGGGTGGCTTGGGGCCCAGGGGCCTXXXXXXTGGAAGACGGCGAGGACTTCAATCTTGGTGATGCCCTGGACAGTAGCAACTCCTTGCAAACCATCCAAAAGACCACCATCTGCCAGATAGTGGTTGGCAAAGTGGTGTCTGAGACCAATGACACCAAAGTTCTGAGACATTAA…	CCCCTAT	|||||||	CCCCTAT	1396	1437	42	69	AAAAAAAAAAAAAAAAAAAAAAAAGAAAAAAGAAAAAATAAA	0.790359	PGOHUM00000299202|PGOHUM00000299202|PGOHUM00000299202|PGOHUM00000299202|pseudogene|exon-1	pseudogene	1273	0.88	1	-61	-110	1_human	8_baboon,13_sheep,12_cow,17_platypus,14_dog,11_rat,16_opossum,10_mouse,9_marmoset,1_human	10	13	1	0.1	502	83	0	0	0	0	0	0	16	25	52	55	21	85	22	0	81	12
chr22	15295403	15295747	hsa-retrogene-264-6	83	+	18	9	344	TCCCTGTGAGCCAGGTGCTGTGGCTCATGCCTGTAATCCCATCACTTTGGGAGGCCAAGGCGGGCAGATCATGAGGTCAGGAGATCAAGACCATCCTTGCTAACACAGTGAAACCCCGTCTCTACTAAAAATACAAAAAAAAAAAATATTAGCCGGGCATGGTGGCGGGTGCCTGTAGTCCCAGCTACTCAGGAGGCTGAGGCAGGAGAATGGCGTGAACCCAGGAGGTGGAGCTTGCAGTGAGTGGAGAACCCACCACTGCACTCCAGCCTAGGCAACAGAGAGAGACTCCGTCAAAAAAAAAAAAAAAAAAAAAAGATAAAAAAGAAAAAAAATCCCTGTGA	TCCCTGTGA	|||||||||	TCCCTGTGA	296	335	40	65	AAAAAAAAAAAAAAAAAAAAAAGATAAAAAAGAAAAAAAA	-0.0171587	ENST00000448473.1|ENST00000448473|ENSG00000236235.1|ENSG00000236235|unprocessed_pseudogene|exon-3	pseudogene	7	0.02	0.09	72	-337	6_crab_eating_macaque	7_rhesus,6_crab_eating_macaque	2	2	2	1	166	0	0	0	0	0	83	83	0	0	0	0	0	0	0	0	0	0
chr9	81862157	81862498	hsa-retrogene-44-73	83	-	18	9	341	GAGAAAGAGGGGGCCGGGCGCGGTGGCTCACGCCTGTAATCCCAGCACTTTGGGAGGCCGAGGCGGGCGGATCACGAGGTCAGGAGATCGAGACCATCCCGGCTAAAACGGTGAAACCCCGTCTCTACTAAAAATACAAAAAATTAGCTGGGCGTAGTGGCGGGCGCCTGTAGTCCCAGCTACTCGGGAGGCTGAGGCAGGAGAATGGCGTGAACCCGGGAGGCGGAGCTTGCAGTGAGCCGAGATCCCGCCACTGCACTCCAGCCTGGGCGACAGAGCGAGACTCCGTCTCAAAAAAAAAAAAAATAAATAAAATAAAAAAAAAAAAAAAAGAGAAAGAG	GAGAAAGAG	|||||||||	GAGAAAGAG	293	332	40	65	AAAAAAAAAAAAAATAAATAAAATAAAAAAAAAAAAAAAA	-0.198782	rmsk5085412|AluYa5|AluYa5-SINE|AluYa5-Alu|Alu|exon-1	repeatMask-Alu	321	0.94	1	-11	-9	8_baboon	8_baboon	1	1	1	1	83	0	0	0	0	0	0	0	83	0	0	0	0	0	0	0	0	0
chrY	5108452	5108800	hsa-retrogene-129-15	83	+	21	13	348	TATGTATATACTTGGCCGGGCGTGGTGGCTTATGCCTGTAATCCCAGTACTTTGGGAGGCCAAGGCGGGAGGATCACGAGGTCAGGAGATCGAGACCATCCTGGCTAACACAGTGAAACCTCGTCTCTACTAAAAATACAAAAAATTAGCCGGGCGTGGTGGCGGGCGCCTGTAGTCCCAGCTACTCGGGAGGCTGAGGCAGGAGAATGGCACGAACCCGGGAGGCGGAGCCTGCAGTGAGCCGAGATGGCGCCACTGCACTCCAGCCTGGGCGACAGAGCTAGACTCCATCTCAAAAAAAAAAAAAAAAAAAAAGAAAAGAAAAGAAAAGAAAATATATATATACTT	TATGTATATACTT	|||.|||||||||	TATATATATACTT	295	335	41	62	AAAAAAAAAAAAAAAAAAAAAGAAAAGAAAAGAAAAGAAAA	0.00128557	rmsk5487592|AluY|AluY-SINE|AluY-Alu|Alu|exon-1	repeatMask-Alu	311	0.89	1	-13	-24	9_marmoset	17_platypus,16_opossum,9_marmoset	3	3	1	0.333333	109	0	0	0	0	0	0	0	0	83	0	0	0	0	0	0	10	16
chr9	5914397	5914734	hsa-retrogene-44-68	83	-	21	13	337	CCATCTAGATTTGGCCAGGCACAGTGGCTCACACCTGTAATCCCAGCACTTTGGGAGGCCGAGGCGGGCAGATCACGAGGTCAGGAGATCGAGACCATCCTGGCTAATGCGGTGAAACCCCGTCTCTACTAAAAATACAAAAAATTAGCCGAGCGTGGTGGTGGGTGCCTATAGTCCCAGCTACTCGGGAGGCTGAGGCAGGAGAATGGCGTGAACCCGGGAGGCGGAGCTTGCAGTGAGCCAAGATTGCGTCACTGCTCTCCAGCCTGGGTGACAGAGTGAGACTCCGTCTCAAAAAAAAAAAAAAAAAAAAAAAAAAAAAAACCATCTGGATTTG	CCATCTAGATTTG	||||||.||||||	CCATCTGGATTTG	294	324	31	62	AAAAAAAAAAAAAAAAAAAAAAAAAAAAAAA	-0.1498	rmsk4985513|AluY|AluY-SINE|AluY-Alu|Alu|exon-1	repeatMask-Alu	312	0.93	1	-12	-13	6_crab_eating_macaque	13_sheep,11_rat,10_mouse,9_marmoset,6_crab_eating_macaque	5	5	2	0.4	262	0	0	0	0	0	83	0	0	83	33	27	0	36	0	0	0	0
chr16	86114426	86114762	hsa-retrogene-44-69	83	+	21	13	336	GTGGAGCTAGTGGGCCGGGCGTGGTGGCTCACGCCTGTAATCCCAGCACTTTGGGAGGCTGAGCTGGGCGGATCACGAGGTCAGGAGATCAAGACCATCCTGGCTAACACGGTGGAACCCGTCTCTACTAAAAATACAAAAAATTAGCCGGGCGTGGTGGCGGGCGCCTGTAGTCCCAGCTACTGGGGAGGTTGAGGCAGGAGAATGGCGTGAACCCAGGAGGCGGAGCTTGCAGTGAGCCAAGATAGCTCCACTGCACTCCAGCCTGGGCGACAGAGTGAGACTCCTTCTCAAAAAAAAAAAAAAAAAAAAAAAAAAAAAAAGGTGGAGCTAGTG	G-TGGAGCTAGTG	|-|||||||||||	GGTGGAGCTAGTG	293	323	31	62	AAAAAAAAAAAAAAAAAAAAAAAAAAAAAAA	-0.0299594	rmsk1862850|AluY|AluY-SINE|AluY-Alu|Alu|exon-1	repeatMask-Alu	310	0.92	1	-12	-14	6_crab_eating_macaque	8_baboon,12_cow,13_sheep,14_dog,11_rat,7_rhesus,15_cat,10_mouse,9_marmoset,1_human,6_crab_eating_macaque	11	16	3	0.272727	602	54	0	0	0	0	83	83	83	19	19	25	25	24	24	24	0	0
chr13	93265753	93265911	hsa-retrogene-344-1	83	-	22	21	158	TGCCTAAAAATTGAGAGCTGCGGTGGCTCCTGCCAGTTGTCCTTGCGCATAAGGAGGCAAGGCTATGCGTTCGAGGCCAACCTGGGCAAAACTGAAAAAAAAAAGAAAAAAAAGAAAAAAAAGAAATAAAAGAAAAATGCCTAAAAATGTAACAGTTG	TGCCTAAAAAT-TGAGAGCTG	|||||||||||-|.|.||.||	TGCCTAAAAATGTAACAGTTG	95	137	43	61	AAAAAAAAAAGAAAAAAAAGAAAAAAAAGAAATAAAAGAAAAA	-0.0624084	rmsk1319285|(TTTTTCTTT)n|(TTTTTCTTT)n-Simple_repeat|(TTTTTCTTT)n-Simple_repeat|Simple_repeat|exon-1	antisenseAnno_repeatMask-Simple_repeat	41	0.26	1	-96	-21	9_marmoset	9_marmoset,1_human	2	2	1	0.5	155	72	0	0	0	0	0	0	0	83	0	0	0	0	0	0	0	0
chr12	125141393	125141745	hsa-retrogene-16-25	83	+	22	11	352	TGAACATGCTCGGCTGGGCGCGGTGGCTCACGCCTGTGATCCTAGCACTTTGGGAGGCCAAGATGGGTGGATCATGAGGTCAGGAGATCAAGACCATCCTGGCTAACATGAGACCATCCTGGTGAAACCCCATCTCTACTAAAAATACAAAAAATTAGCTGGGCGTGGTGGCAGGTGCCTATGGTCCCAGCTACTCAGGAGGCTGAGGTAGGAGAATGGTGTGAACCTGGGAGGGGGAGCTTGCAGTAAGCGGAGATTGCACCACTGCACTCCAGCCTGGGTGACAGAGTGCGACTCTGTCTCAAAAAAAAAAAAAAGAAAAAAAAAGAAAAAAAGAAAAATGAACATGCTC	TGAACATGCTC	|||||||||||	TGAACATGCTC	304	341	38	61	AAAAAAAAAAAAAAGAAAAAAAAAGAAAAAAAGAAAAA	-0.108177	rmsk1171715|AluY|AluY-SINE|AluY-Alu|Alu|exon-1	repeatMask-Alu	322	0.91	1	-11	-19	7_rhesus	8_baboon,7_rhesus,6_crab_eating_macaque	3	3	2	0.666667	243	0	0	0	0	0	77	83	83	0	0	0	0	0	0	0	0	0
chrX	27837760	27838113	hsa-retrogene-129-18	83	+	22	11	353	GTTAGCATAATTGTGGCAGGGCACGGTGGCTCATGCCTGTAATCCCAGCACTTCGGGAAGCCAAGGCGGGCGGATCACCTGAGGTCAGGAGTTCGAGACCAACCTGGCCAACATGGAGAAACCCTGCCTCTACTAAAAATACAAAAATTAGCTGGGTGTGGTGCTGCATGCCTGTAATCCCAGCTACTTGGGAGGCTGAGGCAAGAGAATCGCTCGAATCTGGGAGGCAGAGGTTGCAGTGAGCCGAGATCATGCCACTGAACTCCAGCCTGGGCAACAGAGAAAGACTGTCTCAAAAAAAAAAAAAAAGAAAGAAAGAAAGAAAAGAAAAGAAAAAAGAAAGTTAGCATAAT	GTTAGCATAAT	|||||||||||	GTTAGCATAAT	295	342	48	61	AAAAAAAAAAAAAAAGAAAGAAAGAAAGAAAAGAAAAGAAAAAAGAAA	-0.0856299	rmsk5261753|AluSx|AluSx-SINE|AluSx-Alu|Alu|exon-1	repeatMask-Alu	310	0.88	1	-14	-29	14_dog	14_dog,15_cat	2	3	2	1	179	0	0	0	0	0	0	0	0	0	0	0	0	0	83	83	0	0
chr9	42134041	42134402	hsa-retrogene-129-17	83	+	23	14	361	AAAGAAACATTCTTGGCTGGGTGCGGTGGCTCATGCCTGTAATCCCAGAACTTTGGAAGGCCGAGGTGGGCAGATCACGAGGTCAGGAGATCGAGACCATCCTGGCTAACATGGTGAAACCTCGTCTCCACTAAAAATACAAAAAAATTAGCCGGATATAGTAGTGGGTGCCTGTAGTCCCAGCTACTCGGGAGGCTGAGGCAGGAGAATCGCTTGAACCCTGGAGGCGGAGCTTGCAGTGAGCCAAGATCACGCCACTGCACTCCAGCCTGGGTGAAAGAGCAAGACTCTGTCTCAAAAAAAAAAAAAAAAAAGAAAGAAAGAAAGAAAGAAACAAACAAAGAAACAAAGAAAGCATTCT	AAAGAAA-CATTCT	|||||||-||||||	AAAGAAAGCATTCT	297	346	50	60	AAAAAAAAAAAAAAAAAAGAAAGAAAGAAAGAAAGAAACAAACAAAGAAA	-0.0268633	rmsk5048221|AluY|AluY-SINE|AluY-Alu|Alu|exon-1	repeatMask-Alu	341	0.94	1	-14	-6	5_orangutan	5_orangutan	1	1	1	1	83	0	0	0	0	83	0	0	0	0	0	0	0	0	0	0	0	0
chr2	61796038	61796386	hsa-retrogene-17-26	83	+	24	12	348	CTAGGAACCTGTGGCCGGGCGCGGTAGCTCACGCCTGTAATCCCAGTACTTTGGGAGGCCGAGGCGGGTGGATCACCTGAGGTCAGGAGTTCGAGACCAGCCTCAACATGGAGAAACCCCATCTCTACTAAAAAAAAAAATACAAAATTAGCCAGGTGTGGTGGTGCATGCCTGTAATCCCAGCTACTCGGGAGGCTGAGGCAGGAGAATTGCTTGAACCTGGGAGGTGGAGGTTGCGGTGAGCCAAGATTGCGCCATTGCATTCCAGCCTGGGCAACAAGAGCAAAAAACTCCGTCTCAAAAAAAAAAAAAAAAAAGAAAAAAAAGAAAAAGAAACTAGGAACCTGT	CTAGGAACCTGT	||||||||||||	CTAGGAACCTGT	300	336	37	59	AAAAAAAAAAAAAAAAAAGAAAAAAAAGAAAAAGAAA	0.0426647	rmsk2483225|AluSp|AluSp-SINE|AluSp-Alu|Alu|exon-1	repeatMask-Alu	317	0.91	1	-12	-19	8_baboon	8_baboon,1_human	2	2	1	0.5	101	18	0	0	0	0	0	0	83	0	0	0	0	0	0	0	0	0
chr1	40278327	40278601	hsa-retrogene-44-67	83	+	24	12	274	TATCTCGTGTAACGAGGTCAGGAGATCGAGACCATCCTGGCTAACACGGTGAAACCCCGTCTCTACTAAAAATACAAAAAATTAGCCGGGCGTGGTAGCGGGCGCCTGTAGTCCCAGCTACTCGGGAGGCTGAGGCAGGAGAATGGCGTGAACCCGGGAGGCGGAGCTTGCAGTGAGCCGAGATCGCGCCACTGCACTCCAGCCTGGGCGACAGAGTGAGACTCCGTCTCAAAAAAAAAAAAAAAAAAAAAAAAAAAAAGAATATCTCGTGTAA	TATCTCGTGTAA	||||||||||||	TATCTCGTGTAA	231	262	32	59	AAAAAAAAAAAAAAAAAAAAAAAAAAAAAGAA	0.031435	rmsk92771|AluY|AluY-SINE|AluY-Alu|Alu|exon-1	repeatMask-Alu	248	0.91	1	-11	-15	8_baboon	8_baboon	1	1	1	1	83	0	0	0	0	0	0	0	83	0	0	0	0	0	0	0	0	0
chr19	24088949	24089283	hsa-retrogene-129-16	83	-	25	15	334	GATTAATTGGCCGGGTGCAGTGGCTCACGCCTGTAATCCCAGCACTTTCGGAGGCCAAGGCGGGCGTATCACCCGAGGTCGGGAGTTTGAGACCAGCCTGACCAACATGGAGAAACCCTGTCTTTACTAAAAACACAAAATTAGCCAGGCATGGTGGCACATGCCTATAATCCCAGTTACTAGGGAGGCTGAGGCAGGAGAATCGCTTAAACCTGGGAGGCGGAGGTTGCGGTGAGCCGAGATCGTGCCATTGCACTCCAGCCTGGGCAACAAGAGTGAAACTCTGTCTCAAAAAAAAAAAAAAAAAAAAAAAAAAAAAGATTAATTGGCCAGG	GATTAATTGGCCGGG	||||||||||||.||	GATTAATTGGCCAGG	291	319	29	58	AAAAAAAAAAAAAAAAAAAAAAAAAAAAA	-0.149162	rmsk2263428|AluSp|AluSp-SINE|AluSp-Alu|Alu|exon-1	repeatMask-Alu	311	0.93	1	-8	-15	6_crab_eating_macaque	8_baboon,7_rhesus,1_human,6_crab_eating_macaque	4	4	1	0.25	222	73	0	0	0	0	83	45	21	0	0	0	0	0	0	0	0	0
chr5	144551015	144553565	hsa-retrogene-44-75	83	-	25	20	2550	TGTTGTATCTATCCAAGGCCGGGCAGAGACACAACCAAAAAAGAGAATTTTAGACCAATATCCTTGATGAACATTGATGCAAAAATCCTCAATAAAATACTGGCAAACCGAATCCAGCAGCACATCAAAAAGCTTATCCACCATGATCAAGTGGGCTTCATCCCTGGGATGCAAGGCTGGTTCAATATACGCAAATCAATAAATGTAATCCAGCATATAAACAGAGCCAAAGACAAAAACCACATGATCAXXXXXXACTTGGACACAGGAAGGGGAATATCACACTCTGGGGACTGTGGTGGGGTCGGGGGAGGGGGGAGGGATAGCATTGGGAGATATACCTAATGCTAGATGACACATTAGTGGGTGCAGTGCACCAGCATGGCACATGTATACATA…	TGTTGTATCTATC-CAA-GG	||||||||||||.-|||-||	TGTTGTATCTATAACAATGG	2492	2530	39	58	AATAAAAAAAAAAAAATTAAAAAAAAAAAAAAAAGAAAA	-0.0418369	rmsk3992613|L1HS|L1HS-LINE|L1HS-L1|L1|exon-1	repeatMask-L1	2507	0.98	0.92	205	-43	8_baboon	8_baboon	1	1	1	1	83	0	0	0	0	0	0	0	83	0	0	0	0	0	0	0	0	0
chr2	131152677	131153008	hsa-retrogene-16-23	83	+	26	13	331	TGCATATTCCTGGTCGGGCGCAGTGGCTCACAGCTGTAATCCCAGCATTTTAGAAGGCCGAGGTGGGCGGATCACAAGGTCAGGAGACAGAGACCATCCTGGCTAACACAGTGAAACCCCGTCTCTACTAAAACTACAAAAAATTAGCCGGGCACGGTGGTGGGCGCCTGTAGTCCCAGCTACTCAACGAGGCTGAGGCAGGAGAATGGCGTGAACCTGGGAGGCGGAGTTTGCAGTGAGCTGAGATTGCGACACTACAGCCTGGGCGATAGAGCAAGACTCCATCTAAAAAAAAAAAAAAAAAAAAAAAAAAAGAAATGCATATTCCTGG	TGCATATTCCTGG	|||||||||||||	TGCATATTCCTGG	288	318	31	57	AAAAAAAAAAAAAAAAAAAAAAAAAAAGAAA	-0.0744207	rmsk2601646|AluYk2|AluYk2-SINE|AluYk2-Alu|Alu|exon-1	repeatMask-Alu	307	0.93	1	-11	-13	8_baboon	8_baboon	1	1	1	1	83	0	0	0	0	0	0	0	83	0	0	0	0	0	0	0	0	0
chrX	63355711	63356088	hsa-retrogene-16-24	83	+	27	21	377	TATTTAAAAATATACAATCAGGCCGGGTGCGGTGGCTCACACCTGTAATCCCAGCACTTTGGGAGGCCGAGGCAGGTGGATCGTGAGGTCAGGAGATTGAGACCATCCTGGCTAACACAGTGAAACCCCATCTCTACTAAAAATACAAAAAATTAGCCGGGCGTGGTGGCGGGTACCTGTAGTCCCAGCTACTTGGGAGGCTGAGGCAGGAGAATGGCATGAACCTGGGAGGCAGAGCTTGCAGTGAGCTGAGATCACACCACTGCACTCCAGTCTGGGTGACAGACCGAGACTCTGTCTCAAAAAAAAAAAAAAAAAAAAAAAAAAAAAAATATATATATATATATATATATATATTTATTTATATATACAATCAG	TATTTAAAAATATACAATCAG	||||||.|--|||||||||||	TATTTATA--TATACAATCAG	302	344	43	56	AAAAAAAAAAAAAAAAAAAAAAAAAAAAAAATATATATATATA	-0.103129	rmsk5319048|AluY|AluY-SINE|AluY-Alu|Alu|exon-1	repeatMask-Alu	311	0.82	1	-20	-46	8_baboon	8_baboon	1	1	1	1	83	0	0	0	0	0	0	0	83	0	0	0	0	0	0	0	0	0
chr7	16327298	16327643	hsa-retrogene-44-72	83	+	27	16	345	GAGTAAATCCAAGGCCGGGCGCGGTGGCTCACGCCTGTAATCCCAGCACTTTGGGAGGCCGAGGCGGGTGGATCATGAGGTCAGGAGATCGAGACCATCCTGGCTAACAAGGTGAAACCCCGTCTCTACTAAAAATACAAAAAAATTAGCCGGGCGCGGTGGCGGGCGCCTGTAGTCCCAGCTACTCTGGAGGCTGAGGCAGGAGAATGGCGTGAACCTGGGAAGCGGAGCTCGCAGTGAGCCGAGATTGCGCCACTGCAGTCCGCAGTCCGGCCTGGGCGACAGAGCGAGACTCCGTCTCAAAAAAAAAAAAAAAAAAAAAAAAAAAAGAGTAAATCCAAGACC	GAGTAAATCCAAGGCC	|||||||||||||.||	GAGTAAATCCAAGACC	302	329	28	56	AAAAAAAAAAAAAAAAAAAAAAAAAAAA	-0.0535518	rmsk4454698|AluYb8|AluYb8-SINE|AluYb8-Alu|Alu|exon-1	repeatMask-Alu	317	0.92	1	-12	-16	9_marmoset	9_marmoset	1	1	1	1	83	0	0	0	0	0	0	0	0	83	0	0	0	0	0	0	0	0
chr11	46842677	46843019	hsa-retrogene-44-66	83	+	32	26	342	GTAAGGTAGGCCGGGCGCGGTGGCTCACGCCTGTAATCCCAGCACTTTGGGAGGCCGAGGCGGGCGGATCACGAGGTCAGGAGATCGAGACCATCCTGGCTAACAAGGTGAAACCCCATCTCTACTGAAAATACAGAAAATTAGCCGGGCTTGGTAGCGGGCGCCTGTAGTCCCAGCTACTTGGGAGGCTGAGGCAGGAGAATGGCGTGAACCTGGGAGGCGGAGCTTGCAGTGAGCCGAGATCGCGCCACCGCACTCCAGCCTGGGTGACAGAGCAAGACTCCGTCTCAAAAAAAAAAAAAAAAAAAAAAAAAGAAGTAAGGTAGCAGGGTGTGGTGGCTC	GTAAGGTAGGCCGGGCGCGGTGGCTC	||||||||-||.|||.|.||||||||	GTAAGGTA-GCAGGGTGTGGTGGCTC	290	317	28	51	AAAAAAAAAAAAAAAAAAAAAAAAAGAA	-0.112819	rmsk770658|AluY|AluY-SINE|AluY-Alu|Alu|exon-1	repeatMask-Alu	309	0.9	1	-8	-25	6_crab_eating_macaque	8_baboon,15_cat,9_marmoset,1_human,6_crab_eating_macaque	5	6	1	0.2	169	21	0	0	0	0	83	0	16	18	0	0	0	0	0	14	0	0
chr1	9973418	9973756	hsa-retrogene-44-70	83	+	33	24	338	TGCATGAGGCTGGGCGTGGTGGCTTACTCCTGGAATCCCAGCACTTTGGGAGGCCAAGGCAGGCAGATCACAAGGTCAGGAGATTGAGACCATCCTGGCTAACACGGTGAAACCCCATCTCTACTAAAAATACAAAAAAATTAGCCGGGCATGGTGGCGGGTGCCTGTAGTCCCAGCTACTTGGGAGGCTGAGGCAGGAGGATGGCGTGAACCTGGGAGGCGGAGCTTGCAGTGAGCCAAGATGTCGCCACTGCACTCCAGCCTGGGTGACAGAGCGAGACTCCATCTCAAAAAAAAAAAAAAAAAAAAAAAAATGCATGAATAGGCTGGGCGTGGTG	TGCATGA---GGCTGGGCGTGGTG	|||||||---||||||||||||||	TGCATGAATAGGCTGGGCGTGGTG	290	314	25	50	AAAAAAAAAAAAAAAAAAAAAAAAA	-0.0532173	rmsk17648|AluY|AluY-SINE|AluY-Alu|Alu|exon-1	repeatMask-Alu	307	0.91	1	-7	-24	9_marmoset	9_marmoset	1	1	1	1	83	0	0	0	0	0	0	0	0	83	0	0	0	0	0	0	0	0
chr10	4398756	4398890	hsa-retrogene-17-27	83	+	41	33	134	AGAAAGAGAAAAAGAGAGAAAGAAAAAAAGAAAGGAAGAAAAAGAAAGAAAAAGAAAGAAAGAAAGAAAGAAAAAAGAAAGAAAGAAAGAAAGAAAAGAGAGAGAAAGAAAAGAGAGAGAAAGAAGGAAAATGA	AGAAAGAGAAAAAGAGAGAAAGAAA-AAAA-GA	|||||||-|||.||||||||||||.-||||-||	AGAAAGA-AAAGAGAGAGAAAGAAGGAAAATGA	52	97	46	42	AAGAAAGAAAGAAAGAAAGAAAAAAGAAAGAAAGAAAGAAAGAAAA	-0.331483	rmsk450480|(AAAG)n|(AAAG)n-Simple_repeat|(AAAG)n-Simple_repeat|Simple_repeat|exon-1	repeatMask-Simple_repeat	130	0.97	0.96	6	-4	16_opossum	16_opossum	1	1	1	1	83	0	0	0	0	0	0	0	0	0	0	0	0	0	0	0	83	0
chr7	154879296	154879489	hsa-retrogene-44-71	83	+	45	50	193	TCGGCCGGGCGCGGTGGCTCACGCCTGTAATCCCAGCACTTTGGGAGGCCGAGGCGGGCGGATCACGAGGTCAGGAGATCGAGACCATCCTGGCTAACACGGTGAAACCCCGTCTCTACTAAAAAAAAAAAAAAATACAAAAAATTAGCCGGGCGAGGTGGCGGGCACCTGTAGTCCCAGCTACTCGGGAGGC	TCGGCCGGGCGCGGTGGCTCACGCCTGTAATCCCAGC-ACTTTGGGAGGC	|..||||||||.||||||...|.||||||.|||||||-|||.-|||||||	TTAGCCGGGCGAGGTGGCGGGCACCTGTAGTCCCAGCTACTC-GGGAGGC	121	144	24	38	AAAAAAAAAAAAAAATACAAAAAA	0.0860651	rmsk4702274|AluYe5|AluYe5-SINE|AluYe5-Alu|Alu|exon-1	repeatMask-Alu	191	0.99	0.6	-2	129	8_baboon	8_baboon	1	1	1	1	83	0	0	0	0	0	0	0	83	0	0	0	0	0	0	0	0	0
chr12	121301025	121301112	hsa-retrogene-358-1	83	-	46	23	87	TTGCAACTGTGAGACCAGGCAGCAAGAGCAAACCTCCGTCTCAAAAAAAAAAAAAAAAAAAGAATTGCAACTGTGAGACCAGGCAGC	TTGCAACTGTGAGACCAGGCAGC	|||||||||||||||||||||||	TTGCAACTGTGAGACCAGGCAGC	44	64	21	37	AAAAAAAAAAAAAAAAAAGAA	-0.105324	rmsk1161750|(T)n|(T)n-Simple_repeat|(T)n-Simple_repeat|Simple_repeat|exon-1	antisenseAnno_repeatMask-Simple_repeat	22	0.25	1	-42	-23	6_crab_eating_macaque	8_baboon,6_crab_eating_macaque	2	2	2	1	166	0	0	0	0	0	83	0	83	0	0	0	0	0	0	0	0	0
chr8	42821361	42821776	hsa-retrogene-341	83	+	55	50	415	TAGCCAGGCATGGTGGTGCATGCCTGTAATCCCAGCTACTCGGGAGGCTGAGGCAGGAGAATCGCCTGAACCCGGGAGGCAGAGGTTGCAGTGAGCTGAGATCATGCCATTGCACTCCAGCCTGGGCGACAGAGTGAGACTCTGTTTCAGGAAAACAAAACAAAACAAAAAACCAGGTTGTTGGGGGAGAAGGGGCTGGGAGAAAATAGTGGAGAGAGAGGGTGGGGAAAAGGGGCATGCAGAGGGGCTGGAAAGACAGCCTTGGGGAGAAGAATGAAAAGGAGATGGTGGGGAGAAGAGGATGGGAAGACAGTGGGGAGAAGCAGGTGACAGGGTGGGGAGTAGCAAAAAAAAAAAAAAGATGATGTAGGCCAGGCACGGTGGATCACACCTGTAATC…	TAG-CCAGGCATGGTGG-TGCATGCCTGTAATCCCAGCTACTC-GGGAGG	|||-|||||||.|||||-|-||..||||||||||||||-|||.-||||||	TAGGCCAGGCACGGTGGAT-CACACCTGTAATCCCAGC-ACTTTGGGAGG	347	360	14	28	AAAAAAAAAAAAAA	0.0276817	rmsk4790249|AluSx|AluSx-SINE|AluSx-Alu|Alu|exon-1	repeatMask-Alu	172	0.41	0.56	137	-243	17_platypus	17_platypus	1	1	1	1	83	0	0	0	0	0	0	0	0	0	0	0	0	0	0	0	0	83
chr17	71419698	71419861	hsa-retrogene-343	83	+	70	55	163	TAGCAAGTAAAACTTTTGCACAATCAGGTTGTACAGGGCACACAACAGAGCTAGGAAAAAAGAAATTGTGGTTTTTACCATTACTTTTACATCAACCTAATAAAATGAAAAATAGCAAGTAAAATTTTTGCACAGAGTGTACAAAGCACACAACAGAGCTAGG	TAGCAAGTAAAACTTTTGCACAATCAGGTTGTACAGGGCACACAACAGAGCTAGG	||||||||||||.||||||||-|-.|-|-||||||..||||||||||||||||||	TAGCAAGTAAAATTTTTGCAC-A-GA-G-TGTACAAAGCACACAACAGAGCTAGG	99	112	14	13	AATAAAATGAAAAA	-0.147069	intergenic	intergenic	0	0	0	0	0	9_marmoset	14_dog,16_opossum,9_marmoset,6_crab_eating_macaque	4	4	1	0.25	176	0	0	0	0	0	45	0	0	83	0	0	0	0	25	0	23	0
chr1	22119030	22119179	hsa-retrogene-352	83	-	71	38	149	ACACACACCTGCGAGAGAGAGGGAGGAAAGGGCTGTGCCTTTGCAGTCATGCCCCTGAGTCACCTTTCACAGCACTGTTCCTCCATGAAACTGAAAAAGGAAAACACACACACACACACCTGCGAGAGGGAGGGAGGAAAGGGCTGTGC	ACACACACCTGCGAGAGAGAGGGAGGAAAGGGCTGTGC	|||||||||||||||||.||||||||||||||||||||	ACACACACCTGCGAGAGGGAGGGAGGAAAGGGCTGTGC	94	104	11	12	AAAAAGGAAAA	0.113959	ENST00000290167.11|WNT4-201|ENSG00000162552.15|WNT4|protein_coding|utr3-5	utr3	149	1	0.05	870	1718	8_baboon	8_baboon,9_marmoset,5_orangutan,1_human,6_crab_eating_macaque	5	5	2	0.4	293	66	0	0	0	51	10	0	83	83	0	0	0	0	0	0	0	0
chr2	91477535	91477707	hsa-retrogene-347-1	83	-	72	61	172	GGCGGGCAGAAAGGCGCGGCGGCGTGGGGGAAAAAGCCGCGGCGTTGGGGTCAAAAAGCCGCGGCGGCGGGGGGGGCAAAAAGCCGTGGCGGCGGGGAACAAAAAGCGGCCAGGGGGGGGGCAAAAAGCCGCGGCGGCGGGGGGGCAAAAAGCCGGGGGTGGGCAAAAAGCC	GGCGGGCAGAAAGGCGCGGCGGCGTGGGGG-AAAAAGCCGCGGCGTTGGGGTCAAAAAGCC	||.|||||.||||.||||||||||.|||||-|||||||||.||-||-|||--|||||||||	GGGGGGCAAAAAGCCGCGGCGGCGGGGGGGCAAAAAGCCGGGG-GT-GGG--CAAAAAGCC	98	105	8	11	AACAAAAA	-0.472332	intergenic	intergenic	0	0	0	0	0	5_orangutan	3_bonobo,15_cat,5_orangutan,4_gorilla	4	12	1	0.25	426	0	0	57	14	83	0	0	0	0	0	0	0	0	0	25	0	0
chr12	6399312	6399539	hsa-retrogene-348	83	-	73	39	227	CTGTTATAGGCCAGGTGCGGTGGCTCACACCTGTAATCCCAGCACTTTGGGAGGCCAAGGTGGGCAGATTGCTTGAGCCTAGGAGTTCGGTACCAGCCTGGGCAACATGGCAATAACTTGTTTCTAGAAAAATTACTATGAAATTAGCATTATTTGTAGGTGATAACCTAAGAAAATTAATTGAAAAACTGTTATAGGCCAGGTGTGGTGGCTCACACCTGTAATCC	CTGTTATAGGCCAGGTGCGGTGGCTCACACCTGTAATCC	|||||||||||||||||.|||||||||||||||||||||	CTGTTATAGGCCAGGTGTGGTGGCTCACACCTGTAATCC	184	188	5	10	AAAAA	-0.20649	rmsk945911|AluJb|AluJb-SINE|AluJb-Alu|Alu|exon-1	repeatMask-Alu	132	0.58	0.42	180	-95	9_marmoset	9_marmoset	1	1	1	1	83	0	0	0	0	0	0	0	0	83	0	0	0	0	0	0	0	0
chr1	245695842	245695948	hsa-retrogene-349	83	-	73	39	106	CACCTGGAGAGTCCTGCCAATACCCGTGCCAGGGCACCGTGTGAGCTGGGAGTAGAGAAGGTAAAAACGCCTGGAGAGTCCTGCCAATACCCGTGCCAGGGCACCG	CACCTGGAGAGTCCTGCCAATACCCGTGCCAGGGCACCG	|.|||||||||||||||||||||||||||||||||||||	CGCCTGGAGAGTCCTGCCAATACCCGTGCCAGGGCACCG	63	67	5	10	AAAAA	-0.0295866	ENST00000407071.7|KIF26B-202|ENSG00000162849.16|KIF26B|protein_coding|intron-12	antisenseAnno_intron	106	1	0.01	2157	7035	9_marmoset	9_marmoset,5_orangutan,1_human,6_crab_eating_macaque,4_gorilla	5	8	1	0.2	565	70	0	0	67	59	87	0	0	83	0	0	0	0	0	0	0	0
chr11	3470350	3484989	hsa-retrogene-354	83	+	73	59	14639	AGAGTCAGCGAAGGGAGATAGGGGTGGGGCCATTTTATCAGATTTGGGTAGGTAAAGGAAAAAGGGATGTTCTCTGGCAGGCAGGAGTGGGGGTCACAAGGTGCTCAGTAGGGGAGCTTTTGAGCCAGGATGAGCAAGGAGAAGGAATTTCACAAGATAATGTCATCAGTTAAGGCAGGAACAGGCCATTTTCATTTCTTTTGTGGTGGAATGTCATCAGTTAAGGCAGGAATCGGCCATCTGGATGTGTXXXXXXGAGGTCGTAGGTGGATCTTTCTCGCAGAGCAAAGAGCAGGTGGACAGGGGATTGATCTCCCAAGGGAGGTCCCCCAATCCGAGTCACGGCACCAAATTTCACATGCATCTGTGTGAAGAGACCACCAAACAGGCTTTGTGTGA…	#NAME?	-|.||||||.||.|||||||-||||||.|||||||||||-|-||||||.||||||||||	GACAGTCAGTGATGGGAGAT-GGGGTGTGGCCATTTTAT-AGGATTTGTGTAGGTAAAG	14578	14582	5	10	AAAAA	-0.0499445	ENST00000534291.1|ENST00000534291|ENSG00000254757.1|ENSG00000254757|lncRNA|exon-2	lncRNA	120	0.01	1	-12512	-2007	5_orangutan	5_orangutan	1	1	1	1	83	0	0	0	0	83	0	0	0	0	0	0	0	0	0	0	0	0
chr2	105055099	105055208	hsa-retrogene-345-1	83	-	74	37	109	TGCGATACCAAAAGGGGCCCGCTATATTTAATAAAATGCGATACCAAAAGGGGCCCGCTATATTTAATAAAATGCGATACCAAAAGGGGCCCGCTATATTTAATAAAAT	TGCGATACCAAAAGGGGCCCGCTATATTTAATAAAAT	|||||||||||||||||||||||||||||||||||||	TGCGATACCAAAAGGGGCCCGCTATATTTAATAAAAT	66	72	7	9	AATAAAA	0.202252	ENST00000258455.8|MRPS9-201|ENSG00000135972.9|MRPS9|protein_coding|intron-2	antisenseAnno_intron	109	1	0	16104	5749	9_marmoset	9_marmoset	1	1	1	1	83	0	0	0	0	0	0	0	0	83	0	0	0	0	0	0	0	0
chr3	53035194	53035342	hsa-retrogene-350	83	-	74	37	148	TTGATTTTAGTCACATAAAATCCCACATTTGGCCGGGTAAAGTCCAAACTCCTCAGGAAGGCATGCGGAATCCTTGAAGCACTGAGGCCAAGTAGAGCTTTCTAAACAAACTTGATTTTAGTCACATAAAATCCCACATTTGGCCGGG	TTGATTTTAGTCACATAAAATCCCACATTTGGCCGGG	|||||||||||||||||||||||||||||||||||||	TTGATTTTAGTCACATAAAATCCCACATTTGGCCGGG	104	110	7	9	AAACAAA	-0.105552	ENST00000607283.5|ENST00000607283|ENSG00000272305.5|ENSG00000272305|protein_coding|intron-4	intron	148	1	0.01	7793	16072	8_baboon	8_baboon	1	1	1	1	83	0	0	0	0	0	0	0	83	0	0	0	0	0	0	0	0	0
chr12	18323524	18323662	hsa-retrogene-356	83	-	75	40	138	GTTCTACAGTGGCCTTTATGAGGCTGAGAATGTCTCTGTGATCCAATACGGTGTTCTGAGGAGGGCAGGCAGGGAAGCATTGTATCCCCAAAAGTAAAGTTCTACAGTGGCCTTTATGAAGCTGAGAATGTCTCTGTG	GTTCTACAGTGGCCTTTATGAGGCTGAGAATGTCTCTGTG	|||||||||||||||||||||.||||||||||||||||||	GTTCTACAGTGGCCTTTATGAAGCTGAGAATGTCTCTGTG	90	98	9	8	AAAAGTAAA	0.0151283	ENST00000676171.1|PIK3C2G-208|ENSG00000139144.11|PIK3C2G|protein_coding|intron-7	antisenseAnno_intron	138	1	0.03	1372	2492	8_baboon	8_baboon,9_marmoset	2	2	1	0.5	162	0	0	0	0	0	0	0	83	79	0	0	0	0	0	0	0	0
chrX	111721083	111721537	hsa-retrogene-342	83	+	76	38	454	CTTAATTCTTCCTTCTTCATAGAAGGAAGAAACTTAATTCTTCCTTCTTCATAGAAGGAAGAAACTTAATTCTTCCTTCTTCATAGAAGGAAGAAACTTAATTCTTCCTTCTTCATAGAAGGAAGAAACTTAATTCTTCCTTCTTCATAGAAGGAAGAAACTTAATTCTTCCTTCTTCATAGAAGGAAGAAACTTAATTCTTCCTTCTTCATAGAAGGAAGAAACTTAATTCTTCCTTCTTCATAGAAGGAAGAAACTTAATTCTTCCTTCTTCATAGAAGGAAGAAACTTAATTCTTCCTTCTTCATAGAAGGAAGAAACTTAATTCTTCCTTCTTCATAGAAGGAAGAAACTTAATTCTTCCTTCTTCATAGAAGGAAGAAACTTAATTCTTCCTTC…	CTTAATTCTTCCTTCTTCATAGAAGGAAGAAACTTAAT	||||||||||||||||||||||||||||||||||||||	CTTAATTCTTCCTTCTTCATAGAAGGAAGAAACTTAAT	411	416	6	7	AAGAAA	0.219252	ENST00000394780.8|ALG13-203|ENSG00000101901.12|ALG13|protein_coding|intron-11	intron	454	1	0.32	913	65	9_marmoset	10_mouse,9_marmoset	2	2	1	0.5	108	0	0	0	0	0	0	0	0	83	25	0	0	0	0	0	0	0
chr1	47827753	47827856	hsa-retrogene-351	83	+	76	38	103	GGTTTGAGTCCACTTTGGCCCACAATGAGGTACCCCCCCTTATTAAACAGGAGGGATTTAAACAAGGTTTGAGTCCACTTTGGCCCACAATGAGGTACCCCCC	GGTTTGAGTCCACTTTGGCCCACAATGAGGTACCCCCC	||||||||||||||||||||||||||||||||||||||	GGTTTGAGTCCACTTTGGCCCACAATGAGGTACCCCCC	60	65	6	7	AAACAA	-0.0491462	ENST00000606738.3|TRABD2B-202|ENSG00000269113.4|TRABD2B|protein_coding|intron-2	antisenseAnno_intron	103	1	0	26134	166177	8_baboon	8_baboon	1	1	1	1	83	0	0	0	0	0	0	0	83	0	0	0	0	0	0	0	0	0
chr6	47722405	47722604	hsa-retrogene-355	83	-	76	43	199	TTAGGTTGAAACCAAATCTTATCTTGTTTCTAAACCAATACTAAAAGTTCTGACATGCCCCTGCAAAGAGATATTCATTGAGTTGTTTTGTTGTTTTATGAAAAAGCGTGACCACTAACTGGCTTTTATGACTTCCACAATTTGAACAAAGTGCATTTAGTTTGAAACCAAGTCTTATCTTGTTTCTAAACCAATACTA	TTAGGTTGAAACCAAATCTTATCTTGTTTCTAAACCAATACTA	||||.||||||||||.|||||||||||||||||||||||||||	TTAGTTTGAAACCAAGTCTTATCTTGTTTCTAAACCAATACTA	145	150	6	7	AACAAA	-0.0491908	ENST00000327753.7|ADGRF4-202|ENSG00000153294.12|ADGRF4|protein_coding|dwstr-1	antisenseAnno_dwstr	116	0.58	0.23	-83	384	16_opossum	7_rhesus,16_opossum,6_crab_eating_macaque,4_gorilla	4	4	1	0.25	184	0	0	0	21	0	47	33	0	0	0	0	0	0	0	0	83	0
chr7	157370160	157370403	hsa-retrogene-357	83	-	76	48	243	TTTAATAATAATGTTAAGAAGGTCCTGTTTAATAATCATGTTGAGAAACGGCCTGTTTAATAATAATGTTAAGAAGGGGCCCGTTTAATAATAATGTTAAGAAGGGGCCCATTTAATAATAACGTTAATGAAAGGCCGGTTTAATAATAATGTTAAGAAAGGGCCTGTTTAATAATAATGTGAAGAAAGGGCCTCTTTAATAATAATGTTAAGAAGGGGCCTGTTTAATAATAATGTTAAGAA	TTTAATAATAATGTTAAGAAGGT-CCTGTTTAATAATCATGTTGAGAA	||||||||||||||||||||||.-|||||||||||||.|||||.||||	TTTAATAATAATGTTAAGAAGGGGCCTGTTTAATAATAATGTTAAGAA	183	188	6	7	AAGAAA	0.0573286	ENST00000468928.5|DNAJB6-213|ENSG00000105993.15|DNAJB6|protein_coding|intron-3	antisenseAnno_intron	243	1	0.18	386	685	5_orangutan	5_orangutan	1	1	1	1	83	0	0	0	0	83	0	0	0	0	0	0	0	0	0	0	0	0
chr13	111402287	111402433	hsa-retrogene-353	83	+	78	49	146	GCTGGTCCCGGATCCTGGGGAGACTCTGTGTGCCCACGCCAGGGAAGAAGCTGGTCCCGGATCCTGGGGAGACTCTGTGTGCCCACGCCAGGGAAGAAGCTGGTCCCGGATCCTGGGAGGATTCTGTGTGCACACGCCAGGGAAGA	GCTGGTCCCGGATCCTGGG-GAGACTCTGTGTGCCCACGCCAGGGAAGA	|||||||||||||||||||-|-||.|||||||||.||||||||||||||	GCTGGTCCCGGATCCTGGGAG-GATTCTGTGTGCACACGCCAGGGAAGA	94	98	5	5	AAGAA	-0.226472	intergenic	intergenic	0	0	0	0	0	7_rhesus	8_baboon,7_rhesus,9_marmoset,6_crab_eating_macaque	4	6	1	0.25	516	0	0	0	0	0	101	83	51	111	0	0	0	0	0	0	0	0
chr1	69209546	69210834	hsa-retrogene-378	82	+	4	12	1288	TGCATTGAAACCCGATGGTGTAAGAGGAGGCCAATCTAATTTGATCCTTTTTTTGAAGACACAGAGACTTGCTCATGCCAGTGCCCAGAGAAGATGAAGTCCTAAGAGTTTGACTAACTTGTCCTAACTGAAGTTTCTATGACACTGAGACAGACAGAAAACTGCCATGTCTGCATGACTAGAATAGAAAATATTCTTTTATTAGAAAGCAAAATGAACCATAAGCTACCAACTGACTTACTATAAAGTTXXXXXXGACCATCCCGGCTAAAACGGTGAAACCCCGTCTCTACTAAAAATACAAAAATTAGCCGGGTGTAGTGGCGGGCTTCTGTAGTCCCAGCTACTTGGGAGGCTGAGGCAGGAGAATGGCGTGAACCCGGGAGGCGGAGCTTGCAG…	#NAME?	-|-||-|.||||	TTAGC-TGGAAA	1239	1277	39	78	AAAAAAAAAAAAAAAAAAAAAAAAAAAAAAAAAAAAAAA	0.00368209	rmsk156441|AluYa5|AluYa5-SINE|AluYa5-Alu|Alu|exon-1	repeatMask-Alu	310	0.24	1	-958	-20	1_human	1_human	1	1	1	1	82	82	0	0	0	0	0	0	0	0	0	0	0	0	0	0	0	0
chr10	42367063	42367433	hsa-retrogene-365-1	82	-	8	9	370	GTAACGGGGAGGGTGGGGGCCGGGCGCGGTAGCTCATGCCTGTAATCCCAGCACTTTGGGAGGCCCAGGCGGGCGGATCTCGAGGTCAGGAGCTCGAGACCATCGTGGCTAACATGGTGAAACCCCGTCTGTACTGAAAATACAAAGAAACAAACAAACAAAAAACGAGCGTGGTGGCGGGCGCCTGCAGCCTCAGCTACTCCGGGTGGGGGGGGTGTGGGCTGAGGCAGGAGAATGGCGTGAACCCGGGAGGCGGAGCTTGCAGTGAGCCTAGATCACGCCACTGCACTCCAGCCTGGAGGACAGAGCGAGACTCCGTCTCACAAAAAAAAAAAAAAAAAAAAAAAAAAAAAAAAAAAAAGTGAGGGGG	GTAACGGGG	||.|.||||	GTGAGGGGG	325	361	37	74	AAAAAAAAAAAAAAAAAAAAAAAAAAAAAAAAAAAAA	-0.133287	rmsk516467|AluY|AluY-SINE|AluY-Alu|Alu|exon-1	repeatMask-Alu	344	0.93	1	-17	-9	6_crab_eating_macaque	8_baboon,6_crab_eating_macaque	2	2	1	0.5	93	0	0	0	0	0	82	0	11	0	0	0	0	0	0	0	0	0
chr7	155795257	155795441	hsa-retrogene-374	82	-	10	10	184	ATACATGAGGGAAAGACCCCAGGAGAAGAGAAAAGAGAAGGAAAGAGAAGTGGCTGAGATGTACCCAGGACTTCCACGAGGTGGATTGGAGGAACGCTGCCCAGAGAACTGACCTCAGCCAAAAAAAAAAAAAAAAAAAAAAAAAAAACGAAAAAGGAAAAAAAAAGAGCTTTCAATCATCAGG	ATACATGAGG	||-|||.|||	AT-CATCAGG	121	166	46	72	AAAAAAAAAAAAAAAAAAAAAAAAAAAACGAAAAAGGAAAAAAAAA	-0.183545	rmsk4703737|(T)n|(T)n-Simple_repeat|(T)n-Simple_repeat|Simple_repeat|exon-1	antisenseAnno_repeatMask-Simple_repeat	28	0.15	1	-120	-36	17_platypus	17_platypus	1	1	1	1	82	0	0	0	0	0	0	0	0	0	0	0	0	0	0	0	0	82
chr18	44320160	44322303	hsa-retrogene-360-1	82	-	11	8	2143	AAGATTTAAACGTGGACCTAGAAGCAGCTTCTCCACTCCTTCTCGAATCTCTGCCTGGTTCAGCCTGCCCACCTCCACTCCTGCCTCCACCATTTCCATCAGGGTGACCCAGAAGTCCTACAAGGTGTCCACCTCTTGCCCCCTGGCCTTCAGCAGCCACTCTTACACGAGTGGGCCTGGTGCCCTATCAGCTCCTCGAGCTTCTCCTGAGTGGGCAGCAGCAGCTTCACGGGTGGCCTGGGCAGATGCTXXXXXXACCATCCTGGCCAACATTGTGAAACCCCGTCTCTACTAAAAATACAAAAATTAGCTGGACGTGGTGGCACGTGCCTATAATCTCAGCTATTCGGGAGGCTGAGGCAGAAGAATCACTTGAACCAGGGAATCGGAAGTTGCAGT…	AAGATTTA	||.|||||	AAAATTTA	2092	2134	43	71	AAAAAAAGAAAAAAAAAAAAAAAAAAAAAAAAAAGAAAGAAAA	0.929376	ENST00000592443.1|KRT8P5-201|ENSG00000267573.1|KRT8P5|processed_pseudogene|exon-1	pseudogene	1458	0.68	1	-46	-639	1_human	14_dog,11_rat,15_cat,10_mouse,1_human	5	5	1	0.2	226	82	0	0	0	0	0	0	0	0	28	11	0	0	49	56	0	0
chr18	49313173	49313508	hsa-retrogene-142-3	82	+	12	11	335	GGTTGCAGTAGGCCGGGCATGGTGGCTCATGCCTGTAATCCCAGCACTTTGGGAGGCCGAGGCAGGCGGATCACGAGATCAGGAGTTCAAGACCAGCCTGACCAACATGGTGAAACCCCATCTCTACTAAAAATACAAAATTAACTGGGCGTGGTGGCGCACACCTGTAATCCCAGTTACTCAGGAGGTTGAGGCAGAAGAATCACTTGAACCAGGGGGGCGGAGGTTCCAGTTAGCCAAGGTCGCACCACTGAACTCCAGTCTCGGCAACAGAGCAAGACTCTGTCACAAAAAAAAAAAAAAAAAAAAAAAAAAAAAAAAAAAGGGCTGCAGTA	#NAME?	-||.|||||||	GGGCTGCAGTA	290	324	35	70	AAAAAAAAAAAAAAAAAAAAAAAAAAAAAAAAAAA	-0.0191289	rmsk2149081|AluSg|AluSg-SINE|AluSg-Alu|Alu|exon-1	repeatMask-Alu	309	0.92	1	-10	-16	8_baboon	8_baboon,1_human,6_crab_eating_macaque	3	4	1	0.333333	125	14	0	0	0	0	16	0	82	0	0	0	0	0	0	0	0	0
chr1	35850488	35850836	hsa-retrogene-163-2	82	+	13	9	348	TATTAATCAGGCCAGGCATGGTGGCTCACGCTTGTAATCCAATCACTTTGGGAGGCCGAAATGGGCAGATCACCTGAGGTCAGGAGTTTGAGACCAGCCTGACCAATGTGGTGAAACCCCATCTCTACTAAAAAAAACAAAAATTATCTGGGCATGGTGGCGTGCACCTATAGTCCCAGCTACTTGGGAGGCCGAGGCAGGAGAATTGTTTGAAGTCCAGAGGCGGGGGTTTCTGTGAACCAAGATCGTACCACTGCACTCCAGCCTAGGTGACAGAGTGAGACTCCATCTCAAAAAAAAAAAAAAAAAAACAAAAACAAAAAACGAACAAAAAAAAAACATTAATCA	TATTAATCA	.||||||||	CATTAATCA	293	339	47	69	AAAAAAAAAAAAAAAAAAACAAAAACAAAAAACGAACAAAAAAAAAA	0.340511	rmsk82202|AluSx|AluSx-SINE|AluSx-Alu|Alu|exon-1	repeatMask-Alu	313	0.9	1	-9	-26	11_rat	11_rat	1	1	1	1	82	0	0	0	0	0	0	0	0	0	0	82	0	0	0	0	0	0
chr7	13194894	13195225	hsa-retrogene-44-79	82	-	14	7	331	TACACTAGGCCGGGCGCGGTGGCTCATGCCTGTAATCCCAGCACTTTGGGAGGCTGAGGCGGGTGGATCACGAGGTCAGGAGATCGAGACCATCCTGGCTAACACAGTGAAACCCCGTCTCCACTAGAAATACAAAAAAAATTAGCCAGGCACGGTGGCGGGCGCCTGTAGTCCCAGCTACTCGGGAGGCTGAGGCAGGAGAATCGCGTGAACCCGGGAGGCGGAGCTTGCAGTGAGCCAAGATGGCGCCACTGCAGTCCAGCCTGGGCGAAACAGTGAGACTTCATCTCAAAAAAAAAAAAAAAAAAAAAAAAAAAAAAAAAATACACTA	TACACTA	|||||||	TACACTA	291	324	34	68	AAAAAAAAAAAAAAAAAAAAAAAAAAAAAAAAAA	-0.0282612	rmsk4449975|AluYk4|AluYk4-SINE|AluYk4-Alu|Alu|exon-1	repeatMask-Alu	317	0.96	1	-7	-7	8_baboon	8_baboon,9_marmoset	2	2	2	1	164	0	0	0	0	0	0	0	82	82	0	0	0	0	0	0	0	0
chr6	23844139	23844474	hsa-retrogene-44-87	82	-	14	7	335	TAATTTCGGGCCGGGCGCGGTGGCTTACGCCTGTAATCCCAGCACTTTGGGAGGCCGAGGCGGGCGGATCACGAGGTCAGGAGATCGAGACCATCCCGGCTAAAACGGTGAAACCCCGTCTCTACTAAAAATACAAAAAATTAGCCGGGCGTAGTGGCGGGCGCCTGTAGTCCCAGCTACTTGGGAGGCTGAGGCAGGAGAATGGCGTGAACCCGGGAGGCGGAGCTTGCAGTGAGCCGAGATCCCGCCACTGCACTCCAGCCTGGGCGACAGAGCGAGACTCCGTCTCAAAAAAAAAAAAAAAAAAAAAAAAAAAAAAAAATAATAATAATTTC	TAATTTC	|||||||	TAATTTC	290	328	39	68	AAAAAAAAAAAAAAAAAAAAAAAAAAAAAAAAATAATAA	-0.0453015	rmsk4121052|AluYa5|AluYa5-SINE|AluYa5-Alu|Alu|exon-1	repeatMask-Alu	314	0.94	1	-8	-13	9_marmoset	9_marmoset	1	1	1	1	82	0	0	0	0	0	0	0	0	82	0	0	0	0	0	0	0	0
chr14	66916468	66916626	hsa-retrogene-368	82	-	15	10	158	TCTGGAACATACTGGAGACTAATGCTATCAATCCAATCTCTGGGAAGCGCTAAAGACTAAAGGTCATTCACATGGGCAAAATATAATGAACTGCAAAAAAAACAAAACAAAACAAAAAAAAAAACCAAACCAAAAAAAAAAAAAAAAACTCTGGACAT	TCTGGAACAT	||||||-|||	TCTGGA-CAT	98	148	51	67	AAAAACAAAACAAAACAAAAAAAAAAACCAAACCAAAAAAAAAAAAAAAAA	0.0212677	rmsk1439285|MER77B|MER77B-LTR|MER77B-ERVL|ERVL|exon-1	repeatMask-ERVL	158	1	0.23	195	348	1_human	1_human	1	1	1	1	82	82	0	0	0	0	0	0	0	0	0	0	0	0	0	0	0	0
chr19	8120119	8120786	hsa-retrogene-379	82	-	15	10	667	TGCAAAACTGGGCTGGGTGCAGTGGCCCTCGCCTGTAATCCCAGCATTTTGAGAGGCTGAGGCAGTAGGATTGCTTGAGTCCAGGAGTTCGAGGCCAGCCTGGGCAACATAACAAGACCCTGTCACTATAAAGTTTTTTAAAAATTAGCTAGGCATGGTGGCGCGTGCTACTCGGGAGGCTGAGGAGGGAGGATCCCTTGAGCCCAGGAGGTTGAGGCTGCAGTGAACCATAATCGCACTTTTGCACTCCXXXXXXGGTGAAACCCCGTCTCTATTAAAATACAAAAAATTAGCTGGGTGTGGTGGCGTGCACCTGTAGGTCCAGCTACTCAGGAGGCTGAGGCAGGAGAATTGCTTGAACCCAGGAGGTGGAGGTTGCAGTGAGCCGAGATCGCGCCA…	TGCAAAACTG	|||||||.||	TGCAAAATTG	607	657	51	67	AAAAAAAAAAAAAAAGAAAGAAAGAAAGAAAAAGAAAAGAAAAGAAAAAAA	0.0119988	rmsk2223406|AluSx3|AluSx3-SINE|AluSx3-Alu|Alu|exon-1	repeatMask-Alu	311	0.47	1	-318	-38	9_marmoset	9_marmoset	1	1	1	1	82	0	0	0	0	0	0	0	0	82	0	0	0	0	0	0	0	0
chr18	21855939	21856292	hsa-retrogene-17-28	82	+	16	8	353	TCATAACAGGGCCGGGCGCGGTGGCTCACGCCTGTAATCCCAGCACTTTGGGAGGCCGAAGCGGGTGGATCATGAGGTCAGGAGATCGAGACCATCCTGGCTAACAAGGTGAAACCCCGTCTCTACTAAAAATACAAAAAATTAGCCGGGCGCGGTGGCGGGCGCCTGTAGTCCCAGCTACTCGGGAGGCTGAGGCAGGAGAATGGCGTGAACCCGGGAAGCGGAGCTTGCAGTGAGCTGAGATTGCGCCACTGCAGTCCGCAGTCCGGCCTGGGCGACAGAGCGAGACTCCGTCTCAAAAAAAAAACAAAAAACAAAAAACAAAACAAAACAAAAAAAAAACAATCATAACA	TCATAACA	||||||||	TCATAACA	298	345	48	66	AAAAAAAAAACAAAAAACAAAAAACAAAACAAAACAAAAAAAAAACAA	0.121497	rmsk2101536|AluYb8|AluYb8-SINE|AluYb8-Alu|Alu|exon-1	repeatMask-Alu	317	0.9	1	-9	-27	9_marmoset	9_marmoset	1	1	1	1	82	0	0	0	0	0	0	0	0	82	0	0	0	0	0	0	0	0
chr5	79848155	79848453	hsa-retrogene-203-4	82	-	18	9	298	GAGGAAGAGTCACGCCTGTAATCCCAGCACCTTGGGAGGCCGAGGCGGGCAGATCACGAGATCAGGAGATGGAGACCATCCTGGCTAACACGGTGAAACCCCATCTCTACTAAAAATACGAAAAACAAAATTAGCTACTCGGGAGGCTGAGGCAGGAGAATGGTGTGAACCTGGGAGGCGGAGCTTGCAGTGAGCTGAGATCGCGCCCCTGCACTCCAGCCTGGGCAACAGAGCGAGACTCCGTCTCAAAAAAAAAAAAAAAAAAAAAAAAGAAAGAAAGAAAGAAAAAGAGGAAGAG	GAGGAAGAG	|||||||||	GAGGAAGAG	248	289	42	64	AAAAAAAAAAAAAAAAAAAAAAAAGAAAGAAAGAAAGAAAAA	-0.00730804	rmsk3885075|AluYf1|AluYf1-SINE|AluYf1-Alu|Alu|exon-1	repeatMask-Alu	266	0.89	1	-9	-23	9_marmoset	9_marmoset	1	1	1	1	82	0	0	0	0	0	0	0	0	82	0	0	0	0	0	0	0	0
chr17	28288419	28288750	hsa-retrogene-44-83	82	-	18	9	331	TTTGATATCGGCCGGGCGCGGTGGCTCACGCCTGTAATCCCAGCACTTTGGGAGGCCGAGGCGGGCGGATCACGAGGTCAGGAGATCGAGACCATCCCGGCTAAAACGGTGAAACCCCGTCTCTACTAAAAATACAAAAAATTAGCCGGGCGTAGTGGCGGGCGCCTGTAGTCCCAGCTACTTGGGAGGCTGAGGCAGGAGAATGGCGTGAACCCGGGAGGCGGAGCTTGCAGTGAGCCGAGATCCCGCCACTGCACTCCAGCCTGGGTGACAGAGCGAGACTCCGTCTCAAAAAAAAAAAAAAAAAAAAAAAAAAAAAAAATTTGATATC	TTTGATATC	|||||||||	TTTGATATC	291	322	32	64	AAAAAAAAAAAAAAAAAAAAAAAAAAAAAAAA	-0.0907143	rmsk1933750|AluYa5|AluYa5-SINE|AluYa5-Alu|Alu|exon-1	repeatMask-Alu	313	0.95	1	-9	-9	2_chimpanzee	8_baboon,3_bonobo,7_rhesus,2_chimpanzee,9_marmoset,5_orangutan,1_human,6_crab_eating_macaque,4_gorilla	9	11	6	0.666667	631	56	82	82	15	82	82	82	31	82	0	0	0	0	0	0	0	0
chr8	144342580	144342930	hsa-retrogene-44-84	82	-	18	14	350	TTGTATCTTCAGTTGGCCGGGTGCGGTGGCTCACGCCTGTAATCCCAGCACTTTGGGAGGCCGAGGCGGGTGGATCACAAGGTCAGGAGATCGAGATCATCCTGGCTAACACGGTGAAACCCCGTCTCTACTAAAAATACAAAAAAATTAGCCAGGCGTGGTGGCGGGCGCCTGTAGTCCCAGCTACTCAGGAAGCTGAGGCAGGAGAATGGTGTGAACCCGGGAGGCGGAGCTTGCAGTGAGCCGAGATTGCACCACTGCACTCCAGCCTGGGCAAGAGCAAGACTCTGTCTCAAAAAAAAAAAAAAAGAAAAGAAAAGAAAAAAAAAAAGAAAATTATATCTCCAGTT	TTGTATCTTCAGTT	||.|||||.|||||	TTATATCTCCAGTT	295	336	42	64	AAAAAAAAAAAAAAAGAAAAGAAAAGAAAAAAAAAAAGAAAA	0.0832573	rmsk4967254|AluY|AluY-SINE|AluY-Alu|Alu|exon-1	repeatMask-Alu	310	0.89	1	-14	-26	8_baboon	8_baboon	1	1	1	1	82	0	0	0	0	0	0	0	82	0	0	0	0	0	0	0	0	0
chr15	58720357	58720711	hsa-retrogene-44-85	82	-	19	12	354	GTTCCATGCTAGGCCGGGCGTGGTGGCTCATGCCTGTAATCCCAGCACTTTGGGAGGCTGAGGTGGGCGGATCACGAGGTCAGGAGATCGAGACTATCCTGACTAACATGGTGAAACCCCGTCTCTACTAAAAATACAAAAAATTAGCCGGGCGTGGTGGCAGGTGCCTGTAGTCTCCAGTTACTCGGGAGGCTGAGGCGGGAGAATGGCGTGAACTCAGGAAGTGGAGCTTGCGGTGAGCCGAGATTGTGCCATTGAACTGCAGTCTGGGTGACAGAGCGAGACTCTGTCTCAAAAAAAAAAAAAATAAAATAAAATAAAATAAAATAAAATAAAATAAAAGTTTCATGCTAG	GTTCCATGCTAG	|||.||||||||	GTTTCATGCTAG	294	342	49	63	AAAAAAAAAAAAAATAAAATAAAATAAAATAAAATAAAATAAAATAAAA	-0.0580353	rmsk1595726|AluY|AluY-SINE|AluY-Alu|Alu|exon-1	repeatMask-Alu	331	0.94	1	-11	-12	9_marmoset	9_marmoset	1	1	1	1	82	0	0	0	0	0	0	0	0	82	0	0	0	0	0	0	0	0
chr2	47731592	47731940	hsa-retrogene-3-10	82	+	20	10	348	GATTAGTGGTGGTCGGGCATGGTGGCTCACGCCTGTAATCCTAGCACTTTGGGAGGCCAAGGCAGGTGGGTCACCTGAGGTCAGGAGTTCAAGACCAGGCTGGCCAACCTGGTGAAATCCCATCTCTACTAAAAATACAAAAATTAGCCAGGCATTATGGCAGGTGCCTATAATCCCAGCTACAAAGAAGGCTGAGGCAGGAGAATCGCTTGAACCCGGGAGGCAGAGGTTGCGGTGAGCCAAGATTGCGCCATTGCACTCCATACACTCCAGCCTGGGTGACAAGAGTGAAACTCTGTCTCAAAAAAAACAAAAAAAAAAAAAAAAAAAAAAAACAAGATTAGTGGT	GATTAGTGGT	||||||||||	GATTAGTGGT	303	338	36	62	AAAAAAAACAAAAAAAAAAAAAAAAAAAAAAAACAA	0.0443681	rmsk2458686|AluSq2|AluSq2-SINE|AluSq2-Alu|Alu|exon-1	repeatMask-Alu	322	0.93	1	-10	-16	9_marmoset	9_marmoset	1	1	1	1	82	0	0	0	0	0	0	0	0	82	0	0	0	0	0	0	0	0
chr12	1623167	1623505	hsa-retrogene-44-80	82	-	20	10	338	CCCTTCAAAGAGGCCGGGCGCGGTGGCTCAAGCCTGTAATCCCAGCACTTTGGGAGGCCGAGGCGGGCGGATCACGAGGTCAGGAGATGGAGACCATCCTGGCTAACACGGTGAAACCTCATCTCTACTAAAAATACAAAAAATTAGCTGGGTGTGGTGGTGGGCGCCTGTAGTCCCAGCTACTCGGGAGGCTGAGGCAGGAGAATGGTGTGAACCTGGGAGACGGAGCTTGTAGTGAGCCGAGACTGTGCCACTGCAGTCCGGCCTGGGCTAAAGAGCGAGACTCCGTCTCAAAAAAAAAAAAAAAAAAAAAAAAAACAACAAAAAACCCTTCAAAG	CCCTTCAAAG	||||||||||	CCCTTCAAAG	293	328	36	62	AAAAAAAAAAAAAAAAAAAAAAAAAACAACAAAAAA	-0.179351	rmsk936931|AluYk4|AluYk4-SINE|AluYk4-Alu|Alu|exon-1	repeatMask-Alu	317	0.94	1	-11	-10	9_marmoset	9_marmoset	1	1	1	1	82	0	0	0	0	0	0	0	0	82	0	0	0	0	0	0	0	0
chr8	18116996	18117333	hsa-retrogene-44-77	82	-	21	13	337	CCTCACTTAGGGCCGGGCGCAGTGGCTCACACCTGTAATCCCAGCACTTTGGGAGGCCGAGGCAGGCAGATCACGAGGTCAGGAGATCGAGACAATCCTGGCTAACACAGTGAAATCCCGTCTCTACTAAAAATACAAAAAATTACCCGGGCGTGGTGGCTGGCGCCTGTAGTTCCAGCTACTCGAGAGGCTGAGGCAGGAGAATGGCATGAACCCAGGAGGCGGAGCTTGCAGTGAGCCGAGATTGCGCCACTGCATTTCAGCCTGGGTGACAGAGCAAGCCTCTGTCTCAAAAAAAAAAAAAAAAAAAAAAAAAAAAAGAAACCTCACTTAGAGC	CCTCACTTAGGGC	||||||||||.||	CCTCACTTAGAGC	292	324	33	61	AAAAAAAAAAAAAAAAAAAAAAAAAAAAAGAAA	-0.0319884	rmsk4741836|AluY|AluY-SINE|AluY-Alu|Alu|exon-1	repeatMask-Alu	310	0.92	1	-10	-17	8_baboon	8_baboon,9_marmoset,1_human	3	3	2	0.666667	221	57	0	0	0	0	0	0	82	82	0	0	0	0	0	0	0	0
chr1	8512003	8512343	hsa-retrogene-44-76	82	-	22	11	340	GAGTGTTTCCTGGCCGGGCGCGGTGGCTCACGCCTGTAATCCCAGCACTTTGGGAGGCCGAGGCGGGTGGATCATGAGGTCAGGAGATCGAGACCATCCTGGCTAACAAGGTGAAACCCCGTCTCTACTAAAAATACAAAAAATTAGCCGGGCGCGGTGGCGGGCGCCTGTAGTCCCAGCTACTCGGGAGGCTGAGGCAGGAGAATGGCGTGAACCCGGGAAGCGGAGCTTGCAGTGAGCCGAGATTGCGCCACTGCAGTCTGCAGTCCGGCCTGGGCGACAGAGCGAGACTCCGTCTCAAAAAAAAAAAAAAAAAAAAAAAAAAAAAAGAGTGTTTCCT	GAGTGTTTCCT	|||||||||||	GAGTGTTTCCT	300	329	30	60	AAAAAAAAAAAAAAAAAAAAAAAAAAAAAA	0.00516406	rmsk14092|AluYb8|AluYb8-SINE|AluYb8-Alu|Alu|exon-1	repeatMask-Alu	318	0.94	1	-11	-11	6_crab_eating_macaque	8_baboon,12_cow,14_dog,11_rat,10_mouse,6_crab_eating_macaque	6	7	2	0.333333	299	0	0	0	0	0	82	0	82	0	19	75	11	0	17	0	0	0
chrX	151113379	151113799	hsa-retrogene-366	82	-	22	41	420	GGAAAGCAATAAAATAATACAGGAGACGAAAGACAAAATGGCCATTTTGAGAAAGAATCAGGCAGGTGTGGTGGCTCACACCTGTAATCCCAGCACTTTGGGAGGCCAAGACAGGTGGATTGCCTGAACTCAGGAGTTCGTGAGTAGCCTAACCATCATAGCAAAATCCTGTCACTACAAAAAAGTACAAAAAATAGCTGGCGTTGTGGTGCACGCCTGTGGTCCTGACTACTCAGGAGGCTGAGGTGGGAGGATCAACTGAGTCCAGAGAGGTCAAGACTGCAGTCAACCATGTTTGCACCACTGCACTCCAGTCTGGATGATAGACCCTGTAAGAAAAAAAGAAAGAAAAGAAAGAAAAAAAAGAAAAGAAAAGAAAAAAAGGAAAGCAAAGGGAAA…	GGAAAGCAATA---AAATA-ATACAGGAGACGAAAGACAAA	|||||||||-|---|||.|-|-|-||||.|.|||||-.|||	GGAAAGCAA-AGGGAAAGAGA-A-AGGAAAGGAAAG-GAAA	334	383	50	60	AAGAAAAAAAGAAAGAAAAGAAAGAAAAAAAAGAAAAGAAAAGAAAAAAA	-0.22205	rmsk5467524|AluJo|AluJo-SINE|AluJo-Alu|Alu|exon-1	repeatMask-Alu	303	0.72	1	-62	-55	9_marmoset	8_baboon,9_marmoset	2	2	1	0.5	102	0	0	0	0	0	0	0	20	82	0	0	0	0	0	0	0	0
chr17	35605174	35605555	hsa-retrogene-222-2	82	-	22	41	381	GAAACTGGCTGGGCACGGTGGCTCACGCCTATAATCCCAGCACTCTGGGAGGCCAAGGCAGGCGGATCACCTGAGGTCGGGAGTTTGAGACTAGCCTGACCAACATGGAGAAACCCCGTCTCTACTAAAAATACAAAAAATTAGCCAGGCATGGTGGTGCATGTCTGTAATCCCAGCTACTCAGGAGGCTGAGACAGGAGAATCGTTTGAACCTGGGAGGCAGAGTTTGCGGTGAGCTGAGATCACACCATTGCACTCCAGCCTGGGCAACAAGAGCGAGACTCCTGTGTCTAAAAAAAAAAGGAAAAAAAAAAAGAAAAGAAAAGAGAAAAGAAAAGAAAAGAAACTGTAGGCCAGACATGGTGGCTCAGGTATGCAATC	GAAACTG--G-CTGGGCACGGTGGCTCACGCCTAT--AATC	|||||||--|-|..|.||.|||||||||.|--|||--||||	GAAACTGTAGGCCAGACATGGTGGCTCAGG--TATGCAATC	293	342	50	60	AAAAAAAAAAGGAAAAAAAAAAAGAAAAGAAAAGAGAAAAGAAAAGAAAA	0.0717967	rmsk1950373|AluSp|AluSp-SINE|AluSp-Alu|Alu|exon-1	repeatMask-Alu	317	0.83	1	-6	-58	1_human	1_human	1	1	1	1	82	82	0	0	0	0	0	0	0	0	0	0	0	0	0	0	0	0
chr17	10652598	10652932	hsa-retrogene-44-86	82	-	22	11	334	GACGTGCAGACAGGCCAGGCACGGTGCCTCACACCTGTAATCCCAGCACTTTGGGAGGCTGAGGCGGGTGGATCACGAGGTCAGGAGATCGAGACCATCCTGGCTAACACGGTGAAACCCCGTCTCTACTAAAAATAAAAAAAATTAGCCGGGTGTGGTGGCGGGCGCCTGTAATCCCAGCTACTTGGGAGGCTGAGGCAGAAGAATGGTGTGAACCCGGGAGGTGGAGCTTGCAGTGAGCCGAGATCGCATCACTGCACTCCAGCCTGGGCGACAAAGCAAGACTCCGTCTCAAAAAAAAAAAAAAAAAAAAAAAAAAAAAAGACGTGCAGAC	GACGTGCAGAC	|||||||||||	GACGTGCAGAC	294	323	30	60	AAAAAAAAAAAAAAAAAAAAAAAAAAAAAA	-0.0171211	rmsk1905797|AluY|AluY-SINE|AluY-Alu|Alu|exon-1	repeatMask-Alu	311	0.93	1	-12	-11	8_baboon	8_baboon,17_platypus,16_opossum,9_marmoset	4	5	2	0.5	318	0	0	0	0	0	0	0	82	82	0	0	0	0	0	0	76	67
chr2	165411002	165411336	hsa-retrogene-44-89	82	+	22	11	334	GCTCCAGACCCGGGCCGGGCGCGGTGGCTCACGCCTGTAATCCCAGCACTTTGGGAGGCCGAGGCGGGCGGATCACGAGGTCAGGAGATCGAGACCATCCCGGCTAAAACGGTGAAACCCCGTCTCTACTAAAAATACAAAAAATTAGCCGGGCGTAGTGGCGGGCGCCTGTAGTCCCAGCTACTTGGGAGGCTGAGGCAGGAGAATGGCGTGAACCCGGGAGGCGGAGCTTGCAGTGAGCCGAGATCCCGCCACTGCACTCCAGCCTGGGCGACAGAGCGAGACTCCGTCTCAAAAAAAAAAAAAAAAAAAAAAAAAAAAAAGCTCCAGACCC	GCTCCAGACCC	|||||||||||	GCTCCAGACCC	294	323	30	60	AAAAAAAAAAAAAAAAAAAAAAAAAAAAAA	0.0616177	rmsk2657159|AluYa5|AluYa5-SINE|AluYa5-Alu|Alu|exon-1	repeatMask-Alu	311	0.93	1	-12	-11	8_baboon	8_baboon	1	1	1	1	82	0	0	0	0	0	0	0	82	0	0	0	0	0	0	0	0	0
chr14	91099885	91100111	hsa-retrogene-363-1	82	+	24	12	226	TTAGATGGTTTCTACAAAATTAGCCGGGCATGGTGGCACATGCCTGTAATCCCAGCTACTCAGAAAGCTGAGGCGGGAGAATTGCTTGAACCCGGGAGGCAATAGGTTGCGGTGAGCCAAGATCACGCCATTACACTCCAGCCTGGGCAACAAGAGTGAAACTCTGTCTCAAAAAAAAAAAAAAAAAAAAGAAGAAGAAGAAAAGAAAAGAAAATTAGATGGTTTC	TTAGATGGTTTC	||||||||||||	TTAGATGGTTTC	171	214	44	58	AAAAAAAAAAAAAAAAAAAAGAAGAAGAAGAAAAGAAAAGAAAA	0.114222	rmsk1486700|AluSp|AluSp-SINE|AluSp-Alu|Alu|exon-1	repeatMask-Alu	184	0.81	1	-15	-27	9_marmoset	9_marmoset	1	1	1	1	82	0	0	0	0	0	0	0	0	82	0	0	0	0	0	0	0	0
chrX	130428078	130428414	hsa-retrogene-44-78	82	+	26	13	336	GCTCTGCTCTGTGGCCGGGCACGGTGGCTCACGCCTGTAATCCCAGCACTTTGGGAGGCTGAGGCGGGCGGATCATGAGGTCAGGAGATCGAGACCATCCTGGCTAACACAGTGAAACCCCATCTCTACCAAAAAATACAAAAAAATTGGCTGGGCGTGGTGGTGGGTGCCTGTAGTCCCAGCTACTCGGGAGGCTGAGGCAGGAGAATGGTGTGAACCCGGGAGGCGGAGCTTGCAGTGAGCCGAGATGGCGCCACTGCACTCCAGCCTGGGCAACAGAGTGAGACTCCATCTCAAAAAAAAAAAAAAAAAAAAAAAAAAAAGCTCTGCTCTGTG	GCTCTGCTCTGTG	|||||||||||||	GCTCTGCTCTGTG	296	323	28	56	AAAAAAAAAAAAAAAAAAAAAAAAAAAA	-0.260913	rmsk5429530|AluY|AluY-SINE|AluY-Alu|Alu|exon-1	repeatMask-Alu	311	0.93	1	-12	-13	9_marmoset	12_cow,9_marmoset	2	2	1	0.5	96	0	0	0	0	0	0	0	0	82	0	0	14	0	0	0	0	0
chr20	14151793	14152134	hsa-retrogene-44-81	82	-	26	18	341	GATACAAGACAACAGGCTGGGCGTGGTGGCTCACGCCTGTAATCCCAGCACTTTGGGAGGCTGACGCGGGCAGATCATGAGGTCAGGAGATCGAGACCATCCTGGCTAACACAGTGAAACCCTGTCTCTACTAAAAATACAAAATATTAGCCGGGCGTGGTGGCAGGCGCCTGTAATCCCAGCTCCTCGGGAGGCTGAGGCAGGAGAATGGCATGAACCCGGGGGGCAGAGCTTGCAGTGAGCCGAGATTGTGCCACTGCACTCCAGCCTGGGCGACAGAGCAAGACTCCGTCTCAAAAAAAAAAAAAAAAAAAAAAAAAAAAGATACAATACAACAAGGC	GATACAAGACAACA-GGC	|||||||.||||||-|||	GATACAATACAACAAGGC	296	323	28	56	AAAAAAAAAAAAAAAAAAAAAAAAAAAA	-0.111813	rmsk2820024|AluY|AluY-SINE|AluY-Alu|Alu|exon-1	repeatMask-Alu	309	0.91	1	-14	-18	8_baboon	8_baboon,9_marmoset	2	2	2	1	164	0	0	0	0	0	0	0	82	82	0	0	0	0	0	0	0	0
[truncated: 138,310 more rows]
[truncated: 3 more columns]
