# Supplementary material for: RetroSeeker reveals the characteristics, expression, and evolution of a large set of novel retrotransposons
Source: Adv Biotechnol (Singap). 2023 Oct 31;1(4):5. doi: 10.1007/s44307-023-00005-5 (PMC11727581; doi:10.1007/s44307-023-00005-5)
Supplement: Supplementary file 4 — Additional file 4: Supplemental Table S3. Retrotransposons identified in mouse. [file 44307_2023_5_MOESM4_ESM.xlsx]

## Sheet: retrotransposons
#chrom	chromStart	chromEnd	name	score	strand	tsdScore	tsdLength	retroLength	retroSeq	tsd5Seq	tsdPair	tsd3Seq	polyaStart	polyaEnd	polyaLength	polyaScore	polyaSeq	conservation	geneName	geneType	olBaseNum	queryCov	sampCov	upDist	downDist	topScoreSample	identifiedSamples	identifiedSampleNum	totalIsoformNum	maxIsoformNum_with_sameTermini	maxIsoformRatio	totalScore	1_rat	2_chinese_hamster	3_naked_mole_rat	4_guinea_pig	5_squirrel	6_rabbit	7_cow	8_dog	9_cat	10_opossum	11_human	polyA_TSD3_dist	knownRetroGenes	cdhitCluster
chr8	85136576	85136803	mmu-retrogene-1-1	133	-	31	18	227	AAGAAGTGAATATTGGCCGGGCGGTGGTGGCACACGCCTTTAATCCCAGCACTCGGGAGGCAGAGGCAGGTGGATTTCTGAGTTCGAGGCCAGCCTGGTCTACAAAGTGAGTTCCAGGACAGCCAGAGCTATTCAGAGAAACCCTGTCACGAAAAACCAAAAAAAAAAAAAAAAAAAAAAAAAAAAAAAAAAAAAAAAAAAAAAAAAAAGAAAAGTGAATATTGGCC	AAGAAGTGAATATTGGCC	||-|||||||||||||||	AA-AAGTGAATATTGGCC	159	209	51	102	AAAAAAAAAAAAAAAAAAAAAAAAAAAAAAAAAAAAAAAAAAAAAAAAAAA	0	rmsk4334337|B1_Mm|B1_Mm-SINE|B1_Mm-Alu|Alu|exon-1	repeatMask-Alu	147	0.65	1	-15	-65	2_chinese_hamster	2_chinese_hamster	1	1	1	1	133	0	133	0	0	0	0	0	0	0	0	0	1	novel	cdhitCluster
chr18	43350764	43350951	mmu-retrogene-2	132	-	112	56	187	GTTGTTAGTTTGAGGGTGCCCAAAACACCTTTGACTAACGTTTTTGGGGAAGCCCTGGAGTGCCATCTTAGTCCAGGAGTAACCTAACCCCTTTCAACAATGAAGATCTGAGTATTAAGAAAGAAAAAAAAGTTGTTAGTTTGAGGGTGCCCAAAACACCTTTGACTAACGTTTTTGGGGAAGCCCT	GTTGTTAGTTTGAGGGTGCCCAAAACACCTTTGACTAACGTTTTTGGGGAAGCCCT	||||||||||||||||||||||||||||||||||||||||||||||||||||||||	GTTGTTAGTTTGAGGGTGCCCAAAACACCTTTGACTAACGTTTTTGGGGAAGCCCT	117	131	15	20	AAGAAAGAAAAAAAA	0.0203937	ENSMUST00000121805.8|Dpysl3-204|ENSMUSG00000024501.20|Dpysl3|protein_coding|intron-6	intron	187	1	0.02	2929	5590	1_rat	2_chinese_hamster,1_rat	2	2	1	0.5	164	132	32	0	0	0	0	0	0	0	0	0	0	novel	NA
chr18	9734432	9734662	mmu-retrogene-3	124	-	115	60	230	GGGTTCACATACTAATAGAACACGTGTGCTCTGAGGGTTTACATACTAATAGAACACGTGTGCTCTGAGGGTTTACATACTAATAGAACACGTGTGCTCTGAGGGTTTACATACTAATAGAACACGTGTGCTCTGAGGGTTTACATACTAATAAAACACGTGTGCTCTGAGGGTTTACATACTAATAGAACACGTGTGCTCTGAGGGTTTACATACTAATAGAACACGTG	GGGTTCACATACTAATAGAACACGTGTGCTCTGAGGGTTTACATACTAATAGAACACGTG	|||||.||||||||||||||||||||||||||||||||||||||||||||||||||||||	GGGTTTACATACTAATAGAACACGTGTGCTCTGAGGGTTTACATACTAATAGAACACGTG	150	156	7	9	AATAAAA	0.167519	ENSMUST00000234965.1|Colec12-204|ENSMUSG00000036103.9|Colec12|protein_coding|intron-2	antisenseAnno_intron	230	1	0	105576	13461	1_rat	10_opossum,11_human,1_rat,8_dog	4	12	1	0.25	1063	124	0	0	0	0	0	0	81	0	110	84	14	novel	NA
chr4	79659039	79659307	mmu-retrogene-4-1	122	+	92	46	268	GAAGAAGAAGAAGAAGAAGAAGAAGAAGAAGAAGAAGAAGAAGAAGAAGAAGAAGAAGAAGAAGAAGAAGAAGAAGAAGAAGAAGAAGAAGAAGAAGAAGAAGAAGAAGAAGAAAAAGAAGAAGAAGAAGAAGAAGAAGAAGAAGAAGAAGAAGAAGAAGAAGAAGAAGAAGAAAAAGAAGAAGAAAAAGAAGAAGAAGAAGAAGAAGAAGAAGAAGAAGAAGAAGAAGAAGAAGAAGAAGAAGAAGAAGAAGAAGAAGAAGAAGAAG	GAAGAAGAAGAAGAAGAAGAAGAAGAAGAAGAAGAAGAAGAAGAAG	||||||||||||||||||||||||||||||||||||||||||||||	GAAGAAGAAGAAGAAGAAGAAGAAGAAGAAGAAGAAGAAGAAGAAG	173	222	50	30	AAAAAGAAGAAGAAAAAGAAGAAGAAGAAGAAGAAGAAGAAGAAGAAGAA	0	rmsk3143363|(GAA)n|(GAA)n-Simple_repeat|(GAA)n-Simple_repeat|Simple_repeat|exon-1	repeatMask-Simple_repeat	268	1	0.49	276	8	1_rat	1_rat	1	1	1	1	122	122	0	0	0	0	0	0	0	0	0	0	0	novel	cdhitCluster
chr16	21697367	21697585	mmu-retrogene-1-2	122	-	28	14	218	GATATAGTAAACCCAGCTGGGTGTGGTGGTGCACGCCTTTAATCCCAGCACTCGGGAGGCAGAGGCAGGCGGATTTCTGAGTTTGAGGCCGGCCTGGTCTACAGAGTAAGTTCCAGGACAACCAGGGCTATACAGAGAAACCTTGTCTCGAAAAACCAAAAAAAAAAAAAAAAAAAAAAAAAAAAAAAAAAAAAAAAAAAAAAAGATATAGTAAACCC	GATATAGTAAACCC	||||||||||||||	GATATAGTAAACCC	158	204	47	94	AAAAAAAAAAAAAAAAAAAAAAAAAAAAAAAAAAAAAAAAAAAAAAA	0.0622286	rmsk1770007|B1_Mus2|B1_Mus2-SINE|B1_Mus2-Alu|Alu|exon-1	repeatMask-Alu	147	0.67	1	-14	-57	2_chinese_hamster	2_chinese_hamster	1	1	1	1	122	0	122	0	0	0	0	0	0	0	0	0	0	novel	cdhitCluster
chr12	66184523	66184734	mmu-retrogene-1-3	120	-	28	14	211	GAATGTATACTGCTGGCGCATGCCTTTAATCCCAGCACTTGGGAGGCAGAGGCAGGCAGATTTCTGAGTTCGAGGCCAGCCTGGTCTACAAAGTGAGTTCCAGGACAGCCAGGGCTAAACAGAGAAACCCTGTCATGAAAAACCAAAAAAAAAAAAAAAAAAAAAAAAAAAAAAAAAAAAAAAAAAAAACAACAAAAGAATGTATACTGCT	GAATGTATACTGCT	||||||||||||||	GAATGTATACTGCT	147	197	51	92	AAAAAAAAAAAAAAAAAAAAAAAAAAAAAAAAAAAAAAAAAAACAACAAAA	0	rmsk992002|B1_Mus1|B1_Mus1-SINE|B1_Mus1-Alu|Alu|exon-1	repeatMask-Alu	138	0.65	1	-10	-63	2_chinese_hamster	2_chinese_hamster	1	1	1	1	120	0	120	0	0	0	0	0	0	0	0	0	0	novel	cdhitCluster
chr1	55119847	55120070	mmu-retrogene-1-4	120	+	28	14	223	GAAAACTTAGTGTAGCTGGGCGTGGTGGTGCACGCCTTTAATCCCAGCACTCAGGAGGCAGAGGCAGGCAGATTTCTGAGTTCGAGGCCAGCCTGGTCTACAGAGTGAGTTCCAGGACAGCCAGGGCTACACAGAGAAACCCTGTCTCGAAAAACCAAAAAAAAAAAAAAAAAAAAAAAAAAAAAAAAAAAAAAAAAAGAAAAAGAAAAGAAAACTTAGTGTA	GAAAACTTAGTGTA	||||||||||||||	GAAAACTTAGTGTA	159	209	51	92	AAAAAAAAAAAAAAAAAAAAAAAAAAAAAAAAAAAAAAAAGAAAAAGAAAA	0.253595	rmsk92793|B1_Mus2|B1_Mus2-SINE|B1_Mus2-Alu|Alu|exon-1	repeatMask-Alu	147	0.66	1	-13	-63	4_guinea_pig	11_human,1_rat,4_guinea_pig,5_squirrel	4	4	2	0.5	263	13	0	0	120	10	0	0	0	0	0	120	0	novel	cdhitCluster
chr16	22157622	22157889	mmu-retrogene-5-1	119	-	112	56	267	CACACATTTTCCTGATCTCTAGAAATTTAAATCTTATTTAGTAGCCTTCTATTTCAAGACTTTGTTGAATTAGAAAATAATTCATTATATATGTGGATAGATTAATACAATGTCACATGAATATTAAACTGTAAAGTCACAGATTTAGCTTTAAAATGGCAGTAGCACATTTTAAAAAAGATAACTTTTTTTCCCCTTATTTTCTAAAGAACACACATTTTCCTGATCTCTAGAAATTTAAATCTTATTTAGTAGCCTTCTATTTCA	CACACATTTTCCTGATCTCTAGAAATTTAAATCTTATTTAGTAGCCTTCTATTTCA	||||||||||||||||||||||||||||||||||||||||||||||||||||||||	CACACATTTTCCTGATCTCTAGAAATTTAAATCTTATTTAGTAGCCTTCTATTTCA	206	211	6	7	AAAGAA	-0.0863478	ENSMUST00000125926.1|Igf2bp2-204|ENSMUSG00000033581.17|Igf2bp2|protein_coding|intron-2	intron	267	1	0.03	3356	5618	1_rat	1_rat	1	2	1	1	178	119	0	0	0	0	0	0	0	0	0	0	0	novel	cdhitCluster
chr5	113604299	113604461	mmu-retrogene-6-1	118	-	111	58	162	TACACCAGGTGCAGGTCCCACCTAACACTCACAGAGATGCTACTGTAACAAATACACCAGGTGCAGGTCCCACCTAACACTCACAGAGATGCTACTGTAACAAATACACCAGGTGCAGGTCCCACCTAACACTCACAGGGATGCTACTGTAACAAATACACC	TACACCAGGTGCAGGTCCCACCTAACACTCACAGAGATGCTACTGTAACAAATACACC	||||||||||||||||||||||||||||||||||.|||||||||||||||||||||||	TACACCAGGTGCAGGTCCCACCTAACACTCACAGGGATGCTACTGTAACAAATACACC	99	104	6	7	AACAAA	0.401634	intergenic	intergenic	0	0	0	0	0	1_rat	1_rat	1	1	1	1	118	118	0	0	0	0	0	0	0	0	0	0	0	novel	cdhitCluster
chr11	105308190	105308402	mmu-retrogene-1-5	118	+	22	11	212	GTAAAGACTTAGCCGGGCGTGGTGGCACATGCCTCTAATCCCAGTACTCGGGAGGCAGAGGCAGGTGGATTTCTGAGTTCGAGGCCAGCCTGGTCTACAAAGTGAGTTCCAGGACAGCCAGGGCTATACAGAGAAACCCTGTCTTGAAAAACCAAAAAAAAAAAAAAAAAAAAAAAAAAAAAAAAAAAAAAAAAAAAAAAAGTAAAGACTTA	GTAAAGACTTA	|||||||||||	GTAAAGACTTA	154	201	48	96	AAAAAAAAAAAAAAAAAAAAAAAAAAAAAAAAAAAAAAAAAAAAAAAA	-0.0224813	rmsk836426|B1_Mm|B1_Mm-SINE|B1_Mm-Alu|Alu|exon-1	repeatMask-Alu	147	0.69	1	-10	-55	2_chinese_hamster	2_chinese_hamster	1	1	1	1	118	0	118	0	0	0	0	0	0	0	0	0	0	novel	cdhitCluster
chr5	100183241	100183447	mmu-retrogene-7-1	118	+	107	61	206	CACAGGATCACTGAGAGGGTTACATTGTATATAAAAGTAACCAACCAGCTCACAGGATCACTGAGAGGGTTACATTGTATATAAAAGTAACCAACCAGCTCACAGGATCACTGAGAGGGTTACATTGTATATAAAAATAACCAGCTCACAGGATCACTGAGAGGGTTACATTGTATATAAAAGTAACCAACCAGCTCGCAGTGTCA	CACAGGATCACTGAGAGGGTTACATTGTATATAAAAGTAACCAACCAGCTCACAG-GATCA	|||||||||||||||||||||||||||||||||||||||||||||||||||.|||-|-|||	CACAGGATCACTGAGAGGGTTACATTGTATATAAAAGTAACCAACCAGCTCGCAGTG-TCA	133	140	8	11	AAAAATAA	0.301866	intergenic	intergenic	0	0	0	0	0	1_rat	1_rat	1	1	1	1	118	118	0	0	0	0	0	0	0	0	0	0	6	novel	cdhitCluster
chr9	15607969	15608300	mmu-retrogene-8	118	+	113	59	331	CAGTAATGGATATGCAGAGGCCAGGAGACAGTAACAGTTATGGATATGCAGAGGCCAGGAGACAGTAACAGTTATGGATATGCAGAGGCCAGGAGACAGTAACAGTTATGGATATGCAGAGGCCAGGAGACAGTAACAGTCATGGATATGCAGAGGCCAGGAGACAGTAACAGTCATGGATATGCAGAGGCCAGGAGACAGTAACAGTCATGGATATGCAGAGGCCAGGAGACAGTAACAGCCATGGATATGCAGAGACCAGGAGACAATAACAGTCATGGATATGCAGAGGCCAGGAGACAGTAACAGTTATGGATATGCAGAGGCCAGG	CAGTAATGGATATGCAGAGGCCAGGAGACAGTAACAGTTATGGATATGCAGAGGCCAGG	||||.||||||||||||||||||||||||||||||||||||||||||||||||||||||	CAGTCATGGATATGCAGAGGCCAGGAGACAGTAACAGTTATGGATATGCAGAGGCCAGG	268	272	5	5	AATAA	-0.052493	ENSMUST00000115592.7|Deup1-202|ENSMUSG00000039977.16|Deup1|protein_coding|intron-3	antisenseAnno_intron	331	1	0.12	58	2270	2_chinese_hamster	7_cow,2_chinese_hamster,9_cat	3	10	1	0.333333	963	0	125	0	0	0	0	106	0	105	0	0	0	novel	NA
chr10	111584720	111584983	mmu-retrogene-9	117	-	102	51	263	GCTACAACTGAGAACACTTTTGTGGCGCACACCTTTAATCCCAGTACTCCGGAGGCAGAGGCAGGCAGATTTCTGAGTTTGAGGCCAGCTTGGTTTACTAAGTGAGTTCCAGGACAGCCAGGGCTACACAGAGAAACCCTGTCTGGAAAAACAAAACAAAACGAAATATTAAAGCTAATTGGGTATTATTTCAAAGAAACACAAGAAGAAAAGCTACAACTGAGAACACTTTTGTGGCGCACACCTTTAATCCCAGTACTCCG	GCTACAACTGAGAACACTTTTGTGGCGCACACCTTTAATCCCAGTACTCCG	|||||||||||||||||||||||||||||||||||||||||||||||||||	GCTACAACTGAGAACACTTTTGTGGCGCACACCTTTAATCCCAGTACTCCG	193	212	20	15	AAAGAAACACAAGAAGAAAA	0.297538	rmsk574144|B1_Mus2|B1_Mus2-SINE|B1_Mus2-Alu|Alu|exon-1	repeatMask-Alu	135	0.51	1	-21	-107	1_rat	1_rat	1	1	1	1	117	117	0	0	0	0	0	0	0	0	0	0	0	novel	NA
chr13	5724698	5724912	mmu-retrogene-1-6	116	-	26	13	214	GAGACAACATTCCGCCGGGCGTGGTGGCGCACGCCTTTAATCCCAGCACTTGGGAGGCAGAGGCAGGCGGATTTCTGAGTTCGAGGCCAGCCTGGTCTACAGAGTGAGTTCCAGGACAGCCAGGGCTATACAGAGAAACCCTGTGTCGAAAAACCAAAAAAAAAAAAAAAAAAAAAAAAAAAAAAAAAAAAAAAAAAAGTGGAGACAACATTCC	GAGACAACATTCC	|||||||||||||	GAGACAACATTCC	149	198	50	90	AAAAACCAAAAAAAAAAAAAAAAAAAAAAAAAAAAAAAAAAAAAAAAAAA	0.0123729	rmsk1104122|B1_Mus2|B1_Mus2-SINE|B1_Mus2-Alu|Alu|exon-1	repeatMask-Alu	146	0.68	1	-13	-55	2_chinese_hamster	2_chinese_hamster,1_rat	2	2	1	0.5	131	15	116	0	0	0	0	0	0	0	0	0	3	novel	cdhitCluster
chr4	156139221	156139435	mmu-retrogene-1-7	115	+	25	15	214	GAGGCTAGCAAGAGCCGGGCGTGGTGGCGCACGCCTTTAATCCCAGCACTTGGGAGGCAGAGGCAGGTGGATCTCTTGAGTTCGAGGCTAGCCTGGTCTACAAAGTGAGTTTCAGGACAGCCAGGGCTATACAGAGAAACCCTGTCTCGAAAAACCAAAAAAAAAAAAAAAAAAAAAAAAAAAAAAAAAAAAAAAAAAAGAGGCTAGCAAGGAG	GAGGCTAGCAA-GAG	|||||||||||-|||	GAGGCTAGCAAGGAG	150	199	50	90	AAAAACCAAAAAAAAAAAAAAAAAAAAAAAAAAAAAAAAAAAAAAAAAAA	0.31507	rmsk3309132|B1_Mm|B1_Mm-SINE|B1_Mm-Alu|Alu|exon-1	repeatMask-Alu	148	0.69	1	-12	-54	2_chinese_hamster	2_chinese_hamster	1	1	1	1	115	0	115	0	0	0	0	0	0	0	0	0	0	novel	cdhitCluster
chrX	143057694	143057934	mmu-retrogene-1-8	114	+	22	21	240	AAATCGAAATAACCAAAATGGCCATGCATGGTGGCGCACGCCTTTAATCCCAGCACTTGGGAGGCAGAGGCAGGTGGGTTTCTGAGTTCGAGGCCAGCCTGGTCTACAGAGTGAGTTCCAGGACAGCCAGGGCTACACAGAGAAACCCTGTCTCGAAAAACCAAAAAAAAAAAAAAAAAAAAAAAAAAAAAAAAAAAAAAAAAAAAGAAAGAAAAAGAAAGAAAGAAAGAACCAAAAATG	AAATCGAAATAACCAAAA-TG	|||--||||.||||||||-||	AAA--GAAAGAACCAAAAATG	166	216	51	92	AAAAAAAAAAAAAAAAAAAAAAAAAAAAAAAAAAAAAAAAAGAAAGAAAAA	0.0349277	rmsk4935796|B1_Mus2|B1_Mus2-SINE|B1_Mus2-Alu|Alu|exon-1	repeatMask-Alu	146	0.61	1	-20	-74	2_chinese_hamster	2_chinese_hamster	1	1	1	1	114	0	114	0	0	0	0	0	0	0	0	0	5	novel	cdhitCluster
chr10	109779935	109780146	mmu-retrogene-1-9	113	+	16	13	211	TGAACATGCAGCTGGGTGTGGTGGCACATGCCTTTAATCCCAGCACTTGGGAGGCAGAGGCAGGCGAATTTCTGAGTTCGAGGCCAGTGTGGTCTATAGAGTGAGTTCTAGGACAGCCAAGGACAGAAAAAACCTGTCTCGAAAAACCAAAAAAAAAAAAAAAAAAAAAAAAAAAAAAAAAAAAAAAAAAAAAAAAGAATGAGCATGCACT	TGAACATGCAGCT	|||.||||||-||	TGAGCATGCA-CT	149	199	51	97	AAAAAAAAAAAAAAAAAAAAAAAAAAAAAAAAAAAAAAAAAAAAAAAAGAA	0.0647018	rmsk570535|B1_Mus2|B1_Mus2-SINE|B1_Mus2-Alu|Alu|exon-1	repeatMask-Alu	143	0.68	1	-9	-59	2_chinese_hamster	2_chinese_hamster	1	1	1	1	113	0	113	0	0	0	0	0	0	0	0	0	0	novel	cdhitCluster
chr10	56832835	56833057	mmu-retrogene-10	113	-	41	48	222	TAAATACCTAATAAAAAATGGAAAAAAAAAAAAAAAAAAAAAGACTGGCCACATAAGAGTTCCCAGGGCTAAGCGGGAGTGGAGCGGAGAGGAATAAACGAATTGCTTTGTACAAAAAAAAAAAAAAAAAAAAAAAAAAATATCTAAAAAAAAAGGAAAAAAAAGAAAATATCTAATAAATAAATAAATAAATAAATAAATAAATAAATAAATAAATAAAAG	TAAATACCTAA-TAAA-AAATGGAAAAAAAAAAA-AAA-AAA-AAAAG	||||||..|||-||||-||||--|||.|||.|||-|||-|||-|||||	TAAATAAATAAATAAATAAAT--AAATAAATAAATAAATAAATAAAAG	114	164	51	72	AAAAAAAAAAAAAAAAAAAAAAAAAAATATCTAAAAAAAAAGGAAAAAAAA	0	rmsk463294|L1_Mus1|L1_Mus1-LINE|L1_Mus1-L1|L1|exon-1	repeatMask-L1	30	0.14	0.04	706	-192	1_rat	1_rat	1	1	1	1	113	113	0	0	0	0	0	0	0	0	0	0	12	novel	NA
chr18	15434432	15434640	mmu-retrogene-11-1	113	+	104	52	208	TAGTCAGGGAAGACCTACTAATGAAATAGTCAGGGAAGACCTACTAATGAAATAGTCAGGGAAGACCTACTAATGAAATAGTCAGGGAAGACCTACTAATGAAATAGTCAGGGAAGACCTACTAATGAAATAGTCAGGGAAGACCTATTAATAAAATAGTCAGGGAAGACCTACTAATGAAATAGTCAGGGAAGACCTACTAATGAAA	TAGTCAGGGAAGACCTACTAATGAAATAGTCAGGGAAGACCTACTAATGAAA	||||||||||||||||||||||||||||||||||||||||||||||||||||	TAGTCAGGGAAGACCTACTAATGAAATAGTCAGGGAAGACCTACTAATGAAA	150	156	7	9	AATAAAA	0.282228	intergenic	intergenic	0	0	0	0	0	2_chinese_hamster	2_chinese_hamster	1	1	1	1	113	0	113	0	0	0	0	0	0	0	0	0	0	novel	cdhitCluster
chr7	59897102	59899681	mmu-retrogene-12-1	112	+	106	53	2579	TGGAGTGGTTGGGCAGCCTGTGCCTGACGCCCATAGCACCTGGGAGACCCAAGATGCTGGACCTCAGTTCCGATGAGAGTGGCGGTACAGAGTTTTCACTCATTTTGTTCAGCTTTTCCAAGGAATGTTTGACTGGAAATCATCATAGATCTGAGCAGGTGGGAGTGCATTGCATAAAGTGGTTCCAGTACTCTGGAGTGCTTTGGCTTTGGGGAGAGCAATGGACTGCTGGACACTGCCAATCCACTGCXXXXXXAATGGCTGGGGTCCTCTCCTTGGACCTAGCAGGACTACCTACTGAGTATCTGCCAAGCATCTCCACTACAGCAAAGGGAGCAAGCCACCAGAGCTTAAGGACCTGCTGTGTCCTAGACCATGGATTTTTGTCAGAATAGGCCA…	TGGAGTGGTTGGGCAGCCTGTGCCTGACGCCCATAGCACCTGGGAGACCCAAG	|||||||||||||||||||||||||||||||||||||||||||||||||||||	TGGAGTGGTTGGGCAGCCTGTGCCTGACGCCCATAGCACCTGGGAGACCCAAG	2519	2526	8	6	AAGAACAA	-0.236397	rmsk4012979|(TG)n|(TG)n-Simple_repeat|(TG)n-Simple_repeat|Simple_repeat|exon-1	repeatMask-Simple_repeat	44	0.02	1	-1221	-1314	6_rabbit	2_chinese_hamster,6_rabbit,1_rat	3	7	1	0.333333	304	106	18	0	0	0	112	0	0	0	0	0	0	novel	cdhitCluster
chr10	8414849	8414987	mmu-retrogene-13	112	-	107	56	138	TGAGTTGTTCTCGTTGAGTGTTTCTGGACCCAGAGAATCCTCTGCAAGAACTGGTTGGGGATACAGTGGATTCATGGAATAATGAGTTGTTCTCGTTGAGTGTTTCTGGACCCAGAGAATCCTCTGCGAGAACTGGTT	TGAGTTGTTCTCGTTGAGTGTTTCTGGACCCAGAGAATCCTCTGCAAGAACTGGTT	|||||||||||||||||||||||||||||||||||||||||||||.||||||||||	TGAGTTGTTCTCGTTGAGTGTTTCTGGACCCAGAGAATCCTCTGCGAGAACTGGTT	78	82	5	5	AATAA	-0.174846	ENSMUST00000061601.8|Ust-201|ENSMUSG00000047712.8|Ust|protein_coding|intron-1	intron	138	1	0	103162	23918	2_chinese_hamster	2_chinese_hamster,3_naked_mole_rat	2	4	2	1	313	0	112	112	0	0	0	0	0	0	0	0	0	novel	NA
chr1	56869310	56869540	mmu-retrogene-1-10	112	-	24	17	230	AAAAACTGTGAGACTGAAGCTGGGCATGGTGGCGCATGCCTTTAATCCCAGCACTCAGGAGGCAGAGGCAGGTGGATTTCTGAGTTCGAGGCCAGCCTGATCTACAAAGTGAGTTCCAGGACAGCCAGGGCTACACAGAGAAACCCTGTCTCGAAAAAAAAAAAAAAAAAAAAAAAAAAAAAAAAAAACAAAAAACAAAAAACAAAAAAAACAAAAAACCTGTGAGATTG	AAAAA-CTGTGAGACTG	|||||-||||||||.||	AAAAACCTGTGAGATTG	154	202	49	88	AAAAAAAAAAAAAAAAAAAAAAAAAAAAAAAAAAACAAAAAACAAAAAA	-0.145956	rmsk95735|B1_Mus2|B1_Mus2-SINE|B1_Mus2-Alu|Alu|exon-1	repeatMask-Alu	147	0.64	1	-17	-66	1_rat	1_rat	1	1	1	1	112	112	0	0	0	0	0	0	0	0	0	0	11	novel	cdhitCluster
chr12	67510709	67511397	mmu-retrogene-14-1	111	+	20	10	688	TATATATTTCGCTCTTCCTGTAAGCGGCCAGAGGTCACCTGCCAAGATGGTTCGCTACTCTCTTGACCCAGAAAACCCCACAAAATCATGCAAATCAAGAGGGTCAAACCTTCGTGTTCACTTTAATAACACCCGGGAAACTGCCCAGGCCATCAAGGGAATGCATATCCACAAAGCCACCAAGTATCTGAAGGATGTCACCTTAAAGAAGCAATGTGTGCCATTCCGGCGGTATAATGGTGGAGTTGGTXXXXXXAGCTCATGGCCGGATTAACCCATACATGAGCTCCCCCTGCCACATTGAGATGATCCTCACTGAGAAGGAACAGATCGTTCCAAAGCCAGAAGAGGAGGTTGCACAGAAGAAAAAGATATCCCAGAAGAAACTGAAGAAACAAA…	TATATATTTC	||||||||||	TATATATTTC	631	678	48	91	AAAAAAAAAAAAAAAAAAAAAAAAAAAAAAAAAAAAAAAAAAAAGAAA	2.47105	ENSMUST00000221295.1|Rpl17-ps3-201|ENSMUSG00000113948.1|Rpl17-ps3|processed_pseudogene|exon-1	pseudogene	556	0.81	1	-46	-86	1_rat	7_cow,2_chinese_hamster,11_human,6_rabbit,9_cat,1_rat,4_guinea_pig,5_squirrel,8_dog,3_naked_mole_rat	10	10	6	0.6	804	111	43	111	26	26	111	111	43	111	0	111	0	novel	cdhitCluster
chr6	47815186	47815707	mmu-retrogene-15-1	110	-	28	14	521	GAAAATCAAAACCACTCTTTCCGCCATCTTGGCACCTGTGGAGGCCTGCTGGGAACAGGACTTCTAACAGCAAATATGTCTGGAAGGCTGTGGTGCAAGGCCATTTTTGCTGGCTACAAGCGAGGTCTCCGGAACCAAAGAGAGCACACGGCTCTTCTTAAAATTGAAGGCGTTTATGCCCGAGATGAAAAGGAGTTCTACTTAGGCAAAAGATGTGCTTATGTGTATAAAGCAAAACACAATACAGCAAXXXXXXAAACCAGAGTGATCTGGGGAAAAGTCACTCGGGCCCACGGAAACAGCTGTATGGTTCGTGCCAAATTCCGAAGCCACCTTCCTGCAAAGGCCATTGGACACAGAATCCGTGTGATGCTGTACCCATCCCAGATTTAAACTAAT…	GAAAATCAAAACCA	||||||||||||||	GAAAATCAAAACCA	457	507	51	82	AAAAAAAAAAGAAAAAAGAAAAAAAAAAGAAAAAAGAAAAAAAAAAAAAAA	1.67156	ENSMUST00000080603.3|Rpl35a-ps7-201|ENSMUSG00000094557.1|Rpl35a-ps7|processed_pseudogene|exon-1	pseudogene	333	0.64	1	-75	-113	1_rat	7_cow,10_opossum,2_chinese_hamster,11_human,6_rabbit,9_cat,1_rat,5_squirrel,4_guinea_pig,3_naked_mole_rat	10	16	3	0.3	912	110	46	72	32	46	110	51	0	110	90	46	0	novel	cdhitCluster
chr10	77526271	77526668	mmu-retrogene-16	110	+	20	10	397	GTTCATAGTGGGGGCTGGTGAGATGGCTCAGTGGGTAAGAGCACCCGACTGCTCTTCCAAAGGTCTGAAGTTCAAATCCCAGCAACCACATGGTGGCTCACAACCATCTATAACAAGATCTGACGCCCTCTTCTGGAGTGTCTGAAGACAGCTACAGTGTACTTACATATAATAAATAAATAAATCTTAAAAAAAAAAAAAACTGAGTGCATTTACATTCACTTTAAAAAAATAAAAAAAAAAAAATAAATAAATAAAAAGAACATCATCAGGCCAGTCACCCATGCTTTGTATCCTGTGAGGCTGAGACAGGAGGCCTGAGAGTTTGAAACCTGAATTTGTAAAAAAAAAAAAAAAAAAAAAAAAAAAAAAAAAAAAAAAAAAAAAGTTCATAGTG	GTTCATAGTG	||||||||||	GTTCATAGTG	343	387	45	90	AAAAAAAAAAAAAAAAAAAAAAAAAAAAAAAAAAAAAAAAAAAAA	0	rmsk506836|B2_Mm1a|B2_Mm1a-SINE|B2_Mm1a-B2|B2|exon-1	repeatMask-B2	192	0.48	1	-10	-195	1_rat	1_rat	1	1	1	1	110	110	0	0	0	0	0	0	0	0	0	0	0	novel	NA
chr2	62133870	62134085	mmu-retrogene-1-11	110	+	12	11	215	TGTAGCAAGCTGGGCAGTGGTGGCGGCACATAACTTTAATCCCAGTACTTGGGAGACAGAGGCAGGCGAATTTCTGGGTTCGAGACCAGCCTGGTCTACAGAGTGAGTTCCAGAACAGCCAGGGCTACACAGAGAAACCCTGTCTCAAAAAACCCAAAAAAAAAAAAAAAAAAAAAAAAAAAAAAAAAAAAAAAAAAAAAAAAAGGTAGCAAAGC	TGTAGCAA-GC	.|||||||-||	GGTAGCAAAGC	156	204	49	98	AAAAAAAAAAAAAAAAAAAAAAAAAAAAAAAAAAAAAAAAAAAAAAAAA	0.0824524	rmsk2482880|B1_Mus1|B1_Mus1-SINE|B1_Mus1-Alu|Alu|exon-1	repeatMask-Alu	151	0.7	1	-7	-57	2_chinese_hamster	2_chinese_hamster	1	1	1	1	110	0	110	0	0	0	0	0	0	0	0	0	0	novel	cdhitCluster
chr13	92520403	92520665	mmu-retrogene-17-1	109	+	32	21	262	AAAAAGTATCTTGTAAGCCGGGCGTGGTGGCGCACGCCTTTGATCCCAGTACTTGGGAGGCAGAGGCAGGCGGATTCCTGAGTTCAAGGCCAGCCTGGTCTACAGAGTGAGTTCCAGGACAGCCAGGACTACACAGAGAAACCCTGTCTCGAAAAAAAAGAAAAAGAAAAAGAAAAAGAAAAAGAAAAAAAGAAAAAGAAAAAAAGAAAAAGAAAAAAAAAAAAAAAAACAAAAAAACCCCAAAAAGTATCTTGTAGCAGCC	AAAAAGTATCTTGTA--AGCC	|||||||||||||||--||||	AAAAAGTATCTTGTAGCAGCC	187	237	51	77	AAAAAGAAAAAGAAAAAAAGAAAAAGAAAAAAAAAAAAAAAAACAAAAAAA	0.0918135	rmsk1262791|B1_Mus2|B1_Mus2-SINE|B1_Mus2-Alu|Alu|exon-1	repeatMask-Alu	147	0.56	1	-15	-100	2_chinese_hamster	2_chinese_hamster	1	1	1	1	109	0	109	0	0	0	0	0	0	0	0	0	4	novel	cdhitCluster
chr1	64993862	64994644	mmu-retrogene-18-1	109	-	18	9	782	TCACCTTTTGCTTTTTCCGGTTTCCGCGGCAGCCGCAGCCATGAGCAGCAAAGTCTCACGCGACACCCTGTACGAGGCGGTGCGGGAAGTCCTGCACGGGAACCAGCGCAAGCGCCGCAAGTTTCTGGAGACGGTGGAGCTGCAGATCAGCCTGAAGAACTACGACCCTCAGAAGGACAAACGTTTCTCGGGCACCGTCAGGCTCAAGTCCACCCCACGCCCCAAGTTCTCGGTGTGCGTTCTGGGGGACXXXXXXTTGGCCGTCGCTGTTGGCCACGTGAAGATGACCGATGATGAGCTAGTCTACAACATTCATCTGGCTGTCAATTTCTTGGTGTCCTTGCTTAAGAAAAACTGGCAAAACGTGCGGGCTCTGTACATCAAGAGCACCATGGGCAA…	TCACCTTTT	|||||||||	TCACCTTTT	726	773	48	91	AAAAAAAAAAAAAAAAAAAAAAAAAAAAAAAAAAAAAAAAAAAAGAAA	2.45288	ENSMUST00000120360.1|Rpl10a-ps1-201|ENSMUSG00000084416.3|Rpl10a-ps1|processed_pseudogene|exon-1	pseudogene	654	0.84	1	-40	-88	1_rat	7_cow,2_chinese_hamster,11_human,6_rabbit,9_cat,1_rat,4_guinea_pig,8_dog,3_naked_mole_rat	9	9	5	0.555556	778	109	109	14	14	0	109	109	109	105	0	100	0	novel	cdhitCluster
chrX	30421116	30427688	mmu-retrogene-19-1	108	+	14	7	6572	AAAAAGGTACCTGCAAACCTAGCAAGTAAAGTTTTCCATCCCCTGGCAGGCTGAAGCTTGCTGAAGTCAGTTTCCCTAAAGTTGCTGAGGTGTTTATTTCATATTTCGAACCCTTCCTAGGTAAGGGCTCCCTGTTTTAGATTAATTTGAATACAAACCTGGCATAATCTTGAACCAGGATGTCCAGTTTAAGTGAAATGTACTTTAATCTGAGTAACTCAGAAAGTTGCATGGACCCCAGATGCCTGGTXXXXXXGTAAATTGAATAAATAAATAAATAAATAAATAAATAAATAAATAAATGGAAGAAACCTTTGAAGTTGGTTGTGCTGGCTCATACCTTTAATCCCAGCATTCAGGAGGCAGAGACATTCACAGATCAGAGTTGGAAGCTAGCCT…	AAAAAGG	|||||||	AAAAAGG	6519	6565	47	94	AAAAAAAAAAAAAAAAAAAAAAAAAAAAAAAAAAAAAAAAAAAAAAA	-0.00626882	ENSMUST00000156744.1|Gm7437-201|ENSMUSG00000085989.1|Gm7437|lincRNA|exon-3	lncRNA	294	0.04	1	-1090	-5188	1_rat	1_rat	1	1	1	1	108	108	0	0	0	0	0	0	0	0	0	0	0	novel	cdhitCluster
chr10	69323815	69324018	mmu-retrogene-1-12	108	+	34	17	203	CAGAGTGGCGAGACCCAGATGGGCGTGGTGGCGCACGCCTTTAATCCCAGCACTCGGGAGGCAGAGGCAGGCGGATTTCTGAGTTCGAGGCCAGCCTGGTCTACAAAGTGAGTTCCAGGACAGAGAAACCCTGTCTCGAAAAACAAAACAAAAAAAAAAAAAAAAAAAAAAAAAAAACCAAAAAACCAGAGTGGCGAGACCCA	CAGAGTGGCGAGACCCA	|||||||||||||||||	CAGAGTGGCGAGACCCA	139	185	47	74	AAAAACAAAACAAAAAAAAAAAAAAAAAAAAAAAAAAAACCAAAAAA	-0.078203	rmsk490742|B1_Mm|B1_Mm-SINE|B1_Mm-Alu|Alu|exon-1	repeatMask-Alu	128	0.63	1	-20	-55	1_rat	2_chinese_hamster,1_rat	2	2	2	1	216	108	108	0	0	0	0	0	0	0	0	0	1	novel	cdhitCluster
chr6	39441801	39442021	mmu-retrogene-1-13	107	+	24	12	220	AGAAGGTGCTCACTCATTGGGCTGGGTGTGGTGGCACATGCCTTTAATCCCAGCAGTCAGGAGGCAGAGGCAGGCGAATTTCTGAGTTTGAGGCCAGCCTGGTCTATAGAGTGAGTTCCGGGATGGCTAGCCAGGGCTATACAGAGAAACCCTGTCTCAAAAAAAAAAAAAAAAAAAAAAAAGAAAAAGAAAAAAGAAAAAAAAAAAGAGAAGGTGCTCA	AGAAGGTGCTCA	||||||||||||	AGAAGGTGCTCA	159	207	49	83	AAAAAAAAAAAAAAAAAAAAAAAAGAAAAAGAAAAAAGAAAAAAAAAAA	0	rmsk3685135|B1_Mus2|B1_Mus2-SINE|B1_Mus2-Alu|Alu|exon-1	repeatMask-Alu	150	0.68	1	-20	-50	2_chinese_hamster	2_chinese_hamster	1	1	1	1	107	0	107	0	0	0	0	0	0	0	0	0	1	novel	cdhitCluster
chr2	173112830	173113064	mmu-retrogene-1-14	107	+	25	15	234	AAAAACCAGAACCAGAGCTGGGCATGGTGGCGCACGCCTTTAATCCCAGCACTTGGGAGGCAGAGGCAGGTGGATTTCTGAGTTCAAGGTCAGCCTGGTCTACAAAGTGAGTTCCAGGACAGCCAGGGCTGCATAGAGAAACCCTGTCTCGAAAAACCAAAAAAAAAAAAAAAAAAAAAAAAAAAAAAAAAAAAAAAAACCCCAAAAAAACAAAAACAAAAAAACCCAGAACCA	AAAAACC-AGAACCA	|||||||-|||||||	AAAAACCCAGAACCA	160	210	51	82	AAAAAAAAAAAAAAAAAAAAAAAAAAAAAAAAAAAAAAAACCCCAAAAAAA	0.113	rmsk2704408|B1_Mus2|B1_Mus2-SINE|B1_Mus2-Alu|Alu|exon-1	repeatMask-Alu	147	0.63	1	-15	-72	1_rat	1_rat	1	1	1	1	107	107	0	0	0	0	0	0	0	0	0	0	9	novel	cdhitCluster
chr16	19763863	19764081	mmu-retrogene-1-15	107	-	32	16	218	GAAAAGTTCTCTTTAAGCCGGGCGGTGGTGGCGCACGCCTTTAATCCCAGCACTCGGGAGGCAGAGGCAGGTGGATTTCTGAGTTCGAGGCCAGCCTGGTCTACAAAGTGAGTTCCAGGACAGCCAGGGCTACACAGAGAAACCCTGTCTTGAAAAAACAAAAAGAAAAAAAAAAAAACAAAAACAAAAAAAAAACAAAAAAGAAAAGTTCTCTTTAA	GAAAAGTTCTCTTTAA	||||||||||||||||	GAAAAGTTCTCTTTAA	153	202	50	75	AAAAAACAAAAAGAAAAAAAAAAAAACAAAAACAAAAAAAAAACAAAAAA	0.108369	rmsk1765654|B1_Mus2|B1_Mus2-SINE|B1_Mus2-Alu|Alu|exon-1	repeatMask-Alu	148	0.68	1	-15	-55	1_rat	1_rat	1	1	1	1	107	107	0	0	0	0	0	0	0	0	0	0	0	novel	cdhitCluster
chrX	42126055	42126251	mmu-retrogene-1-16	107	+	30	15	196	GAAAGAGAAGGCAGAGCCGGGCACTTGGGAGGCAGAGGCAGGAGGATTTCTGAGTTCGAGGCCAGCCTGGTCTCCAAAGTGAGTTCCAGGACAGCCAGGGCTACACAGAGAAACCCTGTCTCGAAAAACCAAAAAAAAAAAAAAAAAAAAAAAAGAAAGAAAGAAAAAAGAAAAGAAAAAAGAAAGAGAAGGCAGA	GAAAGAGAAGGCAGA	|||||||||||||||	GAAAGAGAAGGCAGA	131	181	51	77	AAAAAAAAAAAAAAAAAAAAAAAAGAAAGAAAGAAAAAAGAAAAGAAAAAA	0.0563118	rmsk4746946|B1_Mus1|B1_Mus1-SINE|B1_Mus1-Alu|Alu|exon-1	repeatMask-Alu	118	0.6	1	-16	-62	10_opossum	10_opossum	1	1	1	1	107	0	0	0	0	0	0	0	0	0	107	0	0	novel	cdhitCluster
chr14	118571878	118572004	mmu-retrogene-20	107	-	100	50	126	GCATTAGTTGAGCCAGGCAGGACTGGTTAATGGTGCTGACTAGTCTCTGTAAAGGAGAAAGACCCTCAAGAAAGAAGCATTAGTTGAGCCAGGCAGGACTGGTTAATGGTGCTGACTAGTCTCTGT	GCATTAGTTGAGCCAGGCAGGACTGGTTAATGGTGCTGACTAGTCTCTGT	||||||||||||||||||||||||||||||||||||||||||||||||||	GCATTAGTTGAGCCAGGCAGGACTGGTTAATGGTGCTGACTAGTCTCTGT	71	76	6	7	AAAGAA	0	ENSMUST00000166646.1|Abcc4-202|ENSMUSG00000032849.14|Abcc4|protein_coding|intron-18	intron	126	1	0	22757	18515	2_chinese_hamster	2_chinese_hamster	1	6	1	1	642	0	107	0	0	0	0	0	0	0	0	0	0	novel	NA
chr10	10392717	10393365	mmu-retrogene-21	107	-	11	8	648	CTGACCTGGGCTATCAAATCAAGAAATAAGGAAGGAAGGCAAGATGAAAGGAAAGAAGAAAGGGAAGAGAAGATGAGAGGAGGAGAAGGAAAGGAAAGGAAAGGAAAGGGAAGGGAAGAGAACAGAGGGGAAGTTGAAGGGAAGGGAGAGGAAGGGAGGGGAGGAGATGGGAGAAGAGGGGAAAGAAAAGAGCAAGCTAGAGATAGAGGTAAATTATAATTACTTGATTTTTATGTTTTTCTGCATTAGAXXXXXXACTCAGCTTGTCTTCATTGACTGAATCTCAGGGATGACTCGCTCATGATGGTTTCAGTCAGAGAAGCTGGCTGGCCAAGCAGGTGAAACTGCTCTATGCTATCAGGCAAAAGGTAGATACGCAAACACTAAGGTTCCCATTTC…	CTGACCTG	|||.||||	CTGTCCTG	581	628	48	96	AAAAAAAAAAAAAAAAAAAAAAAAAAAAAAAAAAAAAAAAAAAAAAAA	0.00242658	rmsk379529|PB1D7|PB1D7-SINE|PB1D7-Alu|Alu|exon-1	repeatMask-Alu	24	0.04	0.25	73	-624	10_opossum	10_opossum	1	1	1	1	107	0	0	0	0	0	0	0	0	0	107	0	12	novel	NA
chr3	47197805	47198029	mmu-retrogene-1-17	107	-	14	7	224	AAGAAGTTTTGAGGGCCAGGCGGTGGTGGCCCACACCCTTAATCCCAGCACTTGGGAGGCAGAGGCAGGTGGATATCTGAGTTAGAGGCCAGCCTGGTCTACAGAGTGAGTTCTAGGACTGCCAAGACTACACAGAGAAACCCTGTCTGGAAAACACCAAAAAAAAAAAAAAAAAAAAAAAAAAAAAAAAAAAAAAAAAAAAAAGAAGAAGAAGAAGAAGAAGT	AAGAAGT	|||||||	AAGAAGT	159	207	49	93	AAAAAAAAAAAAAAAAAAAAAAAAAAAAAAAAAAAAAAAAAAAAAAGAA	0.248875	rmsk2794228|B1_Mus1|B1_Mus1-SINE|B1_Mus1-Alu|Alu|exon-1	repeatMask-Alu	147	0.66	1	-14	-63	1_rat	1_rat	1	1	1	1	107	107	0	0	0	0	0	0	0	0	0	0	10	novel	cdhitCluster
chr5	147821480	147821709	mmu-retrogene-1-18	107	-	30	15	229	AAGAGTGTTGAAGTTAGCATGGCAGTGGTGGCACACGCCTTTAATCCCAGCACTCGGGAGGCAGAGGCAGGCAGGTTTCTGAGTTCAAGACCATCCTGGTCTACAAAGTGAGTTCCAGGACAGCCAGGGCTATACAGAAAAACCCTGTTTTAAAAAAACCAAAAAAAAAAAAAAAAAAAAAAAGAAAGAAAGAAAAAGAAAAAGAAAAAAAGAAAAGAGTGTTGAAGTT	AAGAGTGTTGAAGTT	|||||||||||||||	AAGAGTGTTGAAGTT	161	211	51	77	AAAAAAAAAAAAAAAAAAAAAAAGAAAGAAAGAAAAAGAAAAAGAAAAAAA	0.266171	rmsk3608172|B1_Mm|B1_Mm-SINE|B1_Mm-Alu|Alu|exon-1	repeatMask-Alu	148	0.65	1	-15	-66	1_rat	2_chinese_hamster,1_rat	2	2	1	0.5	126	107	19	0	0	0	0	0	0	0	0	0	3	novel	cdhitCluster
chr4	16125413	16126244	mmu-retrogene-22	107	+	102	51	831	TGCAGCACTCAGTCCTTAGTTCTAACAGCTGTGAGTGCTCACAGCTTAACAATGCAGCACTCAGTCCTTAGTTCTAACAGCTGTGAGTGCTCACAGCTTAACAATGCAGCACTCAGTCCTTAGTTCTAACAGCTGTGAGTGCTCACAGCTTAACAATGTAGCACTCAGTCCTTAGTTCTAACAGCTGTGAGTGCTCACAGCTTAACAATGCAGCACTCAGTCCTTAGTTCTAACAGCTGTGAGTGCTCACXXXXXXCAGTCCTTAGTTCTAACAGCTGTGAGTGCTCACAGCTTAACAATGTAGCACTCAGTCCTTAGTTCTAACAGCTGTGAGTGCTCACAGTTTAACAATGTAGCACTCAGTCCTTAGTTCTAACAGCTGTGAGTGCTCACAGCTTA…	TGCAGCACTCAGTCCTTAGTTCTAACAGCTGTGAGTGCTCACAGCTTAACA	|||||||||||||||||||||||||||||||||||||||||||||||||||	TGCAGCACTCAGTCCTTAGTTCTAACAGCTGTGAGTGCTCACAGCTTAACA	776	780	5	5	AACAA	0.305247	ENSMUST00000037035.11|Ripk2-201|ENSMUSG00000041135.15|Ripk2|protein_coding|intron-9	antisenseAnno_intron	831	1	0.27	827	1376	1_rat	1_rat	1	1	1	1	107	107	0	0	0	0	0	0	0	0	0	0	0	novel	NA
chr5	92818348	92818798	mmu-retrogene-23	107	-	84	57	450	AATAAATAGCACATGATAGATGATAGATAGATAGATAGATAGATAGATAGATAGATAGATAGACGGATAGATAGATAGATGATAAATAAATAGATGATAGATGATTGATAGATAATAGATAGATAGATGATTAATAGATAATAGATAGCTAGATAAGTTAGATAGATAGGATAGATAAGATAGGCAGATAGGGGCTGGTGAGATGGCTCAGTGGGTAAGAGCACCTGACTGCTCTTCCGAAGGTCCGAAGTTCAAATCCCAGCAACCACATGGTGGCTCACAACCACCCGTAATGAGATCTGATGCCCTCTTCTGGTGCATCTGAAGACAGCTACAGTGTACTTACATATAATAAATAAATAAATCTTTAAAAAAAAAAAAGATAGGCAGATAGATAAT…	AATAAATAGCACATGATAGAT-GATAGATAGATAGATAGATAGATAGATAGATAGAT	||||.||||-|.|-|||||||-||||||||||||||||||||||||||||-||||||	AATAGATAG-ATA-GATAGATAGATAGATAGATAGATAGATAGATAGATA-ATAGAT	370	383	14	23	AAAAAAAAAAAAGA	0.0785935	rmsk3472879|B2_Mm1t|B2_Mm1t-SINE|B2_Mm1t-B2|B2|exon-1	repeatMask-B2	189	0.42	1	-191	-70	1_rat	2_chinese_hamster,1_rat	2	2	1	0.5	171	107	64	0	0	0	0	0	0	0	0	0	13	novel	NA
chr6	76929924	76930122	mmu-retrogene-24	106	+	19	17	198	AAAAAATAATACCCAGTAGCAGGGTGAGCACTTCATTGTTCAGCTCAGCCCAATAATTATTACATAAATTTTGAAGGAAATTGAACCAGGTTTTTTTTCACTTTTAAAATGATGCTTTGGCTAAAAAAAAAAAAAAAAAAAAAAAAAAAAAAAAAAAAAAAAACAAACAGAAAACAAAAACAAAAAAACTCAAACCCA	AAAAAA-T-AATACCCA	||||||-|-||-|||||	AAAAAACTCAA-ACCCA	124	174	51	87	AAAAAAAAAAAAAAAAAAAAAAAAAAAAAAAAAAAAAAAACAAACAGAAAA	0.357342	rmsk3753643|L1MEg|L1MEg-LINE|L1MEg-L1|L1|exon-1	repeatMask-L1	73	0.37	0.97	-125	2	10_opossum	10_opossum	1	1	1	1	106	0	0	0	0	0	0	0	0	0	106	0	8	novel	NA
chr3	127938502	127938721	mmu-retrogene-1-19	106	+	13	9	219	AAGATAAGTGACAGTTGCCGGGCAGTGGTGGCACACACCTTTAATCCCAGCACTTGGGAGGCAGAGGCAGGCAGATTTCTGAGTTTGAGGCCAGCCTGGTCTACAGAGTGAGTTCCAGGACAGCCAGGGCTACACAGAGAAACCCTGTCTCAGAAAAAAAAAAAAAAAAAAAAAAAAAAAAAAAAAAAAAAAAAAAAAGAAAGAAAAGAAAAGAAAAGT	AAGATAAGT	||||.||||	AAGAAAAGT	154	202	49	93	AAAAAAAAAAAAAAAAAAAAAAAAAAAAAAAAAAAAAAAAAAAAAGAAA	0.0987736	rmsk2948714|B1_Mus1|B1_Mus1-SINE|B1_Mus1-Alu|Alu|exon-1	repeatMask-Alu	148	0.68	1	-16	-55	1_rat	1_rat	1	1	1	1	106	106	0	0	0	0	0	0	0	0	0	0	8	novel	cdhitCluster
chr2	142919272	142919473	mmu-retrogene-1-20	106	-	16	8	201	TAATTTAGAGCCGGGCGTGGTGGCGCACGCCTTTAATGCCAGCACTCGGGAGGCAGAGGCAGGTGGATTTCTGAGTTCGAGGCCAGCCTGGTCTACAGAGTGAGTTCCAGGACAACCAGGGCTACAGAAAAACCCTGTCTCGGAAAAAAAAAAAAAAAAAAAAAAAAAAAAAAAAAAAAAAAAAAAAGGAAAATAATTTAG	TAATTTAG	||||||||	TAATTTAG	144	193	50	90	AAAAAAAAAAAAAAAAAAAAAAAAAAAAAAAAAAAAAAAAAAAAGGAAAA	0.130179	rmsk2635472|B1_Mus2|B1_Mus2-SINE|B1_Mus2-Alu|Alu|exon-1	repeatMask-Alu	145	0.72	1	-8	-48	2_chinese_hamster	2_chinese_hamster	1	1	1	1	106	0	106	0	0	0	0	0	0	0	0	0	0	novel	cdhitCluster
chrX	95989531	95989748	mmu-retrogene-1-21	106	+	11	8	217	AAGAATAACTAACCCGGCTGGGCGGTGGTGGCGCACGCCTTTAATCCCAGCACTTGGGAGGCAGAGGCAGGTAGATTTCTGAGTTCGAGGTCAGCCTGGTCTACAAAGTGAGTTCCAGGACAGCCAGGGCTATAAAGAGAAACCCTGTCTCAAAAAAAAAAAAAAAAAAAAAAAAAAAAAAAAAAAAAAAAACAAAAAAAACACAAAAAAAGAGTAA	AAGAATAA	||||.|||	AAGAGTAA	152	201	50	95	AAAAAAAAAAAAAAAAAAAAAAAAAAAAAAAAAAAAAAAAACAAAAAAAA	0	rmsk4845315|B1_Mus1|B1_Mus1-SINE|B1_Mus1-Alu|Alu|exon-1	repeatMask-Alu	147	0.68	1	-16	-54	2_chinese_hamster	2_chinese_hamster	1	1	1	1	106	0	106	0	0	0	0	0	0	0	0	0	8	novel	cdhitCluster
chr4	141100689	141101168	mmu-retrogene-25	106	+	12	16	479	CATGTCCACATACGCCACGCACACAGAGATTTTATGAAGCTGTTCTGCTGGGGCTCCTCTTCCCTCCCACGCCCATCTTCCCTGGGCTCAGGGGTCTGACTTCAAGGCTACTTCACAGCTGGCTCCTGCCTAGTCTCCCTCCATGATTCGGACTTCTCTGCCCTCCTGGCTTCTCTGGACTCTCCCCTCTGTGTGCCCTGGATGGTTGCATTCAATCCCTCCGATGACTCCCAAATCTACATCTCCAAGTCAGACTGTGCCTTGAAACTCCCAATCCTGCTGGGCATGGTGGTGCATGCCTTTAATCCCAGCACTTGGGAGGCAGAGGCAGGTGGATTTCTGAGTTTGAGGCCAGCCTGGTCTACAAAGTGAGTTCCAGGACAGCCAGGGCTATACAGA…	CATGTCCACATACGCC	||-||-|-||||.|||	CA-GT-C-CATAGGCC	415	461	47	94	AAAAAAAAAAAAAAAAAAAAAAAAAAAAAAAAAAAAAAAAAAAAAAA	0.0339575	rmsk3277246|B1_Mm|B1_Mm-SINE|B1_Mm-Alu|Alu|exon-1	repeatMask-Alu	146	0.3	1	-278	-55	2_chinese_hamster	2_chinese_hamster	1	1	1	1	106	0	106	0	0	0	0	0	0	0	0	0	5	novel	NA
chr11	113772578	113772822	mmu-retrogene-1-22	105	+	30	20	244	AAAGAAATAGGAACTCAGCCGGGTGGGTGGTGGCGCTCGCCTTTAATCCTAGCACTTGGGAGGCAGAGGCAGGCAGATTTCTGAGTTCGAGGCCAGCCTGGTCTACAAAGTGAGTTCCAGGACAGCCAAGGATATACAGAGAAACCCTGTCTCGAAAAACCAAAAAAAAAAAAAAAAAAAAAAAACCCAAAAAAAAAAAAAAAACCAAAAAGAAAGAAAGAAAGAAAGAAATAGGGACTCAACC	AAAGAAATAGGAACTCAGCC	|||||||||||.|||||.||	AAAGAAATAGGGACTCAACC	162	211	50	75	AAAAAAAAAAAAAAAAAAAAAAAACCCAAAAAAAAAAAAAAAACCAAAAA	0.0528585	rmsk856058|B1_Mm|B1_Mm-SINE|B1_Mm-Alu|Alu|exon-1	repeatMask-Alu	149	0.61	1	-16	-79	2_chinese_hamster	7_cow,10_opossum,2_chinese_hamster,11_human,9_cat,1_rat,4_guinea_pig,8_dog,3_naked_mole_rat	9	12	2	0.222222	494	36	105	13	77	0	0	61	20	12	12	105	13	novel	cdhitCluster
chrX	17430684	17430869	mmu-retrogene-26-1	105	+	23	14	185	GATATAACAAATAGCCGGGCATGGTGGCGCACTCAGAAAGCAGAGGCAGGCGGATTTCTGAGTTCGAGGCCAGCCTGGTCTACAAAGTGAGTTCCAGGACAGCCAGGGCTATACAGAGAAACCCTGGCTCAAAAAAAAAAAAAAAAAAAAAAAAAAAAAAAAAAAAAAAAAGATATTAACAAATA	GATAT-AACAAATA	|||||-||||||||	GATATTAACAAATA	131	171	41	82	AAAAAAAAAAAAAAAAAAAAAAAAAAAAAAAAAAAAAAAAA	0.0465751	rmsk4706800|B1_Mm|B1_Mm-SINE|B1_Mm-Alu|Alu|exon-1	repeatMask-Alu	130	0.7	1	-12	-43	1_rat	1_rat	1	1	1	1	105	105	0	0	0	0	0	0	0	0	0	0	0	novel	cdhitCluster
chr11	26855982	26856188	mmu-retrogene-1-23	105	+	24	12	206	GGGATATTCTAGCCGGGCATGGTGGCGCATGCCTTTATTCCCAGCACTTGGGAGGCAGAGGCAGGTGGATTTCTGAGTTCAAGGCCAGCCTGGTCTATAAAGTGAGTTCCAGGACAGCCAGGGCTACACAGAGAAACTCTGTCTCGAAAAACCAAAAAAAAAAAAAAAAAAAAAAAAAAAAAAAAAAAAAAGAAGGGATATTCTAG	GGGATATTCTAG	||||||||||||	GGGATATTCTAG	147	194	48	81	AAAAACCAAAAAAAAAAAAAAAAAAAAAAAAAAAAAAAAAAAAAAGAA	-0.0797853	rmsk658648|B1_Mus2|B1_Mus2-SINE|B1_Mus2-Alu|Alu|exon-1	repeatMask-Alu	147	0.71	1	-10	-49	11_human	10_opossum,2_chinese_hamster,11_human,6_rabbit,5_squirrel,8_dog,3_naked_mole_rat	7	9	1	0.142857	395	0	91	17	0	13	17	0	19	0	98	105	0	novel	cdhitCluster
chr7	59791935	59794502	mmu-retrogene-27-1	105	-	97	51	2567	GCACTCCAGAGTACTGGAACCACTTGATGCAATGCACTCCAAGGTGCTTGGATCTATGATGATTCCCAGTCAAACATTCCTTGGAAAAGCTGAACAAAATGAGTGAAAACTCTGTACCGCCACTCTCATCGGAACTGAGGTCCAGCATCTTGGGTCTCCCAGGTGCTATGGGCGTCAGGCACAGGCTGCCCAAACACTCCATTGTTCTTGACTTCTTCGGGCTCTAGCCAGACTCTCCAGAGGCAGGTGTXXXXXXAACATGGGAATTGCTGCATGAATTCTAGGTGCCCAGGTCTTGGTGGAGCAGGGAACAGCTGCCATTGATATGTCCAGGCCCTTCGGGACATGGAGCATGCCTAGGGCCCTGGTTTCTCCCAGGTTTGGAGCTTCGGCCCATTG…	GCACTCCAGAGTACTGGAACCACTTGATGCAATGCACTCCAAGGTGCTTGG	||||||||||||||||||||||||||||||||||||||||||.||||||||	GCACTCCAGAGTACTGGAACCACTTGATGCAATGCACTCCAACGTGCTTGG	2508	2516	9	8	AAAACCAAA	-0.242313	ENSMUST00000179388.1|Gm25597-201|ENSMUSG00000096845.1|Gm25597|snoRNA|exon-1	snoRNA	94	0.04	1	-49	-2424	1_rat	9_cat,1_rat,3_naked_mole_rat	3	3	1	0.333333	140	105	0	13	0	0	0	0	0	22	0	0	0	novel	cdhitCluster
chr1	184671586	184671793	mmu-retrogene-1-24	104	+	9	7	207	AGAAAAGCACTGGGCGTGGTGGCACATGCCTTTAATCCCAGCACTTGGGAGGCAGAGGCAGGCGGATTTCTGACTTCTAGGCCACTCTGGTCTACAGAGTGAGCTCTAGGACAGCCAGGGCTACACAGAGAAACCCTGTCTTGAAAAACCAAAAAAAAAAAAAAAAAAAAAAAAAAAAAAAAAAAAAAAAAAAAAAGAAAAAGAAAA	A-GAAAA	|-|||||	AAGAAAA	151	200	50	95	AAAAAAAAAAAAAAAAAAAAAAAAAAAAAAAAAAAAAAAAAAAAAAGAAA	0.00882856	rmsk345813|B1_Mus2|B1_Mus2-SINE|B1_Mus2-Alu|Alu|exon-1	repeatMask-Alu	145	0.7	1	-9	-53	2_chinese_hamster	2_chinese_hamster,1_rat	2	2	1	0.5	132	28	104	0	0	0	0	0	0	0	0	0	0	novel	cdhitCluster
chrX	28179104	28185679	mmu-retrogene-19-2	104	-	14	7	6575	AAAAAGGTACCTGCAAACCTAGCAAGTAAAGTTTTCCATCCCCTGGCAGGCTGAAGCTTGCTGAAGTCAGTTTCCCTAAAGTTGCTGAGGTGTTTATTTCATATTTCGAACCCTTCCTAGGTAAGGGCTCCCTGTTTTAGATTAATTTGAATACAAACCTGGCATAATCTTGAACCAGGATGTCCAGTTTAAGTGAAATGTACTTTAATCTGAGTAACTCAGAAAGTTGCATGGACCCCAGATGCCTGGTXXXXXXTGAATAAATAAATAAATAAATAAATAAATAAATAAATAAATAAATAAATGGAAGAAACCTTTGAAGTTGGTTGTGCTGGCTCATACCTTTAATCCCAGCATTCAGGAGGCAGAGACATTCACAGATCAGAGTTGGAAGCTAGC…	AAAAAGG	|||||||	AAAAAGG	6524	6568	45	90	AAAAAAAAAAAAAAAAAAAAAAAAAAAAAAAAAAAAAAAAAAAAA	-0.0105282	rmsk4725114|RLTR40|RLTR40-LTR|RLTR40-ERVK|ERVK|exon-1	repeatMask-ERVK	791	0.12	1	-2189	-3595	1_rat	1_rat	1	1	1	1	104	104	0	0	0	0	0	0	0	0	0	0	0	novel	cdhitCluster
chr4	32655199	32655440	mmu-retrogene-28-1	104	+	26	23	241	AAGAAATATAGAGGACAGAAATAGATGTCGGGCAGTGGTGGCACATGCCTTTAATCTCAGCACTTGGGAGGCAGAGGCAGGTGGATTTCTGGGTTCAAGGCCAGCCTGGTCTACAGAGTGAGTTCCAGGACAGTTAGGGCTACGTAGAGAAACCCTGTCTCCCTCCCACAAAAAAAAAAAAAAAAAAAAAAAAAAAAAAGAAAAGAAAAGAAAAGAAAGAAAGAAAGTAAAGGAAAGAAAT	AAGAAA-TATAGAGGACAGAAAT	||||||-||-|-||||.||||||	AAGAAAGTA-A-AGGAAAGAAAT	170	218	49	78	AAAAAAAAAAAAAAAAAAAAAAAAAAAAAAGAAAAGAAAAGAAAAGAAA	0.146787	rmsk3054279|B1_Mus1|B1_Mus1-SINE|B1_Mus1-Alu|Alu|exon-1	repeatMask-Alu	135	0.56	1	-26	-80	1_rat	2_chinese_hamster,1_rat	2	2	1	0.5	194	104	90	0	0	0	0	0	0	0	0	0	2	novel	cdhitCluster
chr7	79186650	79186874	mmu-retrogene-1-25	104	+	22	11	224	AAGAAAGCAGGTCATTGCCGGGTGTGGTGGTGCACACCTTTAATCTCAGCACTCGGGAGGCAGAGGCAAGCAGATTTCTGAGTTCGAGGCTAGCCTGGTCTACAAAGTGAGTTTCAGGACAGCCAGGGCTATACAGAGAAACCCTGTTTCGAAAAACCAAAAAAAAAAAAAAAAAAAAAAGAAAAAAAAAAAGAAAAAAGAAAAAGAAAAAGAAAGAAAGCAGG	AAGAAAGCAGG	|||||||||||	AAGAAAGCAGG	161	211	51	82	AAAAAAAAAAAAAAAAAAAAGAAAAAAAAAAAGAAAAAAGAAAAAGAAAAA	0.348599	rmsk4048365|B1_Mm|B1_Mm-SINE|B1_Mm-Alu|Alu|exon-1	repeatMask-Alu	146	0.65	1	-16	-62	1_rat	1_rat	1	1	1	1	104	104	0	0	0	0	0	0	0	0	0	0	2	novel	cdhitCluster
chr8	53401642	53402021	mmu-retrogene-4-2	104	-	24	12	379	GAGTTAATCTGAGAAAGTACCCAAGGAGCTAAAGGGATCTTCAACCCTATAGGTGGAACAACATTATGAACTAACCAGTACCCCTGAGCTCTTGACTCTAGCTGCATATGTATCAAAAGATGGCCTAGTCGGCCATCACTGGAAAGAGAGGCCCATTGGACACGCAGACTTTGTGTGCCCCGGTACAGGGGAACGCCAGGGCCAAAGGGGGGGAGTGGGTGGGTAGGGGAGTGGGGGTGGGTGGGTAAGGGGGACTTTTGGTATAGCATTGGAAATGTAAATGAGCTAAATACCTAATAAAAAATGGAAAAAAAAATAAAAAAAAAAAAAAACCATAAAAAACAAAAAAAAAAAAAAAAAAAAAAAAGAGTTAATCTGA	GAGTTAATCTGA	||||||||||||	GAGTTAATCTGA	318	367	50	80	AAAAAAAAAAAAAAACCATAAAAAACAAAAAAAAAAAAAAAAAAAAAAAA	0.0423923	rmsk4273954|L1Md_T|L1Md_T-LINE|L1Md_T-L1|L1|exon-1	repeatMask-L1	306	0.81	1	-10	-63	2_chinese_hamster	2_chinese_hamster	1	1	1	1	104	0	104	0	0	0	0	0	0	0	0	0	0	novel	cdhitCluster
chr10	98875831	98876093	mmu-retrogene-29-1	104	-	24	17	262	AAAACATTAAAAACCACTATTGTTGCCAGGCGTAGTGGTGCACACCTTTAATCCCATCACTCGGGAGGCAGAGGCAGGTGGATTTCTGAGTTCAAGGCCAGCCTGGTCTACAAAGTGAGTTCCAGGACAGCCAGGCTATACAGAGAAACCCTGTCTCAAAAAAAAAAAAAAAAAAAAAAAAAAAAACAAAAAAAAAAACAAAAAAAACAAAAAAAAAACAAAAAAAAACAAAAAAAACAAAAAACAAAACAAAAAAAACCAC	AAAACATTAAAAACCAC	||||||..|||||||||	AAAACAAAAAAAACCAC	188	237	50	80	AAAAAAAAAAACAAAAAAAACAAAAAAAAAACAAAAAAAAACAAAAAAAA	0.265171	rmsk551076|B1_Mm|B1_Mm-SINE|B1_Mm-Alu|Alu|exon-1	repeatMask-Alu	145	0.55	1	-24	-93	2_chinese_hamster	2_chinese_hamster,1_rat	2	2	1	0.5	191	87	104	0	0	0	0	0	0	0	0	0	8	novel	cdhitCluster
chr9	39841513	39842362	mmu-retrogene-30-1	103	-	33	19	849	GATGAACACAAAGATGAAATTCCTAGCCAAATGGATGGACCTTGAGGGCATCATCCTGAGTGAGGTAACACATTCACAAAGAAACTCACACAATATGTATTCACTGATAAGTGGATATTAGCCCCAAACCTAGGATACCCAAGATATAAGATATAATTTGCTAAACACATGAAACTCAAGGAGAATGAAGACTGAAGTGTGGACACTATGCCCCTCCTTAGATTTGGGAACAAAACACCCATGGAAGGAGXXXXXXAGATGGCCTAATCGGCCATCACTGGAAAGAGAGGCCCATTGGACTTGCAAACTTTATATGCCCCAGTACAGGGGAATACCAGGGCCAAAAAGGGGGAGTGGGTGGGCAGGGGAGTGGGGGTGGGTGGATATGGGGGACTTTTG…	GATGAACACAAAGAT-GAA	|||||||||||||||-|||	GATGAACACAAAGATAGAA	781	830	50	70	AAAAAATGGAAAAAAAAATAAAAAAAAAATTAAAAAAAAAAAAAAAAAAA	0.160442	rmsk4493569|L1Md_A|L1Md_A-LINE|L1Md_A-L1|L1|exon-1	repeatMask-L1	785	0.92	1	-13	-51	1_rat	1_rat	1	1	1	1	103	103	0	0	0	0	0	0	0	0	0	0	0	novel	cdhitCluster
chr15	56704883	56705112	mmu-retrogene-1-26	103	-	26	13	229	GAAATCAAGACAAAGTCGGGCAGTGGTGCCTCACACCTTTAATCCCAGCACTTGGGAGGCAGAGGCAGACAGATTTCTGAGTTCAAGGCCAGCCTGGTCTACAGAGTGAGCTCCAGGATAGCCAGGGCTCCAGGATAGACAGAGAAACCCTGCCTTGAAAACCCAAAAAAAAAAAAAAAAAAAAAAAGAAAAGAAAAGAAAAAAGAAAAAGAAAAAGAAATCAAGACAA	GAAATCAAGACAA	|||||||||||||	GAAATCAAGACAA	166	216	51	77	AAAAAAAAAAAAAAAAAAAAAAGAAAAGAAAAGAAAAAAGAAAAAGAAAAA	0.141507	rmsk1634513|B1_Mus1|B1_Mus1-SINE|B1_Mus1-Alu|Alu|exon-1	repeatMask-Alu	155	0.68	1	-13	-61	1_rat	1_rat	1	1	1	1	103	103	0	0	0	0	0	0	0	0	0	0	0	novel	cdhitCluster
chr18	49484385	49484594	mmu-retrogene-29-2	103	+	21	13	209	GAAACTGCCTTTTAATCCCAGCAGTAGGGAGGCAGAGGCAGGCGGATTTCTGAGTTCAAGGCCAGCCTGGTCTACAAAGTGAGTTCCAGGACAGCCAGGGCTATCCAGAGAAATCCTGTCTCGAAAAAAACAAAAAAAAACAAACAAAAAAAAAAAAAACAAAAAACAAAAAAAAAAAAGAAAAAAGAAAAAAAAAGAAACTGTCTTTT	GAAACTGCCTTTT	|||||||.|||||	GAAACTGTCTTTT	146	196	51	82	AAAAAAAAAAAAAACAAAAAACAAAAAAAAAAAAGAAAAAAGAAAAAAAAA	0.0654758	rmsk2177075|B1_Mm|B1_Mm-SINE|B1_Mm-Alu|Alu|exon-1	repeatMask-Alu	127	0.61	1	-8	-74	1_rat	1_rat	1	1	1	1	103	103	0	0	0	0	0	0	0	0	0	0	0	novel	cdhitCluster
chr2	131854912	131855135	mmu-retrogene-31-1	103	+	96	53	223	GAAGGAAGGAAGGAAGGAAGGAAGGAAGGAAGGAGGCAAAGGAGGGAGGAAAGGGGGGAGGAAATGATGGAGGGAGGAAGGAAAAAAGGAAGGAAGGAAGGAAGCAAGGAGGCAAAGGAGGGAGAAAGGGAGGAGGAAATGATGGAGGGAGGAAGGAAAGAAGGAAGGAAGGAAGGAAGGAAGGAAGGAAGGAAGGAAGGAAGGAGGCAAAGGAAGGAGAAAG	GAAGGAAGGAAGGAAGGAAGGAAGGAAGGAAGGAGGCAAAGGAGGGAGGAAAG	|||||||||||||||||||||||||||||||||||||||||||.||||-||||	GAAGGAAGGAAGGAAGGAAGGAAGGAAGGAAGGAGGCAAAGGAAGGAG-AAAG	157	162	6	7	AAAGAA	0	rmsk2615918|GA-rich|GA-rich-Low_complexity|GA-rich-Low_complexity|Low_complexity|exon-1	repeatMask-Low_complexity	139	0.62	0.87	21	-84	1_rat	1_rat	1	1	1	1	103	103	0	0	0	0	0	0	0	0	0	0	9	novel	cdhitCluster
chr4	105453958	105454091	mmu-retrogene-1-27	103	+	11	8	133	CTGGTCTACAAAGTGAGTTCCAGGACAGCCAGGGCTATACAGAGAAACCCTGTCTCGAAAAACCAAAAAAAAAAAAAAAAAAAAAAAAAAAAAAAAAAAAGAAAAAAAAAAGAAAAAAACATGGACTGGTGCT	CTGGT-CT	|||||-||	CTGGTGCT	69	119	51	92	AAAAAAAAAAAAAAAAAAAAAAAAAAAAAAAAGAAAAAAAAAAGAAAAAAA	-0.31597	rmsk3189055|B1_Mm|B1_Mm-SINE|B1_Mm-Alu|Alu|exon-1	repeatMask-Alu	68	0.51	0.8	17	-65	2_chinese_hamster	2_chinese_hamster	1	1	1	1	103	0	103	0	0	0	0	0	0	0	0	0	6	novel	cdhitCluster
chr19	12754829	12755061	mmu-retrogene-1-28	103	+	21	18	232	TTAGAATTACCACCTCAGGCCGGGCGTGGTGGCACACGCCTTTAATTCAGGCACTCGGGAGGCAGAGGCAGGCAGATTTCTGGCTTCGAGGCCAGCCTGCTCTACAAAGTGAGTTCCAGGACAGCCAGAGCTATACAGAGAAACCCTGTCTCGAAAAACCAAAAAAAAAAAAAAAAAAAAAAAAAAAACGAAAAAAAAAAAAAGAAAGAAAAGAATTGAATTACCATTTCAG	TTAGAATTACCACCTCAG	||-|||||||||..||||	TT-GAATTACCATTTCAG	162	212	51	82	AAAAAAAAAAAAAAAAAAAAAAAAAAACGAAAAAAAAAAAAAGAAAGAAAA	0.146575	rmsk2275367|B1_Mm|B1_Mm-SINE|B1_Mm-Alu|Alu|exon-1	repeatMask-Alu	146	0.63	1	-18	-68	2_chinese_hamster	2_chinese_hamster	1	1	1	1	103	0	103	0	0	0	0	0	0	0	0	0	3	novel	cdhitCluster
chr6	30610072	30610214	mmu-retrogene-32	103	+	96	48	142	GGAGAGCGACTCCAAGCAAATGGAGACTCTCCCTGGATATGAAGCACAACAGAGAGTTTCCAAAGAAATCAAACCAAAACCAAGAACGTTTTCAGGAGAGCGACTCCAAGCAAATGGAGACTCTCCCTGGATATGAAGCACA	GGAGAGCGACTCCAAGCAAATGGAGACTCTCCCTGGATATGAAGCACA	||||||||||||||||||||||||||||||||||||||||||||||||	GGAGAGCGACTCCAAGCAAATGGAGACTCTCCCTGGATATGAAGCACA	76	86	11	7	AAAACCAAGAA	-0.269229	intergenic	intergenic	0	0	0	0	0	1_rat	1_rat	1	1	1	1	103	103	0	0	0	0	0	0	0	0	0	0	8	novel	NA
chr2	157009615	157009809	mmu-retrogene-1-29	103	-	47	31	194	CTGGGCAGCGGTGGCGCACACCTTTAATCCCAGCACTTGGGAGGCAGAGGCAGGTGGATTTCTGAGTTCAAGACCAGCCTGGTCTCCAGAGTGAGTTCCAGGACAGCCAGGGCTATGCAGAGAAACCCTGTCTTGAAAAAAAAAAAAAAAAAAAAAAAAAAAAGCTGGGCATGGTGGTGCACACCTTTAATCCC	CTGGGCAGCGGTGGCGCACACCTTTAATCCC	|||||||-.|||||.||||||||||||||||	CTGGGCA-TGGTGGTGCACACCTTTAATCCC	136	163	28	56	AAAAAAAAAAAAAAAAAAAAAAAAAAAA	0.131465	rmsk2666255|B1_Mus1|B1_Mus1-SINE|B1_Mus1-Alu|Alu|exon-1	repeatMask-Alu	146	0.75	1	0	-48	2_chinese_hamster	2_chinese_hamster	1	1	1	1	103	0	103	0	0	0	0	0	0	0	0	0	1	novel	cdhitCluster
chr1	55335353	55335945	mmu-retrogene-33-1	102	+	28	14	592	GAGGGAAGTCATGCTTTTCCTCCTCTCCAGCTCCACCACTGTAGCCATCATGAATGACACAGTAACCATCCGGACCAGGAAGTTCATGACCGACCGTGTGCTTCAGAGGAAACAGATGGTCATTGATGTCCTTCATCCTGGGAAGGCAACAGTATCAAAAGACAGAAATTCGGGAAAAGCTGGCCAAAATGTACAAAACCACACCAGATGTCATCTTTGTATTTGGATTCAGAACCCACTTCGGTGGTGGXXXXXXAGAAGAAAAAGACCTCCAGAAAACAGGGAAAGGAACGCAAAAACAGAATGAAGAAGGTCAGGGGCACGGCAAAGGCCAATGTTGGTGCTGGCAAAAAGTGAGTGGAGATTGGATACAGCCAAAGGAGTAGATCTGTGGTGACT…	GAGGGAAGTCATGC	||||||||||||||	GAGGGAAGTCATGC	542	578	37	74	AAAAAAAAAAAAAAAAAAAAAAAAAAAAAAAAAAAAA	2.32032	ENSMUST00000162574.1|Gm8292-201|ENSMUSG00000100215.1|Gm8292|processed_pseudogene|exon-1	pseudogene	396	0.67	1	-47	-149	3_naked_mole_rat	7_cow,10_opossum,2_chinese_hamster,11_human,6_rabbit,9_cat,1_rat,4_guinea_pig,5_squirrel,8_dog,3_naked_mole_rat	11	12	5	0.454545	886	21	96	102	102	54	102	77	89	102	24	102	0	novel	cdhitCluster
chr3	93445701	93445869	mmu-retrogene-34	102	+	96	48	168	TGAGGAAGAGCAGCTGCGGGACAGACCATCCCGCCGGGAACAAGAACGCCACCAGGAACGTGAGGAAGAGCAGCTGCGGGACAGACCATCCCGCCGGGAACAAGAACGCCACCAGGAACGTGAGGAAGAGCAGCTGCGGGACAGACCATCCCGCCGGGAACAAGAACG	TGAGGAAGAGCAGCTGCGGGACAGACCATCCCGCCGGGAACAAGAACG	||||||||||||||||||||||||||||||||||||||||||||||||	TGAGGAAGAGCAGCTGCGGGACAGACCATCCCGCCGGGAACAAGAACG	99	106	8	6	AACAAGAA	-0.114998	ENSMUST00000064257.5|Tchh-201|ENSMUSG00000052415.5|Tchh|protein_coding|cds-2	cds	168	1	0.04	2309	2185	9_cat	9_cat,5_squirrel,3_naked_mole_rat	3	5	1	0.333333	243	0	0	23	0	49	0	0	0	102	0	0	14	novel	NA
chr11	69705594	69705801	mmu-retrogene-1-30	102	+	20	10	207	GATTTATTTAGCTGGGCGTGGCAGCCCACGCCTTTAATCCCAGCACTCGGGAGGCAGAGGCAGGTGGATCTCTGAGTTCGAGGCCAGCCTGGTCTACAAAGTGAGTTCCAGGACAGCCAGGGCTATACAGAGAAACTCTGTCTCGAAAAAAAAAAAAAAAAAAAAAAAAAAGAAAAGAAAAGAAAAGAAAAAAAAAAGATTTATTTA	GATTTATTTA	||||||||||	GATTTATTTA	147	197	51	82	AAAAAAAAAAAAAAAAAAAAAAAAAGAAAAGAAAAGAAAAGAAAAAAAAAA	0	rmsk746870|B1_Mm|B1_Mm-SINE|B1_Mm-Alu|Alu|exon-1	repeatMask-Alu	147	0.71	1	-9	-51	2_chinese_hamster	2_chinese_hamster	1	1	1	1	102	0	102	0	0	0	0	0	0	0	0	0	0	novel	cdhitCluster
chr11	116503943	116504174	mmu-retrogene-1-31	102	-	30	15	231	GAAAGCTAGCTGCTCAGCCAGGCAGTGGTGGCGCACACCTTTAATCCCAGCACTTGGGAGGCAGAGGCAAGCAGATTTCTGAGTTCGAGGACAGCCTGGTCTACAGAGTGAGTTCCAAGACAGCCAGGGCTACACAGAGAAACCCTGTCTCGAAAAAAACCAAAAAAAAAAAAAAAAAAAAAAAAAAAAAAGAATAAGAAGAAAAAGAATAAAAAAGAAAGCTAGCTGCTC	GAAAGCTAGCTGCTC	|||||||||||||||	GAAAGCTAGCTGCTC	166	216	51	72	AAAAAAAAAAAAAAAAAAAAAAAAAAGAATAAGAAGAAAAAGAATAAAAAA	0.0813977	rmsk863325|B1_Mus1|B1_Mus1-SINE|B1_Mus1-Alu|Alu|exon-1	repeatMask-Alu	150	0.65	1	-15	-66	3_naked_mole_rat	2_chinese_hamster,4_guinea_pig,3_naked_mole_rat	3	3	1	0.333333	143	0	20	102	21	0	0	0	0	0	0	0	0	novel	cdhitCluster
chr13	119146684	119146890	mmu-retrogene-35-1	102	+	44	37	206	AAAAAAAAGAAAAAGAAAAAGAAAAGGAGAAGAGAAGAAGAGAAGAGAAGAGAAAAGAAAAAGAAAAAGAGAAAAAGAAAGAGAAAGCGAAAGAGAAAGAGAAAAAGAAAAAGAAAAAGAAAAAGAAAAAGAAAAAGAAAAAGAAAAAGAAAAAGAGGAAAAGAAAGCGAAAGAGAAAGAGAAAAAGAAAAAGAAAAAGAAAATAG	AAA-A-AAA-AGAAAAAGAAAAAGAAAAGGAGAAGAG	|||-|-|||-||||||||||||||||||.||.||.||	AAAGAGAAAGAGAAAAAGAAAAAGAAAAAGAAAATAG	108	156	49	58	AAAAAGAAAAAGAAAAAGAAAAAGAAAAAGAAAAAGAAAAAGAAAAAGA	-0.301242	rmsk1314773|A-rich|A-rich-Low_complexity|A-rich-Low_complexity|Low_complexity|exon-1	repeatMask-Low_complexity	166	0.81	1	0	-40	5_squirrel	5_squirrel	1	1	1	1	102	0	0	0	0	102	0	0	0	0	0	0	13	novel	cdhitCluster
chr7	59433610	59435531	mmu-retrogene-36-1	102	+	95	50	1921	GGGCCTCCCCTGTCAAGGGAAAGGAAGAGTCCCATAAGGCTCTGGAGGCCTGTGTTGTCCTCCTGAAGCTATTTCCAATGGAATTGTAAGCATCAAAGTATGAGGTGCCAATATTCAAAAAATGTCATCCTCCTCTCTCAATGAGAAGTAGGTCAAAATTATGAAAAAACAATTGTCGGGAGTTGAACCCATTCCTTAAAATGTTACAAACCAGGGGATGTACTTCGGAAAACATAGCCTCTATCAAGCTXXXXXXCCATGAAGGAAATTTGGAATGTGGTGGGCACCAAGGTAAAAATGAATATCTCACCCTTTCCACATGGGTAAATTGTCTCTGGGGTGAGATCTTTGGAATATCTGCTAGAGGGATTGCCCTTTATGAACCCATCCTGGGGAGGA…	GGGCCTCCCCTGTCAAGGGAAAGGAAGAGTCCCATAAGGCTCTGGAGGCC	||||||||||||||||||||||||||||||||||||||||.|||||||||	GGGCCTCCCCTGTCAAGGGAAAGGAAGAGTCCCATAAGGCCCTGGAGGCC	1853	1858	6	7	AAGAAA	-0.248845	ENSMUST00000177886.1|Gm23471-201|ENSMUSG00000094059.1|Gm23471|snoRNA|exon-1	antisenseAnno_snoRNA	79	0.04	1	-666	-1176	1_rat	1_rat	1	1	1	1	102	102	0	0	0	0	0	0	0	0	0	0	13	novel	cdhitCluster
chr8	24446083	24446244	mmu-retrogene-37-1	102	-	18	19	161	GAGAGGCAGAGTGATGTGAATCTCTGTATTCAAGGCCAGCCTGGTCTACAGAGTGAATTCCAGGACAGCCAGGACTACACAGAGAAACCCTGTCTCAAAAAAAAAAAAAAAAAAAAAAAAAAAAAAAAAAAAAAAAAAGGAAAGAGAGACAGAGAGAGAGA	GAGAGGCAGAGTGATGTGA	|||||.|||||.||-|.||	GAGAGACAGAGAGA-GAGA	97	143	47	84	AAAAAAAAAAAAAAAAAAAAAAAAAAAAAAAAAAAAAAAAAAGGAAA	-0.0627661	rmsk4219176|B1_Mur4|B1_Mur4-SINE|B1_Mur4-Alu|Alu|exon-1	repeatMask-Alu	108	0.67	0.89	14	-53	2_chinese_hamster	2_chinese_hamster	1	1	1	1	102	0	102	0	0	0	0	0	0	0	0	0	0	novel	cdhitCluster
chr3	8979136	8979335	mmu-retrogene-1-32	102	+	20	10	199	GTCACGTAGGCCGGGTGTGGTGGCGCACGCCTTTAATCCCAGCACTCGGGAGGCAGAGGCAGGCAGATTTCTGAGTTCAAGGCCAGTCTGGTCTACAAAGTGAGTTCCAGGACAGCCAGGGCTAAACAGAGAAACCCTGACTCAAAAAAAAAAAAAAAAAAAAAAAAAAAAAAAAAAAAGAAAAGAAAAGTCACGTAGG	GTCACGTAGG	||||||||||	GTCACGTAGG	144	189	46	82	AAAAAAAAAAAAAAAAAAAAAAAAAAAAAAAAAAAAGAAAAGAAAA	0.0663888	rmsk2728223|B1_Mm|B1_Mm-SINE|B1_Mm-Alu|Alu|exon-1	repeatMask-Alu	146	0.73	1	-9	-44	2_chinese_hamster	2_chinese_hamster,1_rat	2	2	1	0.5	163	61	102	0	0	0	0	0	0	0	0	0	0	novel	cdhitCluster
chr16	63241099	63241260	mmu-retrogene-38	102	-	91	48	161	CCAACGTCTCTAAAAACATATTACTGACAAGACAGAGTTTAATAAATGAGTAATAAAAAACTAACTGATGTGAATAAAAAATTAGCCAGAAAATAATTACACAAAAAGATTTGCCAACGTCTCTAAAAACATATTACTGATAAGACAGAGTTTAATAAATG	CCAACGTCTCTAAAAACATATTACTGACAAGACAGAGTTTAATAAATG	|||||||||||||||||||||||||||.||||||||||||||||||||	CCAACGTCTCTAAAAACATATTACTGATAAGACAGAGTTTAATAAATG	90	107	18	11	AAAATAATTACACAAAAA	-0.0737847	intergenic	intergenic	0	0	0	0	0	1_rat	1_rat	1	1	1	1	102	102	0	0	0	0	0	0	0	0	0	0	6	novel	NA
chr2	66657443	66657667	mmu-retrogene-1-33	102	-	25	15	224	CAGAGATGGTCTGAGCCAGGCAGTGGTGGGGCACACCTTTAATCCCAGCATTTGAGAGGCAGAGGCAGGCAGATTTCTGAGTTCAAGGCCAGCCTGGTCTACAGAATGAGTTCAAGGACAGCCAGGGCTACACAGAGAAACCCTGTCTCAAAAAAAAAAAACAAAAACAAAAAAAAAAAAAAACAAAAACAAAAACAAAAACAAAAACCCAAAGATGGTCTGAG	CAGAGATGGTCTGAG	||.||||||||||||	CAAAGATGGTCTGAG	151	201	51	77	AAAAAAAAAAACAAAAACAAAAAAAAAAAAAAACAAAAACAAAAACAAAAA	0.175102	rmsk2490181|B1_Mus1|B1_Mus1-SINE|B1_Mus1-Alu|Alu|exon-1	repeatMask-Alu	148	0.66	1	-13	-63	1_rat	1_rat	1	1	1	1	102	102	0	0	0	0	0	0	0	0	0	0	8	novel	cdhitCluster
chr2	106778253	106778381	mmu-retrogene-39-1	101	+	92	46	128	TCAGAGACACTTCAAGGCTGATTCTTTGTTCTTGGCTACACACCCACATAAGGGCATCCACCCAGAAGGCTCTAGAAAGAAATCAGAGACACTTCAAGGCTGATTCTTTGTTCTTGGCTACACACCCA	TCAGAGACACTTCAAGGCTGATTCTTTGTTCTTGGCTACACACCCA	||||||||||||||||||||||||||||||||||||||||||||||	TCAGAGACACTTCAAGGCTGATTCTTTGTTCTTGGCTACACACCCA	76	82	7	9	AAAGAAA	0.0724484	ENSMUST00000124461.7|Mpped2-203|ENSMUSG00000016386.15|Mpped2|protein_coding|intron-4	intron	128	1	0.01	3583	5251	1_rat	1_rat	1	4	1	1	404	101	0	0	0	0	0	0	0	0	0	0	0	novel	cdhitCluster
chr12	75729800	75730000	mmu-retrogene-1-34	101	+	14	7	200	TTAAATTAGCCGGGCGTGGTGGCGCACGCCTTTGATCCCAGCACTCGGGAGGCAGAGGCAGGCGGATTTCTGAGTTCAAGGCCAGCCTGGTCTACAAAATGAGTTCCAGGACAGCCAGGGCTATAAAGAGAAACCCTGTCTCAAAAAACCAAAAAAAAAAAAAAAAAAAAAAAAAAAAAAAAAAAAAAAAGAATTAAATT	TTAAATT	|||||||	TTAAATT	143	193	51	87	AAAAAACCAAAAAAAAAAAAAAAAAAAAAAAAAAAAAAAAAAAAAAAAGAA	0	rmsk1011172|B1_Mm|B1_Mm-SINE|B1_Mm-Alu|Alu|exon-1	repeatMask-Alu	147	0.73	1	-7	-46	2_chinese_hamster	2_chinese_hamster	1	1	1	1	101	0	101	0	0	0	0	0	0	0	0	0	0	novel	cdhitCluster
chr17	3070115	3070572	mmu-retrogene-40	101	+	51	43	457	GACATTTACCACTACACCTAGACTGTTGACATAAAGCACTACACCTAACTATAGACATGTCCGAGTACTCCTAGACTATAGAAATGAAGCACCACACCTAGGTTATAGACATGTCCCACTATACCTAGATTATACAAATGTCCCACTACACCTAGAGTATAGACATCTCCCACTTCACCTAAACTATTGACATGAACCATTACAAATACAGTCTAGACATGTTCCACTACACCTTGACTATAGACATGTCCACTAAGCTGGGCATGGTGGTGCACGCCTTTAATCCCAGCACTCGGGAGGCAGAGGCAGGTGGATTTCTGAGTTCAAGGCCAGCCTGGTCTACAAAGTGAGCTCCAGGACAGCCAGGGCTACACAGAGAAACCCTGTCTCAAAAAAAAA…	GACATTTACCACTACACCTAGACTGTTGACATAAAGCACTACA	|||||.|-||||||.|||||||||||||||||....|||||||	GACATGT-CCACTAAACCTAGACTGTTGACATGCCCCACTACA	391	415	25	50	AAAAAAAAAAAAAAAAAAAAAAAAA	0.343713	rmsk1910825|B1_Mus2|B1_Mus2-SINE|B1_Mus2-Alu|Alu|exon-1	repeatMask-Alu	147	0.32	1	-255	-55	2_chinese_hamster	2_chinese_hamster	1	1	1	1	101	0	101	0	0	0	0	0	0	0	0	0	0	novel	NA
chr6	38376724	38377251	mmu-retrogene-41-1	101	+	23	14	527	CTCTAACATTCGCCTTTCTCACTCCCCGGCCATCTTGGCGGCTGGTGTTGGTTGGGGGTTGTCCCGCACCTAAGGCAGGAAGATGGTGGCCGCAAAGAAGACGAAAAAGTCTCTGGAGTCAATCAACTCTAGGCTCCAACTTGTTATGAAAAGTGGGAAGTACGTGCTGGGCTACAAACAGACTCTGAAGATGATCAGACAAGGCAAAGCGAAGTTGGTTATCCTTGCCAACAACTGTCCAGCTTTGAGGXXXXXXTTGGCTAAAACTGGGGTCCATCACTACAGTGGCAATAATATTGAACTGGGCACAGCGTGTGGAAAATACTACAGAGTATGCACACTGGCTATCATTGACCCAGGTGATTCTGATATTATTAGAAGCATGCCAGAACAGACTGG…	CTCTAACATTCGCC	|||||||||||.||	CTCTAACATTCTCC	470	513	44	78	AAAAAAAAAAAAAACAAAAAAAAAAAAAAAAAAAAAAAACAAAA	2.13667	ENSMUST00000119767.1|Rpl30-ps1-201|ENSMUSG00000057696.4|Rpl30-ps1|processed_pseudogene|exon-1	pseudogene	348	0.66	1	-82	-97	4_guinea_pig	7_cow,10_opossum,2_chinese_hamster,11_human,9_cat,4_guinea_pig,5_squirrel,8_dog,3_naked_mole_rat	9	12	5	0.555556	722	0	27	25	101	101	0	101	101	101	19	90	0	novel	cdhitCluster
chr17	91032400	91032541	mmu-retrogene-42	101	-	90	45	141	GACAGGAAGAAGAGACAAGCATGATAATAATTTTTCTATATGATCACTATTGGATGTTTTCAGGTATAGAGAGAGGAAGATCAGAGGGAACAAAAAGACAGGAAGAAGAGACAAGCATGATAATAATTTTTCTATATGATC	GACAGGAAGAAGAGACAAGCATGATAATAATTTTTCTATATGATC	|||||||||||||||||||||||||||||||||||||||||||||	GACAGGAAGAAGAGACAAGCATGATAATAATTTTTCTATATGATC	89	96	8	11	AACAAAAA	-0.0471631	ENSMUST00000072671.13|Nrxn1-202|ENSMUSG00000024109.18|Nrxn1|protein_coding|intron-1	intron	141	1	0	55413	36922	1_rat	1_rat	1	5	1	1	470	101	0	0	0	0	0	0	0	0	0	0	0	novel	NA
chr16	14245123	14245327	mmu-retrogene-1-35	101	-	15	10	204	GTCCATCTGAAGCCGGGCGTGATGGCGCATGCCTTTAATCCCAGCACTCGGGAGGCAGAGGCAGGCAGATTTCTGAGTTCGAGGCCAGCCTGGCCTACAAAGTGAGTTCCAGGACAGCCAGAGCTATATAGAGAAACCCTGTCTCGAAAAACCAAAAAAAAAAAAAAAAAAAAAAAAAAAAAAAAAAAAAAAAAGTCTATCTGA	GTCCATCTGA	|||.||||||	GTCTATCTGA	147	194	48	86	AAAAACCAAAAAAAAAAAAAAAAAAAAAAAAAAAAAAAAAAAAAAAAA	0.075698	rmsk1754681|B1_Mm|B1_Mm-SINE|B1_Mm-Alu|Alu|exon-1	repeatMask-Alu	147	0.72	1	-10	-47	1_rat	2_chinese_hamster,11_human,1_rat,4_guinea_pig	4	4	2	0.5	226	101	10	0	101	0	0	0	0	0	0	14	0	novel	cdhitCluster
chr15	79939743	79939848	mmu-retrogene-1-36	101	-	9	7	105	AGTGAGCTCCAGGACAGCCAGGGCTATACAGAGAAACCCTGTCTCGAAAAACCAAAAAAAAAAAAAAAAAAAAAAAAAAAAAAAAAAAAAAAAAAAAAGAGTGAG	#NAME?	-||||||	GAGTGAG	48	98	51	92	AAAACCAAAAAAAAAAAAAAAAAAAAAAAAAAAAAAAAAAAAAAAAAAAAA	0	rmsk1677035|B1_Mm|B1_Mm-SINE|B1_Mm-Alu|Alu|exon-1	repeatMask-Alu	57	0.54	0.39	90	-48	2_chinese_hamster	2_chinese_hamster	1	1	1	1	101	0	101	0	0	0	0	0	0	0	0	0	0	novel	cdhitCluster
chr1	135310185	135310765	mmu-retrogene-43-1	100	+	13	9	580	CCAGCACTTCAGTCACTCACAGTAACCTATCTTAAGTCTGTTCCAAGATGAGCACTATAAAAAGCAAATAAACAGAAATAAAGCAGAAGGAACTGTAATCAACAATATTGATTCAGCTTCTAGAAATCAGTGGATGATCTTTTAAAAGTCTAATGTCAGCCAGACGTGGTGGTGCACGCCTTTAATCCCAGCACTTGGGAGGAAGAGGCAGGTGGATTTCTGAGTTCAAGGCCAGCCTGGTCTACAAAGTXXXXXXCTTAAGTTTTGCATTAGATCCATTTAACACACTTGAATAAGCCGGGTGTGGTGGTGCACGCCTTTAATCCCAGCACTTGGGAGGCAAAGGCAGGCGGATTTCTGAGTTCGAGGCCAGCCTGGTGTACAGAGTGAGTTCCAGGA…	CCAGCACTT	|||-|||||	CCA-CACTT	514	564	51	87	AAAAAAAAAAAAAAAAAAAAAAAAAAAAAAACAAAAACAAAAAACAAAAAA	0.148824	rmsk250070|B1_Mus2|B1_Mus2-SINE|B1_Mus2-Alu|Alu|exon-1	repeatMask-Alu	147	0.25	1	-157	-276	11_human	11_human	1	1	1	1	100	0	0	0	0	0	0	0	0	0	0	100	8	novel	cdhitCluster
chr13	107405685	107405897	mmu-retrogene-1-37	100	+	23	14	212	AAAGAAAATCATGCCAGGTGGTGGTGGTGCACACCTTTAATCCCAGCACTCGGGAGGCAGAGGCAGGCGGATTTCTGAGTTCGTGGCCAGCCTGGTCTACAAAGTGAGTTCCAGGACTGCCAGGGCTACACAGAGAAACCCTGTCTCAAAAAAAAAAAAAAAAAAAGAAAAAAGAAAAACAAAAAAGAAAAGAAAAAAGAAAAAAATCATGC	AAAGAAAATCATGC	|||-||||||||||	AAA-AAAATCATGC	148	198	51	77	AAAAAAAAAAAAAAAAAAAGAAAAAAGAAAAACAAAAAAGAAAAGAAAAAA	0.0431569	rmsk1292879|B1_Mur4|B1_Mur4-SINE|B1_Mur4-Alu|Alu|exon-1	repeatMask-Alu	147	0.69	1	-12	-53	2_chinese_hamster	2_chinese_hamster	1	1	1	1	100	0	100	0	0	0	0	0	0	0	0	0	1	novel	cdhitCluster
chr4	33277790	33277936	mmu-retrogene-44	100	-	18	9	146	GTATCTTGTGCAGCCACTGAGCCCCTGTGTTATCTTTTCAGAATGTAAAGAAAAACTTCTCTCTAATAAAGACTAGCCATTGCACTGGCTCCTCCCAAAAAAAAAAAAAAAAAAAAAAAAAAAAAAAAAAAAAAAAAGTATCTTGT	GTATCTTGT	|||||||||	GTATCTTGT	97	137	41	82	AAAAAAAAAAAAAAAAAAAAAAAAAAAAAAAAAAAAAAAAA	0.215635	ENSMUST00000137589.1|Pnrc1-202|ENSMUSG00000040128.9|Pnrc1|protein_coding|intron-1	intron	146	1	0	12058	31283	1_rat	9_cat,1_rat,5_squirrel	3	3	3	1	300	100	0	0	0	100	0	0	0	100	0	0	0	novel	NA
chr14	54484120	54484358	mmu-retrogene-45-1	100	-	28	14	238	AAGAGTTCTGTGGGGCTGAGTATGATGGTGCACACCTTTAATCCTAGCACTTGGGAGGCAGAGGCAGGTGGATTTCTGAGTTCGAGGCCAGCCTGGTCTACAAAGTGAGTTCCAGGACAGCCAAGGCTATACAGAGAAACCCTGTCTTGAAAAACCAAAAAAAAAAAAAAAAAAAAAAAGAAAAGAAAAAGAAAAAGAAAAAGAAAAAGAAAAAGAAAAAGAAAAAGAGTTCTGTGGG	AAGAGTTCTGTGGG	||||||||||||||	AAGAGTTCTGTGGG	164	214	51	72	AAAAAAAAAAAAAAAAGAAAAGAAAAAGAAAAAGAAAAAGAAAAAGAAAAA	-0.312621	rmsk1408319|B1_Mm|B1_Mm-SINE|B1_Mm-Alu|Alu|exon-1	repeatMask-Alu	146	0.61	1	-14	-78	2_chinese_hamster	2_chinese_hamster	1	1	1	1	100	0	100	0	0	0	0	0	0	0	0	0	10	novel	cdhitCluster
chr6	143141885	143142107	mmu-retrogene-1-38	100	+	30	15	222	AAAAAGAAACCTCCAGCCAGGCGTGGTGGCACACGCCTTTAATCCCAGCACTTGAGAGGCAGAGGCAGGTGGATTTCTGAGTTCCAAGGCCAGCCTGGTCTACAAAGTGAGTTCCAGGACAGCCAGGGCTATACAGAGAAACCCTGTCTCGGAAAAAAAAAAAAAAAAAAAAAAAAAAAAAAAAAACCAACAACAACAACAACAACAAAAAAGAAACCTCCA	AAAAAGAAACCTCCA	|||||||||||||||	AAAAAGAAACCTCCA	153	202	50	70	AAAAAAAAAAAAAAAAAAAAAAAAAAAAAAAAAACCAACAACAACAACAA	0.0383428	rmsk3886883|B1_Mm|B1_Mm-SINE|B1_Mm-Alu|Alu|exon-1	repeatMask-Alu	148	0.67	1	-14	-60	1_rat	1_rat	1	1	1	1	100	100	0	0	0	0	0	0	0	0	0	0	5	novel	cdhitCluster
chr8	9495739	9495873	mmu-retrogene-46	100	-	95	55	134	CATTGCAATGTTAGAGAGAATGATATGACATTACAGTGTTGCAGAGGATGACAACATTGCAGTGTTACAGGGGATAACAACATTGCAGTGTTAGAGAGAATGATATGAATTGCAGTGTTGCAGAGGATGACAAC	CATTGCAATGTTAGAGAGAATGATATGACATTACAGTGTTGCAGAGGATGACAAC	|||||||.||||||||||||||||||||-|||.||||||||||||||||||||||	CATTGCAGTGTTAGAGAGAATGATATGA-ATTGCAGTGTTGCAGAGGATGACAAC	76	80	5	5	AACAA	0.40985	ENSMUST00000207869.1|Fam155a-203|ENSMUSG00000079157.4|Fam155a|protein_coding|intron-3	intron	134	1	0	78335	65358	1_rat	1_rat	1	4	1	1	326	118	0	0	0	0	0	0	0	0	0	0	0	novel	NA
chrX	103245292	103245815	mmu-retrogene-47	100	+	31	18	523	CTTAAGTCTCTCAAGAAAACACATGCAAAAATTTAATCACCTTACAGCAAAACAAAAATAAAAGGAACTCAGACACATACACTAATACCTTTAACATCAAAATAACAGGAACTAACAATCACTAGTCATTAATGTTTCTCAACATCAATGGACTCAATTCACCAATAAAAAGACACAGGCTTGCAGACTGGATATGCAAACAGGATCCATCATTCTGCTGCATACAAGAAACACACCTCAGCAACAAAGTXXXXXXGTAAAAAGGTTTTCCAAGCAAACAGACCCAACAAACAAACTGGATTTAGCCATTCTAAAAATCAAATAAAATAAACTTTCAACCACAAATCTATCAAAAGAAATAGGCAAAGACACTTAATACTCATTAAAGGAAAAATCCAC…	CTTAAGTCTCTCAAGAAA	|||||||||||.||||||	CTTAAGTCTCTGAAGAAA	469	505	37	69	AAAAAAAAAAAAAAAAAAAAAAAAAAAAAAAAAAGAA	0	rmsk4861643|Lx|Lx-LINE|Lx-L1|L1|exon-1	repeatMask-L1	523	1	0.4	496	293	1_rat	1_rat	1	1	1	1	100	100	0	0	0	0	0	0	0	0	0	0	0	novel	NA
chr7	142940658	142940898	mmu-retrogene-45-2	100	-	33	29	240	TGATACATGATAGAAAATGATAGATGGTCGGGCATGGTGGTGCACGCCTTTTATACCAGCACTTGGGAGGCAGAGGAAGGCAGATTTCTGAGTTCGAGGCCAGCCTGGTCTACAAAGTGAGTTCCAGGACAGCCAGGGCTACACAGAGAAACCCTGTCTTAAAAAAACAAAAAACAAAAAAACAAAAAACAAAAACAAAAAAGAAAAGAAAATGATACGTGGATAGATAAATAGTAGATG	TGATACAT-GATAGA-AAAT-GATAGATG	||||||.|-||||||-||||-|-||||||	TGATACGTGGATAGATAAATAG-TAGATG	162	212	51	67	AAAAAACAAAAAACAAAAAAACAAAAAACAAAAACAAAAAAGAAAAGAAAA	0.066892	rmsk4178637|B1_Mus2|B1_Mus2-SINE|B1_Mus2-Alu|Alu|exon-1	repeatMask-Alu	146	0.61	1	-26	-68	1_rat	1_rat	1	1	1	1	100	100	0	0	0	0	0	0	0	0	0	0	0	novel	cdhitCluster
chr9	22092493	22092957	mmu-retrogene-48-1	100	+	28	14	464	TGCTTGCACCCACTTCAAGATGGCGTTGCTCGTGCCATTGAAGGAGAAGAAGCTCATGGGAGTCAGACTTGGAGAGCTTCTGAGCTGGATAATGATGCGGGATTTCACCCCCAGTGGCATTGCAGGAGCCTTTCGGAGAGGGTATGACCGGTATTACAAGTACATCAACGTTTGAAAGGCAGCATCTCAGGGATTAGCATGGTCCTGGCAGCCTACGTGGTTTTCAGCTACTGCATTTCTTACAAGGAACTCAAACATGAGCGGCGACGCAAATACCACTGAAGAGGGGTCACTGGAGGGCATTGCATGGCCGAGCATAACTGCCTGCCCCACTCCGACCTAGGAAGAATTCAACTGGCTGAACCTTCATACCCTGACTGAGAACTAGTGCCCAATAAA…	TGCTTGCACCCACT	||||||||||||||	TGCTTGCACCCACT	415	450	36	72	AAAAAAAAAAAAAAAAAAAAAAAAAAAAAAAAAAAA	0.249671	ENSMUST00000214545.1|Gm6581-201|ENSMUSG00000111446.1|Gm6581|processed_pseudogene|exon-1	pseudogene	260	0.56	1	-19	-185	4_guinea_pig	7_cow,10_opossum,2_chinese_hamster,11_human,9_cat,1_rat,4_guinea_pig,5_squirrel,8_dog,3_naked_mole_rat	10	10	3	0.3	836	96	65	23	100	90	0	92	100	86	84	100	0	novel	cdhitCluster
chr2	104858298	104858498	mmu-retrogene-1-39	100	-	18	9	200	GTGACCAGCAGCCCGGCATGGGGGCATACACCTTTAATCCCAGCACTCGAGAGGCAGAGGCAGGCCGATTTCTGAGTTCGAGGCCAGCCTGGTCTACAAAGTGAGTTCCAGGACAGCCAGAGCTATACAGAGAAACCCTGTCTAGAAAAACCAAAAAAAAAAAAAAAAAAAAAAAAAAAAAAAAAAAAAAAGTGACCAGC	GTGACCAGC	|||||||||	GTGACCAGC	146	191	46	82	AAAAACCAAAAAAAAAAAAAAAAAAAAAAAAAAAAAAAAAAAAAAA	0.27769	rmsk2562084|B1_Mm|B1_Mm-SINE|B1_Mm-Alu|Alu|exon-1	repeatMask-Alu	147	0.73	1	-9	-44	2_chinese_hamster	2_chinese_hamster	1	1	1	1	100	0	100	0	0	0	0	0	0	0	0	0	0	novel	cdhitCluster
chr4	22646196	22646301	mmu-retrogene-30-2	100	-	21	13	105	GGTGAGCTTACTTTTGGTATAGCATTGGAAATGTAAATGAGCTAAATACCTAAAAAAAAAAAAAAAAAAAAAAAAAAAAAAAAAAAAAGAAAAGGTGAGCTTATT	GGTGAGCTTACTT	||||||||||-||	GGTGAGCTTA-TT	52	93	42	79	AAAAAAAAAAAAAAAAAAAAAAAAAAAAAAAAAAAAAGAAAA	0.172929	rmsk3037341|L1Md_T|L1Md_T-LINE|L1Md_T-L1|L1|exon-1	repeatMask-L1	63	0.6	1	-9	-33	1_rat	1_rat	1	1	1	1	100	100	0	0	0	0	0	0	0	0	0	0	0	novel	cdhitCluster
chr5	131372088	131372370	mmu-retrogene-49	99	+	89	57	282	GTACACATTTATATACATATACATCACAGACACACTTTGTCAGTATATATTGCACATATATAAGTGCATGTTATGAATATACGTTTACAGAAATGTGTTGCAAGGTTATAGATTTTGCAAGTATATAAATATATAAATAACAGGATACATTTATATATATTGCAAATATGTCCTTTTAAAATTTACATTGTAAATATATATTTTGCAAACATACAATTTGAAAAAGTACATACATTTATATACATATACATCACAGACATACTTTATCAGTATATATTACAC	GTAC--ACATTTATATACATATACATCACAGACACACTTTGTCAGTATATATTGCAC	||||--||||||||||||||||||||||||||||.|||||.||||||||||||.|||	GTACATACATTTATATACATATACATCACAGACATACTTTATCAGTATATATTACAC	221	225	5	10	AAAAA	0.13987	rmsk3560925|(TA)n|(TA)n-Simple_repeat|(TA)n-Simple_repeat|Simple_repeat|exon-1	repeatMask-Simple_repeat	56	0.2	0.35	-226	105	2_chinese_hamster	2_chinese_hamster	1	1	1	1	99	0	99	0	0	0	0	0	0	0	0	0	0	novel	NA
chr7	3718374	3718768	mmu-retrogene-50-1	99	-	17	11	394	CATTTTTTATAACCGGGTATAGTGGCATACACCTTTAATCCCAGGACTTGGGAGGCAGAGGCAGGTGGATTTCTGAGTTACAGGCCAGCCTGGTCTACAGAGTGAGTTCCAGGACAGCCAGGGCTATACAGAGAAACCCTGTCCCGAAAAACCAAAAACAGAACAACCATACAAAAAAAAACAAAAACAGCTGGGCGTGGTGGCGCACGCCTTTAATCCCAGCACTTGGGAGGCAGAGGCAGGCGGATTTCTGAGTTCGAGGCCAGCCTGGTCTACAAAGTGAGTTCCAGGACAGCCAGGGCTACACAGAGAAACCCTGTCTCGAAAAACCAAAAAAAAACAAAAAAAAAAAAAAAACAAAAAAAAAAAACAAAAACAAAAAACATTTTTTTTA	CATTTTTTATA	||||||||.||	CATTTTTTTTA	333	383	51	82	AAAAAAAACAAAAAAAAAAAAAAAACAAAAAAAAAAAACAAAAACAAAAAA	0.0153871	rmsk3902291|B1_Mus2|B1_Mus2-SINE|B1_Mus2-Alu|Alu|exon-1	repeatMask-Alu	147	0.37	1	-188	-59	2_chinese_hamster	2_chinese_hamster	1	1	1	1	99	0	99	0	0	0	0	0	0	0	0	0	0	novel	cdhitCluster
chr6	140936705	140936920	mmu-retrogene-26-2	99	-	56	38	215	GAGAAACAGAAAGAGAGAAAGAAAGAAAGAAAGAAAGAAAGAAAGAGAGAGAGAGAGAGAGAGAGAGAGAGAAAGAAAGAAAGAAAGAAAGAAAGAAAGAAAGAAAGAAAGAAAGAAAGAAAGAAAGAGAAAAAGAAAGAAAGAAAGAAAGAAAGAAAGAAAGAAAGAAAGAAAGAAAGAAAGAAAGAAAGAAAGAAAGAAAGAAAGAAAGAAAG	GAGAA-ACAGAAAGAGAGAAAGAAAGAAAGAAAGAAAG	||-||-|.|||||||.||||||||||||||||||||||	GA-AAGAAAGAAAGAAAGAAAGAAAGAAAGAAAGAAAG	130	178	49	43	AAAAAGAAAGAAAGAAAGAAAGAAAGAAAGAAAGAAAGAAAGAAAGAAA	0	rmsk3882785|(TTTC)n|(TTTC)n-Simple_repeat|(TTTC)n-Simple_repeat|Simple_repeat|exon-1	antisenseAnno_repeatMask-Simple_repeat	215	1	0.72	40	43	1_rat	1_rat	1	1	1	1	99	99	0	0	0	0	0	0	0	0	0	0	0	novel	cdhitCluster
chr5	73365854	73366066	mmu-retrogene-1-40	99	+	24	12	212	GAAATTGCTGCCATCACCGGGCGGTGGTGGCGCACGCCTTTAATCCCAGCACTCGGGAGGCAGAGACAGGCGGATTTCTGAGTTCGAGACCAGCCTGGTCTACAAAGTGAGTTCCAGGACAGCCAAGACTATACAGAGAAACCCTGTCTCAAAAAACCAAAAAAAAAAAAAAAAAAAAAAAAAAAAAAGAAAGAAAGAAAGAAATTGCTGCC	GAAATTGCTGCC	||||||||||||	GAAATTGCTGCC	151	200	50	75	AAAAAACCAAAAAAAAAAAAAAAAAAAAAAAAAAAAAAGAAAGAAAGAAA	0.274091	rmsk3436846|B1_Mm|B1_Mm-SINE|B1_Mm-Alu|Alu|exon-1	repeatMask-Alu	146	0.69	1	-16	-50	1_rat	1_rat	1	1	1	1	99	99	0	0	0	0	0	0	0	0	0	0	0	novel	cdhitCluster
chr5	102349885	102351004	mmu-retrogene-51	99	-	24	47	1119	TTTTTGTTGACATTTTTTGTTTGTTGATATGTAATTATTGTTTTCTTTAAAACATCCTCTAAAATGTAGATAAACATATATAAGGAATAATAAAATGATATGTTTAGATTTCATGACAAGGAAATAGTAAAAAATTGATAGCATTATTTAAAAACTATTATTGCTCATATATAAAGATAGGCTTTGTTATAAATACTTTCAGGAAATCACATGGATTGTTTTATATACTCATTTTATATGTGTTAAATTTXXXXXXGCTGCTCTTTTGACCAGAAGAGGACTTGGTTTTCTTCTGTGTGTATAACTCATAGTTCATTCCTGGCTTTTCCATCCCTTGGTTCCTCTTAGCCTGTGGTGATGTCTAGATAGAGAGCTGTCAAAGAATGTTTTAAACAAACT…	TTTTTGTTGACATTT-TTTGTTTGTTG-ATAT-G-TAA-TTATTGTT	||.||.||-|-||||-|||-|||-||.-|.||-|-|||-|||||-||	TTATTCTT-A-ATTTCTTT-TTT-TTACAAATTGCTAAATTATT-TT	1018	1067	50	75	AAAAAAAAAAAAAAAAAAAAAAAAAAAAAAAAAAAAAAAAACCCTGAAAA	0.0251188	rmsk3490389|(T)n|(T)n-Simple_repeat|(T)n-Simple_repeat|Simple_repeat|exon-1	antisenseAnno_repeatMask-Simple_repeat	41	0.04	1	-1017	-61	1_rat	2_chinese_hamster,1_rat	2	2	2	1	198	99	99	0	0	0	0	0	0	0	0	0	10	novel	NA
chr11	13670448	13670694	mmu-retrogene-1-41	99	+	22	11	246	CTAAAAATATAGGGCTGGGCGTGGTGGCACACTCCTTTAATCCCAGCACTCGGGAGGCAGAGGCAGAGGCAGGTGGATTTCTGAGTTCGCGGCCAGCCTGGTCTACAGAGTGAGTTCCAGGACAGCCAGGGCTACACAGAGAAACCCTGTCTCAAAAAACAAAAAAAAACAAAAAAAAAACAAAAAACAAAAAACAAAAAACAAAAAACAAAAAAAAAAAACAAAAAAAAAAAAACTAAAAATATA	CTAAAAATATA	|||||||||||	CTAAAAATATA	185	235	51	77	AAACAAAAAACAAAAAACAAAAAACAAAAAAAAAAAACAAAAAAAAAAAAA	0.149342	rmsk634511|B1_Mus2|B1_Mus2-SINE|B1_Mus2-Alu|Alu|exon-1	repeatMask-Alu	151	0.61	1	-13	-82	1_rat	1_rat	1	1	1	1	99	99	0	0	0	0	0	0	0	0	0	0	0	novel	cdhitCluster
chr5	104969896	104971572	mmu-retrogene-52	99	-	54	32	1676	GTGTGTGTGTGTGTGTGTGTGTGAATGTGTGTATGTGAGTGTGTGTGTGAGGGTTATGTGTGTGAGTGTGTATGTGTGTATATGTAAGTGTGTATGAGCCTGTTTATGTCCCTTCCTGAGGCTCACTGCACACACAGTAAGGTCATAGGACATTGTATTCAGGGTTCATTCCCACCTGGTATCCCGAGCTAGTATCTCGCCAGCAAGAATTCACTCGGACAACCAGATTCTTCTACGGCAAAGCTTTATTXXXXXXCAGTGTAAGTGATGTCAATTCACAAAGTCTTAAGGAACTTGAAAAATGTACTAAGAAGGCAATTTGAACGTTCCACTTAGCACTCGGGAGGCAGAGGCAGGTGGATTTCTGAGTTCTACAAAGTGAGTTCCAGGACAGCCAGG…	GTGTGTGTGTGTGTGTGTGTGTGAATGTGTGT	|||||||||||||||||||||||--|||||||	GTGTGTGTGTGTGTGTGTGTGTG--TGTGTGT	1593	1632	40	45	AAAAAAACAAAAAAAAACAAACAAACAAAAAAAAAGGAAT	0.133153	rmsk3495200|B2_Mm2|B2_Mm2-SINE|B2_Mm2-B2|B2|exon-1	repeatMask-B2	181	0.11	1	-696	-799	2_chinese_hamster	2_chinese_hamster	1	1	1	1	99	0	99	0	0	0	0	0	0	0	0	0	14	novel	NA
chrX	79779518	79779768	mmu-retrogene-1-42	99	-	27	16	250	AAGAAGCAATTGGACAGCTGGGTGGTGGTGGCACATGCCTTTAATCCCAGCACTTGGGAGGCAGAGGCAGGCAGATTTCTGATTTCAAGGCCAGCCTGGTCTACAGAGTGAGTTCCAGGACAGCCAGAGCTATACAGAGAAACCCTGTCTCAAAAAAAAAAAAAAAAAAAAAAAAAAAAAAAAAAAACAAAACAAAACAAAAACAAAAACAAAAAAACAAAAGCATACAAACAAAAAAAGCAATTGGACA	AAGAAGCAATTGGACA	||.|||||||||||||	AAAAAGCAATTGGACA	172	222	51	72	AAAAAAAAAAAAAAAACAAAACAAAACAAAAACAAAAACAAAAAAACAAAA	0.192884	rmsk4815968|B1_Mus1|B1_Mus1-SINE|B1_Mus1-Alu|Alu|exon-1	repeatMask-Alu	148	0.59	1	-15	-87	11_human	11_human	1	1	1	1	99	0	0	0	0	0	0	0	0	0	0	99	12	novel	cdhitCluster
chr15	23699846	23700000	mmu-retrogene-53-1	99	+	37	26	154	AACAAAAAAAAAACAAAAACAAAAACAAAACAAAAAAAACCAAAACAAAACAAAAACAAAATACAACAACAACAACAAAAAAAAAAACCAAAAAACAAAAAACAAAAAACAAAAACAAAAACCTAACCAACAGAACAAATAAAACAAAAACAAA	AACA-AA-AAA-AAAACAAAAACAAA	||||-||-|||-||||||||||||||	AACAGAACAAATAAAACAAAAACAAA	71	121	51	62	AACAACAAAAAAAAAAACCAAAAAACAAAAAACAAAAAACAAAAACAAAAA	-0.110333	rmsk1576827|A-rich|A-rich-Low_complexity|A-rich-Low_complexity|Low_complexity|exon-1	repeatMask-Low_complexity	154	1	0.94	10	0	1_rat	1_rat	1	1	1	1	99	99	0	0	0	0	0	0	0	0	0	0	7	novel	cdhitCluster
chr17	6219597	6219730	mmu-retrogene-54	99	-	94	47	133	TGTTATGTCATGTAGAGAGGTTCTAGAGCTAGAGGCTCAGAACGCTCGTTACAGTCAGCTTGAACTGAAGTCTGGATCTAGAACAATGTTATGTCATGTAGAGAGGTTCTAGAGCTAGAGGCTCAGAACGCTC	TGTTATGTCATGTAGAGAGGTTCTAGAGCTAGAGGCTCAGAACGCTC	|||||||||||||||||||||||||||||||||||||||||||||||	TGTTATGTCATGTAGAGAGGTTCTAGAGCTAGAGGCTCAGAACGCTC	82	86	5	5	AACAA	-0.181664	ENSMUST00000149756.7|Tulp4-209|ENSMUSG00000034377.10|Tulp4|protein_coding|intron-9	antisenseAnno_intron	133	1	0.05	2573	85	1_rat	1_rat	1	1	1	1	99	99	0	0	0	0	0	0	0	0	0	0	0	novel	NA
chr5	134547156	134547370	mmu-retrogene-1-43	99	+	17	11	214	CAAAAACAAAAACAAAAGCTGGGCAGTGGTGGCGCACGCCTTTAATCCCAGCACTCGGGAGGCAGAGGCAGGCTGATTTCTGAGTTCAAGGCCAGCCTGGTCTACAAGGTGAGTTCCAGGACAGACAGGGCTACACAGAGAAACCCTGTCTCAAAAAACCAAAAAAAAAAAAAAAAAAAAAAAAAAAAAAAAAAACCAAAAAACAAAAACACAA	CAAAAACAAAA	||||||||.||	CAAAAACACAA	153	203	51	82	AAAAAACCAAAAAAAAAAAAAAAAAAAAAAAAAAAAAAAAAAACCAAAAAA	0.0487895	rmsk3570027|B1_Mus1|B1_Mus1-SINE|B1_Mus1-Alu|Alu|exon-1	repeatMask-Alu	148	0.69	1	-16	-50	2_chinese_hamster	2_chinese_hamster	1	1	1	1	99	0	99	0	0	0	0	0	0	0	0	0	0	novel	cdhitCluster
chr16	32330201	32330411	mmu-retrogene-1-44	99	+	26	13	210	GAAACTGGTCAAGCGAGCCGTGTAGTGGCGCACGCCTTTAATCCCAGCACCAGGGAGGCAGAGGCAGGCGGATTTCTGAGTTCGAGGCCACCCTGGTCTACAGAGTGAGTTCCAGGACAGCCAGGGCTACACAGAGAAACCCTATCTCAAAAAAAAAAAAAAAAAAAAAGAAAGAAAGAAAGAAAGAAAAAAAAAAAGAAACTGGTCAAG	GAAACTGGTCAAG	|||||||||||||	GAAACTGGTCAAG	149	197	49	73	AAAAAAAAAAAAAAAAAAAAAGAAAGAAAGAAAGAAAGAAAAAAAAAAA	0.0336956	rmsk1791061|B1_Mus2|B1_Mus2-SINE|B1_Mus2-Alu|Alu|exon-1	repeatMask-Alu	145	0.69	1	-15	-50	1_rat	1_rat	1	1	1	1	99	99	0	0	0	0	0	0	0	0	0	0	0	novel	cdhitCluster
chr4	51500753	51501014	mmu-retrogene-55-1	99	+	30	20	261	AAAAACTTGGTTTAAGCTGGGCAGTGGTGGCGCACGTCTTTAATCCCAGCACTCGGGAGGCAGAGGCAGGTGGATTTCTGATTTCGAGGCCAGTCTGGTCTACAGAGCGAGTTCCAGGACACACAGGGCTACACAGAGAAACTTTGTCTCAAAAAAAAAAAAAAAAAAAAAAAAAAAAAAAAAAAACCAAAAAAAAAAAAAACAAACAAAAAAAACAAAACAAACAAAAAAAAAACCAAAAAACAAACTTGGTTTAAGTCT	AA-AAACTTGGTTTAAG-CT	||-||||||||||||||-||	AACAAACTTGGTTTAAGTCT	189	235	47	69	AAAAAAAAAAAAAACAAACAAAAAAAACAAAACAAACAAAAAAAAAA	0.597879	rmsk3093422|B1_Mus1|B1_Mus1-SINE|B1_Mus1-Alu|Alu|exon-1	repeatMask-Alu	148	0.57	1	-14	-99	2_chinese_hamster	2_chinese_hamster	1	1	1	1	99	0	99	0	0	0	0	0	0	0	0	0	6	novel	cdhitCluster
chr4	34335492	34335698	mmu-retrogene-1-45	98	+	30	15	206	ACTGCAGTAGGCTCAGGCCGGGCGTGGTGGCGCACGCCTTTAATACCAGCACTTGGGAGGCAGAGGCAGGCCGATTTCTGAGTTCGAGGCCAGCCTGGTCTACAGAGTGAGTTCCAGGACATCCAGGGCTACCCAGAAAAACCCTGTCTCGAAAAACCAAAAAAAAAAAAAAAAAAAAAAAAAAAAAAAAGACTGCAGTAGGCTCA	ACTGCAGTAGGCTCA	|||||||||||||||	ACTGCAGTAGGCTCA	152	190	39	68	AAAAACCAAAAAAAAAAAAAAAAAAAAAAAAAAAAAAAA	0.125377	rmsk3057959|B1_Mus2|B1_Mus2-SINE|B1_Mus2-Alu|Alu|exon-1	repeatMask-Alu	146	0.71	1	-16	-44	2_chinese_hamster	2_chinese_hamster,1_rat	2	2	1	0.5	198	100	98	0	0	0	0	0	0	0	0	0	1	novel	cdhitCluster
chr13	24871552	24871785	mmu-retrogene-1-46	98	-	26	13	233	AAAAGACACTTAAGAGCCAGGTGGTGGTGGTGCACACCTTTAATTCCAGCACTTGGGAGGCAGAGGCAAGTGGATTTCTGAGTTCGAGGCCAGCCTGGTCTACAAAGTGAGTTCTAGGACAGCCAGGGCTATACAGGGAAACCCTGTCTCAAAAAAAAAAAAAAAAAAAAAAAAAAAAAAAAAAAAGAAGAAGAAGAAGAAAAAAGAAAGAAAAAAAAAAAAAAGACACTTAA	AAAAGACACTTAA	|||||||||||||	AAAAGACACTTAA	159	209	51	72	AAAAAAAAAAAAAAAAAAAAAAAAAAAAGAAGAAGAAGAAGAAAAAAGAAA	0.164536	rmsk1138391|B1_Mus1|B1_Mus1-SINE|B1_Mus1-Alu|Alu|exon-1	repeatMask-Alu	148	0.64	1	-14	-71	11_human	11_human,1_rat	2	2	1	0.5	181	83	0	0	0	0	0	0	0	0	0	98	11	novel	cdhitCluster
chr5	32786425	32786636	mmu-retrogene-1-47	98	+	22	11	211	AGAGAACCTAAACCGGGCTTGGTGGCACACCCCTCTAATCCCAGCACTCAGGAGGCAGAGGCAGGAGGATTTCTGAGTTCCAGGCCACCCTGGTCTACAAAGTGAGTTCCAGGACAGCCAGGGCTACACAGAGAAACCATGTCTCGAAAAACCAAAAAAAAAAAAAAAAAAAAAAAAAAAAAAAAAAAAGAGAGAGAGAGAGAGAACCTAA	AGAGAACCTAA	|||||||||||	AGAGAACCTAA	147	189	43	76	AAAAACCAAAAAAAAAAAAAAAAAAAAAAAAAAAAAAAAAAAA	0.0458349	rmsk3363495|B1_Mus2|B1_Mus2-SINE|B1_Mus2-Alu|Alu|exon-1	repeatMask-Alu	147	0.7	1	-10	-54	2_chinese_hamster	2_chinese_hamster	1	1	1	1	98	0	98	0	0	0	0	0	0	0	0	0	11	novel	cdhitCluster
chr16	87647122	87647336	mmu-retrogene-1-48	98	-	15	10	214	TAAGCGTAATTGAGCCGGGTGTGGTGGCGCACGCCTTTAATCCCAGCACTCGGGAGGCAGAGGTAGGCAGATTTCTGAGTTCGAGGCCAGCCTGGTCTACAAAGTGAGTTCCAAGACATCCAGGGCTACACAGAGAAACCCTGTCTTCAAAAACCAAAAACCAAAAAAAAAAAAAAAAAAAAAAAAAAAAAAAAAAAAAAAGAATAAGCATAAT	TAAGCGTAAT	|||||.||||	TAAGCATAAT	156	204	49	83	AAAAACCAAAAAAAAAAAAAAAAAAAAAAAAAAAAAAAAAAAAAAAGAA	0.129791	rmsk1889863|B1_Mus2|B1_Mus2-SINE|B1_Mus2-Alu|Alu|exon-1	repeatMask-Alu	147	0.69	1	-12	-55	2_chinese_hamster	2_chinese_hamster	1	1	1	1	98	0	98	0	0	0	0	0	0	0	0	0	0	novel	cdhitCluster
chr7	59467414	59469337	mmu-retrogene-56-1	98	-	82	51	1923	GGATTCTGTGATATCCAAAAAGGCTGTCCTCCCCAGGATGGGTTCACAAAGGGCAATCCCTCTAGCAGATATTCCAAAGATCTCACCCCAGAGACAATTTACCAATGTGGATAGGGTGAGATATTCATTTTTACCTTGGTACCCACCACATTCCAAATTTCCTTCATGGTATCATTTAGGGCACTTACTGAACCTCACTGCAGAATCATTGAGGAAAAAAAGCTCTACACATTAGGTTGATACAGGGTAAXXXXXXCTTTTTCATAATTTTGACCTACTTCTCATTGAGAGAGGAGCATGACATTTTTTGAATCTTAGGTTCTCATACTTTGATGCTTACAATTTTATGGCCAATAGCTACAGTAGGACAACACAGGCCTCCAGGGAATTATGGGACTC…	GGATTCTGTGATATCCAAAAAGGCTGTCCTCCCCAGGATGGGTTCACAAAG	|||||||.|||||||||||||||.|||||||||.||-||||||||||||||	GGATTCTATGATATCCAAAAAGGGTGTCCTCCCAAG-ATGGGTTCACAAAG	1866	1873	8	16	AAAAAAAA	-0.171609	ENSMUST00000177865.1|Gm26059-201|ENSMUSG00000094364.1|Gm26059|snoRNA|exon-1	snoRNA	79	0.04	1	-1096	-748	1_rat	9_cat,1_rat	2	2	1	0.5	111	98	0	0	0	0	0	0	0	13	0	0	0	novel	cdhitCluster
chr9	79506271	79507060	mmu-retrogene-30-3	98	+	20	10	789	GCACTGTTGAACATTCACAAAGAAACTCACACAATATGTATTCACTGATAAGTGGATATTAGCCCCAAACCTAGGATACCCAAGATATAAGATATAATTTGCTAAACACATGCAACTCAAGGAGAATGAAGACTGAAGTGTGGACACTATGCCCCTCCTTAGATTTGGGAACAAAACACCCATGGAAGGAGTTACAGAGACGGAGTTTGGAGCTGAGATGAAAGGATGGACCATGTAGAGACTGCCATAGXXXXXXAAGATGGCCTAGTCGGCCATCACTGGAAAGAGAGGCCCATTGGACTTGCAAACTTTATATGCCCCAGTACAGGGGAATACCAGGGCCAAAAAGGGGGAGTGGGTGGGCAGGGGAGTGGGGGTGGGTGGATATGGGGGACTTTT…	GCACTGTTGA	||||||||||	GCACTGTTGA	731	779	49	78	AAAAAAAAATAAAAAAAAAAAAAATAAATAAAAAAAAAAAAAAAAAGAA	0.075372	rmsk4582906|L1Md_A|L1Md_A-LINE|L1Md_A-L1|L1|exon-1	repeatMask-L1	729	0.92	1	-10	-50	1_rat	1_rat	1	1	1	1	98	98	0	0	0	0	0	0	0	0	0	0	0	novel	cdhitCluster
chr17	64338891	64339014	mmu-retrogene-1-49	98	-	16	8	123	GCCAGCCTAGTCTACAGAGTTCCAGGACAGCCAGGGCAACACAGAGAGAAACCCTGTCTCAAAAAAAAAAAAAAAAAAAAAAAAAGAAAAAGAAAAAGAAAAAGAAAAAAAAAATGCCAGCCT	GCCAGCCT	||||||||	GCCAGCCT	64	114	51	82	AAAAAAAAAAAAAAAAAAAAAAGAAAAAGAAAAAGAAAAAGAAAAAAAAAA	0.161162	rmsk2030967|B1_Mur4|B1_Mur4-SINE|B1_Mur4-Alu|Alu|exon-1	repeatMask-Alu	72	0.59	0.92	6	-51	1_rat	1_rat	1	1	1	1	98	98	0	0	0	0	0	0	0	0	0	0	1	novel	cdhitCluster
chr19	4818774	4818900	mmu-retrogene-57	98	-	93	49	126	CTTTTCTTTAACTCATTATCACACCCAGTATCATTAAGTTATGCGACCCCGTATGAGGTTTGACTCAGTCCAAGAAGCTTCTCTTTAACTCATTATCACACCCAGTATCATTAAGTTATGCGACCC	CTTTTCTTTAACTCATTATCACACCCAGTATCATTAAGTTATGCGACCC	|||.|||||||||||||||||||||||||||||||||||||||||||||	CTTCTCTTTAACTCATTATCACACCCAGTATCATTAAGTTATGCGACCC	72	76	5	5	AAGAA	0	intergenic	intergenic	0	0	0	0	0	2_chinese_hamster	2_chinese_hamster	1	1	1	1	98	0	98	0	0	0	0	0	0	0	0	0	1	novel	NA
chr7	64479719	64479910	mmu-retrogene-58-1	98	-	91	53	191	ATGTATATAATACAGACAGCAGTGACTGTAATACACAGTGAGTCTATGTAGATAGTACAGACAGCAGTGACTGTAATACACAGTTGCTGTCCATGTAGATAGTACAGACAGCAGTGACTGTAATAAACAGTTGAGTCCATGTAGATAGTACAGACAGCAGTGACTGTAATACACAGTTGAGTCTATGTAGA	ATGTATATAATACAGACAGCAGTGACTGTAATACACAGT-GAGTCTATGTAGA	|||||.|||.|||||||||||||||||||||||||||||-|||||||||||||	ATGTAGATAGTACAGACAGCAGTGACTGTAATACACAGTTGAGTCTATGTAGA	122	127	6	7	AATAAA	0.427567	intergenic	intergenic	0	0	0	0	0	1_rat	1_rat	1	1	1	1	98	98	0	0	0	0	0	0	0	0	0	0	11	novel	cdhitCluster
chr9	108643681	108643876	mmu-retrogene-1-50	98	+	21	13	195	CAAGTAAATGTGGCCAGGCGTGGTGGCGCACGCCTTTAACCCCAGAGCACTCGGGAGGCAGAGGCAGGCGGATTTCTGAGTTCGAGAGTGAGTTCCAGGACAGCCAGGGCTACACAGAAAAACCCTGTCTCAAAAAACCAAAAAAAAAAAAAAAAAAAAAAAAAAAACCAAAAAACAAAAAACCAAGTAAATGTG	#NAME?	-||||||||||||	CCAAGTAAATGTG	132	182	51	77	AAAAAACCAAAAAAAAAAAAAAAAAAAAAAAAAAAACCAAAAAACAAAAAA	0.0353018	rmsk4640330|B1_Mus2|B1_Mus2-SINE|B1_Mus2-Alu|Alu|exon-1	repeatMask-Alu	131	0.67	1	-12	-52	2_chinese_hamster	2_chinese_hamster	1	1	1	1	98	0	98	0	0	0	0	0	0	0	0	0	0	novel	cdhitCluster
chr12	85693976	85694177	mmu-retrogene-1-51	98	+	32	16	201	GACTTGGCAGCAAGCAGCCGGGCGTGGTGGAGCACGCCTTTAATCCCAGCACTCAGGAGGCAGAGGCAGGCAGATTTCTGAGTTCAAGGCCAGCCTGGTCTACAGAGTTCCAGGACAGCCAGGGCTATACAGAGAAACCCTGTCTTGAAAAACCAAAAAAAAAAAAAAAAAAAAAAAAAAAAAAAGACTTGGCAGCAAGCA	GACTTGGCAGCAAGCA	||||||||||||||||	GACTTGGCAGCAAGCA	148	185	38	66	AAAAACCAAAAAAAAAAAAAAAAAAAAAAAAAAAAAAA	0.0346699	rmsk1035070|B1_Mm|B1_Mm-SINE|B1_Mm-Alu|Alu|exon-1	repeatMask-Alu	143	0.71	1	-15	-43	2_chinese_hamster	2_chinese_hamster	1	1	1	1	98	0	98	0	0	0	0	0	0	0	0	0	0	novel	cdhitCluster
chr16	78749650	78750507	mmu-retrogene-59	98	-	11	13	857	AAATAATATGAAATGTTGCTAGTGGTCATAGCTTGGACAGTGCTTTCAGTTCCTTCCCTGTTATTCAAGGGTGAAATAAAAGCTCATACAAATTACAAAGTACAGAGGAACAACATTCAAAGCAAAGGGGAGGAATTGTTAGAATGCATTAAAGATGGAAAACTGACCGTATTAGTGAAGACGTTCAAGAATTGGGTTTACTATCTATGGGGTCTATCTATGGGGTCTAAAGGGAGAAAATTTTGGTTACXXXXXXGAGTTTACCACAGAAAAGGATGTAGAAAAAATTTAGCTGGGCAGTGGTGGCGCATGCCTTTAATCCCAGCACTTGGGAGGCAGAGGCAGGTGGATTTCTGAGTTCGAGGCCAGCCTGATCTACAAATTGAATTCCAGGACAGC…	AAATAATATGAAA	|||.||-|-||||	AAAGAA-A-GAAA	783	833	51	87	AAAAAAAAAAAAAAAAAAAAAAAAAAAAAAAAAAAAAAAGAAATAAAGAAA	0.0405757	rmsk1873870|B1_Mus1|B1_Mus1-SINE|B1_Mus1-Alu|Alu|exon-1	repeatMask-Alu	148	0.17	1	-641	-68	2_chinese_hamster	2_chinese_hamster,1_rat	2	2	1	0.5	201	103	98	0	0	0	0	0	0	0	0	0	13	novel	NA
chr13	93985996	93986214	mmu-retrogene-1-52	98	-	16	13	218	GCTTCCTCTTGCCAGGCGTGGTGGTGCACGCCTTTAATCCCAGCACTCGGGAGGCAGAGGCAGGCAGATTTCTGAGTTCCAGGACAGCCTGGTCTACAAAGTGAGTTCCAGGACAGCCAGGGCTATACAGAGAAACCCTGTCTCGAAAAACCAAAAACCAAAAACCAAAAAAAAAAAAAAAAAAAAAAAAAAAAAAAAAAAAAAAGCTTCCACTCTGC	GCTTCCTCT-TGC	||||||.||-|||	GCTTCCACTCTGC	160	205	46	82	AAAAACCAAAAAAAAAAAAAAAAAAAAAAAAAAAAAAAAAAAAAAA	-0.171913	rmsk1265832|B1_Mm|B1_Mm-SINE|B1_Mm-Alu|Alu|exon-1	repeatMask-Alu	146	0.67	1	-10	-62	1_rat	2_chinese_hamster,1_rat	2	2	2	1	196	98	98	0	0	0	0	0	0	0	0	0	0	novel	cdhitCluster
chr10	14370036	14370244	mmu-retrogene-1-53	98	-	11	8	208	TAACATAAGAATTGCCCGGGAGGTGGTGGCACACGCCTTTAATCCCAGCACTCAGGAGGCAGAGGCAGGTGGATTTTTGAGTTCGAGGCCAGCCTGGTCTACAGAGTTCCAGGACAGCCAGGGGTATACAGAGAAACCCTGTCTCAGAAAAAAAAAAAAAAAAAAAAAAAAAAAAAAAAAAAAAAAAGAAAGAAAGAAACCTAAATAA	TAACATAA	|||-||||	TAA-ATAA	149	199	51	87	AAAAAAAAAAAAAAAAAAAAAAAAAAAAAAAAAAAAAAAGAAAGAAAGAAA	0.0878571	rmsk386637|B1_Mm|B1_Mm-SINE|B1_Mm-Alu|Alu|exon-1	repeatMask-Alu	143	0.69	1	-15	-50	2_chinese_hamster	2_chinese_hamster	1	1	1	1	98	0	98	0	0	0	0	0	0	0	0	0	2	novel	cdhitCluster
chr8	22512304	22512512	mmu-retrogene-60	97	+	92	61	208	GGACACAGAGTCTGGGGAGAAGCAAGGCCTTAGAGTGGGACATAGAGCCTGGGGAGAAGCAAGGCCTTAGAGCGGGACACAGAGTCTGGGGAGAAGCAAGAACTTAGAGCGGGACACAGAGTCTGGGGAGAAGCAAGAACTTAGAGCGGGACACAGAGTCTGGGGAGAAGCAAGGACTTAGAGCGGGACATAGAGGCTCGGGGCAAGC	GGACACAGAGTCTGGGGAGAAGCAAGGCCTTAGAGTGGGACATAGAGCCT-GGGGAGAAGC	|||||||||||||||||||||||||||.|||||||.|||||||||||.||-||||-.||||	GGACACAGAGTCTGGGGAGAAGCAAGGACTTAGAGCGGGACATAGAGGCTCGGGG-CAAGC	135	139	5	5	AAGAA	0.0206565	ENSMUST00000210854.1|Slc20a2-205|ENSMUSG00000037656.9|Slc20a2|protein_coding|intron-2	intron	208	1	0.01	5650	22506	5_squirrel	5_squirrel	1	1	1	1	97	0	0	0	0	97	0	0	0	0	0	0	9	novel	NA
chr18	13936103	13936356	mmu-retrogene-61	97	-	84	42	253	CTTATTATCTCTGATATCTGATCTATAATCCAAAATTATTTCAATATTGTTATTGATAACCTTCTCTGTTTTGCCTAATCCTGAATACAGCTTCATGTATAACTAGAATGCAGCTTCTGTATTTCTAGGGGACCACTACATTTTTCCGACCAATGTGTAGTTACTAGATTCAAGAAAGTGAAAAATTGTTTAAAAACAAATTAATGCTCATCTTATTATCTCTGATATCTGATCTATAATCCAAAATTATTTC	CTTATTATCTCTGATATCTGATCTATAATCCAAAATTATTTC	||||||||||||||||||||||||||||||||||||||||||	CTTATTATCTCTGATATCTGATCTATAATCCAAAATTATTTC	192	200	9	13	AAAAACAAA	-0.0896935	ENSMUST00000025288.8|Zfp521-201|ENSMUSG00000024420.9|Zfp521|protein_coding|intron-3	intron	253	1	0	2605	88969	1_rat	1_rat	1	1	1	1	97	97	0	0	0	0	0	0	0	0	0	0	11	novel	NA
chr16	13042960	13043177	mmu-retrogene-1-54	97	-	17	11	217	GAAAATGCTTTTCGCCTGGCAGTGGTGGCACACGCCTTTAATCCCAGCACTTGGGAGGCAGAGGCAGGCAGATTTCTGAGTTCAAGACCAGCCTGGTCTACAAAGTGAGTTCCAGGACATCCAGGGCTATACAGAGAAACCCTGTCTTGAAAAACCAAAAAAAAAAAAAAAAAAAAAAAAAAAAAAAAGAAAGAAAGAAAGAAAAAGAAAATGCCTT	GAAAATGCTTT	||||||||.||	GAAAATGCCTT	157	206	50	80	AAAAAAAAAAAAAAAAAAAAAAAAAAAAAAAAGAAAGAAAGAAAGAAAAA	0.150833	rmsk1751666|B1_Mus1|B1_Mus1-SINE|B1_Mus1-Alu|Alu|exon-1	repeatMask-Alu	147	0.68	1	-13	-57	1_rat	1_rat	1	1	1	1	97	97	0	0	0	0	0	0	0	0	0	0	0	novel	cdhitCluster
chr12	73959384	73959578	mmu-retrogene-1-55	97	+	19	12	194	GTGAAATGAAGCCGGTGTGATGGTACATGCCTTTAATCCCAGCACTCGGGAGGCAGAGGCAGGTGGATTTCTGAGTTCGAGGCCAGCCTGGTCTACAAAGTGAGCTCCAGGACAGCCAGGGCTATAGAGAGAAACTCTGTCTCAAAAAAAAAAAAAAAAAAAAAAAAAAAAAAAAAAAAAAAGTGAAATGAGAG	GTGAAATGA-AG	|||||||||-||	GTGAAATGAGAG	144	182	39	78	AAAAAAAAAAAAAAAAAAAAAAAAAAAAAAAAAAAAAAA	0	rmsk1007637|B1_Mm|B1_Mm-SINE|B1_Mm-Alu|Alu|exon-1	repeatMask-Alu	146	0.75	1	-9	-39	1_rat	1_rat	1	1	1	1	97	97	0	0	0	0	0	0	0	0	0	0	0	novel	cdhitCluster
chr7	3263742	3263967	mmu-retrogene-1-56	97	-	30	15	225	GAAAGCTAACCTTCACCGGGCGGTAGTAGCACACACCTTTAATCCTAGCACTTGGGAGACAGAGGCAGGCAGATTTCTGAGTTCGAGGCCAGCCTGGTCTACAAAGTGAGCTCCAGGACAGTCCGGGTCTATGCAGAGAAACCCTGTTTCGAAAAAAACAAAAAAACAAAAAAACAAAAAACCAAAAAAACAAAAAAACAAAAAAAGAGAGAAAGCTAACCTTCA	GAAAGCTAACCTTCA	|||||||||||||||	GAAAGCTAACCTTCA	156	206	51	67	AAACAAAAAAACAAAAAAACAAAAAACCAAAAAAACAAAAAAACAAAAAAA	0.302757	rmsk3900807|B1_Mus1|B1_Mus1-SINE|B1_Mus1-Alu|Alu|exon-1	repeatMask-Alu	148	0.66	1	-15	-62	1_rat	1_rat	1	1	1	1	97	97	0	0	0	0	0	0	0	0	0	0	4	novel	cdhitCluster
chr4	24613098	24613255	mmu-retrogene-1-57	97	-	24	12	157	GACTTGTGGCCTCTGCAGATTTCTGAGTTCGAGGCCAGCCTGGTCTACAAAGTGAGTTCCAGGACAGCCAGGGCTATACAGAGAAACCCTGTCTCGAAAAACCAAAAAAAAAAAAAAAAAAAAAAAAAAAAAAACAACCAAAAAAGACTTGTGGCCT	GACTTGTGGCCT	||||||||||||	GACTTGTGGCCT	97	145	49	73	AAAAACCAAAAAAAAAAAAAAAAAAAAAAAAAAAAAAACAACCAAAAAA	0.0871692	ENSMUST00000108218.9|Klhl32-204|ENSMUSG00000040387.16|Klhl32|protein_coding|utr3-11	utr3	157	1	0.03	4129	545	5_squirrel	5_squirrel,3_naked_mole_rat	2	2	1	0.5	114	0	0	17	0	97	0	0	0	0	0	0	0	novel	cdhitCluster
chr14	62199249	62199465	mmu-retrogene-1-58	97	-	19	22	216	AGCAGAAGCCAGCCGGGCAGTGGTGGCACGTACATATCTTTAATCCCAGCACTTGGGAGGGAGAGGCAGGCAAATTTTTGAGTTCGAGGCCAGCCTGGTCTACAGAGTGAGTTCCAGGACAGCCAGGGCTACAGAGAGAAACCCTGTTCTGAAAAGCCAAAAAAAAAAAAAAAAAAAAAAAAAAAAAAAAAAAAAAAGAGCAGAAGCCCCTGCAGT	#NAME?	-||||||||||--||.|-||||	GAGCAGAAGCC--CCTG-CAGT	159	197	39	78	AAAAAAAAAAAAAAAAAAAAAAAAAAAAAAAAAAAAAAA	0.193478	rmsk1424958|B1_Mus1|B1_Mus1-SINE|B1_Mus1-Alu|Alu|exon-1	repeatMask-Alu	152	0.7	1	-10	-54	2_chinese_hamster	2_chinese_hamster,1_rat	2	2	1	0.5	192	95	97	0	0	0	0	0	0	0	0	0	0	novel	cdhitCluster
chr14	95278003	95279389	mmu-retrogene-30-4	97	-	20	10	1386	TCCTGGTTCATTGTTCAGTTCTGAGCCCCACCTGAGGAATACCGAATGGCAGAGAAGCACCTGAAAAAATGTTCAGCATCCTTAATCATCAGGGAAATGCAAATCAAAACAACCCTGAGATTCCACCTCACACCAGTCAGAATGTCTAAGATTAAAAATTCAGGTGACAGCAGATGCTGGCAAGGATGTGGAGAAAGAGGAACACTCCTCCATTGTTGGTGGGATTGCAGGCTTGTACAACCACTCTGGAXXXXXXACAAACTTTATATGCCCCAGAACAGGGGAACGCCAGGGCCAAAAAGGGGGAGTGGGCGGGTAGGGGAGTGGGGGTGGGTGGGTATGGGGGACTTTTGGTATAGCATTGGAAATGTAAATGAGCTAAATACCTAATAAAAAATG…	TCCTGGTTCA	||||||||||	TCCTGGTTCA	1336	1376	41	77	AAAAAAAAAAAAAAAAAAAAAAAAAAAAAAAAAAAAAACAA	0.021912	rmsk1487383|L1Md_T|L1Md_T-LINE|L1Md_T-L1|L1|exon-1	repeatMask-L1	1263	0.91	1	-26	-97	1_rat	1_rat	1	1	1	1	97	97	0	0	0	0	0	0	0	0	0	0	0	novel	cdhitCluster
chr9	99683851	99684026	mmu-retrogene-1-59	97	+	13	9	175	AATCCCAGCACTGGGGAGGCAGAGGCAGGCGGATTTCTGAGTTCGAGGCCAGCCTGGTCTACAGAGTAAGTTCCAGGACAGCCAGGGCTACACAGAGAAACCCTGTCTCGGGAAAAAACCAAAAAAAAAAAAAAAAAAAAAAAAAAAAAAAAAAAAAAAGCTAAGCAATTCCAGC	AATCCCAGC	|||.|||||	AATTCCAGC	113	159	47	84	AAAAAACCAAAAAAAAAAAAAAAAAAAAAAAAAAAAAAAAAAAAAAA	0	rmsk4620827|B1_Mus2|B1_Mus2-SINE|B1_Mus2-Alu|Alu|exon-1	repeatMask-Alu	123	0.7	0.83	26	-52	2_chinese_hamster	2_chinese_hamster	1	1	1	1	97	0	97	0	0	0	0	0	0	0	0	0	7	novel	cdhitCluster
chr14	35223911	35224049	mmu-retrogene-62	97	-	87	46	138	CAGATCCACCTGGTGTGCAAAACCAGATCCACCTGGTGTGCAAAGCTACATCCACCTGGTGTGCAAAGCCAGATCCACCTGGTGTGCAAAAACAGATCCACCTGGTGTGCAAAGCCAGATCCACCTGGTGTGCAAAGC	CAGATCCACCTGGTGTGCAAAACCAGATCCACCTGGTGTGCAAAGC	|||||||||||||||||||||.||||||||||||||||||||||||	CAGATCCACCTGGTGTGCAAAGCCAGATCCACCTGGTGTGCAAAGC	88	92	5	10	AAAAA	-0.0541031	ENSMUST00000043349.6|Grid1-201|ENSMUSG00000041078.7|Grid1|protein_coding|intron-4	antisenseAnno_intron	138	1	0	27644	196961	2_chinese_hamster	7_cow,2_chinese_hamster,1_rat	3	3	1	0.333333	270	98	97	0	0	0	0	75	0	0	0	0	0	novel	NA
chr9	30512929	30513809	mmu-retrogene-63	97	+	15	15	880	AAAGAGCCTCATGGCCAATGACACCAGTGCAGCTGGAGGGCCTGGAGGACCAGGGGGCCCAGGATTAGGAGGGAACTCCTTTAGTGGCAGATTTGGCAGCAGTCTTTGGGACTGTGGTCTTGGCAGAGGCCATAGCTGTGGTTGAGGCTGCAAGGCTCTTAGAAGTAAAGCCGAAAACAAGGACTGCATCTCTGTTACCAACCTGGACTGCCTGGCTAAGGACACAGAGATCAAGCCATTGAAGGAGATCXXXXXXTTTGCCAAGGCCACCTTTGATGCTGTCTCCAAGACCTACTTGATCCTTGACCTCTGGAAAGAAACTGTTTACCCAGTCTTCTTATCAGGAATTTACAAATCATTTTGTGAAAACCCATACGAGAGTCTCTGTTCAAGGACCCA…	AAAGAGC--CTCATG	|||||||--||.|||	AAAGAGCTGCTGATG	809	854	46	82	AAAAAAAAAAAAAAAAAAAAAAAAAAAAAAAAAAAAAGAAAAGAAA	1.84706	PGOMOU00000282021|PGOMOU00000282021|PGOMOU00000282021|PGOMOU00000282021|pseudogene|exon-1	pseudogene	799	0.91	1	-10	-71	5_squirrel	7_cow,10_opossum,11_human,9_cat,6_rabbit,5_squirrel,4_guinea_pig,8_dog,3_naked_mole_rat	9	15	5	0.555556	945	0	0	84	84	97	82	97	97	97	82	97	11	novel	NA
chr4	21880368	21880582	mmu-retrogene-1-60	97	+	20	10	214	GAAAATGACCAGGCCGGGCGTGGTGGCACACGCCTTTAATCCCAGCACTCAGGAGGCAGAGGCAGGCGGATTTCTGAGTTCGAGGCCAGCCTGGTCTACAGAGTGAGTTCCAAGACAGCCAGGGCTACACAGAGAAACCTTGTCTCGAAAAACAAAAACAAAAACAAAAAAAAAAACAAAAAAAAAAAAGAAAAAAAAAGAAAAGAAAATGACC	GAAAATGACC	||||||||||	GAAAATGACC	154	204	51	77	AAAAACAAAAACAAAAAAAAAAACAAAAAAAAAAAAGAAAAAAAAAGAAAA	0.0171636	rmsk3035990|B1_Mus2|B1_Mus2-SINE|B1_Mus2-Alu|Alu|exon-1	repeatMask-Alu	145	0.68	1	-12	-57	2_chinese_hamster	2_chinese_hamster,1_rat	2	2	1	0.5	196	99	97	0	0	0	0	0	0	0	0	0	0	novel	cdhitCluster
chr6	52677750	52677952	mmu-retrogene-1-61	97	-	16	8	202	CTGGCAAGATAGCCAGGTGTGGTAGCACATGCCTTTAATCCCAGCACTCAGGAGGCAGAGGTAGACGGATTTCTGAGTTCAAGGCCAGCCTGGTCTACAAAGTGAGTTCCAGGACAGCCAGGGCTATACAGAGAAGCCCTGTCTTGAAAAACCAAAAAAAAAAAAAAAAAAAAAAAAAAAAAAAAAAAAAAGAACTGGCAAG	CTGGCAAG	||||||||	CTGGCAAG	147	194	48	81	AAAAACCAAAAAAAAAAAAAAAAAAAAAAAAAAAAAAAAAAAAAAGAA	0.0195475	rmsk3709528|B1_Mm|B1_Mm-SINE|B1_Mm-Alu|Alu|exon-1	repeatMask-Alu	147	0.73	1	-10	-45	4_guinea_pig	1_rat,4_guinea_pig	2	2	1	0.5	189	92	0	0	97	0	0	0	0	0	0	0	0	novel	cdhitCluster
chrX	12648804	12649037	mmu-retrogene-1-62	97	-	20	10	233	TTCATGTTATGAACCAAAGTAAATAATAACTACATAGCCAGGCAGTGGTGGTGCATGCCTTTAATCCCAGCATTTGGGAGGCAGAAGCAGGCGGGGTTTCTGAGTTCGAGGCCAGCCTGGTCTACAGAGTGAGTTCCAGGACAGCCAGGGCTATACAGAGAAGCCCTGTCTCAAAAAAAAAAAAAAAAAAAACAAAAAACGAAAAAAAAAAAACAAAAACAAATTCATGTTAT	TTCATGTTAT	||||||||||	TTCATGTTAT	173	223	51	77	AAAAAAAAAAAAAAAAAAAACAAAAAACGAAAAAAAAAAAACAAAAACAAA	0.364314	rmsk4696921|B1_Mus1|B1_Mus1-SINE|B1_Mus1-Alu|Alu|exon-1	repeatMask-Alu	149	0.64	1	-35	-49	1_rat	1_rat	1	1	1	1	97	97	0	0	0	0	0	0	0	0	0	0	0	novel	cdhitCluster
chr8	94520945	94521181	mmu-retrogene-64	97	-	86	43	236	CTATCAGGCTGCCTCCTGTCTCCCATCTCCCAGAAGCAGGGTAGAGTCCCTTCAGGCTTTTCTCGGTAGGGCTGAGACTCACTTAAATTTCCTGAGTTCTGGAAGTTTTGGCAAGATGGCAGCTAAGCACTGGGTACCCACATCTCCGATCTGGTTGTGACTCAAGCTTGGGGAGAAAAGCAAAGATGAAAAACTATCAGGCTGCCTCCTGTCTCCCATCTCCCAGAAGCAGGGTA	CTATCAGGCTGCCTCCTGTCTCCCATCTCCCAGAAGCAGGGTA	|||||||||||||||||||||||||||||||||||||||||||	CTATCAGGCTGCCTCCTGTCTCCCATCTCCCAGAAGCAGGGTA	176	193	18	11	AAAAGCAAAGATGAAAAA	0.134828	ENSMUST00000211816.1|Nlrc5-207|ENSMUSG00000074151.13|Nlrc5|protein_coding|cds-43	antisenseAnno_cds	84	0.36	1	-82	-70	8_dog	7_cow,10_opossum,2_chinese_hamster,11_human,9_cat,1_rat,4_guinea_pig,5_squirrel,8_dog,3_naked_mole_rat	10	21	2	0.2	1196	116	113	115	89	26	0	26	97	85	11	97	0	novel	NA
chr3	63107837	63108215	mmu-retrogene-65	97	-	15	15	378	CATTTATTTTTTTTAAATAGCTTTCTCACAAGCACACAGATTTCTCATATGGCTCCATTCTTGAACCATGTTCTGGCATCTTGGTAGTACCATTCCCTCAGTACAAAATCCTGAACCATGTAACAGAAGAGAATGTGGGCTTAAAAGTACCATGTATGTAGCAGGGTGTGGTGGTGCACGCCTTTAATCCCAGAACTCGGGAGGCAGAGGCAGGTGGATTTCTGAGTTCAAGGCCAGCCTGGTGAACAAAGTGAGTTCCAGGACAGCCAGGGCTACACAGAGAAACCCTGTCTCGAAAAAAAAAAAAAAAAAAAAAAAAAAAAAAAAAAAAAAAGAAAACAACAACAAAAACCAAAAAAGTACCATGTATGTGTTTTT	CATTTATTT-TTTTT	|||.|||.|-|||||	CATGTATGTGTTTTT	301	351	51	82	AAAAAAAAAAAAAAAAAAAAAAAAAAAAAAAAAAGAAAACAACAACAAAAA	0	rmsk2822577|B1_Mus2|B1_Mus2-SINE|B1_Mus2-Alu|Alu|exon-1	repeatMask-Alu	147	0.39	1	-159	-72	1_rat	1_rat	1	1	1	1	97	97	0	0	0	0	0	0	0	0	0	0	12	novel	NA
chr12	36696410	36696626	mmu-retrogene-1-63	96	+	14	12	216	CACAATCCAGAGCCAGGTGTGGTGGCACACACCTTTAATATCCCAGCACTCGAGAGACAGGCAGGCAGATGTCTGAGTTCGAGGCCAGCCTGGTCTACAGAGTGAGTTCCAGGACAGCCAGGGCTATACAGAGAAACCCTATCTCAAAAAACCAAAAAAAAAAAAAGAAAAAAAAGAAAAAGAAAAAAAAAGAAAAAAAAAAAACCGCAATCCAGA	#NAME?	-|.|||||||||	CCGCAATCCAGA	154	204	51	82	AAAAAAAAAAAAAGAAAAAAAAGAAAAAGAAAAAAAAAGAAAAAAAAAAAA	0.0283647	rmsk938461|B1_Mus2|B1_Mus2-SINE|B1_Mus2-Alu|Alu|exon-1	repeatMask-Alu	147	0.68	1	-10	-59	1_rat	1_rat	1	1	1	1	96	96	0	0	0	0	0	0	0	0	0	0	0	novel	cdhitCluster
chr15	72522681	72522831	mmu-retrogene-66-1	96	-	91	48	150	GAAGATTCTACAGCTCCCATTTGCCATGTGAGCATAAGGAAGAACTCTGATCTCTAGACTAGTGCTCTGTGGGGTGGTATTCTGTTTATAATATAAGAAGTGGAAGATTCTACAGCTCCCACTTGCCATGTGAGCATAAGGAAGAACTCT	GAAGATTCTACAGCTCCCATTTGCCATGTGAGCATAAGGAAGAACTCT	|||||||||||||||||||.||||||||||||||||||||||||||||	GAAGATTCTACAGCTCCCACTTGCCATGTGAGCATAAGGAAGAACTCT	95	99	5	5	AAGAA	0.0868166	rmsk1662215|MER47B|MER47B-DNA|MER47B-TcMar-Tigger|TcMar-Tigger|exon-1	repeatMask-TcMar-Tigger	109	0.73	0.69	-41	48	2_chinese_hamster	2_chinese_hamster	1	1	1	1	96	0	96	0	0	0	0	0	0	0	0	0	3	novel	cdhitCluster
chr6	69081628	69084164	mmu-retrogene-67-1	96	-	86	43	2536	TTGTTTATTATAACTTTGTGTGTGTGTGTATGTGTATGTGTGTGTGTGTGTGTGTGTGTGTGTGTGTGTGTGTTTATGTCTGTGTGTAGTGTGTGTAGGCAAGGGTGGTAGGTTATAATTTCTGGAAGAACAAAAAGGAAATGGGAAAATTATGTGATTATAATTTTAAAAAATATTATGATACAACCCAACCCAATTCTTACATCTTTTTTCAGATCAAATGAATGATGAAATTTGACAGTAAGTTAGGXXXXXXAAAGATATAGCTCAGCTGTTAAGAACACTTGTTACACTTGCATAGAACCCAGGATGTTGTTTCAGCACACACCCATCTGTAGGCAGAATTTGGAGGGATATCACCTTCTTCTGGATGGCACATGCAGCAGCACACATGTGGTA…	TTGTTTATTATAACTTTGTGTGTGTGTGTATGTGTATGTGTGT	|||||||||||||||||||||||||||||||||||||||||||	TTGTTTATTATAACTTTGTGTGTGTGTGTATGTGTATGTGTGT	2489	2493	5	10	AAAAA	-0.0180631	rmsk3736935|L1Md_F2|L1Md_F2-LINE|L1Md_F2-L1|L1|exon-1	repeatMask-L1	600	0.24	1	-358	-1578	1_rat	1_rat	1	1	1	1	96	96	0	0	0	0	0	0	0	0	0	0	0	novel	cdhitCluster
chr13	77253848	77254063	mmu-retrogene-26-3	96	-	58	44	215	AGAAAGAAAGAAAGAAAGAAAGAAAGAAAGAAAGAAAGGAAGGAAGGAAGGAAGGAAGGAAGGAAGGAAGGAAGGAAGGAAGGAAGGAAGAAAGAAAGAAAGAAAGAAAGAAAGAAAGAAAGAAAGAAAGAAAGAAAGAAAGAAAGAAAGAAAGAAAGAGAGAGAGAGAGAGAGAAAGAAAGAAAGAGAAGGAAAGAGAGAGAAAGAAAAACAGG	AGAAAGAAAGAAAGA-AAG-AAAGA-A-AGAAAGAAAGAA-AGG	|||||||||||||||-|||-|||||-|-|||||||||-||-|||	AGAAAGAAAGAAAGAGAAGGAAAGAGAGAGAAAGAAA-AACAGG	111	159	49	38	AAAGAAAGAAAGAAAGAAAGAAAGAAAGAAAGAAAGAAAGAAAGAAAGA	-0.0052149	rmsk1238124|B3|B3-SINE|B3-B2|B2|exon-1	repeatMask-B2	2	0.01	0.01	-213	217	2_chinese_hamster	2_chinese_hamster	1	1	1	1	96	0	96	0	0	0	0	0	0	0	0	0	13	novel	cdhitCluster
chr9	85647334	85647553	mmu-retrogene-37-2	96	+	25	15	219	AAGAGTCCCTAACTTTGCCGGGCAGTGGTGGCACATGCCTTTAATCCCAGTACTCGGGAGGCAGAGGCAGGTGGATTTCTGAGTTCAAGGCCAGCCTAGTCTACAAAGTAAGTTTCAGGACAGCCAGGGCTATACAGAGAAACCCTGTCTCAGAAAAAAAAAAAAAAAAAAAAAAAAAAAAAAAGCAAACAAACAAACAAACCCAAGAGTTCCTAACTT	AAGAGTCCCTAACTT	||||||.||||||||	AAGAGTTCCTAACTT	154	201	48	71	AAAAAAAAAAAAAAAAAAAAAAAAAAAAAAAGCAAACAAACAAACAAA	-0.374372	rmsk4593914|B1_Mm|B1_Mm-SINE|B1_Mm-Alu|Alu|exon-1	repeatMask-Alu	148	0.68	1	-16	-55	2_chinese_hamster	2_chinese_hamster	1	1	1	1	96	0	96	0	0	0	0	0	0	0	0	0	3	novel	cdhitCluster
chr4	24619585	24619763	mmu-retrogene-1-64	96	+	29	17	178	CCTTCCATCTTGGAGGCAGGCGGATTTCTGAGTTCGAGGCCAGCCTGGTCTACAAAGTGAGTTCCAGGACAGCCAGGGCTGTACAGAAAAACCCTGTCTCGAAAAACCAAAAACAAAAAAACAAAAAAACAAAACAAAACAAAACAAAAAAAAAACAAAAACCTTCCATCTTGGAAGG	CCTTCCATCTTGG-AGG	|||||||||||||-|||	CCTTCCATCTTGGAAGG	111	161	51	67	AAACAAAAAAACAAAAAAACAAAACAAAACAAAACAAAAAAAAAACAAAAA	-0.0361159	rmsk3040461|B1_Mm|B1_Mm-SINE|B1_Mm-Alu|Alu|exon-1	repeatMask-Alu	100	0.56	1	-12	-66	1_rat	2_chinese_hamster,1_rat	2	3	1	0.5	139	96	29	0	0	0	0	0	0	0	0	0	0	novel	cdhitCluster
chr2	106777681	106777808	mmu-retrogene-39-2	96	+	87	46	127	TCAGAGACACTTCAAGGCTGATTCTTTGTTCTTGGCTACACACCCACATAAGGGCATCCACCCGGAAGGCTCTAGAAAGAAATCAGAGACACTTCAAGGCTGATTCTTTTTCTTGGCTACACACCCA	TCAGAGACACTTCAAGGCTGATTCTTTGTTCTTGGCTACACACCCA	|||||||||||||||||||||||||||-||||||||||||||||||	TCAGAGACACTTCAAGGCTGATTCTTT-TTCTTGGCTACACACCCA	76	82	7	9	AAAGAAA	0.0430602	ENSMUST00000124461.7|Mpped2-203|ENSMUSG00000016386.15|Mpped2|protein_coding|intron-4	intron	127	1	0.01	3011	5824	1_rat	1_rat	1	1	1	1	96	96	0	0	0	0	0	0	0	0	0	0	0	novel	cdhitCluster
chr18	65802838	65803068	mmu-retrogene-1-65	96	-	31	18	230	AAAAACACATTTTCCAGCCGAGCGTGGTGGCACACGCCTTTAATCCCAGCACTCGGGAGGCAGAGGCAGAGGCAAGGCGGATTTCTGAGTTTGAGGCCAGCCTGGTCTACAAAGTGAATTCCAGGACAGCCAGGGCTATACAGAGAAACCCTGTCTCAAAAACAAAACAAAACAAAAAAAACAAAAAAACAAAAAAACAAAAACAAAGAAACAAAAACCACATTTTCCAG	AAAAAC-ACATTTTCCAG	||||||-|||||||||||	AAAAACCACATTTTCCAG	158	207	50	65	AAAAACAAAACAAAACAAAAAAAACAAAAAAACAAAAAAACAAAAACAAA	0.0119484	rmsk2208558|B1_Mm|B1_Mm-SINE|B1_Mm-Alu|Alu|exon-1	repeatMask-Alu	152	0.66	1	-15	-63	1_rat	2_chinese_hamster,1_rat,5_squirrel	3	4	1	0.333333	190	96	70	0	0	10	0	0	0	0	0	0	5	novel	cdhitCluster
chr10	3500247	3500500	mmu-retrogene-1-66	96	+	20	15	253	GAGTGGAATCGGGGGCTGGTGAGATGGCTCAGCGGGTAAGAGCACCCGACTGCTCTTCCGAAGGTCAGGAGTTCAAATCCCAGCAACCACATGGTGGCTCACAACCATCCGTAACGAGATCTGACTCCCTCTTCTGGAGTGTCTGAAGACAGCTACAGTGTACTTACATATAATAAATAAATAAATCTTTAAAAAAAAAAAAATAAAATAAAAAAAATAAAAAAAATAAAAAAAAAAAGAGTGGAATCTTGGG	GAGTGGAATCGGGGG	||||||||||..|||	GAGTGGAATCTTGGG	191	238	48	76	AAAAAAAAAAAAATAAAATAAAAAAAATAAAAAAAATAAAAAAAAAAA	0.0953358	rmsk366680|B2_Mm1a|B2_Mm1a-SINE|B2_Mm1a-B2|B2|exon-1	repeatMask-B2	192	0.76	1	-11	-50	2_chinese_hamster	2_chinese_hamster,1_rat	2	2	1	0.5	131	35	96	0	0	0	0	0	0	0	0	0	0	novel	cdhitCluster
chr5	83334250	83334767	mmu-retrogene-68	96	-	83	59	517	GGGATTGGCTTACACTTTAGAAGTTTAGTCTCTCTGTCTCTGTCTCTGTCTCTATCTCTGTCTCTGTCTCTCTCTCTCTCTCTCCAACATATAAGAAACATACATGCCTTATAGACCACATGAATGCATATTAGACAGTACATATGTTGTTTGTGTTTATGGAATTGACTTCACGAATATATTGATCCTTAATTTTATCTGGTTTTTTCTGCAAATGGAGTATTTCATTTTGCATGGCCAAGTAAAATCTXXXXXXTTCTTTGCTGTTGTAATGATAAATTGTAACCTAGAGTAATTTCATTACTTGGTTATTGAGAATAGTGTCTCAATCAATGTAAGTATTCAGTTATCTCTGATCTTGACTTGTTGAAGTATCTATCTTAGCGTTTTATTGTGGTT…	GGGATTGGCTTACACTTTAGAAGTTTAGTCTCTCTGTCTCTGTCTCTGTCTCTATCTCT	||||.|||||||||.||||||.|||||||||||||.|||||.|||||.|||||.|||||	GGGACTGGCTTACATTTTAGAGGTTTAGTCTCTCTCTCTCTCTCTCTCTCTCTCTCTCT	441	449	9	13	AAAGAAAAA	-0.0148964	ENSMUST00000053543.10|Tecrl-201|ENSMUSG00000049537.10|Tecrl|protein_coding|intron-2	intron	517	1	0.02	3481	20922	1_rat	1_rat	1	1	1	1	96	96	0	0	0	0	0	0	0	0	0	0	9	novel	NA
chr11	3205656	3205874	mmu-retrogene-1-67	96	-	26	13	218	GAATGGATAATGAGCCGGGTGTGGTGGCGCACCCCTTTAATCCCAGCACTAGGGAGGCAGAGGCAGGCAGATTTCTGAGTTCGAGGCCAGCCTGGTCTACAAAGTGAGTTCCAGGACAGCCAGGGCTACACAGAGAAACCCTGTCTCGAAAAACCAAAAAAAAAAAAAACAAAAACAAAAACAAAAACAAAACAAAACAAAAAAAGAATGGATAATGA	GAATGGATAATGA	|||||||||||||	GAATGGATAATGA	156	205	50	70	AAAAAAAAAAAAAACAAAAACAAAAACAAAAACAAAACAAAACAAAAAAA	0.0866193	rmsk614015|B1_Mus2|B1_Mus2-SINE|B1_Mus2-Alu|Alu|exon-1	repeatMask-Alu	147	0.67	1	-12	-59	2_chinese_hamster	2_chinese_hamster	1	1	1	1	96	0	96	0	0	0	0	0	0	0	0	0	0	novel	cdhitCluster
chr6	52346640	52347013	mmu-retrogene-69-1	96	-	20	10	373	GTACAACATCCTTTTCCCATTCTCTTCGGTTCTCGTCGCTGTGCGGACGCCAGAGCCGAGCCAGCATCGCCATGCCTCGGAAAATTGAGGAGATCAAGGACTTTCTGCTGACAGCCCGGCAGAAGGATGCCAAGTCTGTCAAGATCAAGAAGAACAAGGATAATGTGAAGTTCAAGGTTCGCTGCAGCAGGTACCTTTACACCCTGGTTATCACAGACAAGGAAAAGGCAGAGAAGCTGAAGCAGTCCCTACCCCCGGGTTTGGCAGTGAAGGATCTGAAATGAACCAGCCCTCTGCGTGTGACTATTAAAAACCCTGAAAAGTCAAAAAAAAAAAAAAAAAAAAAAAAAAAAAAAAAAAAAAGTACAACATC	GTACAACATC	||||||||||	GTACAACATC	326	363	38	76	AAAAAAAAAAAAAAAAAAAAAAAAAAAAAAAAAAAAAA	1.44184	ENSMUST00000118230.1|Gm8129-201|ENSMUSG00000059159.6|Gm8129|processed_pseudogene|exon-1	pseudogene	213	0.57	1	-71	-89	6_rabbit	7_cow,10_opossum,2_chinese_hamster,11_human,6_rabbit,9_cat,4_guinea_pig,8_dog,3_naked_mole_rat	9	11	3	0.333333	638	0	34	87	20	0	96	96	87	14	36	96	0	novel	cdhitCluster
chr6	49288068	49288310	mmu-retrogene-1-68	96	-	18	9	242	GAAAGCAAGCTGAGGGCTGGTGAGATGGCTCAGTGGGTAAGAGCGCCCGACTGCTCTTCCGAAGGTCCAGAGTTCAAATCCCAGCAACCACATGGTGGCTCACAACCATCCGTAACAAGATCTGACTCCCCCTTCTGGTGTGTCTGAAGACAGCTACAGTGTACTTACATATAATAATAAATAAATCTTAAAAAAAAAAAAAAAAAAACAAAAAAAAAACAAAAAAAAAAAAAGAAAGCAAG	GAAAGCAAG	|||||||||	GAAAGCAAG	190	233	44	78	AAAAAAAAAAAAAAAAAAACAAAAAAAAAACAAAAAAAAAAAAA	0.0933488	rmsk3702743|B2_Mm1t|B2_Mm1t-SINE|B2_Mm1t-B2|B2|exon-1	repeatMask-B2	191	0.79	1	-13	-38	1_rat	1_rat	1	1	1	1	96	96	0	0	0	0	0	0	0	0	0	0	0	novel	cdhitCluster
chr9	70011787	70011998	mmu-retrogene-1-69	96	-	11	8	211	TAAAAGAACCAGAGCAGGGTGTAGTGGCGCACACCTTTAAGTTAATCCCAGCACTCGGGAGGCAGAGGCAGGTGGATTTCTGAGTTCGAGGCCAGCCTGGTCTACAGGGTGAGTTCCCGGACAGCCAGGACTACACAGAGAAACCCTGTCTCGAAAAACCAAAAAAAAAAAAAAAAAAAAAAAAAAAAAAAAAAAAAAATAAATAAAATAA	TAAAAGAA	|||||.||	TAAAATAA	154	203	50	85	AAAAACCAAAAAAAAAAAAAAAAAAAAAAAAAAAAAAAAAAAAAAATAAA	-0.117011	rmsk4562098|B1_Mus2|B1_Mus2-SINE|B1_Mus2-Alu|Alu|exon-1	repeatMask-Alu	152	0.72	1	-12	-47	2_chinese_hamster	2_chinese_hamster	1	1	1	1	96	0	96	0	0	0	0	0	0	0	0	0	0	novel	cdhitCluster
chr2	106777843	106777971	mmu-retrogene-39-3	96	+	87	46	128	TCAGAGACACTTCAAGGCTGATTCTTTGTTCTTGGCTACATACCCACATAAGGGCATCCACCCAGAAGGCTCTAGAAAGAAATCAGAGACACTTCAAGGCTGATTCTTTGTTCTTGGCTACACACCCA	TCAGAGACACTTCAAGGCTGATTCTTTGTTCTTGGCTACATACCCA	||||||||||||||||||||||||||||||||||||||||.|||||	TCAGAGACACTTCAAGGCTGATTCTTTGTTCTTGGCTACACACCCA	76	82	7	9	AAAGAAA	0.0417831	ENSMUST00000124461.7|Mpped2-203|ENSMUSG00000016386.15|Mpped2|protein_coding|intron-4	intron	128	1	0.01	3173	5661	1_rat	1_rat	1	1	1	1	96	96	0	0	0	0	0	0	0	0	0	0	0	novel	cdhitCluster
chrX	58185075	58185317	mmu-retrogene-70	96	-	39	27	242	AAAAACAAAAAGAAAAGAAAAGAAAAGAAAAGAAAAGAAAAGAAAAGAAAAGAAAAGAAAAGAAAAAAAGAGAAGAGAGGAGAGAAGAGGAGAGAAGAGAGAACAAAGGTAGGAAAGGTGAGTTCCAGGTCAACCAGGCCTACACAGAGAAACCCTGTCTTGAAAAACAAAAAGAAAAGAAAAGAAAAGAAAAGAAAAGAAAAGAAAAGAAAAGAAAAGAAAAGAAAAGAAAAGAAAAGAAA	AAA-AACA-AAAAGAAAAGAAAAGAAA	|||-||.|-||||||||||||||||||	AAAGAAAAGAAAAGAAAAGAAAAGAAA	163	213	51	57	AAAAACAAAAAGAAAAGAAAAGAAAAGAAAAGAAAAGAAAAGAAAAGAAAA	0.0574167	rmsk4777247|B1_Mus2|B1_Mus2-SINE|B1_Mus2-Alu|Alu|exon-1	repeatMask-Alu	71	0.29	1	-96	-75	8_dog	2_chinese_hamster,8_dog	2	2	1	0.5	130	0	34	0	0	0	0	0	96	0	0	0	2	novel	NA
chr18	45137899	45138145	mmu-retrogene-45-3	96	+	34	22	246	AAGAAAGTACGCCACAGCCATGTGTGGTGGTGCGCGCCTTTAATCCCAGCACTCTGGAGGCAGAGGCAGGTGGATTTCTGAGTTCGAGGCCAGCCTGGTCTACAGAGTGAGTTCCAGGACAGCCAGGGCTACCCAGAGAAACCCTGTCTCGGGGGAGAAAAAAAAAAAAAAAAAAAAAGAAAGAAAGAAAGAAAGAAAGAAAAAAAGGAAAAAAAAAAAAAAGAAAGAAAGTATGCCACAGTCATG	AAGAAAGTACGCCACAGCCATG	|||||||||.|||||||.||||	AAGAAAGTATGCCACAGTCATG	172	222	51	62	AAAAAAAGAAAGAAAGAAAGAAAGAAAGAAAAAAAGGAAAAAAAAAAAAAA	0.0715451	rmsk2169453|B1_Mus2|B1_Mus2-SINE|B1_Mus2-Alu|Alu|exon-1	repeatMask-Alu	153	0.62	1	-15	-78	1_rat	1_rat	1	1	1	1	96	96	0	0	0	0	0	0	0	0	0	0	2	novel	cdhitCluster
chr14	52071480	52072286	mmu-retrogene-71	96	+	14	7	806	TTTTTTTCTTTTGTAGGAACTTTTATTGGAGAGGGTTCATCAATCCTTTTTAGCTGCCGCTTTCCTCATGGCTGCCAGTCCGTTGCTCAGCTCCTCCGGCTTTCTCCTGGCGTGGGTGTGCGTGCCCACCCTTTGTTTTTAGAGACAGGGTTTCTCCGTGTAGCCTTGGCTGTCCTGGAACTCACTCTGTAGACCAGACTGGCCTCGAACTCAGAAATCTGCCTCCCAAGTGCTGGGATTAAATGTGTGTXXXXXXCTGTTTCCTATGTATTTCATATATAAAGGTGCAAGGTGTGTGTATATATATCTTAGCCCAGCAGTGGTGGCGCACGCCTTTAATCCCAGCACTCAGGAGGCAGAGGCAAGCGGATTTCTGAGTTCAAGGCCAGCCTGGTCTAG…	TTTTTTT	|||||||	TTTTTTT	754	799	46	82	AAAAAAAAAAAAAAAAAAAAAAAAAAAAAAAAAAATTAAAAAAAAA	0.948248	rmsk1403439|B1_Mus1|B1_Mus1-SINE|B1_Mus1-Alu|Alu|exon-1	repeatMask-Alu	146	0.18	1	-610	-50	3_naked_mole_rat	2_chinese_hamster,11_human,1_rat,4_guinea_pig,3_naked_mole_rat	5	6	2	0.4	404	96	13	96	88	0	0	0	0	0	0	96	0	novel	NA
chr3	82381477	82381714	mmu-retrogene-1-70	96	-	34	17	237	AAGAAAAATCATATGTTAGCTGGGCAGTGGTGGCGCACACCTTTAATCCCAGCACTTGGGAGGCAGAGGCAGGTGGATTTCTGAGTTCGAGGCCAGCCTGGTCTACAAAGTGAGTTCCAGGACAGCCAGGGCTACACAGAGAAACCCTGTCTCAAAAACAAAACAAAACAAAACAAAAAAACAAAACAAAACAAAAAAACAAAACAAAAAAAGAAAAGGAAAGAAAAATCATATGTT	AAGAAAAATCATATGTT	|||||||||||||||||	AAGAAAAATCATATGTT	167	217	51	62	AACAAAACAAAAAAACAAAACAAAACAAAAAAACAAAACAAAAAAAGAAAA	0.0259144	rmsk2856704|B1_Mus1|B1_Mus1-SINE|B1_Mus1-Alu|Alu|exon-1	repeatMask-Alu	137	0.58	1	-17	-83	1_rat	1_rat	1	1	1	1	96	96	0	0	0	0	0	0	0	0	0	0	3	novel	cdhitCluster
chr16	22758299	22758570	mmu-retrogene-1-71	95	+	14	7	271	TGACAGGGGCTGGTGAGATGGCTCAGTGGGTTAGAGCACCCTACTGCTCTTCCGAAGGTCCAGAGTTCAAATCCCAGCAACCACATGGTGGCTCACAACCATCTGTAACGAGATCTGACTCCCTCTTCTAGTGTGTCTGAAGACAGCTACAATGTACTTACATATAATAAATAAATAAATCTTAAAAAAAAAAAAAAAAAAAAAAAGAGGCTAATTAAAAAAAAAAAAAAAAAAAAAAAAAAAAAAAAAAAAAAAAGAAGAGAATGACAGG	TGACAGG	|||||||	TGACAGG	217	264	48	81	AAAAAAAAAAAAAAAAAAAAAAAAAAAAAAAAAAAAAAAAGAAGAGAA	0.160714	rmsk1772563|B2_Mm1t|B2_Mm1t-SINE|B2_Mm1t-B2|B2|exon-1	repeatMask-B2	193	0.71	1	-5	-73	1_rat	1_rat	1	1	1	1	95	95	0	0	0	0	0	0	0	0	0	0	0	novel	cdhitCluster
chr11	53313102	53313330	mmu-retrogene-1-72	95	-	20	10	228	GAGGAAGAAGGGCTGGCGAGGTGGCTCAGTGGGTAAGAGCACCCGACTGCTCTTCCAAAGGTCCAGAGTTCAAATCCCAGCAACCACATGGTGGCTTACAACCATCCGTAACAAGAACTGACTCCTTCTTCTGGTGTGTCTGAAGACAGCTACAGTGTACTTACATATAATAAATAAATCTAAAAAAAAAAAAAAAAAAAAAAAAAAAAAAAAAAAAAGAGGAAGAAG	GAGGAAGAAG	||||||||||	GAGGAAGAAG	169	218	50	75	AATAAATAAATCTAAAAAAAAAAAAAAAAAAAAAAAAAAAAAAAAAAAAA	0	rmsk709304|B2_Mm1t|B2_Mm1t-SINE|B2_Mm1t-B2|B2|exon-1	repeatMask-B2	186	0.82	1	-9	-33	1_rat	1_rat	1	1	1	1	95	95	0	0	0	0	0	0	0	0	0	0	0	novel	cdhitCluster
chr8	110861570	110862067	mmu-retrogene-72	95	-	9	7	497	AAGACAGGGTTTACTATGTAGCCATAGCTATTCTGGAACTAGCTCTGTAGACCAGGATGGCCTGGAACTCAGAAATCCGCCTGCCTCTGCCTCCTGAGTGCTGGGATTAAAGGTGTGCACCACCACTACCCAGCTCTTCCCATCCCCAGACAGGGTTTCTCTGTGTAACAGAGCCTGGCTGTTCCGGACTTGATTTGTAGATCAGGCTAGCCTGACCTTGAACTCATAGTGATCTGCCTGCCTCTGCTTCCTGAGTGCTGGGAATTAAGGTGTGTGGCCAGCTCTTTAAAAGGCAGCGTCTCACTGGGCGTGGTGGCACACGCCATTAATCCCAGCACTCCACTCTGGAGGCAGAGGCAGGCGGATTTCTGAGTTCGAGGCCAGCCTGGTCTACAAAGT…	AAGACAG	||||.||	AAGAGAG	443	490	48	86	AAAAAAAAACAGAAAAAAAAAAAAAAAAAAAAAAAAAAAAAAAAAAAA	0.0162683	rmsk4387827|B1_Mm|B1_Mm-SINE|B1_Mm-Alu|Alu|exon-1	repeatMask-Alu	148	0.3	1	-303	-46	2_chinese_hamster	2_chinese_hamster	1	1	1	1	95	0	95	0	0	0	0	0	0	0	0	0	0	novel	NA
chr2	26744845	26745002	mmu-retrogene-1-73	95	-	13	19	157	GAGGCAGAGGCAGGCAGATTTCTGAGTTCGAGGCCAGCCTGGTCTACAGAGTGAGTTCCAGGACAGCCAGGTCTATACAGAGAAACCCTGTCTCAAAAAAAAAAAAAAAAAAAAAAAAAAAAAAAAACAAAAAACAAAAAGAGAGAGAGACTGGAGA	GAG-GCAGAGGCAGGCAGA	|||-|-||||.|.||-|||	GAGAG-AGAGACTGG-AGA	95	140	46	82	AAAAAAAAAAAAAAAAAAAAAAAAAAAAAAAAACAAAAAACAAAAA	0	rmsk2416235|B1_Mur4|B1_Mur4-SINE|B1_Mur4-Alu|Alu|exon-1	repeatMask-Alu	106	0.68	0.72	41	-51	2_chinese_hamster	2_chinese_hamster	1	1	1	1	95	0	95	0	0	0	0	0	0	0	0	0	0	novel	cdhitCluster
chr8	55485264	55488687	mmu-retrogene-73-1	95	+	88	44	3423	CAGCAGCTCCTCGTGCCCTTTGTAAAGGACTTAGTGGCCCAGTGGTCCACTGGGTTCCTGCTTGGACCCCACCCTGAGCAGGCCCGGCAGGACTTTGACTTGGAGAAGGGCCTCACAACGGAGGGCCGGAGCACCTCCCCAGAAGAGAAGCCCCAGGAGCAAGCATCCCAGGAAGTCCGCGGACATGGGAAAGAGGTTTTCCTTGGGCTTTGCAGCTGCTGCCCAGGCAGCAGCTCTTGCCTAAGCCAGAXXXXXXACCTAGAGCATCCAACCCGGTCCTCGGGAGTGGTCATGGAGACTAGCTCCGAGGCAGGTGTTCTGCAGAAGCTGCTGGATCGCCTTTGCCAGGAGACCGACCCAGGAAAGATCTACAAAACGCTGAAGAAAATGTCTTCTCTT…	CAGCAGCTCCTCGTGCCCTTTGTAAAGGACTTAGTGGCCCAGTG	||||||||||||||||||||||||||||||||||||||||||||	CAGCAGCTCCTCGTGCCCTTTGTAAAGGACTTAGTGGCCCAGTG	3374	3379	6	7	AAGAAA	-0.174953	rmsk4277058|RLTR20A4|RLTR20A4-LTR|RLTR20A4-ERVK|ERVK|exon-1	repeatMask-ERVK	92	0.03	1	-1812	-1519	1_rat	1_rat,5_squirrel	2	2	1	0.5	109	95	0	0	0	14	0	0	0	0	0	0	0	novel	cdhitCluster
chr14	21816019	21816204	mmu-retrogene-74-1	95	-	9	7	185	GACAAACAGTTGGGCAATGGTGGCACACACCTTTAATCCCAGCACTTAGGAAGCCTAAGCAGGCAGATATCTGAGTTCGAGGCCAGCCTGGTCTACAGAGTGAGGAAACCCTGTCTCTAAAAACCAACCCTTACCAAAAAAAAAAAAAAAAAAAAAAAAAAAAAAAAAAAAAAAAAAAGACTAAC	GACAAAC	|||.|||	GACTAAC	136	178	43	86	AAAAAAAAAAAAAAAAAAAAAAAAAAAAAAAAAAAAAAAAAAA	0.0328163	rmsk1348437|B1_Mus1|B1_Mus1-SINE|B1_Mus1-Alu|Alu|exon-1	repeatMask-Alu	120	0.65	1	-7	-58	2_chinese_hamster	2_chinese_hamster,1_rat	2	2	1	0.5	115	20	95	0	0	0	0	0	0	0	0	0	0	novel	cdhitCluster
chr11	101351949	101352091	mmu-retrogene-75	95	-	17	21	142	GAATAGGAAAGAGCAAGGGTGAGCAACAGAAAGGACTTTGGCAAGGATGCCTCTCTTCTGGCCTCTGGATGGCAAAAAAAAAAAAAAAAAAAAAAAAAAAAAAAAAAAAAAAGCCCTAGCCAGAATGGACAAAGCACGCAAG	GAATAGGA-AA-G-A-GCAAG	||||-|||-||-|-|-|||||	GAAT-GGACAAAGCACGCAAG	74	112	39	78	AAAAAAAAAAAAAAAAAAAAAAAAAAAAAAAAAAAAAAA	-0.113775	rmsk825358|(T)n|(T)n-Simple_repeat|(T)n-Simple_repeat|Simple_repeat|exon-1	antisenseAnno_repeatMask-Simple_repeat	39	0.27	1	-73	-30	10_opossum	10_opossum	1	1	1	1	95	0	0	0	0	0	0	0	0	0	95	0	10	novel	NA
chr13	12271265	12271468	mmu-retrogene-1-74	95	+	25	15	203	GACTGGGAGTACGCCGGGCGTGGTGGCACACGCCTTTAATCCCAGCACTCGGGAGGCAGAGGCAGGCGGATTTCTGAGTTCGAGGCCAGCCTGGTCTACAGAGTGAGTTCCAGGACAGCCAGGGCTACACAGAGAAACCCTGTCTCGGAAAACCAAAAAAAAAAAAAAAAAAAAAAAAAAAAAAAAAAGACTGGGAGTACAGC	GACTGGGAGTAC-GC	||||||||||||-||	GACTGGGAGTACAGC	149	188	40	70	AAAACCAAAAAAAAAAAAAAAAAAAAAAAAAAAAAAAAAA	0.271035	rmsk1116078|B1_Mus2|B1_Mus2-SINE|B1_Mus2-Alu|Alu|exon-1	repeatMask-Alu	146	0.72	1	-12	-45	2_chinese_hamster	2_chinese_hamster	1	1	1	1	95	0	95	0	0	0	0	0	0	0	0	0	0	novel	cdhitCluster
chr10	126576305	126576556	mmu-retrogene-45-4	95	+	33	19	251	AACAAAACTTAGCCAGAAGCCGGGTGTGGTGACACACGCCTTTAATCCCAGCACTGGGGAGGCAGAGGCAGGCGGATTTCTGAGTTTGAGGCCAGCCTGGTCTACAAAGTGAGTTCCAAGACAGCCAAGGCTATAAAGAGAAACCCTGTCTCAAAAAAAAAAAAAAAAAAAAAAAAAAAAAGAAAAGAAAAAAAAACCAAAAACAAAAGACAAACAAAAACAAAAAACCAAAAACAAAACCTTAGCCAGAA	AACAAAAC-TTAGCCAGAA	||||||||-||||||||||	AACAAAACCTTAGCCAGAA	170	220	51	62	AAAAAAAAAAAAGAAAAGAAAAAAAAACCAAAAACAAAAGACAAACAAAAA	0.141243	rmsk604129|B1_Mm|B1_Mm-SINE|B1_Mm-Alu|Alu|exon-1	repeatMask-Alu	147	0.59	1	-17	-87	2_chinese_hamster	2_chinese_hamster	1	1	1	1	95	0	95	0	0	0	0	0	0	0	0	0	12	novel	cdhitCluster
chr2	138946972	138947870	mmu-retrogene-76	95	-	9	7	898	CAGAAAATGAATACCTTCACTGGACTGGAAAAATGGCTCAGCAGTTAGAGAATGCTTACTGCTCTTGCAGAGGACCCTGCTTTGGTTTCCAGATCTGACACTTGCCTCTAGTTCTCTGGGTACAGGCTTGTGTGTGGTGGTGCTCTTATATAGATGGAGGTAAAACACTAATACACACAAAAAAAATGAATATTCTTCTCAAATGAGTACCTACAGCTTGTCAAGTGTTATGTGAAGTTTTGTACTGACAXXXXXXTATGTAGAATTTCTCAAAAACCACAACTAAACTATCAATATACCAACCTTTTAAGAAAATGTCTGGCTGGGCGTGGTGGCACACGCCTTTAATCCCAGCACTCAGGAGGCAGAGGCAGGTGGGATTTCTGAGTTCGAGGCCAG…	CAGAAAA	.||||||	AAGAAAA	849	891	43	86	AAAAAAAAAAAAAAAAAAAAAAAAAAAAAAAAAAAAAAAAAAA	0.047139	rmsk2628737|B1_Mus2|B1_Mus2-SINE|B1_Mus2-Alu|Alu|exon-1	repeatMask-Alu	147	0.16	1	-713	-38	2_chinese_hamster	2_chinese_hamster	1	1	1	1	95	0	95	0	0	0	0	0	0	0	0	0	0	novel	NA
chr6	128442843	128443060	mmu-retrogene-1-75	95	+	22	11	217	AGAAGAAACAGGCCGGGCAGTGGTGGTGCACACCATTAATCCCAGCACTTGGGAGGCAGAGGCAGGCGGATTTCTGAGTTCGAGGACAGCCTGGTCTACAGAGTGAGTTCCAGGACAGCCAGGGCTACACAGAGAAACCCTGTCTCAAAAAACAAAAAAAAAAACAAACAAAAAAAAAAAACAAAAAACAAAAAACAAAAAAGCAGAGAAGAAACAG	AGAAGAAACAG	|||||||||||	AGAAGAAACAG	154	202	49	73	AAAAAAAAAAACAAACAAAAAAAAAAAACAAAAAACAAAAAACAAAAAA	0.377666	rmsk3858678|B1_Mus1|B1_Mus1-SINE|B1_Mus1-Alu|Alu|exon-1	repeatMask-Alu	146	0.67	1	-11	-60	2_chinese_hamster	2_chinese_hamster	1	1	1	1	95	0	95	0	0	0	0	0	0	0	0	0	4	novel	cdhitCluster
chr14	57912856	57913076	mmu-retrogene-1-76	95	-	20	25	220	TAATAATAACCTGCCAGGCAGTGGTGGCACATGCCTTTAATCCCAGCACTTGGGAGGCGGAAGCAGGGGAATTTCTGAGTTTGAGTCCAGCCTGGTCTACAAAGTGAGTTCCAGGACAGCCAGGGCTACACAGAGAAACCCTGTCTCAAAAAAAAAAAAAAAAAAAAAAAAAAAAAAAAAACAAATAATAATAATAATAAAATAACATGTAACCAGGAGT	TAATAATAACCTG---CCAGGCAGT	|||-||||||.||---|||||-|||	TAA-AATAACATGTAACCAGG-AGT	148	197	50	75	AAAAAAAAAAAAAAAAAAAAAAAAAAAAAAAAAACAAATAATAATAATAA	0	rmsk1416809|B1_Mus1|B1_Mus1-SINE|B1_Mus1-Alu|Alu|exon-1	repeatMask-Alu	147	0.67	1	-12	-61	2_chinese_hamster	2_chinese_hamster,1_rat	2	2	1	0.5	176	81	95	0	0	0	0	0	0	0	0	0	0	novel	cdhitCluster
chr13	114270438	114270640	mmu-retrogene-1-77	95	+	18	9	202	TTATATATACGGGCAGTGGTGGTGCACGCCTTTAGTCCCAGCACGTGGGAGGCAGAGGCAGAGGCAGGAGATTTCTGAGTTTGAGGCCAGCCTGGTCTACAGAGTGAGTTCCAGGACAGCCAGGGCTACACAGAGAAACTCTGTCTCAAAAAAAAAAAAAAAAAAAAAAAAAAAAGAAAGAAAAAGAAAAAAATTATATATA	TTATATATA	|||||||||	TTATATATA	148	193	46	77	AAAAAAAAAAAAAAAAAAAAAAAAAAAAGAAAGAAAAAGAAAAAAA	0	rmsk1305903|B1_Mus1|B1_Mus1-SINE|B1_Mus1-Alu|Alu|exon-1	repeatMask-Alu	150	0.74	1	-9	-43	2_chinese_hamster	2_chinese_hamster	1	1	1	1	95	0	95	0	0	0	0	0	0	0	0	0	0	novel	cdhitCluster
chr9	102855604	102855779	mmu-retrogene-77	95	+	90	45	175	GGCCAGTCTCCACAGCTAGTGAACACGGCCAGTCTCCACAGCTAGTGAACACGGCCAGTCTCCACAGCTAGTGAACACGGCCAGTCTCCACAGCTAGTGAACAAGGCCAGTCTCCACAGCTAGTGAACAAGGCCAGTCTCCACAGCTAGTGAACACGGCCAGTCTCCACAGCTAG	GGCCAGTCTCCACAGCTAGTGAACACGGCCAGTCTCCACAGCTAG	|||||||||||||||||||||||||||||||||||||||||||||	GGCCAGTCTCCACAGCTAGTGAACACGGCCAGTCTCCACAGCTAG	126	130	5	5	AACAA	0.163521	ENSMUST00000176573.1|Ryk-205|ENSMUSG00000032547.12|Ryk|protein_coding|intron-1	intron	175	1	0.01	9410	6094	5_squirrel	2_chinese_hamster,6_rabbit,1_rat,5_squirrel,4_guinea_pig,3_naked_mole_rat	6	13	1	0.166667	869	117	85	99	41	102	101	0	0	0	0	0	0	novel	NA
chr12	51447244	51447438	mmu-retrogene-1-78	94	+	32	21	194	CACACACACACACTTAAATCCCAGCACTTGGGAGGCAGAGGCAGGCGAATTTCTGAGTTCAAGGCCAGCCTGATCTATAGGGTGAGTTCCAGGACAGCCAGGGCTACACAGAGAAACCCTGTCTTGAAAAACAAACAAACAAACAAAAAACAAAAAACAAAAAAAAAAAAAACCACACACACACATTTTAAATC	CACACACACACACTT-AAATC	||||||||||||.||-|||||	CACACACACACATTTTAAATC	127	172	46	62	AAAAACAAACAAACAAACAAAAAACAAAAAACAAAAAAAAAAAAAA	0.304552	rmsk963062|B1_Mus1|B1_Mus1-SINE|B1_Mus1-Alu|Alu|exon-1	repeatMask-Alu	122	0.63	1	-13	-59	2_chinese_hamster	2_chinese_hamster	1	1	1	1	94	0	94	0	0	0	0	0	0	0	0	0	1	novel	cdhitCluster
chr2	5029040	5029292	mmu-retrogene-1-79	94	-	54	52	252	GGCTGGTGAGATGGCTCAGTGGGTAAGAGCACCCGACTGCTCTTCCAGAGGTCCGGAGTTCAAATCCCAGCAACCACATGGTGGCTCACAACCATCCGTAACAAGATCTGACGCCCTCTTCTGGAGTGTCTGAAGATAGTGTACTTACATATAATAAATAAATAAATCTTAAAAAAAAAAAAAAAATTAAAACAAAATGGGGCTGGGGAGATGGCTGAGTTGTTGATAGCTCACCGGTTGCTCTTCCAGAGG	GGCTGGTGAGATGGCTCAGTGGGTAAGAGCAC-CCGACTGCTCTTCCAGAGG	||||||.|||||||||.|||.|.|.|.|||.|-|||..||||||||||||||	GGCTGGGGAGATGGCTGAGTTGTTGATAGCTCACCGGTTGCTCTTCCAGAGG	153	197	45	40	AATAAATAAATAAATCTTAAAAAAAAAAAAAAAATTAAAACAAAA	0.0679486	rmsk2376014|B2_Mm1a|B2_Mm1a-SINE|B2_Mm1a-B2|B2|exon-1	repeatMask-B2	185	0.73	0.99	1	-67	2_chinese_hamster	2_chinese_hamster	1	2	1	1	109	0	94	0	0	0	0	0	0	0	0	0	3	novel	cdhitCluster
chr12	40602534	40602769	mmu-retrogene-1-80	94	-	22	11	235	GACCTGTAGGGGGCTGGTGAGATGGCTCAGTGGGTAAGAGCACCCGACTGCTCTTCCGAAGGTCCAGAGTTCAAATCCCAGCAACCACATGGTGGCTCACAACCATCCGTAACAAGATCTGACTCCCTCTTCTGGTGTGTCTGAAGACAGCTACAGTGTATTTACATATAATAAATAAATAAATCTTTAAAAAAAAAAAAAAAAAAAAAAAAAAAAAAAAAAAAGACCTGTAGGG	GACCTGTAGGG	|||||||||||	GACCTGTAGGG	189	224	36	72	AAAAAAAAAAAAAAAAAAAAAAAAAAAAAAAAAAAA	0.0283062	rmsk944906|B2_Mm1t|B2_Mm1t-SINE|B2_Mm1t-B2|B2|exon-1	repeatMask-B2	193	0.82	1	-9	-33	1_rat	2_chinese_hamster,1_rat	2	2	1	0.5	112	94	18	0	0	0	0	0	0	0	0	0	0	novel	cdhitCluster
chr11	14319584	14319737	mmu-retrogene-78-1	94	+	27	26	153	TAAAAAGAAAATGAAAAAAAGAAAAAGAAGAAAAAGAAAAAATGAAAAGAAAAAGAAAAAAGAAAAAGAAAACAAGAAAAAGAAAAAGAAAAAGAAAAAGAAAAAAAAGAAAAAAGAAAAAGAAAAAGGAAAAGAAAAAGGAAAGAAAGAAAA	TAAAAAG-AAAATGAAAAAAAGAAAA	..|||||-||||.||||.||||||||	GGAAAAGAAAAAGGAAAGAAAGAAAA	77	127	51	67	AAAAAGAAAAAGAAAAAGAAAAAGAAAAAAAAGAAAAAAGAAAAAGAAAAA	-0.00951924	rmsk635536|A-rich|A-rich-Low_complexity|A-rich-Low_complexity|Low_complexity|exon-1	repeatMask-Low_complexity	69	0.45	1	-83	-1	1_rat	1_rat	1	1	1	1	94	94	0	0	0	0	0	0	0	0	0	0	0	novel	cdhitCluster
chr5	133475068	133475634	mmu-retrogene-79-1	94	+	22	11	566	TGGAGAAAAAAGCTCTTTCCGTCTCCGGCCGCCATAGGGAGAGGAGCCGCCGCCATGTCCGCGCATCTGCAGTGGATGGTCGTCCGGAACTGCTCCAGTTTCTTGATCAAGAGGAATAAGCAGACGTACAGCACGGAGCCAAATAATCTGAAAGCCCGAAACTCCTTCCGCTACAACGGGCTAATTCACCGCAAGACCGTCGGAGTGGAGCCGGCCGCCGATGGCAAAGGGGTCGTGGTAGTTATGAAACXXXXXXCTACCCTCAGCTGCATCAGACACATGATCCGAAAGAACAAGTACCGCCCTGATCTGCGTATGGCGGCCATCCGCAGGGCCAGTGCCATCCTTCGAAGCCAGAAGCCTGTGGTGGTGAAGAGGAAACGGACCCGCCCCACCAAG…	TGGAGAAAAAA	|||||||||||	TGGAGAAAAAA	520	555	36	72	AAAAAAAAAAAAAAAAAAAAAAAAAAAAAAAAAAAA	1.54919	ENSMUST00000145209.1|Gm10051-201|ENSMUSG00000058905.5|Gm10051|processed_pseudogene|exon-1	pseudogene	414	0.73	1	-54	-98	1_rat	10_opossum,2_chinese_hamster,11_human,9_cat,6_rabbit,1_rat,4_guinea_pig,5_squirrel,8_dog,3_naked_mole_rat	10	11	4	0.4	724	94	31	35	90	82	84	0	94	94	11	94	0	novel	cdhitCluster
chr6	109123966	109124174	mmu-retrogene-1-81	94	-	22	11	208	GAGTAGACACGAGCCGGGCATGGTGGCGCACGCCTTTATCCCAGCACTTGGGAGGCAGAGGCAGGCAGATTTCTGAGTTCGAGGCCAGCCTGGTTTACAAAGTGAGTTCCAAGACAGCCAGAGCTACACAGAGAAACCCTGTCTCAAAAAAAACAAAAACAAAAACAAAAAAACAAAAAAAAAACAAACAAAAAAAAGAGTAGACACG	GAGTAGACACG	|||||||||||	GAGTAGACACG	147	197	51	72	AAAAAAACAAAAACAAAAACAAAAAAACAAAAAAAAAACAAACAAAAAAAA	0.0389677	rmsk3817624|B1_Mus2|B1_Mus2-SINE|B1_Mus2-Alu|Alu|exon-1	repeatMask-Alu	147	0.71	1	-11	-50	2_chinese_hamster	2_chinese_hamster	1	1	1	1	94	0	94	0	0	0	0	0	0	0	0	0	0	novel	cdhitCluster
chr15	98455519	98455619	mmu-retrogene-80-1	94	-	12	11	100	GAAATAAAAAGTTACCTAAAAAAAAAAAAAAAAAAAAAAAAAAAAAAAAAAAAAAAAAAGAAAAGAAAAAAGAAAAAACAAAAGAGAAAGAAAGAAAGAA	GAAATAAA-AA	||||.|||-||	GAAAGAAAGAA	33	83	51	82	AAAAAAAAAAAAAAAAAAAAAAAAAAAGAAAAGAAAAAAGAAAAAACAAAA	-0.0654014	rmsk1715428|PB1D7|PB1D7-SINE|PB1D7-Alu|Alu|exon-1	repeatMask-Alu	30	0.3	0.23	98	-70	9_cat	9_cat	1	1	1	1	94	0	0	0	0	0	0	0	0	94	0	0	6	novel	cdhitCluster
chr5	16748001	16748203	mmu-retrogene-1-82	94	-	18	9	202	GTATATTCAAGCCGGGCGTTGTGGCGCACGCCTTTAATCCCAGCACTTGGGAGGCAGAGGCAGGCGGATTTCTGAGTTCGAGGCCATCCTGGTCTACAAAGTGAGTTCCAGGACAGCCAGGGCTACACAGAGAAACCCTGTCTCGAAAACCAAAAAAAAAAAAAAAAAAAACCAAAAAAAAAAAAAAAAAAAAGTATATTCA	GTATATTCA	|||||||||	GTATATTCA	146	193	48	76	AAAACCAAAAAAAAAAAAAAAAAAAACCAAAAAAAAAAAAAAAAAAAA	0.0219135	rmsk3333133|B1_Mus2|B1_Mus2-SINE|B1_Mus2-Alu|Alu|exon-1	repeatMask-Alu	140	0.69	1	-9	-53	2_chinese_hamster	2_chinese_hamster	1	1	1	1	94	0	94	0	0	0	0	0	0	0	0	0	0	novel	cdhitCluster
chr10	117573752	117574003	mmu-retrogene-29-3	94	-	17	11	251	GAAAAGAAAGGCCGGGCATGGTGGCGCACGCCTTTAATTCCAGCACTCGGGAGGCAGAGGCAGGTGGATTTCTGAATTTGAGGCCAGCCTGGTCTACAGAGTGAGTTCCAGGACAGCCAGGGCTACACAGAGAAACCCTGTCTCGAAAAACCACCAACCAACCAAACAAACAAACAAACAAACAAACAAAAAAAAAACAAAAAAAAAACAAAAAAAAAAAAAAAGAAAAGAAAAAGAAAAGAAATGAAAGG	GAAAAGAAAGG	||||.||||||	GAAATGAAAGG	190	240	51	77	AAAAAAAACAAAAAAAAAACAAAAAAAAAAAAAAAGAAAAGAAAAAGAAAA	0	rmsk586228|B1_Mus2|B1_Mus2-SINE|B1_Mus2-Alu|Alu|exon-1	repeatMask-Alu	143	0.57	1	-10	-98	2_chinese_hamster	2_chinese_hamster	1	1	1	1	94	0	94	0	0	0	0	0	0	0	0	0	0	novel	cdhitCluster
chr2	76830361	76830600	mmu-retrogene-81	94	-	84	57	239	CTGTCCCAGGTACATGTCAGCTGAACTAATCTTCAGAAGAAATGTCTCTTCCGTTCTTGAAAATAAACACAGACCATTGTTCTTTATTAACTTAAGTGTAAAACTACTAATATCTTTAAGTGCCTGAAGTCCAAGAAACTATCCCAGAAAAGACAAGACCTCCTAAAAAGCCAGAAGCCACACCTGTCCCAGGTACATGTCAGCTAAGTGAAACTTCAGAAGAAATATCTCTTCCATTC	CTGTCCCAGGTACATGTCAGCTGAACT-AATCTTCAGAAGAAATGTCTCTTCCGTTC	||||||||||||||||||||||-||.|-||.|||||||||||||.||||||||.|||	CTGTCCCAGGTACATGTCAGCT-AAGTGAAACTTCAGAAGAAATATCTCTTCCATTC	165	169	5	10	AAAAA	-0.296229	ENSMUST00000099981.9|Ttn-203|ENSMUSG00000051747.15|Ttn|protein_coding|cds-178	cds	72	0.3	1	-120	-47	2_chinese_hamster	2_chinese_hamster	1	1	1	1	94	0	94	0	0	0	0	0	0	0	0	0	14	novel	NA
chr14	24298405	24306400	mmu-retrogene-82-1	94	-	17	11	7995	AATGAATAAGAACCACACAGTAGCTGGGACTAGACATTTTCTCTGTGCACAATATGTTCAACATCCTACTAAAAAGAATAGTAATATTCCCTGCAGCAAACAGGCATCATTTTGTAAAAGCAACCTACCATAGTCAACAGCATATGTGTGATTAACAAGTTATTCAGGAACAGGTTTTTTCATGCACCACATCCTTTTAGAGAGACACAGATTACAGTCTGGAACCTGAACAAGATCAGGAGGCTAGCTCXXXXXXTTAAAAAAAAAAGAAAGAAAGGCCAGGTGGTGGTGGTGCACGCCTTCAATCCCAGCACTCGGAAGGCAGAGGCAGGCGGATTTCTGAGTTGGAGGCCAGCCTGGTCTACAAAGTAAGTTCCAGGACAGCCAGGGCTATACAGA…	AATGAATA-AG	||||||||-||	AATGAATACAG	7921	7971	51	77	AAAAAAAAAAAAAAAAAAAAAAAAAAAAAAGGAAAAAGAAAAAAAAAGAGA	0.16733	rmsk1352575|L1_Mus1|L1_Mus1-LINE|L1_Mus1-L1|L1|exon-1	repeatMask-L1	3680	0.46	1	-4086	-229	2_chinese_hamster	7_cow,10_opossum,2_chinese_hamster,9_cat,1_rat,5_squirrel,4_guinea_pig,8_dog,3_naked_mole_rat	9	15	1	0.111111	316	24	94	14	12	28	0	14	18	15	15	0	13	novel	cdhitCluster
chr9	86134080	86134289	mmu-retrogene-83-1	94	-	84	42	209	TTAGGTATTCCTAAAGGATCTTTAAAGCATATTTCCTTTGTGTATATATATGTAAAAGAACTATATTGGTCATCCCAAGGGAAACCAATGAAATATACGTTTCCTTATTTTAGAAGATGCACTGAAACTTTCTCTCGTGCTTCAAATGTGAAGTCTTTTAAAAATATTTAGGTATTCCTAAAGGATCTTTAAAGCATATTTCCTTTGTG	TTAGGTATTCCTAAAGGATCTTTAAAGCATATTTCCTTTGTG	||||||||||||||||||||||||||||||||||||||||||	TTAGGTATTCCTAAAGGATCTTTAAAGCATATTTCCTTTGTG	160	164	5	10	AAAAA	0.0224286	intergenic	intergenic	0	0	0	0	0	2_chinese_hamster	2_chinese_hamster	1	1	1	1	94	0	94	0	0	0	0	0	0	0	0	0	3	novel	cdhitCluster
chr14	30529726	30529941	mmu-retrogene-1-83	94	+	22	11	215	CAGCTACAGGAGCCGGGCGAGGTGGCGCAAGCCTTTAATCCCAGCACTTGGGAGGCAGAGGCAGGCGGATTTCTGAGTTCGAGGCTAGCCTGGTCTACAAAGTGAGTTCCAGGACAGCCAGGGCTACACAGAGAAACCCTGTCTCAAAAAACCAAAAAAAAAAAAAAAAAAAAAGAAAGAAAAGAAAAGAAAAAGAAAAAGAAACAGCTACAGGA	CAGCTACAGGA	|||||||||||	CAGCTACAGGA	154	204	51	72	AAAAAAAAAAAAAAAAAAAAAGAAAGAAAAGAAAAGAAAAAGAAAAAGAAA	0.266	rmsk1364671|B1_Mus2|B1_Mus2-SINE|B1_Mus2-Alu|Alu|exon-1	repeatMask-Alu	147	0.68	1	-10	-58	2_chinese_hamster	2_chinese_hamster	1	1	1	1	94	0	94	0	0	0	0	0	0	0	0	0	0	novel	cdhitCluster
chr14	67947794	67947989	mmu-retrogene-1-84	94	-	20	15	195	TGGAACTCCAGCCAGTCAGTGATGGCACACGCCTTTAATCCCAGCACTTGGGAGGCAGAGACAGGAGGATTTCTGAGTTTGAGGCCAGCCTGGTCTACAGAGTAAGTTCCAGGACAGCCAGGGCTACACAGAGAAACCCTGTCTCAAAAAAAAAAAAAAAAAAAAAAAAAAAAAAAAAAAAATGGAACTCAGCAG	TGGAACTCCAGCCAG	||||||||-|||-||	TGGAACTC-AGC-AG	146	182	37	74	AAAAAAAAAAAAAAAAAAAAAAAAAAAAAAAAAAAAA	0.397591	rmsk1437287|B1_Mus1|B1_Mus1-SINE|B1_Mus1-Alu|Alu|exon-1	repeatMask-Alu	148	0.76	1	-9	-38	2_chinese_hamster	2_chinese_hamster	1	1	1	1	94	0	94	0	0	0	0	0	0	0	0	0	0	novel	cdhitCluster
chr13	13973732	13973935	mmu-retrogene-1-85	94	-	20	10	203	GATAGCCCTGAGCCGGGCATGGTGGCATACGCCTTTAACCCCAGCACTCGAGAGGCAGAGGCAGGCGGATTTCTGAGTTCGAGGCCAGCCTGGTCTATAAAAGTCAGTTCCAGGACAGAGGACAGCCAGGGCTATACAGAGAAACCCTGTTTTGACAAAAAAAAAAAAAAAAAAAAAAAAAAAAAAAAAAAAAGATAGCCCTG	GATAGCCCTG	||||||||||	GATAGCCCTG	157	193	37	74	AAAAAAAAAAAAAAAAAAAAAAAAAAAAAAAAAAAAA	0.122431	rmsk1119386|B1_Mm|B1_Mm-SINE|B1_Mm-Alu|Alu|exon-1	repeatMask-Alu	155	0.76	1	-10	-38	2_chinese_hamster	2_chinese_hamster	1	1	1	1	94	0	94	0	0	0	0	0	0	0	0	0	0	novel	cdhitCluster
chr11	26594386	26594578	mmu-retrogene-29-4	94	+	32	16	192	AGAGACCTATAAAACAGCCTGTCAGTGGTGGCACAAGCCTTTAATCCCAGCACTTGGGAGGCAGAGGCAGGTGGATTTCTGAGTTCGAGGCCAGCCTGAGTTCCAGGACAGCCAGGCTACACAGAGAAACCCTGTCTCGAAAAAAAAAAAAAAAAAAAAAAAAAAAAAAAGGAGAGAGAGACCTATAAAACA	AGAGACCTATAAAACA	||||||||||||||||	AGAGACCTATAAAACA	140	170	31	62	AAAAAAAAAAAAAAAAAAAAAAAAAAAAAAA	0.0528611	rmsk658234|B1_Mus1|B1_Mus1-SINE|B1_Mus1-Alu|Alu|exon-1	repeatMask-Alu	135	0.7	1	-15	-42	1_rat	2_chinese_hamster,1_rat	2	2	2	1	188	94	94	0	0	0	0	0	0	0	0	0	6	novel	cdhitCluster
chr9	123285090	123285371	mmu-retrogene-84	94	+	89	57	281	GCTACACTGTTGCCTGACCCTCCCTTTAAGAAGCTACACTGTTGCCTGACCCTCCCTTTAAGAAGCTACACTGTTGCCTGACCCTCCCTTTAAGAAGCTACACTGTTGCCTGACCCTCCCTTTAAGAAGCTACACTGTTGCCTGACCCTCCCTTTAAGAAGCTACACTGTTGCCTGACCCTCCCTTTAAGAAGCTACACTGTTGCCTGACCCTCCCTTTAAGAAGCTACACTGTTGCCTGTCCCTCTCCTTTAAGGAGCTACACTATTGCTTGACCCTCCC	GCTACACTGTTGCCTGACCCTC-CCTTTAAGAAGCTACACTGTTGCCTGACCCTCCC	||||||||||||||||.|||||-||||||||.|||||||||.||||.||||||||||	GCTACACTGTTGCCTGTCCCTCTCCTTTAAGGAGCTACACTATTGCTTGACCCTCCC	220	224	5	5	AAGAA	0.0622998	intergenic	intergenic	0	0	0	0	0	11_human	11_human,1_rat	2	2	1	0.5	124	30	0	0	0	0	0	0	0	0	0	94	0	novel	NA
chr14	99406916	99407136	mmu-retrogene-1-86	93	-	21	13	220	TGTAAATAAAAGAGCTGGATGGTGGTGGCGCAAGCCTTTAATCCCAGCACTTGGGAGGCAGAGGCAGGCGGATTTCTGAGTTCGAGGTCAGCTTGGTCTACAAAGTGAGTTCCAGGATAGCCAGGGCTATACAAAGAAACCCTGTCTCGAAAAAACAAAAAAACAAAAAAACAAAAAAGAAAAAAAAGAAAAAGAAAAAAAAAAGAAATGTAAATAAAGA	TGTAAATAAAAGA	|||||||-|||||	TGTAAAT-AAAGA	158	208	51	72	AAAAAACAAAAAAACAAAAAAGAAAAAAAAGAAAAAGAAAAAAAAAAGAAA	0	rmsk1494780|B1_Mus1|B1_Mus1-SINE|B1_Mus1-Alu|Alu|exon-1	repeatMask-Alu	148	0.67	1	-12	-60	2_chinese_hamster	2_chinese_hamster	1	1	1	1	93	0	93	0	0	0	0	0	0	0	0	0	0	novel	cdhitCluster
chr9	22235603	22235937	mmu-retrogene-85-1	93	+	31	58	334	CTGTCTGCATGGTGCCATGCTTCCTGCCATGACAATAATGTACTAAACCTCTGAACTGTAAGCCAGTCCCACTTAAATGTTTTCCTTTATAAGAGTTGCTGTAGTCGCCGGGTGGTGGTGGCACACACCTTTAATCCCAGCACTCGGGAGGCAGAGGCAGGCGGATCTCTGAGTTCGAGGCCAGCCTGGTCTACAAAGTGAGTTCCAGGTAGCCAGGGCTATACAGAAAAACCCTGTCTTGAAAAACCAAAAAAAAAAAAAAAAAAAAAAAAAAAAAGAGTTGCTGTGGTCATGGTGTCTCTTCACAGCCATAAAAACTTAACTAATACAATCT	CTGT-CTGCATGGTGCCATGCTTC-CTGCCATGACAATAA-TGT-ACTAA-AC-CTCT	||||-.|-|||||||.|-|-||||-|.|||||-|-||-||-|-|-|||||-||-.|||	CTGTGGT-CATGGTGTC-T-CTTCACAGCCAT-A-AA-AACT-TAACTAATACAATCT	242	277	36	62	AAAAACCAAAAAAAAAAAAAAAAAAAAAAAAAAAAA	0.0456864	rmsk4462765|B1_Mm|B1_Mm-SINE|B1_Mm-Alu|Alu|exon-1	repeatMask-Alu	146	0.44	1	-106	-82	2_chinese_hamster	2_chinese_hamster,1_rat	2	2	1	0.5	105	12	93	0	0	0	0	0	0	0	0	0	6	novel	cdhitCluster
chr10	43776751	43776915	mmu-retrogene-86	93	-	88	44	164	CTGCCTAATGCTTCATGTACACACAGTCAGTCCATAACAACTGCCTAATGCTTCATGTACACACAGTCAGTCCATAACAACTGCCTAATGCTTCATGTACACACAGTCAGACCATAACAACTGCCTAATGCTTCATGTACACACAGTCAGTCCATAACAACTGC	CTGCCTAATGCTTCATGTACACACAGTCAGTCCATAACAACTGC	||||||||||||||||||||||||||||||||||||||||||||	CTGCCTAATGCTTCATGTACACACAGTCAGTCCATAACAACTGC	116	120	5	5	AACAA	-0.0033371	intergenic	intergenic	0	0	0	0	0	1_rat	1_rat	1	3	1	1	264	93	0	0	0	0	0	0	0	0	0	0	0	novel	NA
chr17	74270967	74271190	mmu-retrogene-1-87	93	+	26	13	223	AGAAACCAAGAAAAAAGTCGGGCAGTGGTGGCACACGCCTTTAATCCCAGCACTTGGGAGGCAGAGGCAGGTGGATTTCTCAGTTTGAGGTCAGCCTGGTCTACAGAGTGAGCTCCAGGACAGCCAGGAAACCCTTTCTCAAGAAACTAAAAACAAAAACAAAAACAAAAACAAAAACAAAAAAACAGAAAAAAAAAAAAAAGAAGAAGAAGAAACCAAGAAA	AGAAACCAAGAAA	|||||||||||||	AGAAACCAAGAAA	155	205	51	67	AAAAACAAAAACAAAAACAAAAACAAAAAAACAGAAAAAAAAAAAAAAGAA	0.0555097	rmsk2049517|B1_Mus1|B1_Mus1-SINE|B1_Mus1-Alu|Alu|exon-1	repeatMask-Alu	137	0.61	1	-15	-71	2_chinese_hamster	2_chinese_hamster	1	1	1	1	93	0	93	0	0	0	0	0	0	0	0	0	5	novel	cdhitCluster
chr17	31439800	31439954	mmu-retrogene-87	93	-	82	51	154	CTCAGGACACAATAAAGGCATTCACCTACAGGTCACAATAAAGGCATTCACCTACAGGTCACAATAATGGCATTCACCTACAGGTCAAAATAAAGGCACTCACCTACAGGTCACAATAAAGGCACTCACCTACAGGTCACAATAAAGGCACTCA	CT-CAGGACACAATAAAGGCATTCACCTACAGGTCACAATAAAGGCATTCA	||-||||.|||||||||||||.|||||||||||||||||||||||||.|||	CTACAGGTCACAATAAAGGCACTCACCTACAGGTCACAATAAAGGCACTCA	87	94	8	11	AAAATAAA	0.0559277	rmsk1964068|MER54A|MER54A-LTR|MER54A-ERVL|ERVL|exon-1	repeatMask-ERVL	34	0.22	0.11	277	-120	1_rat	1_rat	1	1	1	1	93	93	0	0	0	0	0	0	0	0	0	0	9	novel	NA
chr10	83801996	83802150	mmu-retrogene-26-4	93	-	57	41	154	GAAAGAAAGAAGGAAAGAAAGAAAGAAAGAAAGAAGGAAAGAAGGAAAGAAAGAAAGAAAGAAAGAAAGAAAGAAAGAAAGAAAGAAAGAAAGAAAGAAAGAAAGGAAGGAAGGAAGGAAGGAAGGAAGAGAAAGAAAGAGAGAAAGAAAGAAA	GAAAGAAAGAAGGAA-AGAAAGAAAGAAAGAAAGAAGGAAA	|||.|||.|||||||-|||||||||||.||||||||.||||	GAAGGAAGGAAGGAAGAGAAAGAAAGAGAGAAAGAAAGAAA	62	104	43	36	AAAGAAAGAAAGAAAGAAAGAAAGAAAGAAAGAAAGAAAGAAA	0.320591	rmsk520170|(TTTC)n|(TTTC)n-Simple_repeat|(TTTC)n-Simple_repeat|Simple_repeat|exon-1	antisenseAnno_repeatMask-Simple_repeat	154	1	0.99	2	0	1_rat	1_rat	1	1	1	1	93	93	0	0	0	0	0	0	0	0	0	0	9	novel	cdhitCluster
chr15	34501791	34501944	mmu-retrogene-88	93	-	84	42	153	CACATACAACAGCAATCACATCAGTGTCACATATTAACACATACAACAGCAATCACATCAGTGTCACATATTAACACATACAACAGCAATCACATCAGTGTGACAAATAAACACATACAACAGCAATCACATCAGTGTCACATATTAACACAT	CACATACAACAGCAATCACATCAGTGTCACATATTAACACAT	||||||||||||||||||||||||||||||||||||||||||	CACATACAACAGCAATCACATCAGTGTCACATATTAACACAT	105	111	7	9	AAATAAA	0.403368	ENSMUST00000052290.13|Pop1-201|ENSMUSG00000022325.14|Pop1|protein_coding|intron-2	antisenseAnno_intron	153	1	0.05	366	2359	1_rat	1_rat	1	1	1	1	93	93	0	0	0	0	0	0	0	0	0	0	0	novel	NA
chr9	24022158	24023245	mmu-retrogene-89-1	93	+	20	20	1087	AAAAGGAAATACAAAAACCTCAGGTCCAGGCATTCCTCAGGAACTTGTGAAAAGGTTTCTGCCAACAAGAACCATTTTCCTTGGCCTACAACTGTGGTCAAAGCAACATGTTAGCTTCCAAACTTCTTAGAACCTGGTCACATGTACCTGTAATGCATTTCAAAGCCCACATGAACCTCCTGGCCCTTCTCACCTCATCCTCTACCATAATTTCCCAAGATGCTCCCATTCAAGGCTTCCTTTCTCTCTGXXXXXXAATTTAGACACACAATTTAAAATTTATTTTTAAAACCTTTAAAATAGCCGGGCAGTGGTGGCGTACGCCTTTAATCCCAGCACTTGGGAGGCAGAGACAAGTGGATTTCTGAGTTCGAGTCCAGCCTGGTCTACAAAGTGAGT…	AAAAGGAAATACAAAAACCT	||||-.|||-|.||||||||	AAAA-CAAA-AAAAAAACCT	1020	1068	49	73	AAAAAAAAAAAAAAAACAAAAACAAAAAACAAAAAAAACAAAAACAAAA	0.0661982	rmsk4466028|B1_Mus1|B1_Mus1-SINE|B1_Mus1-Alu|Alu|exon-1	repeatMask-Alu	148	0.14	1	-882	-57	2_chinese_hamster	2_chinese_hamster	1	1	1	1	93	0	93	0	0	0	0	0	0	0	0	0	1	novel	cdhitCluster
chr16	18852724	18852903	mmu-retrogene-1-88	93	-	16	8	179	AATCCCAGCACTTGGGAGACAGAGGCAGGCGGATTTCTGAGTTCGAGGCCAGCCTGGTCTCCAGGGTGAGTTCCAGGACAGCCAAGGCTATACAGAGAAACCCTATCTCAAAAAAAAAAAAAAAAAAACAAAAAACAAAAAACAAAAAACAAAAACAAAATCCTCAGAAGCAATCCCAG	AATCCCAG	||||||||	AATCCCAG	110	160	51	77	AAAAAAAAAAAAAAAAAAACAAAAAACAAAAAACAAAAAACAAAAACAAAA	0	rmsk1764340|B1_Mus2|B1_Mus2-SINE|B1_Mus2-Alu|Alu|exon-1	repeatMask-Alu	121	0.68	0.83	25	-58	1_rat	1_rat	1	1	1	1	93	93	0	0	0	0	0	0	0	0	0	0	11	novel	cdhitCluster
chr16	76308493	76308710	mmu-retrogene-1-89	93	-	18	19	217	GAGCAACCTATGAGCTGGTGGCGCACGCCTTTAATCCCAGCACTCGGGAGGCAGAGGCAGACAGACTTCTGAGTTCGAGGCCAGCCTAGTCTACAAAGTGAGTTCCAGGACAGCCAGGACTACACAGAGAAACCCTGTCTCAAAAAACCAAAAAAAAAAAAAAAAAAAAAACAAAACAAAACAAAAAACAAACAAAAAAGAGTAACCCATGGTCTGG	GAGCAACCTATGAG-CTGG	|||.||||.|||-|-||||	GAGTAACCCATG-GTCTGG	150	199	50	75	AAAAAAAAAAAAAAAAAAAAAACAAAACAAAACAAAAAACAAACAAAAAA	-0.197762	rmsk1869766|B1_Mus2|B1_Mus2-SINE|B1_Mus2-Alu|Alu|exon-1	repeatMask-Alu	138	0.64	1	-15	-64	1_rat	2_chinese_hamster,1_rat	2	2	2	1	186	93	93	0	0	0	0	0	0	0	0	0	0	novel	cdhitCluster
chr2	33470695	33470896	mmu-retrogene-1-90	93	+	13	9	201	TATTTTTTGGCTAGGCATGGTGGCGCACGCCTTTAATCCCAGCACTTGGGAGGCAGAGGCAGACAGATTTCTGAGTTCGAGGCCAGCCTGGTCTACAAAGTGAGTTCCAGGACAGCCAGGGCTATACAGAGAAACCCTGTCTCAAAAAAACAAAAAAAAAAAAAAAAGAAAAAAAAAAGAAAAAAAGAAAAAATTTTTTTG	TATTTTTTG	|-|||||||	T-TTTTTTG	144	193	50	80	AAAAAAACAAAAAAAAAAAAAAAAGAAAAAAAAAAGAAAAAAAGAAAAAA	0.21068	rmsk2431629|B1_Mm|B1_Mm-SINE|B1_Mm-Alu|Alu|exon-1	repeatMask-Alu	146	0.73	1	-9	-46	2_chinese_hamster	2_chinese_hamster	1	1	1	1	93	0	93	0	0	0	0	0	0	0	0	0	0	novel	cdhitCluster
chr16	14080566	14080830	mmu-retrogene-90-1	93	-	9	7	264	AACAAAGCGATTCTGCGTCACTGCCCTCCCCATATCCTGCTTCTATTGGGTATAAAAACTGCCTGAGAAAAATAAAATTTAGCCGGGCATGGTGGCACACACCTTTAATCCCAGCACTCAGAAGGTAGAGGCAGGCAGATTTCTGAGTTTGAGGCCAGCCTGGTCTACAAAGTGAGTTCCAGGACAGCTAGGGCTATACAGAGAAACCCTGTCTCAAAAAAAAAAAAAAAAAAAAAAAAAAAAAAAAAAAAAAAAAAAAAAAAG	AACAAAG	||.||||	AAAAAAG	216	257	42	84	AAAAAAAAAAAAAAAAAAAAAAAAAAAAAAAAAAAAAAAAAA	0	rmsk1754273|B1_Mm|B1_Mm-SINE|B1_Mm-Alu|Alu|exon-1	repeatMask-Alu	147	0.56	1	-80	-37	2_chinese_hamster	2_chinese_hamster	1	1	1	1	93	0	93	0	0	0	0	0	0	0	0	0	0	novel	cdhitCluster
chr17	25863262	25863499	mmu-retrogene-1-91	93	+	26	13	237	AAAGAAGAAGAGGGCCGGGCATGGTGGCACATGCCTTTAATCCCAGCACTCGGGAGGCAGAGGCAGGCGAATTTCTGAGTTCGAGGACAGCCTGGTCTACAAAGTGAGTTCCAGGACAGCCAGGGCTATACAGAGAAACCCTGTCTTGAAAACCAAACCAAAAAAACAAAACAAAAAAACAAAACAAAAAAAACCAAAAAAACAAAAAACAAAACAAAAAAAACAAAGAAGAAGAGG	AAAGAAGAAGAGG	|||||||||||||	AAAGAAGAAGAGG	173	223	51	67	AAAAAAACAAAACAAAAAAAACCAAAAAAACAAAAAACAAAACAAAAAAAA	0.0915025	rmsk1949880|B1_Mm|B1_Mm-SINE|B1_Mm-Alu|Alu|exon-1	repeatMask-Alu	149	0.63	1	-13	-75	4_guinea_pig	4_guinea_pig	1	1	1	1	93	0	0	0	93	0	0	0	0	0	0	0	1	novel	cdhitCluster
chr3	95960092	95960280	mmu-retrogene-1-92	93	+	11	8	188	GTATAGTGGCGCACACCTTTAATCTCAGCACTTGGGAGGCAGAGACAGGTGGATTTCTGAGTTAGAGACCAGCCTGGTCTACAAAGTGAGTTCCAGGACAGCCAGGGCTACACAGAGAAACCCTGTCTTGAAAAACCAAAAAAAAAAAAAAAAAAAAAAAAAAAAAAAAAAAAGTAAAAAAGTAAGTG	GTATAGTG	|||-||||	GTA-AGTG	131	181	51	82	AAAAACCAAAAAAAAAAAAAAAAAAAAAAAAAAAAAAAAAAAAGTAAAAAA	0.0358412	rmsk2886491|B1_Mus1|B1_Mus1-SINE|B1_Mus1-Alu|Alu|exon-1	repeatMask-Alu	138	0.73	1	-3	-47	2_chinese_hamster	2_chinese_hamster,1_rat	2	2	1	0.5	103	10	93	0	0	0	0	0	0	0	0	0	0	novel	cdhitCluster
chr3	90226948	90227172	mmu-retrogene-1-93	92	+	20	10	224	GAAAGGAGGGGCCAGGCAGTGGTGGCGCACGCCTTTAATCCCAGCACTTGGGAGGCAGAGACAGGCAGATTTCTGAGTTCGAGGCTAGCCTGGTCTACAGAGTAAGTTCCAGGACAGCCAAAGCTACACAGAGAAATCCTGTCTTGAAAACAAAACAAAACAAAACAAAACAAACAAAAAAAAAAAAAAAACAAAAAAAAAAAAGGAAGAAAAAGAAAGGAGGG	GAAAGGAGGG	||||||||||	GAAAGGAGGG	154	204	51	72	AACAAAACAAAACAAAACAAACAAAAAAAAAAAAAAAACAAAAAAAAAAAA	0.00519999	rmsk2873946|B1_Mus1|B1_Mus1-SINE|B1_Mus1-Alu|Alu|exon-1	repeatMask-Alu	150	0.67	1	-10	-64	1_rat	2_chinese_hamster,1_rat	2	2	2	1	184	92	92	0	0	0	0	0	0	0	0	0	10	novel	cdhitCluster
chr2	75844742	75844949	mmu-retrogene-1-94	92	-	20	10	207	CACATCTGTCAGGTTGGGTGTGGTGGCGCATGCCTTTAATCCCAGCACTTGGGAGGCAGAGGCAGGCGAATTTCTGAGATCAAGGTCAGCCTGGTCTACAGAGTGAGTTCCAGGACAGTCAGGGCTACACAGAGAAACCCTGTCTCAAAAAAACAAAAACAAAACAAAACAAAAACAAAAAAAAAAAAAACAAAAAACACATCTGTC	CACATCTGTC	||||||||||	CACATCTGTC	147	197	51	72	AAAAAAACAAAAACAAAACAAAACAAAAACAAAAAAAAAAAAAACAAAAAA	0.181559	rmsk2508692|B1_Mus2|B1_Mus2-SINE|B1_Mus2-Alu|Alu|exon-1	repeatMask-Alu	146	0.71	1	-12	-49	2_chinese_hamster	2_chinese_hamster,1_rat	2	2	1	0.5	176	84	92	0	0	0	0	0	0	0	0	0	0	novel	cdhitCluster
chr6	81225828	81226035	mmu-retrogene-1-95	92	+	30	15	207	TGAAAACTGAGCCTGGGCCGGGCGTGGTGGCGCACACCTTTAATCCCAGCACTTGGGAGGCAGAGGCAGGCGGATTTCTGAGTTCGAGGCCAGCCTGGTCTACGGAGTGAGTTCCAGGACAGCCAGGGCTACACAGAGAAACCCTGTCTCAAAAATACCAAAAAAAAAAAAAAAAAAAAAAAAAAAGAAAACTGAAAACTGAGCCTG	TGAAAACTGAGCCTG	|||||||||||||||	TGAAAACTGAGCCTG	151	191	41	62	AAAAATACCAAAAAAAAAAAAAAAAAAAAAAAAAAAGAAAA	0.0266351	rmsk3761833|B1_Mus2|B1_Mus2-SINE|B1_Mus2-Alu|Alu|exon-1	repeatMask-Alu	146	0.71	1	-16	-45	2_chinese_hamster	2_chinese_hamster	1	1	1	1	92	0	92	0	0	0	0	0	0	0	0	0	1	novel	cdhitCluster
chr12	69624534	69625081	mmu-retrogene-91	92	-	80	40	547	TGATGAGCTCCAGGCATTTATCTATGTGTGCACAAAAAATGATGAGCTCCAGGCATTTATCTATGTGTGCACAAAAAATGATGAGCTCCAGGCATTTATCTATGTGTGCACAAAAAATGATGAGCTCCAGGCATTTATCTATGTGTGCACAAAAAATGATGAGCTCCAGGCATTTATCTATGTGTGCACAAAAAATGATGAGCTCCAGGCATTTATCTATGTGTGCACAAAAAATGATGAGCTCCAGGCAXXXXXXTGTGTGCACAAAAAATGATGAGCTCCAGGCATTTATCTATGTGTGCACAAAAAATGATGAGCTCCAGGCATTTATCTATGTGTGCACAAAAAATGATGAGCTCCAGGCATTTATCTATGTGTGCACAAAAAATGATGAGCTCC…	TGATGAGCTCCAGGCATTTATCTATGTGTGCACAAAAAAT	||||||||||||||||||||||||||||||||||||||||	TGATGAGCTCCAGGCATTTATCTATGTGTGCACAAAAAAT	502	507	6	12	AAAAAA	-0.110161	ENSMUST00000183277.7|Sos2-206|ENSMUSG00000034801.13|Sos2|protein_coding|intron-8	intron	547	1	0.06	2135	6351	2_chinese_hamster	2_chinese_hamster	1	1	1	1	92	0	92	0	0	0	0	0	0	0	0	0	0	novel	NA
chr2	48266033	48266269	mmu-retrogene-1-96	92	-	35	20	236	GAGAATCAGAAATTCTTGCCGGGCGGTGGTGGCGCATGCCTTTAATCCGAGCACTCGGGAGGCAGAGGCAGGCGGATTTCTGAGTTCGAGGCCAGCCTGGTCTACAAAGTGAGTTCCAGGACAGCCAGGGCTATACAGAGAAACCCTGTCTCAAAAAACAAAAAAACAAAAAACAAAACAAAACAAAACAAACAAACAAACAAACAACAACAACAAAGAGAATCAGAAATTCTGCC	GAGAATCAGAAATTCTTGCC	||||||||||||||||-|||	GAGAATCAGAAATTCT-GCC	154	204	51	57	AAAAACAAAAAAACAAAAAACAAAACAAAACAAAACAAACAAACAAACAAA	0.063	rmsk2458128|B1_Mm|B1_Mm-SINE|B1_Mm-Alu|Alu|exon-1	repeatMask-Alu	146	0.62	1	-17	-73	2_chinese_hamster	2_chinese_hamster	1	1	1	1	92	0	92	0	0	0	0	0	0	0	0	0	13	novel	cdhitCluster
chr13	25170590	25170783	mmu-retrogene-1-97	92	+	24	12	193	TTGCCCTATTTCATAGCCGGGTGTGGTGGCGCACGCCTTTAATTCCAGCACTTGGGAGGCAGAGGCAGGAGGGTTTCGAGGCCAGCCTGGTCTACAAAGTGAGTTCCAGGACAGCCAAGGCTACATAGAGAAACCCTGTCTCAAAAAAAAAAAAAAAAAAAAAAAAAAAACAGAAAAAAAATTGCCCTATTTC	TTGCCCTATTTC	||||||||||||	TTGCCCTATTTC	143	181	39	68	AAAAAAAAAAAAAAAAAAAAAAAAAAAACAGAAAAAAAA	0.0432807	rmsk1139078|B1_Mus2|B1_Mus2-SINE|B1_Mus2-Alu|Alu|exon-1	repeatMask-Alu	140	0.73	1	-14	-39	2_chinese_hamster	2_chinese_hamster	1	1	1	1	92	0	92	0	0	0	0	0	0	0	0	0	0	novel	cdhitCluster
chr13	114691341	114691564	mmu-retrogene-1-98	92	+	32	16	223	AAAAATACTTATTTACGTGGGCGTGGTGGCGCACGCCTTTAATCCCAGCACTCGGGAGGCAGAGGCAGACAGATTTCTGAGTTTGAGGCCAGCCTGGTCTACAAAGTGAGTTCCAGGACAGCCAAGGCTAAACAGAGAAACCCTGTCTTGAAAAAACAAAAACAAAAACATAAAACAAAACAAAAAAACAAACAAAAAAACAAAACAAAAAATACTTATTTAC	AAAAATACTTATTTAC	||||||||||||||||	AAAAATACTTATTTAC	151	200	50	60	AAAAAACAAAAACAAAAACATAAAACAAAACAAAAAAACAAACAAAAAAA	-0.0125556	rmsk1306810|B1_Mm|B1_Mm-SINE|B1_Mm-Alu|Alu|exon-1	repeatMask-Alu	143	0.64	1	-18	-62	1_rat	1_rat	1	1	1	1	92	92	0	0	0	0	0	0	0	0	0	0	7	novel	cdhitCluster
chrX	16563871	16564805	mmu-retrogene-92	92	-	10	15	934	CAGACATAGCTTCATGCAGTAACTTGTAGCAGCTTGGGAGTTCTTTGCAATGACCCTCACTCAGATAAAGCCTGGTACTTGGTTTTGTCATAGAAAACAATTTCAGAATAAGCCAATATAAAGCAGAGTTGGATTTTTTTTTACTTACTATATTTTTATTCAAAAATGTACACACAACATTTTGATCATTATTTTCCTCCCTACCTTTCAAAAAATTCCCTGAAAACAAAAAGCAACCAGTCAAAAACACXXXXXXACTTTAGCCATATACAACACTTTGGTGAATTATTAAGATACCTTCAAGCCAGGCGTGGTGGTGCACATCTTTAGTCCCAGCACTTGGGAGGCAGAGGCAGGTGGATTTCTGAGTTCGAGGCCAGCCTGGTCTACAAAGTGAGT…	CAGAC-ATAGCTTCA	||.||-|.|.|||||	CAAACCAAACCTTCA	868	918	51	82	AAAACCAAAAAAAAAAAAAAAAAAAAAAAAACAAAAAAAACAAAAAAAAAA	0	rmsk4705010|B1_Mm|B1_Mm-SINE|B1_Mm-Alu|Alu|exon-1	repeatMask-Alu	147	0.16	1	-730	-57	1_rat	2_chinese_hamster,1_rat	2	4	1	0.5	212	92	83	0	0	0	0	0	0	0	0	0	1	novel	NA
chr14	13908129	13908343	mmu-retrogene-1-99	92	+	20	10	214	GGCCAAACTAAGCCGGGCGTGGTGGCACACGCCTTTAATCCCAGCACTCGGGAGGCAGAGGCAGGCGGATTTCTGAGTTCGAGGCCAGCCTGGTCTACAAAGTGAGCTCCAGGACAGCCAGGGCTATACAGAGAAACCCTGTCTCGAAAAAACAAAAAACAAACAAAACAAAAAAAAAAAAAACAAAAAACAAAAAAAAAGAAAGGCCAAACTA	GGCCAAACTA	||||||||||	GGCCAAACTA	154	204	51	72	AAAAAACAAACAAAACAAAAAAAAAAAAAACAAAAAACAAAAAAAAAGAAA	0.0753125	rmsk1334247|B1_Mm|B1_Mm-SINE|B1_Mm-Alu|Alu|exon-1	repeatMask-Alu	147	0.69	1	-10	-57	2_chinese_hamster	2_chinese_hamster	1	1	1	1	92	0	92	0	0	0	0	0	0	0	0	0	0	novel	cdhitCluster
chr2	69737269	69737837	mmu-retrogene-93-1	92	-	20	10	568	TTTCATTCTCCTTTCCGATCTGCCATCGTGGGTGGAGCCACCGCCTCGATGCAGATTTTTGTGAAGACCCTTATGGGGAAACCATCACGTTACGGCCAAGATCCAGGATAAGGAAGGAATTCCTCCTGATCAGCAGAGGCTGATCTTTGCTGGTAAGCAGCTGGAAGATGGCCGGGCTTTGTCTGACTACAACATTCCTAAGGAGTCCACCCTTCATCTGGTGTTGAGACTTCGGGTGGTGCTAAGAGAAXXXXXXAAATACTATAAGGCGGACCAAAACGTCAAAATAGCCGACTTCGTCGAGAGTTGTCCTTCTGTTGAGTGTGGTGCTGGAGTTTTCATGGGAAGCCACTTTGACAGGCATTACTGTGGCAAGTGTTGTCTGACCTAACTGCTTCA…	TTTCATTCTC	||||||||||	TTTCATTCTC	513	558	46	72	AAAAAAAAAAAAAAAAAAAAAAAAAAGAAAAGAAAAGAAAAGAAAA	2.33122	ENSMUST00000120658.1|Gm13622-201|ENSMUSG00000082345.1|Gm13622|processed_pseudogene|exon-1	pseudogene	433	0.76	1	-48	-87	4_guinea_pig	7_cow,10_opossum,2_chinese_hamster,11_human,6_rabbit,9_cat,1_rat,4_guinea_pig,5_squirrel,8_dog,3_naked_mole_rat	11	19	3	0.272727	1148	63	45	83	92	85	63	82	85	92	67	92	0	novel	cdhitCluster
chr7	59804571	59807137	mmu-retrogene-27-2	92	-	84	42	2566	GCACTCCAGAGTACTGGAACCACTTGATGCAATGCACTCCAAGGTGCTTGGATCTATGATGATTCCCAGTCAAACATTCCTTGGAAAAGCTGAACAAAATGAGTGAAAACTCTGTACCGCCACTCTCATCGGAACTGAGGTCCAGCATCTTGGGTCTCCCAGGTGCTATGGGCGTCAGGCACAGGCTGCCCAAACACTCCATTGTTCTTGACTTCTTCGGGCTCTAGCCAGACTCTCTAGAGGCAGGTGTXXXXXXATGGTAAGGAACATGGGAATTGCTGCATGAATTCTAGGTGCCCAGGTCTTGGTGGAGCAGGGAACAGCTGCCATTGATATGTCCAGGCCCTTCGGGACATGGAGCATGCCTAGGGCCCTGGTTTCTCCCAGGTTTGGAGCTTC…	GCACTCCAGAGTACTGGAACCACTTGATGCAATGCACTCCAA	||||||||||||||||||||||||||||||||||||||||||	GCACTCCAGAGTACTGGAACCACTTGATGCAATGCACTCCAA	2516	2524	9	8	AAAACCAAA	-0.226293	ENSMUST00000178329.1|Gm22812-201|ENSMUSG00000096462.1|Gm22812|snoRNA|exon-1	snoRNA	94	0.04	1	-49	-2423	1_rat	9_cat,1_rat	2	2	1	0.5	114	92	0	0	0	0	0	0	0	22	0	0	0	novel	cdhitCluster
chr2	26457130	26457330	mmu-retrogene-1-100	92	-	26	13	200	TTCATTTAATAAAGGCTGGGCGTGGTGGCACACGCCTTTAATCCTAGCACTCAGGAGGCAGAGGCAGGTGGATTTATGAGTTCGAGGCCAGCCTGGTCTACAGAGTGAGTTCCAGGACAGCCAGGGCTATACAGAGAAACCCTGTCTCGAAAAACCAAAAAAAAAAAAAAAAAAAAAAAAAAAAAAATTCATTTAATAAA	TTCATTTAATAAA	|||||||||||||	TTCATTTAATAAA	150	187	38	66	AAAAACCAAAAAAAAAAAAAAAAAAAAAAAAAAAAAAA	0.0833215	rmsk2415837|B1_Mus2|B1_Mus2-SINE|B1_Mus2-Alu|Alu|exon-1	repeatMask-Alu	146	0.73	1	-14	-40	2_chinese_hamster	2_chinese_hamster	1	1	1	1	92	0	92	0	0	0	0	0	0	0	0	0	0	novel	cdhitCluster
chr18	21606666	21606862	mmu-retrogene-1-101	92	-	14	7	196	AAATACCCTGCCGGGCAGTGGTGGCGCACGCCTTTAATCCCAGCACTTGGGAGACAGAGGCAGGTGGATTTCTGAGTTCGAGGCCAGCCTGGTCTACAAAGTGAGTTCCAGGACAGCCAGAGCTATACAGAGAAACCCTGTCTCGAAAAACCAAAAAAAAAAAAAAAAAAAAAAAAAAAAAAAAAAAAAAAATACC	AAATACC	|||||||	AAATACC	146	189	44	78	AAAAACCAAAAAAAAAAAAAAAAAAAAAAAAAAAAAAAAAAAAA	0.395058	rmsk2123776|B1_Mus1|B1_Mus1-SINE|B1_Mus1-Alu|Alu|exon-1	repeatMask-Alu	147	0.75	1	-9	-40	2_chinese_hamster	2_chinese_hamster	1	1	1	1	92	0	92	0	0	0	0	0	0	0	0	0	0	novel	cdhitCluster
chr9	99592247	99592454	mmu-retrogene-94-1	92	-	30	20	207	GGTTGTCCTGAGGGCTGGAGGAATGGCTCAGTGATTAAGAGCACCGACTGCTCTTCCAAAGGTCCTGAGTTCAAATCCCAGCAACCACATGGTGGCTCACAACCGTTGGCAATGAGATCTGATGCCCTCTTCTGGTGCATCTGAAGACAACTACAGAAAAAAAAAAAAAAAAAAAAAAAAAAAAAAAGGTTGTCCTGAAGGACTGGA	GGTTGTCCTGAGGG-CTGGA	|||||||||||.||-|||||	GGTTGTCCTGAAGGACTGGA	157	187	31	62	AAAAAAAAAAAAAAAAAAAAAAAAAAAAAAA	0.112128	rmsk4620594|B2_Mm2|B2_Mm2-SINE|B2_Mm2-B2|B2|exon-1	repeatMask-B2	174	0.84	1	-11	-22	1_rat	1_rat	1	1	1	1	92	92	0	0	0	0	0	0	0	0	0	0	0	novel	cdhitCluster
chr9	78292858	78293059	mmu-retrogene-1-102	92	-	16	13	201	TAGTTGTGACTTAGCCAGGCAGTGGTGGTGCATGCCTTTAATCCCAGCACTTAGGAGGCAGAGGCAGGTGGATTTCTGAGTTCGAGGCCAGCCTGGTCTACAGAGTGAGTTCTAAGACAGCCAGGGCTACACAGAGAAACCCTGTCTCGCAAAAAAAAAAAAAAAAAAAAAAAAAAAAAAAAAAAAAAGAGTTGTGACATA	TAGTTGTGACTTA	.|||||||||.||	GAGTTGTGACATA	151	188	38	76	AAAAAAAAAAAAAAAAAAAAAAAAAAAAAAAAAAAAAA	0	rmsk4580299|B1_Mus1|B1_Mus1-SINE|B1_Mus1-Alu|Alu|exon-1	repeatMask-Alu	148	0.74	1	-12	-41	2_chinese_hamster	2_chinese_hamster	1	1	1	1	92	0	92	0	0	0	0	0	0	0	0	0	0	novel	cdhitCluster
chr6	50125237	50125459	mmu-retrogene-95	92	-	34	27	222	TAAATAAGTAATGGGTCTGGGTTTGGTGGCACATACCTTTAATCTCTGCACTCAGGAGGTAGAGGCTGGCAAGGCTCTGTGATCTGTGAGTTCAAGGCCAGCCTGTCTACATGGTAAGCTCCCAGCAAGCCAAAACCACAAAGTAAGACTCTGTCTCAAAAAAAAAAAAAAAAAAAAAAAAAAAAACCAACATAAATGAATAAGTAATGGGACTGGGATGGT	TAAATAAGTAATGGGTCTGGGTTTGGT	|.|||||||||||||.|||||.|-|||	TGAATAAGTAATGGGACTGGGAT-GGT	158	196	39	58	AAAAAAAAAAAAAAAAAAAAAAAAAAAAACCAACATAAA	0.124007	rmsk3704355|B1_Mur1|B1_Mur1-SINE|B1_Mur1-Alu|Alu|exon-1	repeatMask-Alu	153	0.69	1	-16	-53	11_human	11_human	1	1	1	1	92	0	0	0	0	0	0	0	0	0	0	92	0	novel	NA
chr3	152375732	152375938	mmu-retrogene-1-103	92	-	20	10	206	TATGTTTTCAGCCGGGTGTGGTGGCGCACGCCTTTAATCCCAGCACTCGGGAGGCAGAGGCAGGCAGCTTTCTGAGTTCCAGGCCAGCCTGGTCTACAGAGTGAGTTCCAGGACAGCCAGGACTATACAGAGAAACCCTGTCTCCAAAAACAAAAACAAAAAAAAAAAAAACAAAAAACAAAAACAAAAACAAAAATATGTTTTCA	TATGTTTTCA	||||||||||	TATGTTTTCA	146	196	51	72	AAAAACAAAAACAAAAAAAAAAAAAACAAAAAACAAAAACAAAAACAAAAA	0.0806377	rmsk2991202|B1_Mus2|B1_Mus2-SINE|B1_Mus2-Alu|Alu|exon-1	repeatMask-Alu	146	0.71	1	-9	-51	3_naked_mole_rat	11_human,3_naked_mole_rat	2	2	1	0.5	162	0	0	92	0	0	0	0	0	0	0	70	0	novel	cdhitCluster
chr9	13843362	13843581	mmu-retrogene-1-104	92	+	29	17	219	GATAAGAAAATGTTTAAGGCCGGGCATTGGTGGCACACGCCTTTAATCCCAGCACTTGGGAGGCAGAGGCAGGAGGGTTTCTGAGTTCGAGGCCAGCCTGGTCTACAGAGTGAGTTCCAGGACAGCCAGGGCTACACAGAGAAACCCTGTCTCGAAAAAAAAAGAAAAAAAGAAAAGAAAGAAAAACAAAAAACACAAAAAAAGAAAGAAAATGTTTAA	GATAAGAAAATGTTTAA	||-||||||||||||||	GA-AAGAAAATGTTTAA	155	203	49	63	AAAAAAAAAGAAAAAAAGAAAAGAAAGAAAAACAAAAAACACAAAAAAA	0.0446003	rmsk4445536|B1_Mus1|B1_Mus1-SINE|B1_Mus1-Alu|Alu|exon-1	repeatMask-Alu	145	0.66	1	-18	-56	3_naked_mole_rat	3_naked_mole_rat	1	1	1	1	92	0	0	92	0	0	0	0	0	0	0	0	0	novel	cdhitCluster
chr10	91204794	91204995	mmu-retrogene-1-105	92	+	22	11	201	GTGGAGGCAGGCCGGGCATGGTGGCACACGCCTTTAATCCCAGCACTCGGGAGGCAGAGGCAGACGGATTTCTGAGTTCGAGGTCAGCCTGGTCTACAAAGTGAGCTCCAGGACAGCCAGGGCTATACAGAGAAACCCTGTCTCGAAAAACCAAAAAAAAAAAAAAAAAAAAAGAAAAAAAAAAAAGAAAGTGGAGGCAGG	GTGGAGGCAGG	|||||||||||	GTGGAGGCAGG	146	190	45	70	AAAAACCAAAAAAAAAAAAAAAAAAAAAGAAAAAAAAAAAAGAAA	0.0887826	rmsk535228|B1_Mm|B1_Mm-SINE|B1_Mm-Alu|Alu|exon-1	repeatMask-Alu	146	0.73	1	-10	-45	2_chinese_hamster	2_chinese_hamster	1	1	1	1	92	0	92	0	0	0	0	0	0	0	0	0	0	novel	cdhitCluster
chr12	109894345	109895147	mmu-retrogene-96-1	92	-	30	15	802	GAGTGACCTGTCAGGCTTTTCCTCTGGCGCGCCACCGACGATCCTATTGTCATCATGGGCAGCCGCCCCGCCCGGTGTTACCGGTATTGTAAGAACAAGCCATACCCAAAGTCTCGTTTCTGCCGTGGTGTCCCTGATGCTAAGATCCGAATCTTTGATTTGGGACGGAAGAAAGCAAAAGTTGATGAATTCCCACTTTGTGGCCATATGGTGTCAGATGAATATGAGCAACTCTCTTCTGAAGCACTGGXXXXXXATCTCAAAGAAGTGGGGCTTCACCAAGTTTAATGCAGATGAATTTGAAGACATGGTTGCTGAGAAGCGGCTCATTCCTGATGGCTGTGGTGTCAAATATATCCCCAATCGTGGTCCTCTGGACAAGTGGAGAGCCCTGCATTC…	GAGTGACCTGTCAGG	|||||||||||||||	GAGTGACCTGTCAGG	757	787	31	62	AAAAAAAAAAAAAAAAAAAAAAAAAAAAAAA	2.10335	ENSMUST00000222259.1|Gm3379-201|ENSMUSG00000113625.1|Gm3379|processed_pseudogene|exon-1	pseudogene	642	0.8	1	-54	-106	1_rat	7_cow,10_opossum,2_chinese_hamster,11_human,9_cat,1_rat	6	6	5	0.833333	477	92	17	0	0	0	0	92	0	92	92	92	0	novel	cdhitCluster
chr16	3775234	3775472	mmu-retrogene-37-3	92	+	37	61	238	TATAATGTATTGCCAGGCGTGGTGGCGCACGCCTTTAATCCCAGCACTTGGGAGGCAGAGGCAGGCAGATTTCTGAGTTCAAGGCCAGCTTGGTCTACAAAGTGAGTGCCAGGACAGCCAGAGCTACACACAGAGAAACCCTGTCTCGAAAAACCAAAAAAAAAAAAAAAAAAAAAAAAAGAATATTTATGCCGGACAGTAGTGGTACATGCCTTTAATTCCAACACTCAGGGGGTAG	TATAATGTATTGCCAGG-C-GTGGTGGCGCACGCCTTTAATCCCAGCACTT-GGGAGGCAG	|||--|-|||-|||-||-|-||.||||..||.|||||||||.|||.||||.-|||-||.||	TAT--T-TAT-GCC-GGACAGTAGTGGTACATGCCTTTAATTCCAACACTCAGGG-GGTAG	149	183	35	55	AAAAACCAAAAAAAAAAAAAAAAAAAAAAAAAGAA	-0.0465708	rmsk1730633|B1_Mus2|B1_Mus2-SINE|B1_Mus2-Alu|Alu|exon-1	repeatMask-Alu	148	0.62	1	-11	-79	10_opossum	10_opossum	1	2	1	1	104	0	0	0	0	0	0	0	0	0	92	0	0	novel	cdhitCluster
chr4	126069769	126070327	mmu-retrogene-79-2	91	-	20	20	558	TCTGCCTGTCCCCGTCTCCGGCCGCCATAGGGAGAGGAGCCGCCGCCATGTCCGCGCATCTGCAGTGGATGGTCGTCCGGAACTGCTCCAGTTTCTTGATCAAGAGGAATAAGCAGACGTACAGCACGGAGCCAAATAATCTGAAAGCCCGAAACTCCTTCCGCTACAACGGGCTAATTCACCGCAAGACCGTCGGAGTGGAGCCGGCGGCCGATGGCAAAGGGGTCGTGGTAGTTATGAAACGCAGATCXXXXXXGCTACCCTCAGCAGCATCAGACACATGATCCGAAAGAACAAGTACTGCCCTGATCTGCGTATGGCGGCCATCCGCAGGGCCAGTGCCATCCTTCGAAGCCAGAAGCCTGTGGTGGTGAAGAGGAAACGGACCCGCCCCACCAA…	TCTGCCTGTCC-CCGTCTCC	||||||||-||-|.|.||||	TCTGCCTG-CCTCTGCCTCC	502	539	38	71	AAAAAAAAAAAAAAAAAAAAAAAAAAAAAAAAAAGAAA	1.66917	ENSMUST00000116058.2|Rpl28-ps3-201|ENSMUSG00000079942.5|Rpl28-ps3|processed_pseudogene|exon-1	pseudogene	393	0.7	1	-68	-97	1_rat	10_opossum,2_chinese_hamster,11_human,9_cat,1_rat,4_guinea_pig,5_squirrel,8_dog	8	9	2	0.25	593	91	17	0	85	82	0	0	88	88	40	91	0	novel	cdhitCluster
chr13	91716453	91716650	mmu-retrogene-97-1	91	+	48	34	197	ATACATAGATATGACAGACAGATGTTAGAGAGAGAGAGAGAGAGAGAGAGAGAGAGAGAGAGAGAGAGAGAGAGAGAGAGAGAAAGAAAGAAAGAAAGAAAGAAAGAAGGAAAGAAAGAAAGAAAGAAAGAAAGAAAGAAAGAAAGAAAGAAAGAAAGAAAAAGATACATAGATATGACAGGCAGATGTAAGGAAAG	ATACATAGATATGACAGACAGATGTTAGAGAGAG	|||||||||||||||||.|||||||.||-||.||	ATACATAGATATGACAGGCAGATGTAAG-GAAAG	115	163	49	43	AAAGAAAGAAAGAAAGAAAGAAAGAAAGAAAGAAAGAAAGAAAGAAAAA	0	rmsk1261493|(GAAA)n|(GAAA)n-Simple_repeat|(GAAA)n-Simple_repeat|Simple_repeat|exon-1	repeatMask-Simple_repeat	116	0.59	0.65	-81	63	1_rat	1_rat	1	1	1	1	91	91	0	0	0	0	0	0	0	0	0	0	1	novel	cdhitCluster
chr8	66521793	66524618	mmu-retrogene-98	91	+	15	10	2825	CAGACAGATCCACAGTCCCCAGTAGAGGTAACACTTCCAGGCATTCTAACATGCCCTGGATCATAGGATCCCGGGATCCCAGGAGCTTGGTCACACCAGTTTCTCAGGGTCTCAGAGAAAGCTTGACTGCAAAGAACTCTTGACACACCCAGAATCTCAGGATCACAGGATCCCAGAATCACAGGATCACAGGGAAAGCTGAACTCTGAGGAGTTCTGACTCAACCGGGATTACAGGAAGTATGGGCTCCXXXXXXAACAACAGAAACTGAGGAAATCCAAAAATGTCATGAGATCCTACTGCAAAAGCCCATACTCAACACAAATGGAAAATCTGGATGAAATGGAAAATTTTTCTAGACAGATACCAGGTGCCAAAGTTAATTCAGGATCAGAGAAC…	CAGAC-AGAT	|||||-||||	CAGACCAGAT	2769	2806	38	76	AAAAAAAAAAAAAAAAAAAAAAAAAAAAAAAAAAAAAA	0.0173885	rmsk4296859|L1VL2|L1VL2-LINE|L1VL2-L1|L1|exon-1	repeatMask-L1	2825	1	0.57	7	2119	1_rat	1_rat	1	1	1	1	91	91	0	0	0	0	0	0	0	0	0	0	9	novel	NA
chr11	82731133	82731374	mmu-retrogene-45-5	91	-	29	32	241	GGTTACCACCCAGCCGGGCGTGGTGGTGCACGCCTATAATCCCAGCACTCAGGAGGCAGAGGCAGGCGGATTTCTGAGTTTGAGGCCAGCCTGGTCTACAAAGTGAGCTCCAGGACAGCCAGGGCTACACAGAGAAACCCTGTCTCAAAAACAAAAACAAAAACAAAAACAAAAACAAAAACAAAAACAAAAACAAAACAAAACAAAAAAAGGTTACCACCCACTGAGGAGGGCAGGTGCA	GGTTACCACCCAGCCG-GGCGTGG-TGGTGCA	||||||||||||-|.|-||.|-||-.||||||	GGTTACCACCCA-CTGAGGAG-GGCAGGTGCA	161	211	51	62	AAACAAAAACAAAAACAAAAACAAAAACAAAAACAAAACAAAACAAAAAAA	-0.0224443	rmsk779182|B1_Mus2|B1_Mus2-SINE|B1_Mus2-Alu|Alu|exon-1	repeatMask-Alu	145	0.6	1	-11	-85	1_rat	1_rat	1	1	1	1	91	91	0	0	0	0	0	0	0	0	0	0	0	novel	cdhitCluster
chr9	110813639	110814569	mmu-retrogene-99	91	-	9	7	930	AGGTAAGCTGTTGCCGCTCCACCACCCGCCAGATCCTCACAACCTGGAGCACAAAGCTCTGACCCCCCGAAAATCCCAGGGCAGGTGTGAGTGGATCTCAAAGACTCATCAGGGAATGGTGTGTCCTCTCAGCCCCAACCCCCGGGTCCAGGCCAGTTCAATGCGGGGGGGAGGTGGGCGGGGCGGGGCGGGGCGGGGCGGGGCCGGCCCAGAAACTTCACCTGAAGTGGGTGGAACCCATGTTGGAAACXXXXXXCGACTGACTCCCAGACAGCAGAAGCAATCAAAACTAAAACTCTGCCGGGCAGTGGTGGCGCAAGCCTTTAATCCCAGCACTTGGGAGGCAGAGGCAGGCGGATTTCTGAGTTCGAGGCCAGCCTGGTCTACATAGTGAGTTCC…	AG-GTAA	||-||||	AGAGTAA	878	923	46	82	AAAAAAAAAAAAAAAAAAAAAAAAAAAGAAAAAAAAGAAAAAAAAA	-0.160244	rmsk4646404|B1_Mus1|B1_Mus1-SINE|B1_Mus1-Alu|Alu|exon-1	repeatMask-Alu	147	0.16	1	-723	-60	4_guinea_pig	4_guinea_pig	1	1	1	1	91	0	0	0	91	0	0	0	0	0	0	0	0	novel	NA
chr9	73518715	73518888	mmu-retrogene-26-5	91	-	54	42	173	AAGGAAGGAAGGAAGGAAGGAAGGAAGGAAGGAAGGAAGGAAGGAAGAAAGAAAGAAAGAAAGAAAGAAAGAAAGAAAGAAAGAAAGAAAGAAAGAAAGAAAGAAAGAAAGAAAGGAAGGAAGGAAGGAAGGAAGGAAGGAAGGAAGAAAGAAAGGAAGAAAGAAAGAAGAAA	AAGGAAGGAAGGAAGGAAGGAAGGAAGGAAGGAAGGAAGGAA	|||||||||||||||.|||.||||||-|||.|||.||||.||	AAGGAAGGAAGGAAGAAAGAAAGGAA-GAAAGAAAGAAGAAA	68	118	51	37	AAAGAAAGAAAGAAAGAAAGAAAGAAAGAAAGAAAGAAAGAAAGAAAGGAA	0.267667	ENSMUST00000184666.7|Unc13c-202|ENSMUSG00000062151.13|Unc13c|protein_coding|intron-29	intron	173	1	0.02	7063	1329	1_rat	1_rat	1	1	1	1	91	91	0	0	0	0	0	0	0	0	0	0	14	novel	cdhitCluster
chr4	146905294	146909930	mmu-retrogene-100	91	+	85	60	4636	TCTCTGGACCTACTCTGCACAGCTTCCCCACAATGTTGCTGCCAGACTAGACCAGAGCTGGATGTACTAGGACACTGCACCTGGGTTCTGAGAGTTTTACAGAATCAGACTGAAGAGAGAACATGCTAGGAACAGGTAAAGACAGAATGAGCAGGAGAAAGAGAAGGAGCCAGAAGATGAAAAAAGACTTCTACAGTTAATTTAAGGCCAAGTGGAACAATTCAGTGTCTGAGAGAAGAACTCAGCTCAGXXXXXXAATTAATTAGCTTCCCGGTTCTTCAGAGCAATTTTTGTTGGTTTGGATTTTTGCTTGCTTGCTTATTTAATTCATTGATTGATTGATTCTTTGTTTTTATTTTGTCTTTTTCTTAAACTTATCTAATCATGTAGGAGGCCCAA…	TCTCTGGACCTACTCTGCACAGCTTCCCCACAATGTTGCTGCCAGACTAGACCAGAGCTG	||||.|||.|||||||.|.||||||-|||||||.||||||||||||||||||||||.|||	TCTCAGGATCTACTCTCCTCAGCTT-CCCACAAGGTTGCTGCCAGACTAGACCAGAACTG	4568	4575	8	6	AAACACAA	-0.0220214	rmsk3289397|L1Md_T|L1Md_T-LINE|L1Md_T-L1|L1|exon-1	repeatMask-L1	760	0.16	1	-1094	-2782	1_rat	1_rat	1	1	1	1	91	91	0	0	0	0	0	0	0	0	0	0	2	novel	NA
chr6	113352212	113352369	mmu-retrogene-26-6	91	-	82	56	157	AGAAAGAAAGAAAGAAAGAAAGGAAGGAAGGAAGGAAGGAAGGAAGGAAGAAAGGAAGAAAGGAAGAAAGGAAGAAAGGAAGAAAGGAAGGAAGAAAAGGAAGGAAGGAAGGAAGGAAGGAAGGAAGGAAGGAAGGAAGGAAGGAAGGAAGGAAGGA	AGAAAGAAAGAAAGAAAGAAAGGAAGGAAGGAAGGAAGGAAGGAAGGAAGAAAGGA	||.|||.|||.|||.|||.|||||||||||||||||||||||||||||||.|||||	AGGAAGGAAGGAAGGAAGGAAGGAAGGAAGGAAGGAAGGAAGGAAGGAAGGAAGGA	92	98	7	9	AAGAAAA	-0.0986614	rmsk3825821|(TTCC)n|(TTCC)n-Simple_repeat|(TTCC)n-Simple_repeat|Simple_repeat|exon-1	antisenseAnno_repeatMask-Simple_repeat	157	1	0.88	21	0	1_rat	1_rat	1	1	1	1	91	91	0	0	0	0	0	0	0	0	0	0	3	novel	cdhitCluster
chr19	51987144	51987579	mmu-retrogene-101	91	+	64	32	435	GGTGGAATACAGAGCTAGCAATTGGGAGTACCATACCAAATGCTATTTCAAGGAAAGGAATCCGTGGGAATTGAGTAGTCATCTGTTTTTAGCAGGACAGAATTTAAAGACATTGAGGATCTCAAAAAGCCATCTTAAGTCTGTGTTGAAAATAAATTATTATTGTAAGTGTTGAGAAACAGATAACTACAATCTAACTCTAGGCCATGTTTGATTATGAAGACTTGACTTATGCAGAATAAATTAGTAGCTTGATGCAATATCAATTAATGCCATAAAACAGCAATTAGAAAGTAATTATAATCAAATCTAACAATAGCCTTTATAGACAAACAGCAGATGAAGGAAATAAAATCCATAATAATTATTTTTAAATAAAATAATTAATAATAAAAAAAT…	GGTGGAATACAGAGCTAGCAATTGGGAGTACC	||||||||||||||||||||||||||||||||	GGTGGAATACAGAGCTAGCAATTGGGAGTACC	373	403	31	27	AAATAAAATAATTAATAATAAAAAAATAAAA	0.344769	rmsk2352422|AT_rich|AT_rich-Low_complexity|AT_rich-Low_complexity|Low_complexity|exon-1	repeatMask-Low_complexity	46	0.11	1	-357	-32	1_rat	2_chinese_hamster,11_human,1_rat,4_guinea_pig,5_squirrel,3_naked_mole_rat	6	11	2	0.333333	727	91	103	39	45	39	0	0	0	0	0	91	0	novel	NA
chr10	21104538	21104759	mmu-retrogene-1-106	91	+	31	18	221	TAAAAATAAAAAATCAAAGCCGGGCGTGGTGGCGCACGCCTTTAAACCCAGCACTCGGGAGGCAGAGGCAGGAGGATTTCTGAGTTCGAGGCCAGCCTGGTCTACAAAGTGAGTTCCAGGACAGCCAGGGCTATACAGAGAAGCCTTGACTCGAAAAAAACAAAAACAAAAAAAAAAAACAAAACCAAAAAAAATTAAATAAATAAAAATAAAAAATAAAA	TAAAAATAAAAAATCAAA	||||||||||||||.|||	TAAAAATAAAAAATAAAA	154	203	50	60	AAAAAAACAAAAACAAAAAAAAAAAACAAAACCAAAAAAAATTAAATAAA	0.202333	rmsk398700|B1_Mm|B1_Mm-SINE|B1_Mm-Alu|Alu|exon-1	repeatMask-Alu	148	0.67	1	-17	-56	3_naked_mole_rat	3_naked_mole_rat	1	1	1	1	91	0	0	91	0	0	0	0	0	0	0	0	0	novel	cdhitCluster
chr17	85498596	85499092	mmu-retrogene-102-1	91	+	27	16	496	TGGCTATTACAGCCTTTCATACTTGGGCCTGGCAGAATGGCTCCCGCAAAGAAGGGTGGCGAGAAGAAGAAGGGCTGTTCTGCCATCAACGAGGTGGTGACCCGAGAATACACCATCAACATTCACAAGCGCATCCATGGAGTGGGCTTCAAGAAGCATGCTCCTCGGGCACTCAAAGAAATTCGGAAGTTTGCCATGAAGGAAATGGGGACACCAGATGTGCGCATTGACACCAGGCTCAATAAAGCCGTCTGGGCCAAGGGAATAAGGAACGTTCCATATCGCATCCAAGTACGCTTGCAGAAAACGTAATGAGGATGAGGATTCCCCAAACAAGCTCTACACGCTGGTAACTTACGTGCCTGTTACCACATTCAAAAATCTACAGACGGTCAATGT…	TGGCTATTACAGCCTT	||||||||||||-|||	TGGCTATTACAG-CTT	445	481	37	64	AAAAAAAAAAAAAAAAAAAAAAAAAAGAAAAAAAGAA	2.2379	ENSMUST00000181130.1|Rpl31-ps16-201|ENSMUSG00000097803.1|Rpl31-ps16|processed_pseudogene|exon-1	pseudogene	376	0.76	1	-36	-84	6_rabbit	7_cow,10_opossum,2_chinese_hamster,11_human,6_rabbit,9_cat,1_rat,5_squirrel,4_guinea_pig,8_dog,3_naked_mole_rat	11	11	2	0.181818	805	91	79	90	14	91	91	82	76	91	18	82	0	novel	cdhitCluster
chr12	116659016	116659148	mmu-retrogene-103	91	-	86	48	132	CAGTGACAGTGCACACAAGGTCAGTGACAGTGCACACAAGGTCAGTGATGGTGCACACCAGGTCAGTGACAGTGCACACAAGAACAGTGACAGTGCACACAAGGTCAGTGACAGTGCACACAAGAACAGTGA	CAGTGACAGTGCACACAAGGTCAGTGACAGTGCACACAAGGTCAGTGA	||||||||||||||||||||||||||||||||||||||||..||||||	CAGTGACAGTGCACACAAGGTCAGTGACAGTGCACACAAGAACAGTGA	80	84	5	5	AAGAA	-0.214587	ENSMUST00000185505.6|Ptprn2-202|ENSMUSG00000056553.14|Ptprn2|protein_coding|intron-2	antisenseAnno_intron	132	1	0	62934	78567	3_naked_mole_rat	2_chinese_hamster,11_human,6_rabbit,3_naked_mole_rat	4	4	1	0.25	206	0	51	91	0	0	38	0	0	0	0	26	0	novel	NA
chr12	70268798	70268926	mmu-retrogene-26-7	91	-	31	23	128	AAAAAAAAAAAAGAAAAGAAAAGAAAAAGAAAGAAAAAAGAAAAGAAAAAGAAAGAAAAAAGAAAAGAAAAAGAAAGAAAAAAGAAAAGAAAAAGAAAGAAAAAAGAAAAGAAAAAGAAAGAAAAGAA	#NAME?	-||||-|||||-|||||||||||	GAAAAGAAAAAGAAAGAAAAGAA	56	105	50	60	AAAAAAGAAAAGAAAAAGAAAGAAAAAAGAAAAGAAAAAGAAAGAAAAAA	0.0864118	rmsk999984|L1MEd|L1MEd-LINE|L1MEd-L1|L1|exon-1	repeatMask-L1	128	1	0.93	5	5	1_rat	1_rat	1	1	1	1	91	91	0	0	0	0	0	0	0	0	0	0	0	novel	cdhitCluster
chr10	77162778	77162998	mmu-retrogene-1-107	91	+	24	12	220	GAACTCAGAAGTCGCCGGGCAGTGGTGGCGCATGCCTTTAATCCCAGCACTTGGGAGTCAGAGGCAGGTGAATTTCTGAATTTGAGGACAGCCTGGTCTACAGAGTGAGTTCCAGGACAGCCAGGGCTACACAGAGAAACCCTGTCTCAAAAAAACCAAAAAAAAAAAAAAAAAAAAAAAAAAAATCAACAACAACAACAAAATAAAAGAACTCAGAAGT	GAACTCAGAAGT	||||||||||||	GAACTCAGAAGT	158	208	51	67	AAAAAAAAAAAAAAAAAAAAAAAAAAAATCAACAACAACAACAAAATAAAA	0.095439	rmsk506154|B1_Mus1|B1_Mus1-SINE|B1_Mus1-Alu|Alu|exon-1	repeatMask-Alu	147	0.67	1	-13	-60	2_chinese_hamster	7_cow,2_chinese_hamster,11_human	3	3	2	0.666667	259	0	91	0	0	0	0	77	0	0	0	91	0	novel	cdhitCluster
chr17	65431179	65431393	mmu-retrogene-1-108	91	+	30	15	214	CTAAATGTACTCATTGCCGGGCAGTGGTGGCACACGCCTTTAATCCCAGCACTCGGGAGGCAGAGGCAGGCAGATTTCTGAGTTCGAGGCCAGCCTGGTCTACAAAGTGAGTTCCAGGACAGCCAGAGCTACACAGAGAAACCCTGTCTTGAAAAACAAAACAAAACAAAAACAAAAAACAAACAAACAAAAAAAAAAACTAAATGTACTCATT	CTAAATGTACTCATT	|||||||||||||||	CTAAATGTACTCATT	152	199	48	61	AAAAACAAAACAAAACAAAAACAAAAAACAAACAAACAAAAAAAAAAA	0.0917855	rmsk2032754|B1_Mus1|B1_Mus1-SINE|B1_Mus1-Alu|Alu|exon-1	repeatMask-Alu	146	0.68	1	-15	-53	2_chinese_hamster	2_chinese_hamster	1	1	1	1	91	0	91	0	0	0	0	0	0	0	0	0	0	novel	cdhitCluster
chr3	126274701	126275032	mmu-retrogene-104	91	-	14	7	331	ACACCAGCCTGTCCAATGGGCCTCTCTTTCCAGTGATGGCCGACTAGGCCATCTTTTGATACATATGCAGCTAGAGTCAAGAGCTCAGGGTTACTGGTTAGTTCATAATGTTGTTCCACCTATAGGGTTGAAGATCCCTTTAGCTCCTTGGGTACTTTCTCTAGCTCCTCCTGGGGGTGGGTGGGTAAGGGGGACTTTTGGTATAGCATTGGAAATGTAAATGAGCTAAATACCTAATAAAAAATGGAAAAAAAAAAAGAAATGCAAATAAAGAAAAAAATCCAATAAAAGAAAAAAAAAAAAAAAAAAAAAAAAAAAAAAAAAACACCAG	ACACCAG	|||||||	ACACCAG	274	324	51	77	AAAAAAATCCAATAAAAGAAAAAAAAAAAAAAAAAAAAAAAAAAAAAAAAA	0.098799	rmsk2945363|L1Md_T|L1Md_T-LINE|L1Md_T-L1|L1|exon-1	repeatMask-L1	85	0.26	1	-171	-75	2_chinese_hamster	2_chinese_hamster	1	1	1	1	91	0	91	0	0	0	0	0	0	0	0	0	0	novel	NA
chr16	20495499	20495708	mmu-retrogene-1-109	91	+	14	12	209	TCGGGGGAAGAAGCTGAGCGTGGTGGCGCACGCCTTTAATCCCAGCACTCGGGAGGCAGAGGCAGGCGGATTTCTGAGTTTGAGGCCACCCTCCCTGGTCTACAGAGTGAGTTCCAAGACAGCCAGGGCTACACAGAGAAACCCTGTCTTGAAAAACCAAAAAAAAAAAAAAAAAAAAAAAAAAAAAAAAAAAAGAATCAGAGGAAGAA	TCGGGGGAAGAA	||.|.|||||||	TCAGAGGAAGAA	152	197	46	77	AAAAACCAAAAAAAAAAAAAAAAAAAAAAAAAAAAAAAAAAAAGAA	0.0924258	rmsk1767316|B1_Mus2|B1_Mus2-SINE|B1_Mus2-Alu|Alu|exon-1	repeatMask-Alu	151	0.72	1	-11	-47	1_rat	2_chinese_hamster,1_rat	2	2	2	1	182	91	91	0	0	0	0	0	0	0	0	0	0	novel	cdhitCluster
chr7	98303320	98303505	mmu-retrogene-1-110	90	+	28	14	185	GAAAAATAACTTCTAGCACTCGGGAGGCAGAAGCAGGTGGATTTCTGAGTTCGAGGCCAGCCTGGTCTACAAAGTGAGCTCCAGGACAGCCAGGATTACACAGAGAAACCCCGTCTCGAAAAAAAAAAAAAAAAAAGAAAGAAAGAAAGAAAGAAAGACAAAAAGAAAAAGGAAAAATAACTTCT	GAAAAATAACTTCT	||||||||||||||	GAAAAATAACTTCT	120	170	51	62	AAAAAAAAAAAAAAAAAGAAAGAAAGAAAGAAAGAAAGACAAAAAGAAAAA	0.0720794	rmsk4085654|B1_Mus2|B1_Mus2-SINE|B1_Mus2-Alu|Alu|exon-1	repeatMask-Alu	119	0.64	1	-10	-56	2_chinese_hamster	2_chinese_hamster	1	1	1	1	90	0	90	0	0	0	0	0	0	0	0	0	1	novel	cdhitCluster
chr17	74726314	74726503	mmu-retrogene-1-111	90	-	13	9	189	CAGGGAGCTGGACGTGGTGGCGCACGCCTTTAATCCCAGCACTCGGGAGGCAGAGGCAGGCGGATTTCTGAGTTCAAGGCCAGCCTGGTCTACAAAGTGAGTTCCAGGACAGCCAGGGTTACACAGAGAAACCCTGCCTCAAAAAAAAAAAAAAAAAAAAAAAAAAAAACAAAAAAAAAAACAGGGACT	CAGGGAGCT	||||||-||	CAGGGA-CT	141	181	41	77	AAAAAAAAAAAAAAAAAAAAAAAAAAAAACAAAAAAAAAAA	0.139051	rmsk2050959|B1_Mus2|B1_Mus2-SINE|B1_Mus2-Alu|Alu|exon-1	repeatMask-Alu	147	0.78	1	-5	-37	1_rat	1_rat	1	1	1	1	90	90	0	0	0	0	0	0	0	0	0	0	0	novel	cdhitCluster
chr2	161482403	161483104	mmu-retrogene-105-1	90	-	26	13	701	GAGGCTATGGACACTCTTTCTCTTCCGGTCTCAGGCGCTGCGGGAGCCGTGGGTTACTGTGCAGACATGGCCAAGTCCAAGAACCACACCACACACAACCAGTCCCGCAAATGGCACAGAAATGGCATCAAGAAACCCCGGTCGCAAAGATACGAATCCCTTAAGGGGGTTGACCCCAAGTTCCTGAGGAGCATGCGTTTTGCCACGAAGCACAACAAGAAAGGCCTGAAGAAGATGCAGGCCAACAATGXXXXXXCCAAAGCTCCAGCTAAGGCCCAGACTTCAGCTCCAGCCCAGGCTCCCAAAAGTGCCCAGGCCCCAGTGAAGGCCCCATAGAAAAGGCACCTGCAAGTGTGACAGACTGCTGCAGCGGACTGCTGTGACACACTTCCCCACACA…	GAGGCTATGGACA	|||||||||||||	GAGGCTATGGACA	657	688	32	64	AAAAAAAAAAAAAAAAAAAAAAAAAAAAAAAA	0.626502	ENSMUST00000119175.1|Gm11449-201|ENSMUSG00000083374.1|Gm11449|processed_pseudogene|exon-1	pseudogene	476	0.68	1	-66	-159	1_rat	7_cow,10_opossum,2_chinese_hamster,11_human,9_cat,6_rabbit,1_rat,4_guinea_pig,5_squirrel	9	13	6	0.666667	712	90	90	0	90	90	90	23	0	23	69	90	0	novel	cdhitCluster
chr12	54189852	54190063	mmu-retrogene-1-112	90	-	22	11	211	CACATTCAAGAGCTGGGCGTGGTGGCGCAGGCCTTTAATCCCAGCACTCCGGAGGCAGAGGCAGGTGGATTTCTGAGTTCGAGGCCAACCTGGTCTACAGAGTGAGTTCCAGGACAGCCAGGGCTACACAGAGAAACCCTGTCTCGAAAAACAAAAACAAAAAGAAAAAAAAAACAAAAACAAAAACAAAAAAAACCCACCACATTCAAGA	CACATTCAAGA	|||||||||||	CACATTCAAGA	147	195	49	68	AAAAACAAAAACAAAAAGAAAAAAAAAACAAAAACAAAAACAAAAAAAA	0.118289	rmsk968093|B1_Mus2|B1_Mus2-SINE|B1_Mus2-Alu|Alu|exon-1	repeatMask-Alu	146	0.69	1	-10	-55	2_chinese_hamster	2_chinese_hamster	1	1	1	1	90	0	90	0	0	0	0	0	0	0	0	0	5	novel	cdhitCluster
chr7	39499168	39499376	mmu-retrogene-1-113	90	-	24	12	208	GTGTCTATTTTCGCCAGGCTGTGGTGGCACACACCTTTAATCTCAGCACTTGGGAGGCAGAGGCAGGCGGATTTCTGAGTTCGAGGCCAGCCTGGTCTACAAAGTGAGTTCCAGGACAGCCTGGGCTATACAGAGAAACCCTGTCTTGAAAAAAAACAAAAAACAAAAAAACAAAAACAAAAAACAAACAAAAAAAGTGTCTATTTTC	GTGTCTATTTTC	||||||||||||	GTGTCTATTTTC	149	196	48	66	AAAAAAAACAAAAAACAAAAAAACAAAAACAAAAAACAAACAAAAAAA	0.187048	rmsk3975633|B1_Mus1|B1_Mus1-SINE|B1_Mus1-Alu|Alu|exon-1	repeatMask-Alu	149	0.72	1	-12	-47	2_chinese_hamster	2_chinese_hamster	1	1	1	1	90	0	90	0	0	0	0	0	0	0	0	0	0	novel	cdhitCluster
chr15	62939381	62939843	mmu-retrogene-106	90	+	12	11	462	GAAACTGAAATATTTCTTGTGTAGTTCATCCTTGAAAGTTTCCAGATGTACTGAAAGCAGTGACACCATCCTCTAGGAGTGAGGTGCTGCCCCTTCAAGGAGACACGTCTGGATCTGTGAGAGGCATAGCTTAGTTGCCTCATAATCCAGTCCAACATGTATTTCATGTCTTATCGACAGACTTTCTCTTGTGCTTGGTGGAGTAGCACATTTGCCACAGGTCAACATCCCAAGGCAGCAAGTCTTAGAGTCATAACAGTTGCACAATGCACTGTGCATCATTGTGACATTTTGAAATGTTAAGGTCCCTCTATCATCTTGCTATTGCTGCTATAGCTGAAGAGTAGCTGTCAAATCTTTATAAATGTCTTTCCCAGTCTCTTCAGGACCTCAAAAAAA…	GAA-ACTGAAA	|||-||.||||	GAAGACAGAAA	393	441	49	78	AAAAAAAAAAAAAAAAAAAAAGAAAAGAAAAAAGAAAAAAAGAAAAAAA	0.213374	rmsk1646275|(A)n|(A)n-Simple_repeat|(A)n-Simple_repeat|Simple_repeat|exon-1	repeatMask-Simple_repeat	54	0.12	1	-392	-16	9_cat	9_cat	1	1	1	1	90	0	0	0	0	0	0	0	0	90	0	0	10	novel	NA
chr13	67591927	67592407	mmu-retrogene-107-1	90	-	80	60	480	TACAAGTGTGAAGTATGTGGCAAGGCCTTCCATTATTCATCACTACTTTCTAAACACAAGATTATTCATACAGGAAAAAAACCCTACAAGTGTGAAGTGTGTGACAAGGCCTTCCATTATCCATCAAGACTTTTTAGCCATACAAAAATGCATACTGGAGAGAAACCATACAAGTGTGAAGTGTGTGGAAAGGCCTTCTGTTCTCCATCATCACTTTCTAAACACAAGAGAATTCATAAAGTTGAAAAAGCCTACAGTTGTGAGATTTGTGGAAAAACCTTCTGCATTCCATTATTACTTTCTAAACACAAGATAATTCATACAGGTGAGAATCACTATAACAGTGAGGTATGTAGCAAGTTCTTTGTTTATCCTTCAAGACTTCCTAAACATAAGAAA…	TACAAGTGTGAAGTATGTGGCAAGGCCTTCCATTATTCATCACTACTTTCTAAACACAAG	|||||.|||||.||||||||.|||||||||.|||||.|||||..||||||||||||.|||	TACAATTGTGATGTATGTGGGAAGGCCTTCGATTATCCATCAAGACTTTCTAAACATAAG	388	417	30	10	AAACATAAGAAAATTTATAAAAGAGAGAAA	0.553944	ENSMUST00000224814.1|Gm49345-201|ENSMUSG00000114923.1|Gm49345|protein_coding|cds-4	cds	249	0.52	0.14	1508	-231	4_guinea_pig	4_guinea_pig	1	1	1	1	90	0	0	0	90	0	0	0	0	0	0	0	3	novel	cdhitCluster
chr13	49709822	49710001	mmu-retrogene-37-4	90	-	17	11	179	CTCATGCTTGGCGCCGGGTGTGGTGGCGCATGCCTTTAATCCCAACACTCGGGAGTTCGAGGCCAGCCTGGTCTACAGAGTGAGTTCCAGGACAGCCAGGGCTACACAGAGAAACCCTGTCTCGAAAAACCAAAAAAAAAAAAAAAAAAAAAAAAAAAAAAAAAGAAACTCATGTTTGG	CTCATGCTTGG	||||||.||||	CTCATGTTTGG	125	168	44	73	AAAAACCAAAAAAAAAAAAAAAAAAAAAAAAAAAAAAAAAGAAA	0.0195526	rmsk1187324|B1_Mus2|B1_Mus2-SINE|B1_Mus2-Alu|Alu|exon-1	repeatMask-Alu	123	0.69	1	-12	-44	3_naked_mole_rat	3_naked_mole_rat	1	1	1	1	90	0	0	90	0	0	0	0	0	0	0	0	0	novel	cdhitCluster
chr8	47692846	47693051	mmu-retrogene-108-1	90	+	48	24	205	GGAAGGAAGGAAGGAAGGAAGGAAGGGAGGGAGGGAGGGAGGGAGGGAGGGAGAGGGGAGGGAAGGAGGGAGGGAGGGAGGGAGGGAGAGGAAAGAAACAGGAGGGAGGGAAAGAAAGAAAGAAAGAAAGAAAGAAAGAAAGAAAGAAAGAAAGAAAGAAAGAAAGAAAGAAAGAAAGAAAGGAAGGAAGGAAGGAAGGAAGGAA	GGAAGGAAGGAAGGAAGGAAGGAA	||||||||||||||||||||||||	GGAAGGAAGGAAGGAAGGAAGGAA	131	181	51	42	AAAGAAAGAAAGAAAGAAAGAAAGAAAGAAAGAAAGAAAGAAAGAAAGAAA	0.122431	rmsk4264099|GA-rich|GA-rich-Low_complexity|GA-rich-Low_complexity|Low_complexity|exon-1	repeatMask-Low_complexity	156	0.76	0.86	26	-49	1_rat	1_rat	1	1	1	1	90	90	0	0	0	0	0	0	0	0	0	0	0	novel	cdhitCluster
chr2	38993727	38994291	mmu-retrogene-109-1	90	-	9	12	564	GCCATAGTTCTTGATTTGGTAACAGACAAGAATTCTAAGACAGGTCAGTATGAAGCAGATCTGCAGTTTATTAAGAGAGACTAATTTCAATGGAAGTCCAAGTGCTAATAGAATCTCAGAGGAAGGCACAGCTATGTGAGCATGTAGGCCTCTCAAGGGATGGTCGTATTTAAGCCATAGCCATATATATGATCTCGAGGACTCTCAATTAGATTTGTAAAGATAGCTAAGCAACTTTGCCCTCATTTTTXXXXXXCAGTCGGATAAGATAAAACTCTTTGTCAAAAGGTGGTTAAGACATGTCTTGCCGGGCGTGGTGGCACACACCTTTAATCCCAGCACTCCGGAGACAGAGGCAGGTGGATTTCTGAGTTCGAGGCCAGCCTGGTCTACAAAGTG…	GCCATAGTTCTT	|.|||-||-|||	GACAT-GT-CTT	507	554	48	81	AAAAAAAAAAAAAAAAAAAAAAAAAAAAAAAAAAAACTCAAAAAAAAA	-0.067641	rmsk2442908|B1_Mm|B1_Mm-SINE|B1_Mm-Alu|Alu|exon-1	repeatMask-Alu	146	0.26	1	-364	-54	2_chinese_hamster	2_chinese_hamster	1	1	1	1	90	0	90	0	0	0	0	0	0	0	0	0	0	novel	cdhitCluster
chr1	36983131	36983575	mmu-retrogene-110-1	90	-	31	23	444	AACAACTATAAAAAGAGCACAAAACGTGGTGGCACATGCCTTTAATCCCACAGAGATTGGGAGGCAGAGGCAGGTGGATTTCTGAGTTCGAGGCCAGCCTGGTCTACAGAGTGAGCGCCAGGACAGCCAGGGCTACACAGAGAAACCCTGTCTCGAAAAACAAAAAATAAATAAATAAATAAATAAATAAATAAATAATAAAAAGAGCATAGGAAACTATTTTAAAAAAAGCACAAATTGTCGGGCGTGGTGGCACACGCCTTTGATCCCAGCACTCGGGAGGCAGAGGCAGGCAGATTTCTGAGTTCGAGGCCAGCCTGGTCTACAAAGCAAGTTCCAGGACAGCCAGGGCTATACAGAGAAACCCTGTCTCGAAAAATAAAAAAATAAAAAATAAAT…	AACAACTATAAAAAGAGCACAAA	||-|||.|-||||||||||||||	AA-AACAA-AAAAAGAGCACAAA	375	421	47	59	AAAAATAAAAAAATAAAAAATAAATAAAAAAAAAAAACCAAAACAAA	0.0840042	rmsk60984|B1_Mm|B1_Mm-SINE|B1_Mm-Alu|Alu|exon-1	repeatMask-Alu	146	0.33	1	-239	-59	1_rat	2_chinese_hamster,1_rat	2	2	1	0.5	115	90	25	0	0	0	0	0	0	0	0	0	2	novel	cdhitCluster
chr10	43456080	43456549	mmu-retrogene-111-1	90	-	20	15	469	TTAGGCTGGGCTCGGTCTTAGCGCCATCTTCCTTGAGACTCCTGCGCCATGAGAGCGAAGTGGCGGAAGAAGAGAATGCGCAGGCTGAAGCGCAAGAGAAGAAAGATGAGGCAGAGGTCCAAGTAAGCCTGCCGGTGCACCCACGACGCCTGCAGGAGCAGAAGTGAGGGATGCTGAGGGCCGGGACAAGCTATCGGACTGTGTGCTGCCATCGGTAATGAGTCTCAGTAGACCTGGAACGTCACCTCGCTGCGATCGCCTGGAGAAATGACCGCCTTTCTTACAACCAAAACAGTCCCGCTGGCCCTCTGCCCTGGACCCCCGGCACTCTGGACTAGCTCTGTTCTCTTGTGGCCAAGTGTAGCTCGTGTACAATAAACCCTCTTGCAGTCAGCTTAA…	TTAGGCTGGGCTCGG	|||||||||.||.||	TTAGGCTGGACTGGG	405	454	50	70	AAAAAAAAGAAAAAAAAAAGAAAAAGAAAAGAAAAGAAAAAAAGAAAAAA	0.391972	ENSMUST00000178135.2|Gm3699-201|ENSMUSG00000094955.2|Gm3699|processed_pseudogene|exon-1	pseudogene	75	0.16	1	-48	-346	3_naked_mole_rat	7_cow,10_opossum,11_human,9_cat,6_rabbit,1_rat,5_squirrel,8_dog,3_naked_mole_rat	9	10	3	0.333333	522	88	0	90	0	90	18	11	86	90	22	16	0	novel	cdhitCluster
chr16	55575663	55575796	mmu-retrogene-112	90	-	85	45	133	GCATAGAGTGTGGTTGGCACAGCCCATCACTAGAGTATCATTCAGGGTGAAGTATGTTTTGGTGACACCTATTTTCACTTGTTAAGAAGCATAGAGTGTGGTTGGCACAGCCCATCACTAGAGTATCACTTCA	GCATAGAGTGTGGTTGGCACAGCCCATCACTAGAGTATCA-TTCA	||||||||||||||||||||||||||||||||||||||||-||||	GCATAGAGTGTGGTTGGCACAGCCCATCACTAGAGTATCACTTCA	84	88	5	5	AAGAA	-0.0819379	intergenic	intergenic	0	0	0	0	0	1_rat	2_chinese_hamster,1_rat	2	2	1	0.5	164	90	74	0	0	0	0	0	0	0	0	0	0	novel	NA
chr2	34506079	34506350	mmu-retrogene-105-2	90	+	26	18	271	GACTTGCCTTGGCAGGGGCCAAACTCCAGCTAAGGCCCAGGCTTCAGCTCCAGCCCAGGCTCCCAAAGGTGCTCAGGCCCCCAAAGGTGCCCAGGCCCCGTAGAAAAGGCTCCTGCCAGTGTGAAGACAGATGGACTGCTGTGACACACCGCCCCACACACTATTTGCAGATGACCAGTGTCCTATGCTGTTCTTACAAATAAACTCAGGCAAGATCTGTTAAAAAAAAAAAAAAAAAAAAAAAAAAAAAAAAGACTTGCCTTGGTCATGG	GACTTGCCTTGG-CAGGG	||||||||||||-||.||	GACTTGCCTTGGTCATGG	222	253	32	64	AAAAAAAAAAAAAAAAAAAAAAAAAAAAAAAA	0.238046	rmsk2433959|(A)n|(A)n-Simple_repeat|(A)n-Simple_repeat|Simple_repeat|exon-1	repeatMask-Simple_repeat	30	0.11	1	-221	-20	2_chinese_hamster	7_cow,2_chinese_hamster,11_human,6_rabbit,5_squirrel,4_guinea_pig,8_dog,3_naked_mole_rat	8	8	4	0.5	573	0	90	89	18	90	90	18	90	0	0	88	0	novel	cdhitCluster
chr11	5013429	5013685	mmu-retrogene-1-114	90	-	30	15	256	GAAAACACAGAGCAGGGCTGGTGAGATGGCTCAGTGGGTAAGAGCACCCAACTGCTCTTCCAAAGGTCCAGAGTTCAAATCCCAGCAACCACATGGTGGCTCACAACCACCTGTAACAAGATCTGACGCCCTCTTCTGGAGTGTCTGAAGACAGCTACAGTGTACTTACATATAATAAATAAATAAATCTTAAAAAAAAAAATGGAAAGACAAAACAGTAAAAAAAAAAAAAAAAAAAAAAGAAAACACAGAGCAG	GAAAACACAGAGCAG	|||||||||||||||	GAAAACACAGAGCAG	192	241	50	60	AAAAAAAAAAATGGAAAGACAAAACAGTAAAAAAAAAAAAAAAAAAAAAA	-0.114808	rmsk618919|B2_Mm1a|B2_Mm1a-SINE|B2_Mm1a-B2|B2|exon-1	repeatMask-B2	188	0.73	1	-14	-54	2_chinese_hamster	2_chinese_hamster	1	1	1	1	90	0	90	0	0	0	0	0	0	0	0	0	0	novel	cdhitCluster
chr11	29782235	29782382	mmu-retrogene-26-8	90	+	65	35	147	AAGAAAGAAAGAAAGAAAGAAAGAAAGAAAGAAAGAGGAAGGAAGGAAGGAAGGAAGGAAGAAAGAAAGAAAGAAAGAAAGAAAGAAAGAAAGAGGAAGGAAGGAAGGAAGGAAGGAAGAAAGAAAGAAAGAAAGAAAGAAAGAAAG	AAGAAAGAAAGAAAGAAAGAAAGAAAGAAAGAAAG	|||.|||||||||||||||||||||||||||||||	AAGGAAGAAAGAAAGAAAGAAAGAAAGAAAGAAAG	59	98	40	25	AAGAAAGAAAGAAAGAAAGAAAGAAAGAAAGAAAGAGGAA	-0.0963945	rmsk663563|(GAAA)n|(GAAA)n-Simple_repeat|(GAAA)n-Simple_repeat|Simple_repeat|exon-1	repeatMask-Simple_repeat	147	1	0.88	7	14	2_chinese_hamster	2_chinese_hamster	1	1	1	1	90	0	90	0	0	0	0	0	0	0	0	0	14	novel	cdhitCluster
chr18	14570090	14571727	mmu-retrogene-113	90	+	22	11	1637	CCAGTTTCGGGCTCTCCAGCTCCGCGTCCCGAAGGTGGGTCCCACGCGGGGTCAACATGAGGATCGAAAAGTGTTATTTCTGCTCCGGGCCGATCTACCCGGGGCACGGAATGATGTTCGTCCGCAACGATTGCAAGGTGTTCCGATTCTGCAAATCCAAGTGTCATAAAAACTTTAAGAAGAAGAGAAACCCACGCAAGGTCAGGTGGACTAAAGCCTTCCGGAAAGCAGCTGGCAAGGAGCTCACGGTXXXXXXCTCTGTAGGTCAGTCTGCTTGGCACTCACAAAGATCCCTTGCCTCCTGAGTTACGGGATTAAAGGCGTGCACCATCGTATCCAGTATTTTTTCTAAAACCTTAAAAAGACAACCAAAAAGAAACTCTTGCTTTTGGAAAGTAG…	CCAGTTTCGGG	|||||||||||	CCAGTTTCGGG	1588	1626	39	68	AAAAAAAAAAAACAAAAACAAAAAAAAAAAAAAAAAAAA	0.75743	ENSMUST00000066378.8|Gm6457-201|ENSMUSG00000053740.8|Gm6457|processed_pseudogene|exon-1	pseudogene	492	0.3	1	-56	-1089	2_chinese_hamster	10_opossum,2_chinese_hamster,11_human,9_cat,6_rabbit,1_rat,4_guinea_pig,5_squirrel,3_naked_mole_rat	9	9	2	0.222222	353	82	90	12	19	12	17	0	0	19	12	90	0	novel	NA
chr14	55251868	55252077	mmu-retrogene-1-115	90	-	16	8	209	GACGTTTTTGCCGGGCTTGGTGGCGCACGCCTTTAATCCCAGCACTTGGGAGGCAGAGGCGGATTTCTGAGTTCGAGGCCAGCCTGGTCTACAAAGTGAGTTCCAGGACAGCCAGGGCTATATAGAGAAACCCTGTCTCCAAAAACCAAAAACCAAAAACCAAAAACCAAAAAAAAAAAAAAAAAAAAAAAAAAAAAAAAAGACGTTTT	GACGTTTT	||||||||	GACGTTTT	155	201	47	74	AAAAACCAAAAACCAAAAAAAAAAAAAAAAAAAAAAAAAAAAAAAAA	0.0571948	rmsk1410326|B1_Mm|B1_Mm-SINE|B1_Mm-Alu|Alu|exon-1	repeatMask-Alu	142	0.68	1	-9	-58	1_rat	2_chinese_hamster,1_rat	2	2	2	1	180	90	90	0	0	0	0	0	0	0	0	0	0	novel	cdhitCluster
chr8	33450337	33450549	mmu-retrogene-1-116	89	+	13	9	212	AAAAACTCCATTATGAAGCCGGGCGTGGTGGCACATGCCTTTAATCCCAGCACTTGGGAGGCAGAGGCAGGCAGATTTCTGAGTTCAAGGCCAGCCTGGTCTACAAAGTGAGTTCCAGGACAGCCAGAGCTACACAGAGAAACCCTGTCTTGAAAAACCAAAAAAAAAAAAAAAAAAAAAAAAAAAAAACCAAAAAAAAACCAAAAAACCTC	AAAAAC-TC	||||||-||	AAAAACCTC	153	200	48	76	AAAAACCAAAAAAAAAAAAAAAAAAAAAAAAAAAAAACCAAAAAAAAA	0.0394743	rmsk4236801|B1_Mus2|B1_Mus2-SINE|B1_Mus2-Alu|Alu|exon-1	repeatMask-Alu	147	0.69	1	-16	-49	2_chinese_hamster	2_chinese_hamster	1	1	1	1	89	0	89	0	0	0	0	0	0	0	0	0	3	novel	cdhitCluster
chr2	3250302	3251145	mmu-retrogene-114-1	89	+	50	25	843	TTATCCATGCTGCCTGGCATGGTGAAATTCCTAGCCAAATGGATGGACCTGGAGAGCATCATCCTGAGTGAGGTAACACAATCACAAAGGAACTCACACAATATGTACTCACTGATAAGTGGATACTAGCCCAAAACCTAGGATACCCACGATATAAGATACAATTTCCCTAAACACATGAAACTCAAGAAAAATGAAGACTGAAGTGTGGACACTATGCCCCTCCTTAGAAGTGGGAACAAAACACCCAXXXXXXTGCATATGTATCAAAAGATGGCCTAGTCGGCCATCACTGGAAAGAGAGGCCCATTGGACACGCAGACTTTGTGTGCCCCGGTACAGGGGAACGCCAGGGCCAAGGGGGGGGAGTGGGTGGGTAGGGGAGTGGGGGTGGGTGGG…	TTATCCATGCTGCCTGGCATGGTGA	|||||||||||||||||||||||||	TTATCCATGCTGCCTGGCATGGTGA	787	818	32	39	AATAAAAAATGGAAAAAAAAAAAAAAAAAGAA	0.0425704	rmsk2372337|L1Md_T|L1Md_T-LINE|L1Md_T-L1|L1|exon-1	repeatMask-L1	785	0.93	1	-22	-36	1_rat	1_rat	1	1	1	1	89	89	0	0	0	0	0	0	0	0	0	0	0	novel	cdhitCluster
chr4	133784218	133784471	mmu-retrogene-1-117	89	+	32	41	253	CAAGAGGGACACATAGCCGGGCGTGGTGGCACACGCCTTTAATCCCAGCATTTGGGAGGCAGAGGCAGGCGGATTTCTGAGTTCGAGGCCAGCCTGGTCTACAAAGTGAGTTCCAGGACAGCCAGGGCTATACAGAGAAACCCTGTCTCAAAAAAACAACAACAACAACAAAAAAACAAAAACAAAACACAAAAAAACAAAAAAACAAAAACCAAGAGGGACACATGATACCTGGGCATAGGTAAGCAGCCAC	CAAGAGGGACACAT-A-GCC-GGGCGT-GGT-GGCA--CAC	||||||||||||||-|-.||-||||.|-|||-.|||--|||	CAAGAGGGACACATGATACCTGGGCATAGGTAAGCAGCCAC	161	211	51	57	AACAACAACAAAAAAACAAAAACAAAACACAAAAAAACAAAAAAACAAAAA	-0.0203723	rmsk3257485|B1_Mm|B1_Mm-SINE|B1_Mm-Alu|Alu|exon-1	repeatMask-Alu	145	0.57	1	-14	-94	1_rat	1_rat	1	1	1	1	89	89	0	0	0	0	0	0	0	0	0	0	1	novel	cdhitCluster
chr8	47726313	47726579	mmu-retrogene-115-1	89	-	50	45	266	TTAAAACTGAGCCGGGCGTGGTGGCGCACGCCTTTAATCCCAGCACTTGGGAGGCAGAGGCAGGTGGATTTCTGAGTTCGAGGCCAGCCTGGTCTACAAAGTGCATTCCAGAACAGCTAGGGCTATACAGAGAAACCCTGTCTCAGACAGACAGACAGACAGACAGACAGACAGAAAGAAAGAAAGAAAGAAAGAAAGAAAGAAAGAAAGAAAGAAAGAAATTAAAACTGAGCCGGGTGATGCATGATGCATGCCTTTAGTCCCAG	TTAAAACTGAGCCGGGCG-TGG-TGGCGCACGCCTTTAATCCCAG	||||||||||||||||.|-||.-||..|||.|||||||.||||||	TTAAAACTGAGCCGGGTGATGCATGATGCATGCCTTTAGTCCCAG	175	221	47	39	AAAGAAAGAAAGAAAGAAAGAAAGAAAGAAAGAAAGAAAGAAAGAAA	-0.0662139	rmsk4264199|B1_Mm|B1_Mm-SINE|B1_Mm-Alu|Alu|exon-1	repeatMask-Alu	146	0.55	1	-9	-111	3_naked_mole_rat	2_chinese_hamster,4_guinea_pig,3_naked_mole_rat	3	4	1	0.333333	207	0	62	89	29	0	0	0	0	0	0	0	0	novel	cdhitCluster
chrX	21941455	21941756	mmu-retrogene-116	89	+	9	12	301	CCATGACCAAAAGAGATTTATGGAACAGTTTATGTTGGTTGATACTTCTAAAGGAAGAGTCCATAGTAGCTGAGAAAACATGGTGGCAGATGGTTGGATCGGGAAGCTGAGAGTTCACATCTTTGTCCACATTCAGTAGTGTGAGCTAACTAGAAGTGGAGACATGCATGCTCAATCCCCAGTGTTGTATTTCTTCCTTCAAGGCTATACCAACTGTTGAAATACCTGAGTCTTTGGGAGACTTTTCTCAAAAAAAAAAAAAAAAAAAAAAAAAAAAAAAAAAAAAAAACTCACTGTCCAA	C-CA-TGACCAA	|-||-||.||||	CTCACTGTCCAA	250	289	40	80	AAAAAAAAAAAAAAAAAAAAAAAAAAAAAAAAAAAAAAAA	0.065672	rmsk4716168|(A)n|(A)n-Simple_repeat|(A)n-Simple_repeat|Simple_repeat|exon-1	repeatMask-Simple_repeat	39	0.13	1	-250	-12	1_rat	1_rat	1	1	1	1	89	89	0	0	0	0	0	0	0	0	0	0	0	novel	NA
chr3	5944036	5950482	mmu-retrogene-30-5	89	-	11	8	6446	GGAGAGTAGCTGAGTAGGCTTGAATGGTCCTGTGTGCTGTGTTCTCTGTCCTGCCTCTGGATGCTGTGGAGGGTGCTCAGGCAAGCTCCGAAGTTGCAACATGGAGATACACATGTGAGACAGCCGGCCACCTTCCTGGTGAGAGCACGGGGGTCTGCCCGGCCTGAGAGGTTTGTGGCACAGGCGCCGGCGGGAGCCTTCTTGGCTCCGGGACTCCGCGGAGGGCAGGCTGAACGGGTGACCGTGTGGAXXXXXXCAAAAGATGGCCTAGTCGGCCATCACTGGAAAGAGAGGCCCATTGGACACGCAAACTTTATATGCCCCAGTACAGGGGAACGCCAGGGCCATAAAAGGGGAGTGGGTGGGTAGGGGAGAGGGGGTGGGTGGCTATGGGGGACT…	GGAGAGTA	|||||-||	GGAGA-TA	6391	6439	49	78	AAAAAAAAATAAATAAAAAAAAAATTAAAAAAAAAAAAAAAAAAAAAAA	0	rmsk2723383|L1Md_T|L1Md_T-LINE|L1Md_T-L1|L1|exon-1	repeatMask-L1	6282	0.97	1	-117	-47	1_rat	1_rat	1	2	1	1	151	89	0	0	0	0	0	0	0	0	0	0	0	novel	cdhitCluster
chr15	99706456	99706857	mmu-retrogene-117-1	89	-	20	10	401	CCTAAGCTTCGCCTTTCCGGCGGTGACGACCTCCCTACGAGAACATGCCTCTCGCAAAGGATCTCCTTCATCCCGCTCCAGAAGAGGAGAAGAGGAAACACAAAAAAAAGCGCCTGGTGCAGAGCCCCAATTCCTACTTTATGGACGTGAAATGCCCAGGATGCTATAAAATCACCACGGTCTTTAGCCATGCACAAACGGTAGTCTTGTGTGTTGGCTGCTCCACTGTCCTCTGTCAGCCTACAGGTGGAAAAGCAAGGCTGACAGAAGGATGCTCCTTCAGGAGGAAGCAGCACTGAAAGCCCCTGATTGAAGATGAGTGGGAACCTTCCCAATAAACACGTTTTGGATATTAAAAAAAAAAAAAAAAAAAAAAAAAAAAAAAAAGAAACCTAAGCT…	CCTAAGCTTC	||||||||||	CCTAAGCTTC	355	391	37	69	AAAAAAAAAAAAAAAAAAAAAAAAAAAAAAAAAGAAA	1.68462	ENSMUST00000230504.1|Gm17241-201|ENSMUSG00000115938.1|Gm17241|processed_pseudogene|exon-1	pseudogene	252	0.63	1	-44	-105	2_chinese_hamster	7_cow,10_opossum,2_chinese_hamster,11_human,9_cat,6_rabbit,1_rat,5_squirrel,4_guinea_pig,8_dog,3_naked_mole_rat	11	21	7	0.636364	1473	85	89	89	68	89	81	89	89	89	13	89	0	novel	cdhitCluster
chr15	99135422	99136110	mmu-retrogene-15-2	89	-	24	12	688	GAAAAACCAAAACAGTCTTTCCGCCATCTTGGCGCCTGTGGAGGCCTGCTGGGAACAGGACTTCTAAAAGCAAGTATGCCTGGAAGGCTGTGGTACAAGGCCATTTTTGCTGGATACAAGCGAGCTCTCTGGAACCAAAGAGAGCGCACTGCTCTTCTTAAAACTGGAGGTGTTTATGCCCGAGATGAAATGGAGTTCTACTTAGGCAAGAGATGTGCGTATGTGTATAAAGCAAAACACAATACAGCAAXXXXXXTTTGTGCTCTTAAAAAAAAGAGAGAGAGAGAGAGCCGGGCGTGGTGGCACACACCTTTAACCCCAGCACTCGGGAGGCAGAGGCAGGCAAATTTCTGAGTTCGAGGCCAGACTGGTCTACAAAGTAAGTTCCAGGACAGCCAG…	GAAAAACCAAAA	||||||||||||	GAAAAACCAAAA	615	664	50	65	AAAAAACAAAAAAAACAAAAAAAAACAAAAAAAAAAAAGAAGAAGAAGAA	1.30742	PGOMOU00000272279|PGOMOU00000272279|PGOMOU00000272279|PGOMOU00000272279|pseudogene|exon-1	pseudogene	330	0.48	1	-75	-283	2_chinese_hamster	7_cow,10_opossum,2_chinese_hamster,11_human,6_rabbit,9_cat,1_rat,5_squirrel,4_guinea_pig,8_dog,3_naked_mole_rat	11	20	3	0.272727	963	85	89	58	83	83	89	26	48	89	31	25	12	novel	cdhitCluster
chr16	96966543	96968413	mmu-retrogene-29-5	89	-	22	11	1870	TGCTAGGTTCTAGACAAGTGGACCAATGGAATAGAATTGAAGACCCAGAAATGAACCCACACACCTATGGTCACTTGATCTTCGACAAGGGAGCCAAAACCATCCAGTGGAAGAAAGACAGCATTTTCAACAATTGGTGCTGGCACAACTGGTTGTTATCATGTAGAAGAATGCGAATCGATCCATACTTATCTCCTTGTACTAAGGTCAAATCTAAGTGGATCAAGGAACTTCACATAAAACCAGAGACXXXXXXTGCATATATATCAAAAGATGGCCTAGTCGGCCATCACTGGAAAGAGAGGCCCATTGGACACGCAGACTTTGTGTGCCCCGGTACAGGGGAACGCCAGGGCCAAAGGGGGGGAGTGGGTGGGTAGGGGAGTGGGGGTGGGTGGG…	TGCTAGGTTCT	|||||||||||	TGCTAGGTTCT	1814	1859	46	67	AATAAAAAATGAAAAAAAAAAAAAAAAACAAAAAAAAAAAAACAAA	0	rmsk1908592|L1Md_T|L1Md_T-LINE|L1Md_T-L1|L1|exon-1	repeatMask-L1	1819	0.97	1	-15	-36	1_rat	1_rat	1	1	1	1	89	89	0	0	0	0	0	0	0	0	0	0	0	novel	cdhitCluster
chr4	102196997	102197189	mmu-retrogene-118	89	-	84	52	192	TAATGCACATCTGTATCTAGGAAGCACATAATGCACATCTGTATCTAAGAAGCACATAATGCACATTTGCATCCAGGAAGCACATAATGCACATCTGTATTTAAGAAGCACATAATGCACATCTGTATCTAAGAAGCACATAATGCACATTTGCATCCAGGAAGCACATAATGCACATCTGTATCTAGGAAG	TAATGCACATCTGTATCTAGGAAGCACATAATGCACATCTGTATCTAAGAAG	||||||||||.||.|||.|||||||||||||||||||||||||||||.||||	TAATGCACATTTGCATCCAGGAAGCACATAATGCACATCTGTATCTAGGAAG	131	135	5	5	AAGAA	0.181588	ENSMUST00000106911.7|Pde4b-208|ENSMUSG00000028525.16|Pde4b|protein_coding|intron-3	antisenseAnno_intron	192	1	0	290021	1923	9_cat	2_chinese_hamster,9_cat,1_rat	3	4	1	0.333333	311	40	93	0	0	0	0	0	0	89	0	0	5	novel	NA
chr8	126150120	126150356	mmu-retrogene-119-1	89	-	32	16	236	GAAACCCTGACTAAGAGCCGGGTGGGTGGATTATTCCGAACACTTGGGAGGCAGAGGCAGGTGGATTTCTGAGTTTGAAGCCAGCCTGGTCTACAAAGTGAGTTCCAGGACAGCCAGGGCTATACAGAGAAACCCTGTCTCGAAAAAAACAAAAAACAAAAAAGAAAAAAGAAAAGAAAAGAAAAGAAAAGAAAAGAAAAGAAAAGAAAAGAAAAGAAAAGAAACCCTGACTAAGA	GAAACCCTGACTAAGA	||||||||||||||||	GAAACCCTGACTAAGA	165	215	51	57	AAAAAAGAAAAGAAAAGAAAAGAAAAGAAAAGAAAAGAAAAGAAAAGAAAA	0.05728	rmsk4422672|B1_Mm|B1_Mm-SINE|B1_Mm-Alu|Alu|exon-1	repeatMask-Alu	139	0.59	1	-15	-82	1_rat	1_rat	1	1	1	1	89	89	0	0	0	0	0	0	0	0	0	0	5	novel	cdhitCluster
chr3	10053722	10053859	mmu-retrogene-120	89	-	82	41	137	AACAGTGGACCAAAGGAACAGTGGACCAAAGGAACAGTGGACCAAAGGAACAGTGGACCAAAGGAACAGTGGACCTAAAGAACAGTGGACCAAAGGAACAGTGGACCAAAGGAACAGTGGACCAAAGGAACAGTGGA	AACAGTGGACCAAAGGAACAGTGGACCAAAGGAACAGTGGA	|||||||||||||||||||||||||||||||||||||||||	AACAGTGGACCAAAGGAACAGTGGACCAAAGGAACAGTGGA	77	82	6	7	AAAGAA	0.32565	rmsk2730500|MLTR14|MLTR14-LTR|MLTR14-ERV1|ERV1|exon-1	repeatMask-ERV1	25	0.18	0.29	61	-112	1_rat	9_cat,1_rat	2	2	1	0.5	140	89	0	0	0	0	0	0	0	51	0	0	14	novel	NA
chr9	63208564	63208884	mmu-retrogene-121	89	+	17	16	320	AGTCAAGATTTAAAACCGCCCGGCTAAAAAGAGATGGCTCAGCTGTTAAAGGCTAGGCTCACAACCAAAAAAATCATACTTTTAAAAGCACTTACAGCCGGGCAGTGGTGGCACACGCCTTTAATCCCAGCACTTGGGAGGCAGAGGCAGGCTGATTTCTGAGTTCAAGGCCAGCCTGGTCTACAGCGTGAGTTCCAGGACAGCCAGGGATACACAGAGAAATCCTGTCTTGAAAAACCAAAAAAAAAAAAAAAAAAAAAAAAAAAAAAACCAAACCAAAAAACAAAACAAAACAAAAAGATAAAAGTATGATTTTAAAA	AGTCAAGATTT-AAAA	|||-|.|||||-||||	AGT-ATGATTTTAAAA	243	293	51	72	AAAAAAAAAAAAAAAAAAAAAAAAAAAACCAAACCAAAAAACAAAACAAAA	0.113723	rmsk4545399|B1_Mus1|B1_Mus1-SINE|B1_Mus1-Alu|Alu|exon-1	repeatMask-Alu	148	0.46	1	-95	-77	2_chinese_hamster	2_chinese_hamster	1	1	1	1	89	0	89	0	0	0	0	0	0	0	0	0	12	novel	NA
chr3	89123860	89124885	mmu-retrogene-122	89	+	12	16	1025	TTAAGGTCAAGCGAGCCCTTAAGTCCATGTTGTACATGACTGTCCTCCAAGCTAAGCAAATGTCATCTTGGGGAGTTTAGCTGTGGCCTCTTGCAAAAGCATTGGCTTATCTGGGCTTGTTGTTATCTTGAGAAGGTCATTTCTTGGAGGATTCTGATTGGAAATAGGAAGTTAAGAGGGGCATACAGAGGCAAGAGATCTTCTGGCTATACATCTGCTACCTCCCGTCTGACTTACAGAACTCTGCCTTXXXXXXAACTCTATATTAGGGCTGGTGAGATGGCTCAGTGGGTAAGAGCACCCGACTGCTCTTCCGAAGGTCCAGAGTTCAAATCCCAGCAACCACATGGTGGCTCACAACCATCCGTAACAAGATCTGACTCCCTCTTCTGGTGTGTC…	TTAAGGTCA-AGCGAG	||||.|.||-|||-||	TTAAAGACACAGC-AG	953	1003	51	77	AAATAAAAATCAAAAAAAAAAAAAAAAAAAGAAAAAAAAAAAAACAAAAAA	0.0633704	rmsk2870958|B2_Mm1t|B2_Mm1t-SINE|B2_Mm1t-B2|B2|exon-1	repeatMask-B2	191	0.19	1	-787	-47	2_chinese_hamster	2_chinese_hamster,1_rat	2	3	1	0.5	121	18	89	0	0	0	0	0	0	0	0	0	7	novel	NA
chr3	90560147	90560318	mmu-retrogene-123	89	-	79	57	171	AACCCCTTACATGATACAAGAATCCCCAAACCCTCAGCTGTCCTTCGGGAAGTGTGTTTCTAGCTTTGCAGGACAGAGGGCTTCAGTTACGCTTGCAAGCAGCTGAAAAATGGAAAGCCCCCTACATGATACAAGAGTCCCCAAACCCTTCAGCTGTCCTTGGGGATGGGT	AA-CCCCTTACATGATACAAGAATCCCCAAACCC-TCAGCTGTCCTTCGGGAAGTGT	||-||||.||||||||||||||.|||||||||||-||||||||||||.||||.|.||	AAGCCCCCTACATGATACAAGAGTCCCCAAACCCTTCAGCTGTCCTTGGGGATGGGT	106	110	5	10	AAAAA	0.0671646	intergenic	intergenic	0	0	0	0	0	2_chinese_hamster	2_chinese_hamster	1	2	1	1	112	0	89	0	0	0	0	0	0	0	0	0	4	novel	NA
chr16	20068669	20068870	mmu-retrogene-1-118	89	-	12	11	201	GGTGTCAGAGCCAGGCAGTGGTGACGCATGCCTTTAATCCCAGCACTCAGGAGACAGAGGCAGGCGGATTTCTGAGTTCGAGGCCAGCCTGGTCTACAAAGTGAGTTCCAGGACAGCCAGGGCTACACAGAGAAACCCTGTCTCAAAAAAGCCAAAAAAAAAAAAAAAAAAAAAAAAAAAAAAAAAAAAAGGTGTTAGTAG	GGTGTCAG-AG	|||||.||-||	GGTGTTAGTAG	145	190	46	77	AAAAAAGCCAAAAAAAAAAAAAAAAAAAAAAAAAAAAAAAAAAAAA	-0.0687082	rmsk1766200|B1_Mus1|B1_Mus1-SINE|B1_Mus1-Alu|Alu|exon-1	repeatMask-Alu	148	0.74	1	-8	-45	1_rat	2_chinese_hamster,1_rat	2	2	2	1	178	89	89	0	0	0	0	0	0	0	0	0	0	novel	cdhitCluster
chr14	121240798	121241073	mmu-retrogene-124	89	+	42	36	275	GATCCTGGTCAAAAATGTACATCATAAATAGTATATAAAATAGCCTCCAGTCGCCGGGCGGTGGTGGCGCACGCCTTTAATCCCAGCACTTGGGAGGCAGAAGCAGGCAGGTTTCTGAGTTCGAGGCCAGCCTGGTCTACAAAGTGAGTTCCAGGACAGCCAGGGCTACACAGAGAAACCCTGTCTCAAAAAAAAAACAAAAACAACAACAACAACAAAAACACCAAACAAACAAAAAAAGCCTCCAGTCAAAAACGTACGTCATAAATAGTATA	G-ATCCTGGTCAAAAATGTACATCATAAATAGTATA	|-.|||-.||||||||.||||.||||||||||||||	GCCTCC-AGTCAAAAACGTACGTCATAAATAGTATA	190	240	51	47	AAAAAAAACAAAAACAACAACAACAACAAAAACACCAAACAAACAAAAAAA	0.0445882	rmsk1533196|B1_Mus1|B1_Mus1-SINE|B1_Mus1-Alu|Alu|exon-1	repeatMask-Alu	145	0.53	1	-52	-78	5_squirrel	6_rabbit,5_squirrel	2	2	1	0.5	100	0	0	0	0	89	11	0	0	0	0	0	0	novel	NA
chr11	116382692	116383297	mmu-retrogene-125-1	88	+	28	14	605	GAGTGCTTAGTGCACTCCTTTTCTCCGGCGGCCGGGAAGATGGCGGACTTTCAGATGGAGCCTGCTTACCAAAAGCAGCCTACGATCTTTCAAAACAAGAAGCGGGTTCTGCTGGGAGAAACCGGCAAGGAAAAACTCCCTTGGTAGTACAAAAATATCGGTCTAGGCTTCAGGATGCCCAAAGAGGCCATTGAGGGCACCACATAGACAAGAAATGCCCCTTCACTGGTAATGTCTCCATCCGAGGTCGXXXXXXCAAGAACATGTCTGTGCACCTGTCCCCCTGTTTCAGGGATGTACAGATTGGAGATATTGTCACAGTTGGAGAGTGCAGACCCCTGAGCAAGACTGCGATTCAATGTGCTCAAGGTCACCAAGGCTGCTGGCACCAAGAAGCAG…	GAGTGCTTAGTGCA	||||||||||||||	GAGTGCTTAGTGCA	562	591	30	60	AAAAAAAAAAAAAAAAAAAAAAAAAAAAAA	1.95384	PGOMOU00000269248|PGOMOU00000269248|PGOMOU00000269248|PGOMOU00000269248|pseudogene|exon-1	pseudogene	471	0.78	1	-39	-95	1_rat	7_cow,10_opossum,2_chinese_hamster,11_human,6_rabbit,9_cat,1_rat,4_guinea_pig,5_squirrel,8_dog,3_naked_mole_rat	11	13	6	0.545455	747	88	88	88	20	20	88	20	25	88	72	88	0	novel	cdhitCluster
chr5	22496029	22496169	mmu-retrogene-126-1	88	-	83	44	140	GCTGCATATAGACTAAGAAGCTGCATATAGACTAAGAAGCTGCATATAGACTAAGGAAGCTGCATATAGACTAAGAAGCTGCATATAGACTAAGAAGCTGCATATAGACTAAGGAAGCTGCATATAGACTAAGAAGCTGC	GCTGCATATAGACTAAG-AAGCTGCATATAGACTAAGAAGCTGC	|||||||||||||||||-||||||||||||||||||||||||||	GCTGCATATAGACTAAGGAAGCTGCATATAGACTAAGAAGCTGC	92	96	5	5	AAGAA	0.356487	ENSMUST00000135906.7|Orc5-202|ENSMUSG00000029012.11|Orc5|protein_coding|intron-12	intron	140	1	0.01	3806	8812	2_chinese_hamster	2_chinese_hamster	1	1	1	1	88	0	88	0	0	0	0	0	0	0	0	0	0	novel	cdhitCluster
chr18	79691836	79692038	mmu-retrogene-1-119	88	+	33	24	202	TTTGCCAGGCAGTGGTGGCACACGCCTTTAATCCCAGGACTTGGGAGGCAGAGACAGGCAGATTTCTGAGTTTGAGGCCAGCCTGGTCTACAGAGTGAGTTCCAGGACATCCAGGGCTACACAGAGAAACCCTGTCTCAAAAAAAAACAAAAAATAAAAAAATAATAAAAAAATAAAAGTAGCCAGGCAGTGGTGGCACGCG	TTTGCCAGGCAGTGGTGGCACACG	.|.||||||||||||||||||.||	GTAGCCAGGCAGTGGTGGCACGCG	139	178	40	55	AAAAAAAAACAAAAAATAAAAAAATAATAAAAAAATAAAA	0	rmsk2235057|B1_Mus1|B1_Mus1-SINE|B1_Mus1-Alu|Alu|exon-1	repeatMask-Alu	149	0.74	1	-3	-50	2_chinese_hamster	2_chinese_hamster	1	1	1	1	88	0	88	0	0	0	0	0	0	0	0	0	0	novel	cdhitCluster
chr6	73988102	73988343	mmu-retrogene-1-120	88	-	18	9	241	GCCACCACTGGGCTGGTGAGATGGCTCAGTGGGTAAGAGCACCCGACTGCTCTCCCGAAGGTCAGGAGTTCAAATCCCAGCAACCACATGGTGGCTCATAACCATCTGTAACAAGATCTGACGCCCTCTTCTGGAGTGTCTGAAGACAGCTACAGTATACTTACATATAATAAATAAATAAATCTTTAAAAAAAAAAAAAAATAAAATAAAATAAAAAAAAAAAAAAAGAAAGCCACCACT	GCCACCACT	|||||||||	GCCACCACT	188	232	45	70	AAAAAAAAAAAAAAATAAAATAAAATAAAAAAAAAAAAAAAGAAA	-0.0433993	rmsk3748154|B2_Mm1t|B2_Mm1t-SINE|B2_Mm1t-B2|B2|exon-1	repeatMask-B2	192	0.8	1	-9	-40	1_rat	2_chinese_hamster,1_rat	2	2	2	1	176	88	88	0	0	0	0	0	0	0	0	0	0	novel	cdhitCluster
chr13	72454630	72455537	mmu-retrogene-127-1	88	+	18	9	907	GCTGATTTTGGTGGTGCACGCCTTTTTTTTTTTTTTTTTTTTTCAATATATAAGTCTTTTATTCTCCCAAAAGAGCCCAAATTGTTCTTGTGATCAGGATCTCGTTTCTGGGGCCAGGAACTGAGGCCTCCTCACTCGTCAGCCTGCTGCACAGTTCCCTTCTCAGACACATAGATGCCGTCCAAAAACTTCCTGATATCCTTGTTTTTAACTGTTGTGGCTTGCTGAATCAGGGCAGCTGAATTTGAAAXXXXXXATTTCGACATTCTCTGGAATGTCCACAGTCTGATTGCTGAGAATGGTCTTCATCCTCGCAGTAGATGGGGCAAAAAGCGGTGCACGCCTTTAATCCCAGCACTTGGGAGGCAGAGACAGGCGGATTTCTGAGTTCAAGGCCAG…	GCTGATTTT	|||||||||	GCTGATTTT	859	898	40	70	AAAAACCAAAAAAAAAAAAAAAAAAAAAAAAAAAAAAAAA	1.79856	rmsk1230584|B1_Mm|B1_Mm-SINE|B1_Mm-Alu|Alu|exon-1	repeatMask-Alu	136	0.15	1	-733	-38	2_chinese_hamster	7_cow,10_opossum,2_chinese_hamster	3	3	1	0.333333	118	0	88	0	0	0	0	12	0	0	18	0	0	novel	cdhitCluster
chr3	88428894	88429474	mmu-retrogene-128-1	88	+	22	11	580	GGACATGAGGGGCCGCAGCCATCTTCCAGTAACTCACCAAAATGACGAACACAAAGGGAAAGAGGAGAGGCACCCAGTACATGTTCTCTAGGCCTTTTAGGAAACATGGCGTTGTTCCTTTGGCCACATACCTGCGAATCTACAAGAAGGGTGATATTGTAGACATCAAGGGAATAGGCACTGTTCAAAAAGGAATGCCCCATAAGTGCTACCAACAATGTCACCCAGCATGCCGTGGGCATCATTGTCAXXXXXXAGCTTCCTGAAGCAGGTGAAGGAGAACGACCAGAAGAAAAAGGAAGCCAAAGAGAAGGGCACCTGGGTGCAGCTGAAGCGCCAGCCTGCGCCACCCAGAGAAGAACACTTTGTGAGCACTAACGGAAAAGAGCCTGAGCTGTT…	GGACATGAGGG	|||||||||||	GGACATGAGGG	537	569	33	66	AAAAAAAAAAAAAAAAAAAAAAAAAAAAAAAAA	2.4879	ENSMUST00000199370.1|Gm42814-201|ENSMUSG00000106568.1|Gm42814|processed_pseudogene|exon-1	pseudogene	460	0.79	1	-41	-79	2_chinese_hamster	7_cow,10_opossum,2_chinese_hamster,11_human,6_rabbit,9_cat,1_rat,5_squirrel,4_guinea_pig,8_dog	10	19	4	0.4	748	19	88	0	22	17	81	88	88	88	23	76	0	novel	cdhitCluster
chr14	61524700	61524936	mmu-retrogene-1-121	88	-	26	13	236	AAAGATAGTGAGAGGGTGCGGTGCGCACGCCTTTAATCCCAGCACTTGGGAGGCAGAGGCAGGCAGATTTCTGAGTTCGAAGCCACCCTGGTCTACAGAGTGAGTTCCAGGGCAGCCAGGGCTACACAGAGAAACCCTGTCTCGAAAAACAAATAAAACAAAACAAAAAAACAAAACAAAACAAAAAAAAAAGAAAAAAGAAAGAAAGAAATGTTAGAAAAAAAAAGATAGTGAGA	AAAGATAGTGAGA	|||||||||||||	AAAGATAGTGAGA	161	211	51	62	AAACAAAAAAACAAAACAAAACAAAAAAAAAAGAAAAAAGAAAGAAAGAAA	0.0170667	rmsk1423630|B1_Mus2|B1_Mus2-SINE|B1_Mus2-Alu|Alu|exon-1	repeatMask-Alu	140	0.59	1	-13	-83	1_rat	2_chinese_hamster,1_rat	2	2	1	0.5	103	88	15	0	0	0	0	0	0	0	0	0	12	novel	cdhitCluster
chr4	124460686	124460864	mmu-retrogene-129	88	-	83	44	178	GACCATCCTGATGGTGGTTCTGTGACCTGCGCATGTGTACACACACACACACACACACACAGACACAGACACACACACACACACACACACACACACACACACACTCCTTCCATCATTCCTTTGGAGGCAATAAGGACCATCCTGATGGTGGTTCTGTGACCTGTGCATGTGTACACAC	GACCATCCTGATGGTGGTTCTGTGACCTGCGCATGTGTACACAC	|||||||||||||||||||||||||||||.||||||||||||||	GACCATCCTGATGGTGGTTCTGTGACCTGTGCATGTGTACACAC	129	133	5	5	AATAA	0.121668	ENSMUST00000143859.7|1700057H15Rik-202|ENSMUSG00000084757.7|1700057H15Rik|lincRNA|intron-2	intron	178	1	0.01	22170	10007	1_rat	1_rat	1	1	1	1	88	88	0	0	0	0	0	0	0	0	0	0	1	novel	NA
chr6	145105261	145105471	mmu-retrogene-1-122	88	-	16	13	210	TCAGGGGAGTGAGCCAGGCATGGTGGCGCACGCCTTTAATCCCAGCACTCAGGAGGCAGAGGCAGGCGGATTTCTGACTTCGAGGCCAGCCTGGTCTACAAAGTGAGCTCCAGGACAGCCAGGGCTACAAAGAGAAACCCTGTCTCGAAAAAAACAAACAAACAAACAAAAACAAAAAAAAAAACAAAAAAAAAAAAATATGGGGAGTGA	TCA-GGGGAGTGA	|-|-|||||||||	T-ATGGGGAGTGA	148	198	51	72	AAAAAAACAAACAAACAAACAAAAACAAAAAAAAAAACAAAAAAAAAAAAA	0.146744	rmsk3890562|B1_Mus2|B1_Mus2-SINE|B1_Mus2-Alu|Alu|exon-1	repeatMask-Alu	147	0.7	1	-11	-52	1_rat	1_rat	1	1	1	1	88	88	0	0	0	0	0	0	0	0	0	0	0	novel	cdhitCluster
chr2	163762384	163762613	mmu-retrogene-1-123	88	+	20	15	229	AAAAGAAAAACACAGCTGGGCAGTGGTGGTGCACGCCTTTAATCCCAGCACTTGGGAGGCAGAGGCAGGAGGATTTCTGAGTTCGAAGCCAGCCTGGTCTACAGAGTGAGTTCCAGGACAGCCAGGGCTACACAGAGAAACCCTGTCTTGGAAAAAAAGAAAAAACAAAAAAGAAAAAACAAAAAAGAAAAAAGAAAAAAGAAAGAAAAAGAAAAAAAGAAAGACGCAG	AAAAGAAAAACACAG	||||||||.||.|||	AAAAGAAAGACGCAG	152	200	49	68	AAAAAAAGAAAAAACAAAAAAGAAAAAACAAAAAAGAAAAAAGAAAAAA	0	rmsk2680824|B1_Mus1|B1_Mus1-SINE|B1_Mus1-Alu|Alu|exon-1	repeatMask-Alu	148	0.65	1	-13	-68	2_chinese_hamster	2_chinese_hamster,1_rat	2	2	1	0.5	117	29	88	0	0	0	0	0	0	0	0	0	14	novel	cdhitCluster
chr19	50030036	50030769	mmu-retrogene-130-1	88	-	16	13	733	GTTGCTTTATGGTTTTCCAAGGCGGCTGCCGAAGATGGCAGAGGGGCAGGTTCTTGTATTGGATGGCCGAGACCATCTTCTTGGCCGCCTGGCGGCCATTGTGGCCAAGCCGGTACTTCTGGGCCGGAAGGTGGTCGTCGTCTGCTTTGAAGGCATTAACATTTCTGGAAACTTCTACAGAAACAAGTTAAAGTATCTGGCCTTTCTCCAGAAGCGGATGGATACCAACCCCTCCCGAGGCCCCTACCACXXXXXXGGCAGTGACAGCCACTCTGGAGGAGAAACAGAAGGAAAAGGCCAAGGTGCACTATCAGAAGAAGAAGCAGATCTTGAGGTTATGGAAACAGGCAGAAAAGAATGTGGAGAAGAAAATCTGCAAGTTCACAGAGGTCCTTAACA…	G--TTGCTTTATG	|--||||||||||	GAATTGCTTTATG	670	720	51	72	AAAAAAAAAAAAAAAAAAAAAAAGAAAAGAAAAGAAAAAGAAAGAGAAAAA	1.53134	ENSMUST00000071866.1|Rpl13a-ps1-201|ENSMUSG00000062083.1|Rpl13a-ps1|processed_pseudogene|exon-1	pseudogene	612	0.83	1	-34	-87	4_guinea_pig	2_chinese_hamster,11_human,6_rabbit,1_rat,4_guinea_pig,5_squirrel,8_dog	7	7	3	0.428571	598	89	76	0	88	80	88	0	88	0	0	89	0	novel	cdhitCluster
chrX	97598833	97599048	mmu-retrogene-29-6	88	+	30	15	215	AAGAATCCAATCAACGCCGGGCATGGTGGTGCACGCCTTTAATCCCAGCACTTGGGAGGCAGAGGCAGGTTAATTTCTGAGTTTGAGGTCAGCCTGGTCTACAGAGTGAGTTCCAGGACAGCCAGGGCTACACAGAGAAACCCTGTCTTGAAAAATCAAAAAAAAAAAAAAAAAAAAAAAAGAAGAAGAAGAAGAAGAAGAAGAATCCAATCAAC	AAGAATCCAATCAAC	|||||||||||||||	AAGAATCCAATCAAC	151	199	49	58	AAAAATCAAAAAAAAAAAAAAAAAAAAAAAAGAAGAAGAAGAAGAAGAA	-0.0129214	rmsk4848346|B1_Mus2|B1_Mus2-SINE|B1_Mus2-Alu|Alu|exon-1	repeatMask-Alu	146	0.68	1	-15	-54	1_rat	1_rat	1	1	1	1	88	88	0	0	0	0	0	0	0	0	0	0	1	novel	cdhitCluster
chr17	88258940	88259158	mmu-retrogene-1-124	88	-	11	8	218	GGTAGCTAGGCAGTGGTGGTACACACCTTTAATCCCAGCACTTGGGAGGCAGAGGCAGGCGGATTTCTGAGTTCGAGGCCAGCCTGGTCTACAAAGTGAGTTCCAGGACAGCCAGGACTACACAGAGAAACCCTGTCTCCAAAAACAAACGAACAAAAACAAAAAACAAAAAACAAAAAAAAAAAAAAAAAAAAAAGAAAAGAAAAGAAAAGTAGCTA	GGTAGCTA	|-||||||	G-TAGCTA	161	211	51	77	AAAAAACAAAAAACAAAAAAAAAAAAAAAAAAAAAAGAAAAGAAAAGAAAA	0.108201	rmsk2078230|B1_Mus1|B1_Mus1-SINE|B1_Mus1-Alu|Alu|exon-1	repeatMask-Alu	146	0.67	1	-3	-69	1_rat	1_rat	1	1	1	1	88	88	0	0	0	0	0	0	0	0	0	0	0	novel	cdhitCluster
chr16	13735370	13735568	mmu-retrogene-1-125	88	-	28	14	198	GATTATTTTTGGGAGCCGGGCGTGGTGGCGCATGCCTTTAATCCCAGCACTTGGGAGGCAGAGGCAGGCGGATTTCTGAGTTCGAGGCCAGCCTGGACTACAGAGTGAGTTCCAGGACAGCCAGGGCTGCACAGAGAAACCCTGTCTCGAAAAACCAAAAAAAAAAAAAAAAAAAAAAAAAAAAGATTATTTTTGGGA	GATTATTTTTGGGA	||||||||||||||	GATTATTTTTGGGA	150	184	35	60	AAAAACCAAAAAAAAAAAAAAAAAAAAAAAAAAAA	0.0230917	rmsk1753261|B1_Mus2|B1_Mus2-SINE|B1_Mus2-Alu|Alu|exon-1	repeatMask-Alu	147	0.74	1	-13	-38	2_chinese_hamster	2_chinese_hamster	1	1	1	1	88	0	88	0	0	0	0	0	0	0	0	0	0	novel	cdhitCluster
chr11	73153932	73154081	mmu-retrogene-26-9	88	-	46	33	149	GGGAGGGAGAGAGAGAGAGAGAGAGAGAGAGAGAGAGAGAGAGAGAGAGAGAGAAAGAAAGAAAGAAAGAAAGAAAGAAAGAAAGAAAGAAAGAAAGAAAGAAAGAAAGAAAGAAAGGAAAGGGAGAGAAAGAAAGAGAGAGAGAGAGA	GGGA-GGGAGAGAGAGAGAGAGAGAGAGAGAGA	||.|-||||||||.|||.|||||||||||||||	GGAAAGGGAGAGAAAGAAAGAGAGAGAGAGAGA	66	116	51	42	AAAGAAAGAAAGAAAGAAAGAAAGAAAGAAAGAAAGAAAGAAAGAAAGAAA	0.219926	rmsk755242|CT-rich|CT-rich-Low_complexity|CT-rich-Low_complexity|Low_complexity|exon-1	antisenseAnno_repeatMask-Low_complexity	149	1	0.85	26	1	2_chinese_hamster	10_opossum,2_chinese_hamster	2	3	1	0.5	159	0	88	0	0	0	0	0	0	0	33	0	0	novel	cdhitCluster
chrX	134189009	134189211	mmu-retrogene-131	88	+	11	8	202	ATGAAATCAGCGGTGGTGGCACGTGCCTTTAATCCCAACAGCAGAGACTCTGTATGTTATGTTCAAGGCTTTTCTGGTCTATGTAGTAAGTTCCAGACCAGCAAGAGCTATGAAGTAAGAGCCTATCTCAAAAAAAAAAAAAAAAAAAAAAAAAAAAAAAAAAAAAAAAAAAAAAGGTTCACAGATGTTACACCATGGAATC	ATGAAATC	|||.||||	ATGGAATC	131	181	51	77	AAAAAAAAAAAAAAAAAAAAAAAAAAAAAAAAAAAAAAAAAAAAAGGTTCA	-0.0224117	rmsk4917401|B1_Mur1|B1_Mur1-SINE|B1_Mur1-Alu|Alu|exon-1	repeatMask-Alu	129	0.64	1	-12	-61	11_human	11_human	1	1	1	1	88	0	0	0	0	0	0	0	0	0	0	88	13	novel	NA
chr7	114492234	114492336	mmu-retrogene-132-1	88	-	28	14	102	GATCTACCAAAACATATAGCATTGGAAATGTAAATGAGCTAAATACCTAATAAAAAATGGAAAAAAAAAAAAAAAAAAAAAAAAAAAAGATCTACCAAAACA	GATCTACCAAAACA	||||||||||||||	GATCTACCAAAACA	49	88	40	60	AATAAAAAATGGAAAAAAAAAAAAAAAAAAAAAAAAAAAA	0.00251764	rmsk4119518|L1Md_T|L1Md_T-LINE|L1Md_T-L1|L1|exon-1	repeatMask-L1	55	0.54	1	-14	-33	1_rat	1_rat	1	1	1	1	88	88	0	0	0	0	0	0	0	0	0	0	0	novel	cdhitCluster
chr1	181241892	181242390	mmu-retrogene-15-3	88	-	18	19	498	GCATGTCGGCTGCTGAGCTTTGGGGCCCGATTGCTGGGGCCTGCTGGGAACAGGACTTCTAACAGCAAGTATGTCTGGAAGGCTGTGGTGCAAGGCCATTTTTGCTGGCTACAAGCGAGGTCTCCGGAACCAAAGAGAGCACACGGCTCTTCTTAAAATTGAAGGCGTTTATGCCCGAGATGAAACGGAGTTCTACTTAGGCAAGAGATGTGCTTATGTGTATAAAGCAAAAAACAATACAGTGACTCCTGGAGGTAAACCAAACAAAACCAGAGTGATCTGGGGAAAGGTAACTCGGGCCCACGGAAACAGCGGTATGGTTCGTGCCAAATTCCGAAGCAACCTTCCTGCAAAGGCCATTGGACACAGAATCCGTGTGATGCTGTACCCATCCCGGAT…	GCATGTC-GG-CTGCTGAG	|||||||-||-||--||||	GCATGTCTGGGCT--TGAG	447	481	35	70	AAAAAAAAAAAAAAAAAAAAAAAAAAAAAAAAAAA	1.81021	ENSMUST00000117444.1|Rpl35a-ps2-201|ENSMUSG00000081214.3|Rpl35a-ps2|processed_pseudogene|exon-1	pseudogene	333	0.67	1	-70	-95	6_rabbit	2_chinese_hamster,6_rabbit,9_cat,1_rat,8_dog	5	5	3	0.6	432	84	84	0	0	0	88	0	88	88	0	0	0	novel	cdhitCluster
chr10	95622733	95622944	mmu-retrogene-1-126	88	+	6	8	211	TATGTCAGCCGAGCGTGGTGGCTCATGCCTTTATTCCCAGCACTCAAGAGGCAGAGGCCAACGGATTTCTGAGTTCGAGGCCAGACTGGTCTACAAAGTGAGTTCCAGGACAGCCAGGGCTATACAGAGAAACCCTGTCTCGAAAAAGCAAAAAAAAAAAAAAAAAAAAAAAAAAAAAAAAAAAATTAAAAAATTAAAAAAAAAAATTCAG	TATGTCAG	.||-||||	AAT-TCAG	154	204	51	82	AAAAAAAAAAAAAAAAAAAAAAAAAAAAAAAATTAAAAAATTAAAAAAAAA	-0.0396797	rmsk544808|B1_Mm|B1_Mm-SINE|B1_Mm-Alu|Alu|exon-1	repeatMask-Alu	147	0.7	1	-6	-58	2_chinese_hamster	2_chinese_hamster	1	1	1	1	88	0	88	0	0	0	0	0	0	0	0	0	0	novel	cdhitCluster
chr18	12150386	12151108	mmu-retrogene-133	88	+	14	7	722	AACCACTGCCATTGGACCACATAAGGCTAAACTACAAACAAAGAAATAATGTGGAGAATAAGACAATGAAAAGAAAAATAGTAATCCCAGTTTTTTACTTATTTGGGATATAAGTTATGCTTTTTAACCTTTGAATTTTAGATATTATATAGTACTTTGTGTAAAATGTAAGACAAGTATACAGGAGGTTGGCAGATATTCTATTGCTTAAAAATGTTCTTTGATGATTCAAAGGTAAATATATCAGTGTXXXXXXATGTGTCTAAACAAAAATTGAGGGGAAAAAGACTGTATTACAGATGTTTCCAGGCTGTAAGACAGCTTGCCCTGTGTTTATCTCCTTTACTGAGATAAACGCATATTTTTTAGGCACTGGAGAAAATATGGAAAGTGGAACCA…	AACCACT	|||||||	AACCACT	679	715	37	74	AAAAAAAAAAAAAAAAAAAAAAAAAAAAAAAAAAAAA	0.107932	ENSMUST00000235106.1|Riok3-217|ENSMUSG00000024404.7|Riok3|protein_coding|exon-1	exon	678	0.94	0.18	3139	-44	1_rat	2_chinese_hamster,1_rat	2	2	1	0.5	113	88	25	0	0	0	0	0	0	0	0	0	0	novel	NA
chr15	91906425	91909404	mmu-retrogene-134	88	+	83	44	2979	CACGCCCAGCTGTAAGCACAACCTCTGCTGGTTCCACATCTGCAAGAGCCGCCACCACCTCCCCAGGAGGTTCATCTGGGTCCTCTGCTCCTGCCAGCTCCACATCTGGGAGAGCTGCCACCACCACCAGCACCTCCGCCGCCACGACCACCACCACAACCACCGCCACCACAGTGGGTTCTGCTGGGTCCTCTGCTCCCACTGCCTCGTCCACAGCTGCTGGGAGTGGCCTGAGGGAAGCCGCTAATGCXXXXXXTGGCGCCTCAACAGGATCTTCTGGGACCTCGTCCATTGTGTCATCTACTGCTGCCGCCACCACAGCAGGCACCACCACAGAAGCCTCTAATGAGACCTCAGCTCCTGCCTCCACAGCTGGGCCTACCAGCTCTACCACCACGG…	CACGCCCAGCTGTAAGCACAACCTCTGCTGGTTCCACATCTGCA	||.|||||||||||||||||||||||||||||||||||||||||	CAGGCCCAGCTGTAAGCACAACCTCTGCTGGTTCCACATCTGCA	2918	2922	5	5	AAACA	-0.0701644	ENSMUST00000088547.5|Muc19-201|ENSMUSG00000044021.14|Muc19|protein_coding|utr5-1	utr5	494	0.17	0.32	-2485	1038	11_human	11_human,8_dog	2	2	1	0.5	119	0	0	0	0	0	0	0	31	0	0	88	13	novel	NA
chr7	97763780	97764006	mmu-retrogene-1-127	88	+	21	13	226	AAGGACAGATGTTAGCCAGGCAGTGGTGGCCACGCCTTTAATCCCAGCACTTGGGAGGCAGAGGTAGGTGGATTTCTGAGTTCGAGGCCAGCCTGATCTACAGAGTGAGTTCCAGGACAGCCCGGGCTACACAGAGAAGCCCTGTCTGAAAAACCAAAAAAAAAAAAAAAAAAAAAAAAAAATAATAATAATAATAATAAAATAAAAAAAAATAAAGACAGATGTT	AAGGACAGATGTT	||.||||||||||	AAAGACAGATGTT	162	212	51	67	AAAAAAAAAAAAAAAAAAAAATAATAATAATAATAATAAAATAAAAAAAAA	0.115334	rmsk4084415|B1_Mus1|B1_Mus1-SINE|B1_Mus1-Alu|Alu|exon-1	repeatMask-Alu	146	0.65	1	-13	-67	2_chinese_hamster	2_chinese_hamster	1	1	1	1	88	0	88	0	0	0	0	0	0	0	0	0	1	novel	cdhitCluster
chr10	28722947	28723134	mmu-retrogene-26-10	88	-	24	12	187	GAGTCAGAGCTGTCCAGGTGTGGTGGTGCACGCCTTTAATGCCAGCACTTGAGAGGCAGGATTTCTGAGTTCAAGGCCAGCATGGTCTACAAAGTGAGTTCCAGGACAGCCAGGGCTATACAGAGAAACCTTGTCTCGAAAAACCAAAAAAAAAAAAAAAAAAAAAAAAAAAAAAGAGTCAGAGCTG	GAGTCAGAGCTG	||||||||||||	GAGTCAGAGCTG	139	175	37	64	AAAAACCAAAAAAAAAAAAAAAAAAAAAAAAAAAAAA	0.304147	rmsk412126|B1_Mm|B1_Mm-SINE|B1_Mm-Alu|Alu|exon-1	repeatMask-Alu	136	0.73	1	-13	-38	2_chinese_hamster	2_chinese_hamster	1	1	1	1	88	0	88	0	0	0	0	0	0	0	0	0	0	novel	cdhitCluster
chr14	117324667	117324988	mmu-retrogene-135	88	-	10	10	321	TAGACTTCTGGATATTCCACTTAGCCCCAATTAAAGTTCTGAGATTTTCAACCTCTTGAAGCTCCTTAATTTTGAATTAGATATTTGTATTTTAAGGAAACGTATTGTGAGCTACAATAGGACCCTTCCTGAATTTTCTAATATGGCCATAATTATCCTCCAATCACACTTCAAAATATGTAACCCGTAATGCCAAACTGGTTTGGAAGAAGAATGGGGAAAAGACAAAAAGAGGCAGGAAGAGAGAATAGAGGAAGGAAAGGAGCAAAAAAAAAAAAAAAAAAAAAAAAAAAAAAAAAAAAAAAGGGTGCATAGATTGTG	TAGACTTCTG	||||-||.||	TAGA-TTGTG	267	305	39	78	AAAAAAAAAAAAAAAAAAAAAAAAAAAAAAAAAAAAAAA	-0.157337	rmsk1526059|(T)n|(T)n-Simple_repeat|(T)n-Simple_repeat|Simple_repeat|exon-1	antisenseAnno_repeatMask-Simple_repeat	39	0.12	1	-266	-16	10_opossum	10_opossum	1	1	1	1	88	0	0	0	0	0	0	0	0	0	88	0	7	novel	NA
chr14	99290975	99291108	mmu-retrogene-136-1	87	-	30	25	133	CAAAAACAAAAAACAAAAAACAAACAAACAAACCCTCCAAAAACCCAAACCCCTCCCAAAAAAAACAAAACCAAAAAAAAAAAACCAACAACAAAAGAAAAACAAAAACAAAAACCAACCAAACAAAAAAGAA	CAAAAA-CAA-AAAACAAAAAACAA	||||||-|||-.||||||||||.||	CAAAAACCAACCAAACAAAAAAGAA	58	108	51	57	AAAAAAAACAAAACCAAAAAAAAAAAACCAACAACAAAAGAAAAACAAAAA	0.142677	rmsk1494482|(TTTTTG)n|(TTTTTG)n-Simple_repeat|(TTTTTG)n-Simple_repeat|Simple_repeat|exon-1	antisenseAnno_repeatMask-Simple_repeat	69	0.52	1	-60	-4	2_chinese_hamster	2_chinese_hamster,1_rat	2	2	1	0.5	151	64	87	0	0	0	0	0	0	0	0	0	0	novel	cdhitCluster
chr13	11733781	11733933	mmu-retrogene-137	87	-	77	56	152	GTGAGCATTGAGACAGTGAGCATTGAGAAAGTGAGCATTGAGGAGAAAGTGAGCATTGAGGAGAAAGTGAGCATTGAGAAAGTGAGCATTGAGGAAAAAGTAAGCATTGAGAAAGTGAGCATTGAGACAGTGAGCATTGAGACAGTGAGCAT	GTGAGCATTGAGACAGTGAGCATTGAGAAAGTGAGCATTGAGGAGAAAGTGAGCAT	||.||||||||||.||||||||||||||.|||||||||||||-|.|--||||||||	GTAAGCATTGAGAAAGTGAGCATTGAGACAGTGAGCATTGAG-ACA--GTGAGCAT	95	99	5	10	AAAAA	0.0343928	ENSMUST00000021750.14|Ryr2-201|ENSMUSG00000021313.16|Ryr2|protein_coding|intron-38	intron	152	1	0.04	1537	2030	2_chinese_hamster	10_opossum,2_chinese_hamster,6_rabbit,1_rat	4	4	1	0.25	249	85	87	0	0	0	63	0	0	0	14	0	0	novel	NA
chr2	42134601	42135203	mmu-retrogene-138	87	-	15	15	602	CAATCACAAAAGAACACACATGGTATGCACTCACTGATAAGTGAATTAGCGCAGAAGCTCAGAATATTCAAGATACAATTCACAAACCAGATGAAACTCAAGAAGTAGGAAGACCAAAGTGTGGATATGTCAATCATTCTTATAAGGGGGAACAAAATACCCATGGAAGGAGTTACACAGACAAAGTGTGGAACACATAGTGAAGATGCAACCATCCAGAGACTGCCCCACCTGGGGATCCATCCCATATXXXXXXGAGAGGTGGAGCCGGCGTGGTGGCACATGCCTTTAATCCCAGCACTTGGGAGGGAGAGGCAGGTGGATTTCTGAGTTCAAGGTCAGCCTGTTCTACAAAGTAAGTTCCAGGACAGCCAGGACTATACAGAGAATCCCTGTCTA…	CAATCACA-AAAGAA	|||.||.|-||||||	CAAACAAACAAAGAA	537	587	51	72	AAAACAAAAAAAAAAAAAAACAAAAAACAAAAAACAAAACAAAACAAAAAA	0	rmsk2448302|L1_Mus4|L1_Mus4-LINE|L1_Mus4-L1|L1|exon-1	repeatMask-L1	361	0.6	0.94	24	-241	1_rat	1_rat	1	1	1	1	87	87	0	0	0	0	0	0	0	0	0	0	0	novel	NA
chr5	29693451	29693668	mmu-retrogene-1-128	87	-	30	15	217	GAAATGTCATTTCTGGCTGGGCGTGGTGGCACAGGCCTTTAATCCCAGCACTCAGGAGGCAGAGGCAGGTGAATTTCTGAGTTAGAGGCCAGCCTGGTCTACAAAGTGAGTTCCAGGACAGCCAGGGCTATACAGAGAAACCCCGTCTCGAAAAAAAAAAAACAAAAACAAACAAACAAACAAACAAAAAAGAAATAATAAAGAAATGTCATTTCTG	GAAATGTCATTTCTG	|||||||||||||||	GAAATGTCATTTCTG	152	202	51	57	AAAAAAAAAAACAAAAACAAACAAACAAACAAACAAAAAAGAAATAATAAA	0.145672	rmsk3356583|B1_Mm|B1_Mm-SINE|B1_Mm-Alu|Alu|exon-1	repeatMask-Alu	146	0.67	1	-15	-56	1_rat	2_chinese_hamster,1_rat	2	2	1	0.5	147	87	60	0	0	0	0	0	0	0	0	0	0	novel	cdhitCluster
chr1	153384489	153384685	mmu-retrogene-26-11	87	-	23	14	196	GAATTTGAAAATGAGGTGGATAGGGATGGCACACGCCTTTAATCCCAGCACTTGGGAGGCAGAGGCAGGCAGATTTCTGTAGGCCAGCCAAATCTACAGAGTGAGTTGCAGGACAGCCAGGGCTACACAGAGAAACTCTGTCTCGAAAAACCAAAAAAAAAAAAAAAAAAAAAAAAAAAAAAGATTTTGAAAATGA	GAATTTGAAAATGA	||.|||||||||||	GATTTTGAAAATGA	146	182	37	64	AAAAACCAAAAAAAAAAAAAAAAAAAAAAAAAAAAAA	0.392229	rmsk283338|B1_Mus1|B1_Mus1-SINE|B1_Mus1-Alu|Alu|exon-1	repeatMask-Alu	139	0.71	1	-17	-40	2_chinese_hamster	2_chinese_hamster	1	2	1	1	125	0	87	0	0	0	0	0	0	0	0	0	0	novel	cdhitCluster
chr10	12719143	12719392	mmu-retrogene-139-1	87	+	13	9	249	TAGACTGAGGATCACACAGTAGCCATTGTCTTGATCATTAAGAAATATAGAACAGGCTGGCGGTGGTGGCGGCACAAGCCTTTAATCCCAGCACTCGGGAGGCAGAGGCAGACAAATTCCTGAGTTCGAGGCCAGCCTGGTCTACAAAGTGAGTGCCAGGACAGCCAGGGCTACACAGAGATACTCTGTCTCAAAAAAAAAAAAAAAAGAAAAAAAAAAAAAAAGAAAAGAAAAAGAAATGTAGACGAG	TAGACTGAG	|||||-|||	TAGAC-GAG	193	239	47	74	AAAAAAAAAAAAAAAAGAAAAAAAAAAAAAAAGAAAAGAAAAAGAAA	-0.0899631	rmsk383335|B1_Mus2|B1_Mus2-SINE|B1_Mus2-Alu|Alu|exon-1	repeatMask-Alu	144	0.58	1	-60	-45	2_chinese_hamster	2_chinese_hamster	1	1	1	1	87	0	87	0	0	0	0	0	0	0	0	0	2	novel	cdhitCluster
chr5	122865026	122865235	mmu-retrogene-1-129	87	+	25	25	209	GTGTGCATCATGCCAGGCATGGTGGCGCACACCTTTGATCCCAGCACTGGGAGGCAGAGGCAGGCGGATTTCTGAGTTTGAGGCCAGCCTGGTCTACAGAGTGAGTTCCAGGACAGCCGGGGCTACACAGAGAAACCCTGTCTCGAAAAAAAAAAAAAAAAAAAAAAACCAAAAACAACAAAAAAAGTATGCATCATGATGGCCTGGTG	GTGTGCATCATGCCA-GGCATGGTG	||.|||||||||--|-|||.|||||	GTATGCATCATG--ATGGCCTGGTG	146	186	41	62	AAAAAAAAAAAAAAAAAAAAAAACCAAAAACAACAAAAAAA	0.168154	rmsk3538226|B1_Mus2|B1_Mus2-SINE|B1_Mus2-Alu|Alu|exon-1	repeatMask-Alu	145	0.69	1	-11	-53	2_chinese_hamster	2_chinese_hamster	1	1	1	1	87	0	87	0	0	0	0	0	0	0	0	0	0	novel	cdhitCluster
chr15	102240322	102240536	mmu-retrogene-1-130	87	-	15	15	214	CAGGAGAATCTGAGCCGGGCGTGGTGGCACACGCCTTTAATCCCAGCACTCGGGAGGCAGAGGCAGGCGGATTTCTGAGTTCAAGGCCAGCCTGGTCTACAAAGTGAGTTCCAGGACAGCCAGGGCTATACAGAGAAACCCTGACTCAAAAAACCAAAAAAAAAAAAAAAAAAAAAAAAGAAAGAAAGAAAAGAAAAAACAGGAGGGTCCTGAG	CAGGAGAATC-TGAG	||||||..||-||||	CAGGAGGGTCCTGAG	149	199	51	72	AAAAACCAAAAAAAAAAAAAAAAAAAAAAAAGAAAGAAAGAAAAGAAAAAA	0.144249	rmsk1725449|B1_Mm|B1_Mm-SINE|B1_Mm-Alu|Alu|exon-1	repeatMask-Alu	147	0.69	1	-12	-55	1_rat	2_chinese_hamster,1_rat	2	2	2	1	174	87	87	0	0	0	0	0	0	0	0	0	0	novel	cdhitCluster
chr2	161320025	161320324	mmu-retrogene-140-1	87	+	62	41	299	GAAGAGGAAGAAGAAGAAGAGGAGGAAGAAGAGGAAGAAGAGGAGAAGAGGAGAAGAAGAGAAGAAGGAGAAGGAGAAGGAGAAGGAGAAGGAGAAGAAGAAGAAGAAGAAGAAGAAGAAGAAGAAGAAGAAGAAGAAGAAGAAGAAAAGAAAGAGAAGAAGAAGAAGGAGGAGGAGGAAGAGGAGGAGGAGGAGGAGGAGGAGGAAGAAAAAGAAGAAGAAGAAGAAGAAGAAGAAGAAGAAGAAGAAGAAGAAGAAGAAGAAGAAGAAGAAGAAGAAGAAGAAGAAGAAGAAGAAGA	GAAGAGGAAGAAGAAGAAGAGGAGGAAGAAGAGGAAGAAGA	|||||.||||||||||||||.||.||||||||.||||||||	GAAGAAGAAGAAGAAGAAGAAGAAGAAGAAGAAGAAGAAGA	209	258	50	25	AAAAAGAAGAAGAAGAAGAAGAAGAAGAAGAAGAAGAAGAAGAAGAAGAA	-0.0782714	rmsk2675613|(GAA)n|(GAA)n-Simple_repeat|(GAA)n-Simple_repeat|Simple_repeat|exon-1	repeatMask-Simple_repeat	206	0.69	0.99	-93	3	1_rat	1_rat	1	1	1	1	87	87	0	0	0	0	0	0	0	0	0	0	0	novel	cdhitCluster
chr6	71609697	71609893	mmu-retrogene-1-131	87	-	34	17	196	CAGAAATGTGCTTTGGCACCGGGCAGTGGTGGCGCACGCCTTTAATCCCGGCACTTGGGAGGCAGAGGCAGGTGGATTTCTGAGTTCGAAGCCAGCCTGGTCTACAGAGTGAGTTCCAAGACAGCCAGGGCTGTCTCTAAAAACCAAAACAAAAAAGACAAAAAAAAAAAAAAAAAACCCAGAAATGTGCTTTGGC	CAGAAATGTGCTTTGGC	|||||||||||||||||	CAGAAATGTGCTTTGGC	139	177	39	53	AAAAACCAAAACAAAAAAGACAAAAAAAAAAAAAAAAAA	-0.0127168	rmsk3741988|B1_Mus1|B1_Mus1-SINE|B1_Mus1-Alu|Alu|exon-1	repeatMask-Alu	131	0.67	1	-18	-47	1_rat	1_rat	1	1	1	1	87	87	0	0	0	0	0	0	0	0	0	0	2	novel	cdhitCluster
chr11	62434926	62435115	mmu-retrogene-1-132	87	+	10	10	189	TTTAATCCTAACACTTGGGAGGCAGAGGCAGGCAGATTTCTGAGTTCGAGGCCAGCCTGGTCTACAAAGTGAGTTCCAGGACAGCCAGGCTATACAGAGAAACCCTGTCTCTAAAATAAAAAAAAAAAAACCAAAAAAAAAACAAAAAAAAAAAACAAAAAACAAAAAAAAAAAAAGAGTGTTTATCTA	TTTAATCCTA	||||-||-||	TTTA-TC-TA	126	176	51	77	AAAAACCAAAAAAAAAACAAAAAAAAAAAACAAAAAACAAAAAAAAAAAAA	0.111771	rmsk731464|B1_Mm|B1_Mm-SINE|B1_Mm-Alu|Alu|exon-1	repeatMask-Alu	123	0.65	0.84	23	-66	2_chinese_hamster	2_chinese_hamster	1	1	1	1	87	0	87	0	0	0	0	0	0	0	0	0	5	novel	cdhitCluster
chr7	128728120	128728355	mmu-retrogene-29-7	87	-	34	17	235	AAGAAAATAGCAAATCAAAAGCCGGGCGTGGTGGCTCATGCCTTTAATCCCAGCACTTGGGAGGCAGAGGCAGGCAGAGGCAGGCAGATTTCTGAGTTCGAGGCCAGCCTGGTCTACAGAGTGAGTGCCAGGGCAGCCCGGGCTACACAGAGAAACCCTGTCTCAAAAAAAACAAAACAAAAAAATAAATAAATAAATAAAAATAAAATCTAAAAATAAAGAAAATAGCAAATCA	AAGAAAATAGCAAATCA	|||||||||||||||||	AAGAAAATAGCAAATCA	165	208	44	53	AAAAAAAACAAAACAAAAAAATAAATAAATAAATAAAAATAAAA	0.113039	rmsk4153059|B1_Mus2|B1_Mus2-SINE|B1_Mus2-Alu|Alu|exon-1	repeatMask-Alu	158	0.67	1	-19	-58	2_chinese_hamster	2_chinese_hamster	1	1	1	1	87	0	87	0	0	0	0	0	0	0	0	0	10	novel	cdhitCluster
chr13	94341704	94341938	mmu-retrogene-141	87	+	12	11	234	TCCTGTTTTGAAAATAACCTAATTTTTTTTTTTTTTTTGGCCAGGCAGTGATAGCACACACCTTTGGTCCCAGCACTTAGGAGGCAAAGACAGGCAGATTTCTGAGTTCAAGGCCAACCTGTTCTACAGAGTGAGTTCCAGGACAGCTAGGGCTACACAGAGAAACCCTGTCTCAAAAACCAAAAAAAAAAAAAAAAAAAAAAAAAAAGAAAGAAAAAAGAAAATACCTTTTTG	T-CCTGTTTTG	|-|||-|||||	TACCT-TTTTG	175	224	50	75	AAAAACCAAAAAAAAAAAAAAAAAAAAAAAAAAAGAAAGAAAAAAGAAAA	0.164131	rmsk1266542|B1_Mus1|B1_Mus1-SINE|B1_Mus1-Alu|Alu|exon-1	repeatMask-Alu	146	0.62	1	-39	-49	2_chinese_hamster	2_chinese_hamster	1	1	1	1	87	0	87	0	0	0	0	0	0	0	0	0	0	novel	NA
chr7	131410971	131411215	mmu-retrogene-1-133	87	-	27	36	244	AAAAATCATCATTATCGGTTGGGTGATGGTGGCGCACGCCTTTAATCCCAGCACTCGGGAGGCAGAGGCAGGCAGATTTCTGAGTTCGAGGCCAGCCTGCTCTACAGAGTGAGTTCCAGGACACCCAGGGCTATACAGAGAAACCCTGTCTCGAAAAAAAAAAAAAACAAAACAAAAACAAAAACAAAAAAAACCCCAAAAAACAAAACAAAAAAATCATCATCATCATCCGGGGAAATGTGGC	AAAAATCATCAT--T-ATCGGTTGGGTGATGGTGGC	||||||||||||--|-|||.|--|||..||-|||||	AAAAATCATCATCATCATCCG--GGGAAAT-GTGGC	154	203	50	60	AAAAAAAAAAAAAACAAAACAAAAACAAAAACAAAAAAAACCCCAAAAAA	-0.0918013	rmsk4158408|B1_Mus2|B1_Mus2-SINE|B1_Mus2-Alu|Alu|exon-1	repeatMask-Alu	147	0.6	1	-17	-80	2_chinese_hamster	2_chinese_hamster	1	1	1	1	87	0	87	0	0	0	0	0	0	0	0	0	8	novel	cdhitCluster
chr5	3236378	3236954	mmu-retrogene-142-1	87	+	20	10	576	GACCATGTTAGCTCTTTCCTTTTGCGGCCATCGGTGGATCGCAGCCGCCAAAATGAAGTTCAATCCCTTCGTGACTTCTGACCGAAGCAAGAACCGCAAACGGCATTTCAATGCGCCCTCTCACATTCGGAGGAAGATCATGTCTTCCCCTCTTTCCAAAGAGCTGAGACAGAAGTATAACGTTCGGTCTATGCCCATTCGGAAGGATGACGAAGTTCAGGTTGTTCGTGGACACTACAAAGGCCAGCAGXXXXXXGCACAACCGTCCACGTGGGCATCCACCCCAGCAAGGTCGTTATCACCAGGCTAAAGCTGGACAAGGACCGCAAGAAGATCCTGGAGAGGAAAGCCAAGTCCCGACAAGTAGGAAAGGAGAAGGGCAAATACAAGGAAGAAACG…	GACCATGTTA	||||||||||	GACCATGTTA	531	566	36	67	AAAAAAAAAAAAAAAAAAAAAAAAAAAAAAAAAGAA	2.80612	ENSMUST00000118533.1|Gm15772-201|ENSMUSG00000062353.6|Gm15772|processed_pseudogene|exon-1	pseudogene	438	0.76	1	-52	-86	1_rat	7_cow,2_chinese_hamster,11_human,6_rabbit,9_cat,1_rat,4_guinea_pig,5_squirrel,8_dog,3_naked_mole_rat	10	14	6	0.6	890	87	87	69	87	82	67	87	87	87	0	81	0	novel	cdhitCluster
chr9	106549151	106549521	mmu-retrogene-143-1	87	-	45	55	370	GAAAGAAAGAAAGAAAGAAAGAGAGAGAGAAAGAAAGAAAGAGAGAGAGAAAGAAAGAAAGAGAGAGAGAAAGAAAGAGAGAGAGAGAAAGAAAAAGAGAGGGAGAGAAAGAAAAAGAAAGAGAGAGAGAAAGAAAAAGAAAGAGAGAGAGAAAGAAAGAAAGAAAGAAAGAAAGAAAAGAGAGAAAGAAAGAGAGAGAGAAAGAAAAAGAAAAGAAAAGAAAAGAAAAGGAAAGGAAAGAAAAGAAAAGAAAAGAAAAGAAAAGAAAAGAAAAGAAAAGAAAAGAGAGAAAGGAAAGAAAAAGAAAGGTAGGAAGGAAGGAAAGAAAGAAAACAGGAAAGCAGAATGGGAGACTGAAGAGAGAGATGAA	GAAAGAAAGAAAGAAAG-AAAG-AGAGA-GAGAAAGAAAGAAAGAGAGAGA-GAA	||||||||||||-|.||-||||-|||-|-|.||--||..|||-||||||||-|||	GAAAGAAAGAAA-ACAGGAAAGCAGA-ATGGGA--GACTGAA-GAGAGAGATGAA	257	307	51	42	AAAGAAAAGAAAAGAAAAGAAAAGAAAAGAGAGAAAGGAAAGAAAAAGAAA	0	ENSMUST00000062917.15|Iqcf2-201|ENSMUSG00000118396.2|Iqcf2|protein_coding|intron-6	intron	370	1	0.04	3217	4705	1_rat	2_chinese_hamster,1_rat	2	4	1	0.5	173	87	58	0	0	0	0	0	0	0	0	0	13	novel	cdhitCluster
chr19	59100462	59100690	mmu-retrogene-144	87	-	16	13	228	AAGAATTGTGGCTGGACAGTGGTGGTGGACACCTTTAATACCAGCACTCTGGAGGCAGAAGTGGGTAGATCTCTATAAGTTTAAGGACAGCCTGGTCTACAGAGTGAGTTCTAGGACACAAAGAAACCCTGTCTCAACCCCCTCTCAACCTACCACCAAAAAAAAAAAAAAAAAAAGAAAAAAAGAAAAAAGAAAGAAAAGAAAAGGAAAAGGAAAAAGCATTGTGCT	AAGAATTGTGGCT	|||.|||||-|||	AAGCATTGT-GCT	158	205	48	71	AAAAAAAAAAAAAAAAAAAGAAAAAAAGAAAAAAGAAAGAAAAGAAAA	0.137318	rmsk2365857|B1_Mur4|B1_Mur4-SINE|B1_Mur4-Alu|Alu|exon-1	repeatMask-Alu	127	0.56	1	-10	-91	2_chinese_hamster	2_chinese_hamster	1	1	1	1	87	0	87	0	0	0	0	0	0	0	0	0	11	novel	NA
chr12	7799958	7800135	mmu-retrogene-26-12	87	+	47	31	177	GAAGAGAAAGAAAGAAAGAAAGAAAGAAAGAAAGAAAGAAAGAAAGAAAGGAAGGAAGGAAGGAAGGAAGGAAGGAAGGAAGGAAGGAAGGAAGAAAGAAAGAAAGAAAGAAAGAAAGAAAGAAAGAAAGAAAGAAAGAAAGGAAGGAAGGAAGAAAGAAAGAGAGAAAGAAAGAAA	GAA-G-AGAAAGAAAGAAAGAAAGAAAGAAA	|||-|-|||||||||||.|||||||||||||	GAAGGAAGAAAGAAAGAGAGAAAGAAAGAAA	92	141	50	40	AAGAAAGAAAGAAAGAAAGAAAGAAAGAAAGAAAGAAAGAAAGAAAGAAA	0.224486	rmsk884709|(GAAA)n|(GAAA)n-Simple_repeat|(GAAA)n-Simple_repeat|Simple_repeat|exon-1	repeatMask-Simple_repeat	173	0.98	1	-4	0	1_rat	1_rat	1	1	1	1	87	87	0	0	0	0	0	0	0	0	0	0	5	novel	cdhitCluster
chr11	6492776	6492930	mmu-retrogene-114-2	87	+	65	45	154	AAGAAAGGAAGGAAGGAAGGAAGGAAGGAAAGGAGAAAGAAAGAAAGAAAGAAAGAAAGAAAGAAAGAAAGAAAGAAAGAAAGAAAGAAAGAAAGGAAGGAAGGAAGGAAGGAAGGAAGGAAGGAAGGAAGGAAGGAAGGAAGGAAGAGAAAAA	AAGAAAGGAAGGAAGGAAGGAAGGAAGGAAAGGAGAAAGAAAGAA	|||.||||||||||||||||||||||||-|||||-|.|||||-||	AAGGAAGGAAGGAAGGAAGGAAGGAAGG-AAGGA-AGAGAAA-AA	68	98	31	22	AAAGAAAGAAAGAAAGAAAGAAAGAAAGGAA	0.0410857	rmsk622610|(GAAA)n|(GAAA)n-Simple_repeat|(GAAA)n-Simple_repeat|Simple_repeat|exon-1	repeatMask-Simple_repeat	148	0.96	0.84	29	-6	2_chinese_hamster	2_chinese_hamster,1_rat	2	2	1	0.5	156	69	87	0	0	0	0	0	0	0	0	0	14	novel	cdhitCluster
chr9	99980433	99980632	mmu-retrogene-1-134	87	-	9	7	199	TAAATAAGCCGGGCGGTGGTGGCGCACGCCTTTAATCCCAGCACTTGGGAGGCAGAGGCAGGCGGATTTCTGAGTTCGAGGCCAGCCTGGTCTACAAAGTGAGTTTCAGGACAGCCAGGGCTATACAGAGAAACCCTGTCTCGAAAAAACCAAACCAAAAAAAAAAAAAAAAAAAAAAAAAAAAAAAAAAAATAATTAA	TAAATAA	|||.|||	TAATTAA	144	192	49	78	AAAAAACCAAACCAAAAAAAAAAAAAAAAAAAAAAAAAAAAAAAAAAAA	0.097	rmsk4621370|B1_Mus1|B1_Mus1-SINE|B1_Mus1-Alu|Alu|exon-1	repeatMask-Alu	148	0.74	1	-6	-45	1_rat	1_rat	1	1	1	1	87	87	0	0	0	0	0	0	0	0	0	0	0	novel	cdhitCluster
chr13	112728753	112728979	mmu-retrogene-1-135	87	+	20	30	226	TTATATAGAGAGCTGGGCGTGGTGGTGCACGCCTTTAATCCCAGCACTTGGGAGGCAGAAGCAGGCGGATTTCTGAGTTCGAGGCCAGCATGGTCTACAGAGTGAGTTCCAGGACAGCCAGGGCTATACAGAGAAACCCTGTCTCGAAAAAACAAAAATAAAAAAAAAAACAAAAAACACCAAAAAAAAACAAAAAAAATTATATATAGATGTGCACTCTGGTGCA	TTATATAGAGAGCTGGGC-GTGGTGGTGCA	|||||||.|||--||.||-.|-.|||||||	TTATATATAGA--TGTGCACT-CTGGTGCA	149	199	51	67	AAAACAAAAATAAAAAAAAAAACAAAAAACACCAAAAAAAAACAAAAAAAA	0.13127	rmsk1302967|B1_Mus2|B1_Mus2-SINE|B1_Mus2-Alu|Alu|exon-1	repeatMask-Alu	147	0.65	1	-10	-69	1_rat	1_rat	1	1	1	1	87	87	0	0	0	0	0	0	0	0	0	0	0	novel	cdhitCluster
chr2	24597593	24597708	mmu-retrogene-80-2	87	-	20	20	115	GAAAAACAAAACAAAACAAAACAAAACAAAACAAAACAAAACAAAAAAAACAAAAAAAAAAAAGAAAAGAAAAGAAAAAAAGGAAAAAGAAAAAAAGGAAAAAAAGAAAAAGAAA	GAAAAACAAAACAAAACAAA	||||||-||.|-||||.|||	GAAAAA-AAGA-AAAAGAAA	46	96	51	67	AAAAACAAAAAAAAAAAAGAAAAGAAAAGAAAAAAAGGAAAAAGAAAAAAA	0.285642	rmsk2412393|B1_Mus1|B1_Mus1-SINE|B1_Mus1-Alu|Alu|exon-1	repeatMask-Alu	11	0.1	0.07	136	-104	1_rat	1_rat	1	1	1	1	87	87	0	0	0	0	0	0	0	0	0	0	1	novel	cdhitCluster
chr8	111908922	111909120	mmu-retrogene-1-136	87	+	14	7	198	ATTTAGCCGGGCGTGGTGGCGCACGCCTTTAATCCCAGCACTCGGAAGGCAGAGGCAGGTGGATTTCTGAGTTCGAGGCCAGCCTGGTCTACAAAGTGAGTTCCAGGAAAGCCAGGGCTACACAGAGAAACCCTGTCTCAAAAAAAAAAAAAAAAAAAAAAAAAAAAAAAAAAAAAGACAGCATTTGGTGTATTTAGC	ATTTAGC	|||||||	ATTTAGC	140	178	39	73	AAAAAAAAAAAAAAAAAAAAAAAAAAAAAAAAAAAAAGA	-0.995617	rmsk4391241|B1_Mus2|B1_Mus2-SINE|B1_Mus2-Alu|Alu|exon-1	repeatMask-Alu	147	0.74	1	-4	-47	11_human	11_human	1	1	1	1	87	0	0	0	0	0	0	0	0	0	0	87	13	novel	cdhitCluster
chr18	56615758	56615951	mmu-retrogene-1-137	86	-	24	12	193	GAGTTTAGCCCAGCGGGGCGCGGTGGCGCACGCCTTTAATCCCAGCACTCGGGAGGCAGAGGCAGGCGGATTTCTGAGTTCGAGGCCAGCCTGTCTACAAAGTGAGTTCCAGAACAGCCAGGGCTATACAGAGAAACCCTGTCTCAAAAAACCAAAAAAAAAAAAAAAAAAAAAAAAAAAAGAGTTTAGCCCA	GAGTTTAGCCCA	||||||||||||	GAGTTTAGCCCA	146	181	36	62	AAAAAACCAAAAAAAAAAAAAAAAAAAAAAAAAAAA	0	rmsk2190491|B1_Mm|B1_Mm-SINE|B1_Mm-Alu|Alu|exon-1	repeatMask-Alu	146	0.76	1	-11	-36	1_rat	1_rat	1	1	1	1	86	86	0	0	0	0	0	0	0	0	0	0	0	novel	cdhitCluster
chr6	82622409	82622906	mmu-retrogene-30-6	86	+	32	16	497	TATGTTCTATTGCATGCATACACTAGCAAGATTATGCTGAAAGGACCCTGATATAGCTGTCTCTTGTCAGAGTATGCCTGGGCCTAGCAAACATAGAAGTGGATGCTCACAGTCGGCTATTGGATGGATCACATGGCCCCCAATGAAGGAGCTAGAGAAAGTACCAAAGAAGCTAAAGGGATCTGCAACCCTATAGGTGGAACAACATTATGAACTAACCAGTACCCCGGAGCTCTTGACTCTAGCTGCATATGCATCAAAAGATGGCCTAGTCGGCCATCACTCGAAAGAGAGGCCCATTGGACACGCAAACTTTATATGCCCCAGTACAGGGGAACGCCAGGGCCATAAAAGGGGAGTGGGTGGGTAGGGGAGAGGGGGTGGGTGGCTATGGGGGAC…	TATGTTCTATTGCATG	||||||||||||||||	TATGTTCTATTGCATG	440	481	42	54	AATAAAAAATGGAAAAAAAAAAGAAAAAAAAAAAAAAAGAAA	0	rmsk3764894|L1Md_T|L1Md_T-LINE|L1Md_T-L1|L1|exon-1	repeatMask-L1	446	0.9	1	-14	-37	1_rat	1_rat	1	1	1	1	86	86	0	0	0	0	0	0	0	0	0	0	0	novel	cdhitCluster
chr7	24063652	24065059	mmu-retrogene-145	86	+	27	16	1407	AGAAAAGAGCAGACTGGACTGGCTCCTCCGAAAAGCAATCATTGCATAGTTCCTGGTCGTGCTCCGCGCTCACTGCAGTCACCTTTGCTGCCCACTGCCTCCTCCAAAGCGGACTCTGGCAGTTTCCTCATCAGAGTCCTCGAACTAATTCCTCACTTGGATCACAGGCGTGTCCCACCATGTCAGATGCGGCAGTGGACACCAACTCCGAGATCACCACCAAAGACTTGAAGGAGAAGAAGGAAGCTGTXXXXXXTTGTATGAGATGGTTAGAAAGGCCAAAGATAAAAAGATTTTTTCCCTTTTTTGTCTATGAAGTTGCTGGGGTTTTTTTGGTTTGGTTTGGTTTGGTTTTTGTTGGTTTGGTTTTTTTTTTTTTTTTTGGACTGTTTGATGTAT…	AGAAAAGAGCAGACTG	||.|||||||||||||	AGTAAAGAGCAGACTG	1354	1390	37	59	AAAAAAAAAAAAAAAAGAAAAAAAAAAAAGAAAAGAA	0.755631	ENSMUST00000181079.1|Ptma-ps1-201|ENSMUSG00000095331.3|Ptma-ps1|processed_pseudogene|exon-1	pseudogene	309	0.22	1	-179	-919	1_rat	7_cow,10_opossum,2_chinese_hamster,11_human,6_rabbit,9_cat,1_rat,5_squirrel,4_guinea_pig,8_dog,3_naked_mole_rat	11	27	4	0.363636	871	86	14	65	22	86	14	86	86	67	11	65	1	novel	NA
chr7	16234677	16234878	mmu-retrogene-146-1	86	-	30	25	201	GAAAGTACACTTTGGTGTTGTATGAAAGGAGAGGTTAGCACTCCCCCTTGACAAGGATGGAAGAGGCCTTGGGCCTAACAACACACATACGGTTAAGGCATTGCCTATTACCTATTTCGTGGCATCTAACAAAATAAAAGAAAAAACAAAAACAACAAAAAAAAAAAGAAGAAAAGGAAAGTACACTTTGAGAGTTTCTAT	GAAAGTACACTTTG-GTG-TTGTAT	||||||||||||||-|.|-||.|||	GAAAGTACACTTTGAGAGTTTCTAT	128	175	48	56	AACAAAATAAAAGAAAAAACAAAAACAACAAAAAAAAAAAGAAGAAAA	1.90386	ENSMUST00000116763.1|Gm26473-201|ENSMUSG00000080413.1|Gm26473|snRNA|exon-1	snRNA	127	0.63	1	-14	-60	9_cat	7_cow,11_human,9_cat,6_rabbit,1_rat,4_guinea_pig,8_dog,3_naked_mole_rat	8	8	2	0.25	468	15	0	86	12	0	69	72	42	86	0	86	1	novel	cdhitCluster
chr3	87026174	87026373	mmu-retrogene-1-138	86	+	28	14	199	GAAAAACTCAACATGCTGGGTGTGGTGGCACCCAGCACTTGGGAGGCAGAGGCAGGCGGATTTCTGAGTTCGAGGCCAGCCTGGTCTACAAAGTGAGTTCTAGGACGGCCAGGGTTACACAGAGAAACCCTGTCTCAAAAAACAAAAAACAAACAAACAAACAAACAAAAACAAAAAGAAAAAAAGAAAAACTCAACAT	GAAAAACTCAACAT	||||||||||||||	GAAAAACTCAACAT	137	185	49	58	AAAAAACAAAAAACAAACAAACAAACAAACAAAAACAAAAAGAAAAAAA	0.00930425	rmsk2865472|B1_Mus2|B1_Mus2-SINE|B1_Mus2-Alu|Alu|exon-1	repeatMask-Alu	125	0.63	1	-14	-60	2_chinese_hamster	2_chinese_hamster	1	1	1	1	86	0	86	0	0	0	0	0	0	0	0	0	0	novel	cdhitCluster
chr2	32124073	32124324	mmu-retrogene-147	86	-	9	7	251	TAACCAAGCACTTACATCTGTCTAATGATCAATAATTAGATAAAAAGTTTAAGGCTAGCCAAGCAGTAGTGGATCACCACTTTAATCTCAACATACAGAAGGCAGAGGCAGCTGGATCTTTGAGTTCGAGGCCAGCTTGTTCTACAGAGTGAATTCCAGGATAACCAGGGTTACACAGAGAAACCCTGTCTTGAAAAAACAAAACAAAACAAACCAAAAAAAAAAAAAAAAAAAAAAAAAAAAAAAACCAA	TAACCAA	.||||||	AAACCAA	194	244	51	77	AAAAAACAAAACAAAACAAACCAAAAAAAAAAAAAAAAAAAAAAAAAAAAA	0.0195258	rmsk2428354|B1_Mus1|B1_Mus1-SINE|B1_Mus1-Alu|Alu|exon-1	repeatMask-Alu	148	0.59	1	-56	-47	2_chinese_hamster	2_chinese_hamster	1	1	1	1	86	0	86	0	0	0	0	0	0	0	0	0	0	novel	NA
chr11	121526784	121527002	mmu-retrogene-1-139	86	-	26	13	218	AAGAAACATACTCAGCCGGGTGTGGTGGTGCACGCCTTTAATCCCAGCACTCAGGAGGCAGAGGCAGGCGGATTTCTGAGTTCGAGGCCAGCCTGATCTACAAAGTGAGTTCCAGGACAGCAAGGGCTATACAGAGAAATCCTGTCTCAGAAAAAAAACAAAACAAAACAAACAAAACAAACAAAAAAAAAAAAACCCAAAAAAAAAGAAACATACTC	AAGAAACATACTC	|||||||||||||	AAGAAACATACTC	151	195	45	60	AAAAAAAACAAAACAAAACAAACAAAACAAACAAAAAAAAAAAAA	0	rmsk874301|B1_Mm|B1_Mm-SINE|B1_Mm-Alu|Alu|exon-1	repeatMask-Alu	150	0.69	1	-13	-55	2_chinese_hamster	2_chinese_hamster	1	1	1	1	86	0	86	0	0	0	0	0	0	0	0	0	10	novel	cdhitCluster
chr7	90831506	90831708	mmu-retrogene-1-140	86	-	26	13	202	GGAAGGCAGTGAGAAGTCGGGCGTGGTGACGCACGCTTTTAATCCCAGCACTCGGGAGGCAGAGGCAGGTGAATTTCTGAGTTCGAGGCCAGCCTGGTCTACAAAGTGAGTTCCAGGACAGCCAGGGCTATACAGAGAAACCCTGTCTCAAAAGAACCAAAAAAGAAAAAAAAAAAAAAAAAAAAAAAAGGAAGGCAGTGAG	GGAAGGCAGTGAG	|||||||||||||	GGAAGGCAGTGAG	150	189	40	60	AAAAGAACCAAAAAAGAAAAAAAAAAAAAAAAAAAAAAAA	-0.137213	rmsk4071535|B1_Mm|B1_Mm-SINE|B1_Mm-Alu|Alu|exon-1	repeatMask-Alu	147	0.73	1	-14	-41	2_chinese_hamster	2_chinese_hamster	1	1	1	1	86	0	86	0	0	0	0	0	0	0	0	0	0	novel	cdhitCluster
chr4	116681796	116682423	mmu-retrogene-148	86	+	14	12	627	AAAATGAATAAATCTTTAAAAGGGGGGGAGGGGATCTGAAGTGATGGCTCAATGGTTAAGAGCAGTGATTGCTCTTCCAGAGGTCCTGAGTTCAAATCCCAGCAACCACATGGTGCCTCACAATCATCTGTAATGGGGGGGGGAGGCAATGTCCTCTTCTAGTGTGTCTGAAGATAGCGACAGTGTACTTATATAAATAATAAATAAGTAAACCTTTTTTAAAAAGGGGGAAGGGTTTACAGTATATATGXXXXXXATATATACTGTTTATATATATAATTAGAAAAAGTGTGGCCGGGCCAGTGGTGGCGTATGCCTTTAATCCCAGCACTTGGGAGGCAGAGACAGGTGGATTTCTGAATTCAAGGCCAGCCTGGTCTACAAAGTGAGTTCCAGGAC…	AAAATGAATAAA	||||-|||-|||	AAAA-GAA-AAA	561	611	51	72	AAAAAAAAAAAAAAAAAAAAAAAAAAGAAAGAAAGAAAGAAAGAAAGAAAA	0	rmsk3212470|B2_Mm2|B2_Mm2-SINE|B2_Mm2-B2|B2|exon-1	repeatMask-B2	196	0.31	1	-29	-402	2_chinese_hamster	2_chinese_hamster	1	1	1	1	86	0	86	0	0	0	0	0	0	0	0	0	6	novel	NA
chr9	96664564	96667746	mmu-retrogene-149-1	86	-	75	40	3182	GGGAGATATAAACAAGGGAGATATAAACAAGGGAGTTATAAAAACAAGGGAGATATAAACAAGGGAGATATAAAAACAAGGGAGATATATAAACAAGGGAGAGATATAAACAAGGGAGATATAAACAGGGGGGAGATATAAAAACAAGGGAGATATAAAAACAAGGGAGATATAAAAACAAGGGAGATATAAACAGGGGAGATATAAAAACAAGGGAGATATAAAAACAAGGGAGATATAAAAACAAGGGXXXXXXAAACAAGGGAGATATAAAAACAAGGGAGATATATAAACAAGGGAGAGATATAAACAAGGGAGATATATAAACAAGGGAGAGATATAAACAAGGGAGATATAAACAGGGGGGAGATATAAAAACAAGGGAGATATAAAAACAAG…	GGGAGATATAAACAAGGGAGATATAAACAAGGGAGTTATA	|||||||||||||||||||||||||||||||||||.||||	GGGAGATATAAACAAGGGAGATATAAACAAGGGAGATATA	3135	3142	8	11	AAAAACAA	0.518988	rmsk4614665|RLTR10-int|RLTR10-int-LTR|RLTR10-int-ERVK|ERVK|exon-1	repeatMask-ERVK	995	0.31	1	-1602	-585	11_human	11_human,1_rat	2	2	1	0.5	98	12	0	0	0	0	0	0	0	0	0	86	0	novel	cdhitCluster
chr4	42760714	42760943	mmu-retrogene-150-1	86	-	21	18	229	TCAGAGCACAGCCAGGCAGTGGTAGCACACACCTTTAATCCTAGTACTTAGGCAAATGACAAATGGAAAAGGGAGGCAGAGACAGGCGGATTTCTGAGTTCAAGGCCAGCCTGGTCTACAGAGTGATTTCCAGGACAGCCAGGGCTATACAGAGAAACCCTGTCTCGAAAAAAACAAAAAAACAAAAAAAGAAAAAAAAAAAGAAAAAGAAATCAGAGCACAAACAGCA	TCAGAGCACAGCCAGGCA	||||||||||..||-|||	TCAGAGCACAAACA-GCA	168	212	45	65	AAAAAAACAAAAAAACAAAAAAAGAAAAAAAAAAAGAAAAAGAAA	0.0512681	rmsk3074852|B1_Mus1|B1_Mus1-SINE|B1_Mus1-Alu|Alu|exon-1	repeatMask-Alu	170	0.74	1	-9	-50	1_rat	2_chinese_hamster,1_rat	2	2	1	0.5	99	86	13	0	0	0	0	0	0	0	0	0	0	novel	cdhitCluster
chr7	127579131	127579327	mmu-retrogene-1-141	86	+	20	10	196	GCAAATTCCAAGCCGGGCGTGGTGGCGCACGCCTTTAATCCCAGCACTCGGGAGGCAGAGGCAGGTGGATTTCTGAGTTCGAGGCCAGCTTGGTCTACAAAGTGAGTGCCAGGACAGCCAGGGCTACACACAGAGAAACCCTGTCTCGAAAAACCAAAAAAAAAAAAAAAAAAAAAAAAAAAAAAAGCAAATTCCA	GCAAATTCCA	||||||||||	GCAAATTCCA	149	186	38	66	AAAAACCAAAAAAAAAAAAAAAAAAAAAAAAAAAAAAA	0.159407	ENSMUST00000133621.1|Phkg2-204|ENSMUSG00000030815.11|Phkg2|protein_coding|exon-1	exon	48	0.24	0.11	-148	405	2_chinese_hamster	2_chinese_hamster	1	1	1	1	86	0	86	0	0	0	0	0	0	0	0	0	0	novel	cdhitCluster
chr13	55175709	55175900	mmu-retrogene-1-142	86	+	21	18	191	GCCGGGCGTGGTGGTGCATGCCTTTAATCCCAGCACTTGGGAGACAGAGGCAGGCGGATTTCTGAGTTCGAGGCCAGCCTGGTCTACAGAGTGAGTTCCAGGACAGCCAGGGCTACACAGAGAAACCCTGTCTCAAAAAACCAAAAAAAAAAAAAAAAAAAAAAAAAAAAAGAAGCCAGCATGGTGGTGCA	GCCGGGCGTGGTGGTGCA	|||.|-|.||||||||||	GCCAG-CATGGTGGTGCA	135	174	40	65	AAAAAACCAAAAAAAAAAAAAAAAAAAAAAAAAAAAAGAA	0.130313	rmsk1198502|B1_Mus2|B1_Mus2-SINE|B1_Mus2-Alu|Alu|exon-1	repeatMask-Alu	146	0.76	1	0	-45	2_chinese_hamster	2_chinese_hamster	1	1	1	1	86	0	86	0	0	0	0	0	0	0	0	0	0	novel	cdhitCluster
chr16	68646785	68647574	mmu-retrogene-151	86	+	19	22	789	CATAAACAACTTAAAAAGAAAATAATTTCCCACTATCCCATCAGCAGGCCCCTGCTCTTTTAGAGGCCACTCAGGTACCCAAGGCTCCAAATAAGACTCAACCACAGACATTAACATACAAAGCCATAACTCTGGCAGAAGCCCTGTTTTCTACCAGAAGCCACACTGGTATCCAAAACCCCAGAGGGTACACTCTTACCTAGAACCATAGAGGTCAGACCAGCTCCCAGAACCCAAGATCTCAGAGGCAXXXXXXATTCCTGAATATTCCAGCACAGCTGAAGCAAAGGAAAATGACCTTAAAATGAACTTCATGATGATGATAAGTGTCCTTAAAGAGAACATTATCAAGTCCCGTAAGGAAATGCAAGAAAACAAACAATGGGAGCAAATAAATCC…	CATAAACAACTTAAAAAGAAAA	||.||||-||-.|||||.||||	CAAAAAC-AC-AAAAAACAAAA	719	769	51	67	AAAAAACAAAAAACAAAAAAACAAAAAACAAAACAAAAACAAAAACAAAAA	-0.0341961	rmsk1857259|Lx5c|Lx5c-LINE|Lx5c-L1|L1|exon-1	repeatMask-L1	415	0.53	1	-366	-8	2_chinese_hamster	2_chinese_hamster	1	1	1	1	86	0	86	0	0	0	0	0	0	0	0	0	0	novel	NA
chr17	51363902	51365911	mmu-retrogene-114-3	86	-	11	13	2009	TCTAACCAGCACCCCGAGTCCCTGTGAAACACCCTTTGAAGTAGGCTTACCTAGAGTCTGGGAAATCTAAGCTGGCTCAGGCTCTTCCTGGTCAAGGCAAGACTTCTGGGGATTTTATTTTTAAATTCTAAACTCATCCAGGATCTTTTTCTTCCCTTTCTCTTTTAACCAGGGACTAAACAACCTGAGCACATGAGTGTGCTCTATTCTACTGGCTGTTCAGTTCACCTGGGTAAGCATAGACGTTGCAXXXXXXAAAGATGGCCTAGTCGGCCATCACTGGAAAGAGAGGCCCATTGGACACGCAGACTTTGTGTGCCCCGGTACAGGGGAACGCCAGGGCCAAAGGGGGGGAGTGGGTGGGTAGGGGAGTGGGGGTGGGTGGGTAAGGGGGACTTT…	TCT-AACCAGCAC	|||-|||.|-|||	TCTGAACTA-CAC	1952	1996	45	75	AAAAAAAAAAAAAAATAAAAATAAAAAAAAAAAAAAAAAAGAAAA	0.111206	rmsk2007204|L1Md_T|L1Md_T-LINE|L1Md_T-L1|L1|exon-1	repeatMask-L1	1485	0.74	1	-475	-49	5_squirrel	5_squirrel	1	1	1	1	86	0	0	0	0	86	0	0	0	0	0	0	1	novel	cdhitCluster
chr12	97435738	97435987	mmu-retrogene-45-6	86	+	24	22	249	AAAAGAGAAATTAAGAAACTACACGCCGGGTGTGGTGGCACACACCTTTAATCCCAGCACTTGGGAGGCAGAGGCAGGCAGATTTCTGAGTTCGAAACCAGCCTGGTCTACAAAGTGAGTTCCAGGACAGCCAGGTTATACAGAGAAACCCTGTCTCAAAAAAAAAAAAAAAAAAAAAAAAAGAAAGAAAGAAAGAAAGAAAGAAAGAAAGAAAGAAAGAAAGAAAGAAAGAAAGAAAGAAAGAAACTA	AAA-AGAGAAATTAAGAAACTA	|||-|.|||||..|||||||||	AAAGAAAGAAAGAAAGAAACTA	164	214	51	62	AAAAAAAAAAAAAAAAAAAGAAAGAAAGAAAGAAAGAAAGAAAGAAAGAAA	0.123762	rmsk1056628|B1_Mm|B1_Mm-SINE|B1_Mm-Alu|Alu|exon-1	repeatMask-Alu	135	0.54	1	-24	-90	1_rat	1_rat	1	1	1	1	86	86	0	0	0	0	0	0	0	0	0	0	13	novel	cdhitCluster
chr9	86524339	86524495	mmu-retrogene-152	86	-	70	35	156	GCATGTTTAATTATGAATATAATACCTTTGTTCTGCAGTATAACCTATAAAGAATTAAAAAATCAGCACGTAGAAAATGAAATAAATAGGCATGGTTTTACTAAGTGGAAAAAAAAGTATTGCATGTTTAATTATGAATATAATACCTTTGTTCTG	GCATGTTTAATTATGAATATAATACCTTTGTTCTG	|||||||||||||||||||||||||||||||||||	GCATGTTTAATTATGAATATAATACCTTTGTTCTG	109	116	8	16	AAAAAAAA	0.264711	ENSMUST00000190957.6|Dop1a-218|ENSMUSG00000034973.16|Dop1a|protein_coding|cds-23	antisenseAnno_cds	10	0.06	0.08	-146	116	2_chinese_hamster	2_chinese_hamster,1_rat	2	2	1	0.5	115	29	86	0	0	0	0	0	0	0	0	0	5	novel	NA
chr13	8837778	8837930	mmu-retrogene-153	86	+	81	43	152	TGAATGTCATGTATATACATACTAGGCTGAGCATATATCTCATGAGCAAAATCCACAAGAAAGTATGTCATCCGTGTCATCTGCACTCACATGGTATGGAACGTAAGAATGAATGTCATGTGTATACATACTAGGCTGAGCATATATCTCAT	TGAATGTCATGTATATACATACTAGGCTGAGCATATATCTCAT	||||||||||||.||||||||||||||||||||||||||||||	TGAATGTCATGTGTATACATACTAGGCTGAGCATATATCTCAT	105	109	5	5	AAGAA	-0.262723	ENSMUST00000054251.12|Wdr37-202|ENSMUSG00000021147.17|Wdr37|protein_coding|intron-9	antisenseAnno_intron	152	1	0.03	755	4799	2_chinese_hamster	2_chinese_hamster	1	1	1	1	86	0	86	0	0	0	0	0	0	0	0	0	0	novel	NA
chr9	28553119	28553301	mmu-retrogene-37-5	86	-	28	14	182	CAAAATTGAAACATGTCGGGCGTGGTGGCACACGCCTTTAATCCCAGCACTTGGGAGGCAGAGGCAGGCAGATTTCTGAGTTCGAGGCCAGCCTGGTCTACAAAGTGAGGTCCAGGACAGCTAGGGCTAACCAAAAAAAAAAAAAAAAAAAAAAAAAAAAATTCCAATCAAAATTGAAACAT	CAAAATTGAAACAT	||||||||||||||	CAAAATTGAAACAT	133	161	29	58	AAAAAAAAAAAAAAAAAAAAAAAAAAAAA	-0.0575747	rmsk4473560|B1_Mm|B1_Mm-SINE|B1_Mm-Alu|Alu|exon-1	repeatMask-Alu	136	0.75	1	-14	-32	2_chinese_hamster	2_chinese_hamster	1	1	1	1	86	0	86	0	0	0	0	0	0	0	0	0	7	novel	cdhitCluster
chr15	5080373	5080554	mmu-retrogene-4-3	86	+	30	15	181	GTACTATATAAAGTAGGCGGGCGGTGGTGGCACACGCCTTTAATCCCAGCACTTGGGAGGCAGAAGCAGGCAGATTTTTGAGTTCGAGGCCAGCCTGGTCTACAGCCAGAGCTACACAGAGAAACCCTGTCTCAAAAAAAAAAAAAAAAAGAAAAGAAAAAAAAAAGTACTATATAAAGTA	GTACTATATAAAGTA	|||||||||||||||	GTACTATATAAAGTA	134	166	33	56	AAAAAAAAAAAAAAAAAGAAAAGAAAAAAAAAA	0.216245	rmsk1543248|B1_Mus1|B1_Mus1-SINE|B1_Mus1-Alu|Alu|exon-1	repeatMask-Alu	131	0.72	1	-14	-36	1_rat	1_rat	1	1	1	1	86	86	0	0	0	0	0	0	0	0	0	0	0	novel	cdhitCluster
chr1	85608802	85608990	mmu-retrogene-1-143	86	-	13	9	188	TGGCACACACCTTTAATCCCAGCACTCAGGAGGTAGAGGCAGGCAGATTTCTGAGTTCGAGGCCAGCCTGGTCTACAAAGTGAGTTCCAGAACAGCCAGGGCTATACAGAGAAACCCTGTCTCGAAAAACCAAAAAAAAAAAAAAAAAAAAAAAAAAAAAAGAAAGAAAGAAATGAAACTGGAACACA	TGGCACACA	|||.|||||	TGGAACACA	125	173	49	73	AAAAACCAAAAAAAAAAAAAAAAAAAAAAAAAAAAAAGAAAGAAAGAAA	0.0954116	rmsk150179|B1_Mm|B1_Mm-SINE|B1_Mm-Alu|Alu|exon-1	repeatMask-Alu	135	0.72	0.92	11	-53	2_chinese_hamster	2_chinese_hamster	1	1	1	1	86	0	86	0	0	0	0	0	0	0	0	0	6	novel	cdhitCluster
chr17	88257808	88258173	mmu-retrogene-154-1	86	-	20	10	365	GCAAACTAACAGGCTGGTGAGATGGCTCAGCGGGTAAGAGCACTGACTGCTCTTCCAAAGGTCCCGAGTTCAAATCCTAGCAACCACATGGTGGCTCACAACCATCCATAATGAGATCTGATGCCCTCTTCTGGGGTGTCTGAAGACAGCTACAGTGTACTTACATATAACAATAAATAAAATCTTTAAAAAACAAACAACAGCCAGTCCCAGCACTCGGGAGGCAGTGGCAGGTGGATTTCTGAGTTCGAGGCCAGCCTGGTCTACAAAGTGAGTTCCAGGACAGCCAGGGCTATGTAGGTTCTCGAAAAAACCAAAAAAAAAAAAAAAAAAGAAAGAAAAAAAAAGAAAGAAAGCAAACTAAC	GCAAACTAAC	||||||||||	GCAAACTAAC	308	355	48	66	AAAAAACCAAAAAAAAAAAAAAAAAAGAAAGAAAAAAAAAGAAAGAAA	-0.0410009	rmsk2078228|B2_Mm1t|B2_Mm1t-SINE|B2_Mm1t-B2|B2|exon-1	repeatMask-B2	189	0.52	1	-11	-165	1_rat	1_rat	1	1	1	1	86	86	0	0	0	0	0	0	0	0	0	0	0	novel	cdhitCluster
chr3	29260957	29261205	mmu-retrogene-155	86	-	14	7	248	AAAAAACAGACAGATAGAAATATATCCCACCTAAACAGAGGCAGTCTCAGTAGTCACCAAGAATCTCCAAGATTTCTGGATTTGAGCTGCCCCTATCCCTGGTTCCAGTCTTCATTACCAAAGTTTCCCTAAATCTGGCAAAGGTCCTATATGCTGACTGAAAACTACATTGTGCCTATAGGTCACAAAGCTCAGAAATGGTACCAAAAAAAAAAAAAAAAAAAAAAAAAAAAAAAAAAAAAAAAAAC	AAAAAAC	|||||||	AAAAAAC	206	241	36	72	AAAAAAAAAAAAAAAAAAAAAAAAAAAAAAAAAAAA	0.0214659	rmsk2762191|(T)n|(T)n-Simple_repeat|(T)n-Simple_repeat|Simple_repeat|exon-1	antisenseAnno_repeatMask-Simple_repeat	42	0.17	1	-205	-1	4_guinea_pig	4_guinea_pig	1	1	1	1	86	0	0	0	86	0	0	0	0	0	0	0	0	novel	NA
chr17	53347260	53347405	mmu-retrogene-156	86	+	19	37	145	GAAAGTGAAGGTTATAGAGAATGTAGCCAAACAGTAATAAACAATGACAGTAAAAATGTAAAAAAAAAAAAAAAAAAAAAAGGAAAGAAAGAAAGAAGAAAAAAAAAGAAAGAAAGTGGGAGGCAGAGAGCCACTGTAGAAAAAG	GAAAGTGA-AGGTTATAGAGA-A-TGTAGCCAAACAG	|||||||.-|||.-|.||||.-|-|||||.-|||-||	GAAAGTGGGAGGC-AGAGAGCCACTGTAGA-AAA-AG	61	111	51	67	AAAAAAAAAAAAAAAAAAAAAGGAAAGAAAGAAAGAAGAAAAAAAAAGAAA	0.0452966	rmsk2010587|(A)n|(A)n-Simple_repeat|(A)n-Simple_repeat|Simple_repeat|exon-1	repeatMask-Simple_repeat	56	0.39	1	-59	-30	1_rat	1_rat	1	1	1	1	86	86	0	0	0	0	0	0	0	0	0	0	0	novel	NA
chr7	54664903	54665093	mmu-retrogene-1-144	86	+	16	8	190	GTAAAGAAGCCGGGTGTAGTAGCACATGTCTTTAATCCCAGCACTTGGGAGGCAGAGGCAGGTGGATTTCTGAGTTGGAGACCAGCCTGGTCTACAGAGTGAGTTCCAGGACAGCCACAGCAACACAGAGAAACCCTGTCTCAAAAAAAAAAAAAAAAAAAAAAAAAAAAAAGAAAGAAAAAGTAAAGAA	GTAAAGAA	||||||||	GTAAAGAA	143	182	40	70	AAAAAAAAAAAAAAAAAAAAAAAAAAAAAAGAAAGAAAAA	-0.011622	rmsk4004779|B1_Mus2|B1_Mus2-SINE|B1_Mus2-Alu|Alu|exon-1	repeatMask-Alu	147	0.77	1	-7	-36	2_chinese_hamster	2_chinese_hamster	1	1	1	1	86	0	86	0	0	0	0	0	0	0	0	0	0	novel	cdhitCluster
chr14	67809326	67809537	mmu-retrogene-1-145	86	-	23	14	211	AAGAAGAAAAGAGCCGGGCGTGGTGGCGCATGCCTTTAATCCCAGCACTTGGGAGGCAGAGGCAGGCGGATTTCTGAGTTTGAGGCCAGTCTGGTCTACAGAGTGAGTTCCAGGACAGCCAGGACTACACAGAGAAACCCTGTCTCGAAAAACAAACAAAAAAACAAAAAACAAAAAAAAAAAAAAAGAAGAAGAAGAAGAAGAAAAGTAG	AAGAAGAAAAG-AG	|||||||||||-||	AAGAAGAAAAGTAG	148	196	49	63	AAAAACAAACAAAAAAACAAAAAACAAAAAAAAAAAAAAAGAAGAAGAA	0.108811	rmsk1436992|B1_Mus2|B1_Mus2-SINE|B1_Mus2-Alu|Alu|exon-1	repeatMask-Alu	150	0.71	1	-11	-50	11_human	11_human	1	1	1	1	86	0	0	0	0	0	0	0	0	0	0	86	1	novel	cdhitCluster
chr12	18537961	18538154	mmu-retrogene-1-146	86	+	19	12	193	TATGGCAAGTGAGCCGGGCGTGGTGGCACTCGCCTTTAATCCCAACACTTGAGAAGCAGAGGCAGGCGGATTTCTGAGTTCTAGGCCAGCTTTGTCTACAATGTGAGTTCCAGGACAGCCAGGGCTATACAGAGAAACCCTACTCAAAAAAAAAAAAAAAAAAAAAAAAAAAAAAAAAGAATATGGCGAGTGA	TATGGCAAGTGA	||||||.|||||	TATGGCGAGTGA	146	181	36	67	AAAAAAAAAAAAAAAAAAAAAAAAAAAAAAAAAGAA	0	rmsk904452|B1_Mm|B1_Mm-SINE|B1_Mm-Alu|Alu|exon-1	repeatMask-Alu	146	0.76	1	-11	-36	2_chinese_hamster	2_chinese_hamster	1	1	1	1	86	0	86	0	0	0	0	0	0	0	0	0	0	novel	cdhitCluster
chrX	13005849	13006106	mmu-retrogene-45-7	86	+	28	14	257	GAAACTTACAAGGCGCCGGGCAGTGGTGGCGCACGCCTTTAATCCCAGCACTTGGGAGGCAGAGGCAGGTGGATTTCTGAGTTTGAGGCCAGCCTGGTCTACAGAGTGAGTTCCAGGACAGCCAGAGCTACACAGAGAGACCCTGTCTCAAAAAACCAAAAACCAAAAACCAAACCCCCCCCCCAAAAAAAAAGAAAAGAAAGAAAGAAAGAAAGAAAAAGAAAAAGAAAAAGAAAAAAAAAAGAAACTTACAAGGC	GAAACTTACAAGGC	||||||||||||||	GAAACTTACAAGGC	195	243	49	58	AAAAGAAAGAAAGAAAGAAAGAAAAAGAAAAAGAAAAAGAAAAAAAAAA	0.0300605	rmsk4698066|B1_Mus1|B1_Mus1-SINE|B1_Mus1-Alu|Alu|exon-1	repeatMask-Alu	147	0.57	1	-14	-96	2_chinese_hamster	2_chinese_hamster,1_rat	2	2	1	0.5	114	28	86	0	0	0	0	0	0	0	0	0	0	novel	cdhitCluster
chr2	80601922	80602151	mmu-retrogene-1-147	85	-	28	14	229	AAAACTTAAACTGTAGCCGGGCGTGGTGGCACACGCCTTTAATCCCAGCACTAGGGAGGCAGAGGCAGATGGATTTCTGAGTTCAAGGCCAGCCTGGTCTACAAAGTGAGTTCCAGGACAGCCAGGGCTATACAGAGAAACCCTGTCTCAAAAAACAAAAACAAAAACAAAAACAAAAAACAAACAAAACAAAACAAAAACCAACAACAACAACAAAAACTTAAACTGT	AAAACTTAAACTGT	||||||||||||||	AAAACTTAAACTGT	151	201	51	57	AAAAACAAAAACAAAAACAAAAACAAAAAACAAACAAAACAAAACAAAAAC	0	rmsk2516270|B1_Mm|B1_Mm-SINE|B1_Mm-Alu|Alu|exon-1	repeatMask-Alu	146	0.64	1	-14	-69	1_rat	2_chinese_hamster,1_rat,3_naked_mole_rat	3	3	1	0.333333	185	85	54	46	0	0	0	0	0	0	0	0	14	novel	cdhitCluster
chr3	53518339	53518536	mmu-retrogene-1-148	85	+	21	13	197	GCACCCTAAAGAAGCTGGGCGTGGTGGCGCACGCCTTTAATCCCAGCACTCGGGAGGCAGAGGCAGGCGGATTTCTGAGTTCGAGGCCAGCCTGGTCTACAAAGTGAGTTCCAGGACAGCCAGGGCTATACAGAGAAACCCTTTCTCAAAAAACCAAAAAAAAAAAAAAAAAAAAAAAAAAAAAGGACCCTAAAGAA	GCACCCTAAAGAA	|.|||||||||||	GGACCCTAAAGAA	148	184	37	64	AAAAAACCAAAAAAAAAAAAAAAAAAAAAAAAAAAAA	0.161004	rmsk2805836|B1_Mm|B1_Mm-SINE|B1_Mm-Alu|Alu|exon-1	repeatMask-Alu	147	0.75	1	-12	-38	2_chinese_hamster	2_chinese_hamster	1	1	1	1	85	0	85	0	0	0	0	0	0	0	0	0	0	novel	cdhitCluster
chr11	119291906	119292825	mmu-retrogene-157	85	-	10	10	919	GTGCCAGGTAGGCCTTTGCAGCTTTGGCTCCTGTGGGGGGACGGATGGTGCTGCCCCCAGGGCCCCAGGTTCCAGGGCTGATACAGTTCTGAGAGGACACTGTCCCGTGTTGGCTGTTGGGTTGGTGGTGAACTACTGCTAGCCATTGGATAGATTGCAGTCACTCTGGTTTCTGATGGTCTTCTGGTAACCACATGTTGGATCCGTAGTCATACAGTGTTCAAAGAATAGGCCTCTTAAGTTTTCCTCTXXXXXXGGAAAAATATCAGGGCACAGTCACAATCAAAAGCCAAATCAAACTATAAGTCGGGCGTGGTGGCGCACACCTTTAATCCCAGCACTCGGGAGGCAGAGGCAGGCGGATTTCTGAGTTCAAGGTCAGCCTGATCTACTAAGTGA…	GTGCCAG-GT	||-||||-||	GT-CCAGTGT	852	901	50	75	AAAAAACCCAAAAAAAAAAAAAAAAAAAAAAAAAAAAAAAAAAAATCAAA	0.22916	ENSMUST00000026667.14|Eif4a3-201|ENSMUSG00000025580.15|Eif4a3|protein_coding|cds-9	cds	7	0.01	0.06	109	-912	4_guinea_pig	4_guinea_pig	1	1	1	1	85	0	0	0	85	0	0	0	0	0	0	0	9	novel	NA
chr2	126822148	126822348	mmu-retrogene-1-149	85	+	24	12	200	TCATAGGTTCAGCCAGGAGTGGTGGTGCACGCCTTTAATCCCAGCACTCGGGAGGCAGAGGCAGGCAGATTTCTGAGTTCGAGGCCAACCTGGTCTACAGAGTGAGTTCCAGGACAGCCAGGGTTACACAGAGAAACCCTGTCTCAAAAAAAAAAAAAACCTAAAAAAAAAAAAAAAAAAGAAAGAAATCATAGGTTCAG	TCATAGGTTCAG	||||||||||||	TCATAGGTTCAG	146	188	43	61	AAAAAAAAAAAAAACCTAAAAAAAAAAAAAAAAAAGAAAGAAA	-0.0266486	rmsk2603850|B1_Mus2|B1_Mus2-SINE|B1_Mus2-Alu|Alu|exon-1	repeatMask-Alu	147	0.73	1	-10	-43	2_chinese_hamster	2_chinese_hamster	1	1	1	1	85	0	85	0	0	0	0	0	0	0	0	0	0	novel	cdhitCluster
chr4	3782367	3782583	mmu-retrogene-1-150	85	-	22	21	216	GAAATTTAAAGTTAGAGCTGGGCATGGTGGCACACACCTTTAATCTCAGCAGTCAGCACTCGGGAGGCAGAGGCAGGCAGATTTCTAAGTTCGAAGCCAGCCTGGTCTACAAAATGAGTTCCAGGAAAGCCAGGGCTATACAGAGAAACCCTGTCTCAAAACACCAAAAAAAAAAAAAAAAAAAAAAAAAAAAAAAGGAATTTAAAGCTAACCTGG	GAAATTTAAAGTTAGAGCTGG	|.|||||||||.||-|.||||	GGAATTTAAAGCTA-ACCTGG	158	196	39	63	AAAACACCAAAAAAAAAAAAAAAAAAAAAAAAAAAAAAA	0.0432591	rmsk3004880|B1_Mm|B1_Mm-SINE|B1_Mm-Alu|Alu|exon-1	repeatMask-Alu	154	0.71	1	-15	-47	4_guinea_pig	11_human,1_rat,4_guinea_pig	3	3	2	0.666667	243	73	0	0	85	0	0	0	0	0	0	85	0	novel	cdhitCluster
chr8	14954136	14954418	mmu-retrogene-158	85	-	9	7	282	AGTAAGATGGTAGAAACGTGTTTCAGGATACACACAGATAAACTTTACTTCTATGTTAAAGCTTGTTGATTTAAAAAAAAAATACATTTTTAGCCAAATGTGGTAGTGTGTGTCTTTAGTCAGCACTGGAAAGGAAGAGGTAGGTGGATCTCTGTGAGTTCAAGGACAACCTTATATATATAAAGCGTTTCCTGCCAGTTAGGGCTATACAATGAGACCCTGTCTCCAAAAAAAAAAAAAAAAAAAAAAAAGAAAAGAAAAGAAAAAAAAGAAAAAGAAAGA	AGTAAGA	||.||||	AGAAAGA	228	275	48	76	AAAAAAAAAAAAAAAAAAAAAAAAGAAAAGAAAAGAAAAAAAAGAAAA	0.575961	rmsk4204434|B1_Mur1|B1_Mur1-SINE|B1_Mur1-Alu|Alu|exon-1	repeatMask-Alu	147	0.52	1	-91	-44	10_opossum	10_opossum	1	1	1	1	85	0	0	0	0	0	0	0	0	0	85	0	0	novel	NA
chr2	29502589	29502856	mmu-retrogene-1-151	85	+	12	11	267	TAGACATTCTTAGAGCCTTTGGTTTATGCATATGCCTTAGGAATGTGTTAATAAGTACACATTTAGCCGGGCGTGGTGGCGCACACCTTTAATCCCAGCACTCAGGAGGCTGAGGCAGGCGGATTTCTGAGTTCAAGGCCAGCCTGGGCTACAAAGTGAGTTCCAGGACAGCCAGGGCTATACAGAGAAACCCTGTCTCGAAAAACCAAAAAAAAAAAAAAAAAAAAAAAAAAGAAAGAAAAAAGGAAAAAAAGAAGTACACATTTT	TAGACATTCTT	||.|||||-||	TACACATT-TT	208	256	49	73	AAAAAAAAAAAAAAAAAAAAAAAAAAGAAAGAAAAAAGGAAAAAAAGAA	0.116032	rmsk2421362|B1_Mm|B1_Mm-SINE|B1_Mm-Alu|Alu|exon-1	repeatMask-Alu	147	0.55	1	-64	-56	2_chinese_hamster	2_chinese_hamster	1	1	1	1	85	0	85	0	0	0	0	0	0	0	0	0	1	novel	cdhitCluster
chr9	21838219	21838450	mmu-retrogene-1-152	85	+	28	24	231	GAAAAAAGGTAGGAGCCGGGTGTGGTGGTGCACGCCTTTAATCCCAGCACTCGGGAGGCAGAGGCAGGCAGATTTCTGAGTTCGAGGCCAGCCTGGTCTACAAAGTGAATTCCAGGACAGCCAGGGCTATACAGAGAAACCCTGTCTTGAAGAGAAAAAAAAAGAAAAGAAAGAAAGAAAGGAAGAAAGAAAAGAAAAAAAAAAAAAGAAAAAAGGTAGGGATCCTGAGGT	GAAAAAAGGTAGG-AGCC-G-GGT	|||||||||||||-|.||-|-|||	GAAAAAAGGTAGGGATCCTGAGGT	157	207	51	57	AAAAAAAGAAAAGAAAGAAAGAAAGGAAGAAAGAAAAGAAAAAAAAAAAAA	0.054531	rmsk4461368|B1_Mm|B1_Mm-SINE|B1_Mm-Alu|Alu|exon-1	repeatMask-Alu	147	0.64	1	-13	-71	1_rat	1_rat	1	1	1	1	85	85	0	0	0	0	0	0	0	0	0	0	0	novel	cdhitCluster
chr7	126603973	126604184	mmu-retrogene-37-6	85	-	31	33	211	GGATGCAAATAAGCCGGGCGTGGTGGCACACGCCTTTAATCCCAGCACTTGGGAGGCAGAGGCAGGCGGATTTCTGAGTTCAAGGCCAGCCTGGTCTACAGAGTGACTTCCAGGACAGCCAGGGCTACACAGAGAAACCCTGTCTTGAAAAACCAAAAAAAAAAAAAAAAAAAAAAAAAGGATGCAAATAGCCTGGCTTCTGAGGTGGCAC	GGATGCAAATAAGCCGGGCGT--G-G-TGGCAC	|||||||||||-|||.|||.|--|-|-||||||	GGATGCAAATA-GCCTGGCTTCTGAGGTGGCAC	148	179	32	54	AAAAACCAAAAAAAAAAAAAAAAAAAAAAAAA	0.141777	rmsk4146873|B1_Mus2|B1_Mus2-SINE|B1_Mus2-Alu|Alu|exon-1	repeatMask-Alu	147	0.7	1	-11	-53	1_rat	1_rat	1	1	1	1	85	85	0	0	0	0	0	0	0	0	0	0	0	novel	cdhitCluster
chr2	76400922	76401152	mmu-retrogene-1-153	85	+	25	25	230	AAGACTTCAGGGAAGCCGGGCATGGTGGTGCACGCCTTTAATCCCAGCACTTGGGAGGCAAAGGCAGGCGAATTTCTGAGTTCGAGGCCAGCCTGGTCTACAGAGTGAGTTCCAGGACAGTCAGGGCTGCTACACAGAGAAACCCTGTCTCGAAAAAAACAAAAACAAAACAAAACAAAAAACAAAACAAAACAAAACAAAACAAAAAGCCTCCAGGGAAGCACGTGGAT	AAGACTTCAGGGAAGC-CG-GGCAT	|||.||.|||||||||-||-||-||	AAGCCTCCAGGGAAGCACGTGG-AT	153	202	50	60	AAAAAAACAAAAACAAAACAAAACAAAAAACAAAACAAAACAAAACAAAA	0.0359557	rmsk2509680|B1_Mus2|B1_Mus2-SINE|B1_Mus2-Alu|Alu|exon-1	repeatMask-Alu	142	0.62	1	-13	-75	1_rat	2_chinese_hamster,1_rat	2	2	1	0.5	99	85	14	0	0	0	0	0	0	0	0	0	4	novel	cdhitCluster
chr11	117212835	117213036	mmu-retrogene-1-154	85	-	14	7	201	TTGTAGCTCTTGCCGGGCGTGGTGGCGCACGCCTTTAATCCCAGCACTTGGGAGGCAAAGGCAGGCGGATTTCTGAGTTCGAGGCCAGCTTGGTCTACAAAGTGAGTTCCAGGACAGCCAGGGCTACACAGAGAAACCCTGCCTCGAAAAACCAAAAAAAAAAAAAAAAAAAAAAAAAAAAAAAAGAAGAAGAATTGTAGC	TTGTAGC	|||||||	TTGTAGC	147	194	48	71	AAAAACCAAAAAAAAAAAAAAAAAAAAAAAAAAAAAAAAGAAGAAGAA	-0.0342129	rmsk865202|B1_Mus2|B1_Mus2-SINE|B1_Mus2-Alu|Alu|exon-1	repeatMask-Alu	146	0.73	1	-11	-44	2_chinese_hamster	2_chinese_hamster	1	1	1	1	85	0	85	0	0	0	0	0	0	0	0	0	0	novel	cdhitCluster
chr11	107158798	107159044	mmu-retrogene-1-155	85	-	23	14	246	AAGACAGAAGACGGGCCAGGTGTGGTGGCACACACCTTTAATCCCAGCACTCCGGAGGCAGAGGCAGGCGGATTTCTGAGTTCGAGGCCAGCCTGGTCTACAAAGTGAGTTCCAGGACAGCCAGGGTTATACAGAGAAACCCCATCTCGAAAAACCAAAAAAAAAAAAAAAAAAAAAAAAAAAAAAAAAAAACAACAACAACAACAAAAAAAAGATATTAAAAAAAAAAAAAAAGAAAGAAGACGG	AAGACAGAAGACGG	||||.|||||||||	AAGAAAGAAGACGG	168	218	51	62	AAAAAAAAAAAAAAAAAAAAAAAAACAACAACAACAACAAAAAAAAGATAT	-0.103114	rmsk841505|B1_Mm|B1_Mm-SINE|B1_Mm-Alu|Alu|exon-1	repeatMask-Alu	146	0.59	1	-14	-86	2_chinese_hamster	2_chinese_hamster,1_rat	2	2	1	0.5	161	76	85	0	0	0	0	0	0	0	0	0	14	novel	cdhitCluster
chr17	94608136	94608586	mmu-retrogene-159-1	85	+	22	21	450	GCCCAAGAGTGCTTCCTGTCCCGGCCGCCATCGGAGACCATCAGCCATGGCTCTGCGCTACACCATGGCCGTGGGCCTCAACAAGGGCCACAAGGTGACGAAAAACGTCAGTTAGCCAAGACACAGCCGGCGACGCGGGCGCCTCACCAAACACACCAAGTTCGTGCGGGACATGATCCGGGAGGTGTGCGGCTTCGCACCCTACGAGCGGTGAGCCATGAAGTTGCTCAAAGTGTCCAAGGACAAGCGCGCACTCAAGTTCATAAAGAAGAGGGTGGGCACGCACATCCGCGCCAAGAGAAAGCGGGAGGAGCTGAGCAACGTGCTAGCAGCCATGAGGAAGGCGGCGGCCAAGAAGGATTGATGAACCCTCCCCCAATAAAAGATGGTTCTTACAAA…	GCCCAAGAGT-GCTTC-CTGT	||||||||||-.|-||-||||	GCCCAAGAGTAAC-TCACTGT	397	430	34	63	AAAAAAAAAAAAAAAAAAAAAAAAAAAAAGAAAA	2.03459	PGOMOU00000273624|PGOMOU00000273624|PGOMOU00000273624|PGOMOU00000273624|pseudogene|exon-1	pseudogene	315	0.7	1	-46	-89	1_rat	7_cow,10_opossum,2_chinese_hamster,11_human,6_rabbit,9_cat,1_rat,5_squirrel,8_dog,3_naked_mole_rat	10	10	6	0.6	644	85	85	77	0	85	85	85	20	20	17	85	0	novel	cdhitCluster
chrX	143117779	143118001	mmu-retrogene-1-156	85	-	13	14	222	CGGGAAAAGAACAATTGGATGCTGGGCGGTGGTGGCGCACGCCTTTAATCCCAGCACTTGGGAGGCAGAGGCAGGCGGATTTCTGAGTTCGAGGCCAGCCTGGTCTACAAAGTGAGTTCCAGGACAGCCAGGGCTATAAAGAGAAACCCTGTCTCAAAAAACAAAAACAAAAACAAAAACAAAAAAAAACAAAAAAAAACAAAAAAAAACAAGAAAAGAAAA	CGGGAAAAGAACAA	|..||||||||-||	CAAGAAAAGAA-AA	159	209	51	72	AAACAAAAACAAAAACAAAAACAAAAAAAAACAAAAAAAAACAAAAAAAAA	-0.0697937	rmsk4935922|B1_Mus1|B1_Mus1-SINE|B1_Mus1-Alu|Alu|exon-1	repeatMask-Alu	146	0.66	1	-20	-56	4_guinea_pig	11_human,4_guinea_pig,3_naked_mole_rat	3	5	1	0.333333	220	0	0	78	85	0	0	0	0	0	0	16	0	novel	cdhitCluster
chr1	191664971	191665188	mmu-retrogene-1-157	85	+	11	23	217	CAAGCTTCAGAAATGAAGCATGGCCGGGCGTGGCGGCGCACGCCTTTAATCCCAGCACTCGGGAGGCAGAGGCAGGCAGATTTCTGAGTTCGAGGCCAGCCTGGTCTACAAAGTGAGCTCCAGGACAGCCAGGGCTACACAGAGAAACCCTGTCTCAAAAAAACCAAAAAAAAAAAAAAAAAAAAAAAAAAAAAAAAATGAAGCCGTAATGAAGATG	#NAME?	-.||||--|-|.|||||||-|||	TGAAGC--C-GTAATGAAG-ATG	157	198	42	74	AAAAAAACCAAAAAAAAAAAAAAAAAAAAAAAAAAAAAAAAA	0.161738	rmsk359237|B1_Mus2|B1_Mus2-SINE|B1_Mus2-Alu|Alu|exon-1	repeatMask-Alu	146	0.67	1	-22	-49	2_chinese_hamster	2_chinese_hamster,1_rat,4_guinea_pig	3	3	1	0.333333	112	14	85	0	13	0	0	0	0	0	0	0	0	novel	cdhitCluster
chr9	78349755	78349947	mmu-retrogene-1-158	85	-	24	12	192	CTTTTAAGGGACTGCCGGGCGTGGTGGCGCACGCCTTTAATCCCAGCACTCGGGAGGCAGAGGCAGGCGAATTTCTGAGTTCGAGGCCAGCCTGGTCTACAGAGTGAGTTCCAGGACAGCCAGGGCTATAAAGAGAAACCCTGTCTCAAAAAAAAAAAAAAAAAAGAAAAAAAAAAAAAACTTTTAAGGGAC	CTTTTAAGGGAC	||||||||||||	CTTTTAAGGGAC	148	180	33	61	AAAAAAAAAAAAAAAAAAGAAAAAAAAAAAAAA	0.157196	rmsk4580432|B1_Mus2|B1_Mus2-SINE|B1_Mus2-Alu|Alu|exon-1	repeatMask-Alu	146	0.76	1	-13	-33	2_chinese_hamster	2_chinese_hamster	1	1	1	1	85	0	85	0	0	0	0	0	0	0	0	0	0	novel	cdhitCluster
chr2	60290532	60290751	mmu-retrogene-1-159	85	+	27	16	219	AATTTTTAATACAGTTGCCGGGTGTGATGGCGCACGCCTTTAATCCCAGCACTTGGGAGACAGAGGCAGGCAGATTTCTGAGTTCGAGGCCAGCCTGGTCTACAGAGTGAGTTCCAGGACAGCCAGGGCTACACAGAGAAACCCTGTCTCAAAAAACAAAAACAAAAACAAAAACAAAAAACCAAACCAAAAAAAAAAACCCCAATTTTTAATATAGTT	AATTTTTAATACAGTT	|||||||||||.||||	AATTTTTAATATAGTT	151	199	49	58	AAAAAACAAAAACAAAAACAAAAACAAAAAACCAAACCAAAAAAAAAAA	0.0668456	rmsk2479522|B1_Mus2|B1_Mus2-SINE|B1_Mus2-Alu|Alu|exon-1	repeatMask-Alu	145	0.66	1	-16	-58	1_rat	1_rat	1	1	1	1	85	85	0	0	0	0	0	0	0	0	0	0	4	novel	cdhitCluster
chr14	6078158	6078336	mmu-retrogene-132-2	85	+	32	31	178	AGAAAAGAAAAGAAAAGAAAAGGAAAGGAAAGGAAAGGAAAGGAAAGGAAAGGAAAGGAAAGGAAAGGAAAGGGAAAAGGAAAGAAAAGAAAAGAAAAGAAAAGAAAAGAAAAGAAAAGAAAAGAAAAGAAAAGAAAAGAAAAGAAAAGAGAAAAGGAAAGAAAAAAGAAAAGGCAGG	#NAME?	-||||||-||||-|.|||||||||||-.|||	GAGAAAAGGAAAGAAAAAAGAAAAGG-CAGG	100	148	49	53	AAAAGAAAAGAAAAGAAAAGAAAAGAAAAGAAAAGAAAAGAAAAGAAAA	0.198147	rmsk1321272|(GAAAA)n|(GAAAA)n-Simple_repeat|(GAAAA)n-Simple_repeat|Simple_repeat|exon-1	repeatMask-Simple_repeat	148	0.83	0.81	34	-30	3_naked_mole_rat	10_opossum,2_chinese_hamster,9_cat,1_rat,3_naked_mole_rat	5	9	1	0.2	286	14	80	85	0	0	0	0	0	23	10	0	0	novel	cdhitCluster
chr14	54273289	54273494	mmu-retrogene-1-160	85	+	29	22	205	GACACTAGAAACTCGCCTGGCGGTGGTGGCACAAACCTTTGATCCCAGCACTTGGGAGGCAGAGGCAGGCAGATTTCCGAGTTCTAGGCCAGCCTGGTCTACAGAGTGAGTTCCAGGACAGCCAGGGCTATACAGAGAAACCCTGTCTCGAAAAACCAAAAAAAAAAAAAAAAAAAAAAAAAAGACAGTAGAAACTCTGGCCTGG	GACACTAGAAACTC--GCCTGG	||||.|||||||||--||||||	GACAGTAGAAACTCTGGCCTGG	151	183	33	56	AAAAACCAAAAAAAAAAAAAAAAAAAAAAAAAA	0.0715182	rmsk1407668|B1_Mus1|B1_Mus1-SINE|B1_Mus1-Alu|Alu|exon-1	repeatMask-Alu	147	0.72	1	-14	-44	2_chinese_hamster	2_chinese_hamster	1	1	1	1	85	0	85	0	0	0	0	0	0	0	0	0	0	novel	cdhitCluster
chr11	118467250	118467451	mmu-retrogene-160-1	85	+	23	29	201	GCCGGGGGCCCTGAGCTGGGCAGTGGTGGGGCATACACTTGGGAGCAGAGGCAGGCGGATTTCTAGGTTCAAGGCCAGCCCTGTCTACAGAGTGAGTTCCAGGACAGCCAGGGCTATACAGAAAAACCATGTCTCAAAAAACCAAAAAAAAAAAAAAAAAAAAAAAAAAAAGGCTGGGGCCCCAGTTGCTGGGCAGACGGT	GCCGGGGGCCCTG-AGCTGGGCAG-TGGT	||.||||.|||.|-.|||||||||-.|||	GCTGGGGCCCCAGTTGCTGGGCAGACGGT	136	171	36	62	AAAAAACCAAAAAAAAAAAAAAAAAAAAAAAAAAAA	0.0319254	rmsk868022|B1_Mus1|B1_Mus1-SINE|B1_Mus1-Alu|Alu|exon-1	repeatMask-Alu	134	0.67	1	-13	-54	2_chinese_hamster	2_chinese_hamster	1	1	1	1	85	0	85	0	0	0	0	0	0	0	0	0	1	novel	cdhitCluster
chr3	17282961	17284566	mmu-retrogene-161	85	+	17	16	1605	ATTCATTGAGTTTGAAACTTGAATAAAAAAATTAGGGATCCGTTAGCCACTCCCTCTGGGCTTCCCTCCTCTGTTGCCACCTTCCCAGAGCCTGTTCTTGGCTACTGACCAGAGTCTGTGAATTAAATCATCTCTGCTGGCCATCTGGACCCCCTGATCCTAGATTTCTGCCTTTTGAAAACAATTAGTTCTCTGCATCAGTTTCTGTTAGAGCCAATCACCTACCTGCCAAGCCTAGGACAGAGATCATXXXXXXTGCGCATGTTGTCAGTGAACTGTGTGTTTTCAAGTGTTTTGTTTTTGTTTCCATTTCATTTCATTTTGTTTTGATTTTGCTATTTTATTCCATTTTTACTTAAACTTCTTTTTAAGTAGTTCATTATGGAAGATTGTCACATT…	ATTCATTGAGTTTGAA	||||-|-||||.||||	ATTC-T-GAGTGTGAA	1537	1585	49	68	AAAAAAAAAAAAAGAAAGAAAGAAAGAAAAAAGAAAAAAGAAAAAAAAA	1.324	PGOMOU00000307168|PGOMOU00000307168|PGOMOU00000307168|PGOMOU00000307168|pseudogene|exon-1	pseudogene	678	0.42	1	-189	-738	10_opossum	7_cow,10_opossum,5_squirrel,8_dog	4	4	1	0.25	294	0	0	0	0	59	0	82	68	0	85	0	6	novel	NA
chr8	123566959	123568671	mmu-retrogene-162-1	85	+	73	39	1712	GGAGGACGGCTAGACGGTGCAGGCAACACACAGACACGGCCACGCACGCGCACACACACTCACACCACTCACTCGCAGGCTGCCACACCTGCCCCTACCCTCAGGCACACACACACACACACACACACACACACACACACACTTGTTTTTACTGGCTGATTGAGCAAGCAAGCCCGGAGGGTCCTCAGCTTCCACACAAACAAACACACACACACACACACAGGGACCCAGGTGAATTAGCAGAAGGCAGXXXXXXATGGCATCCCAGCCCACCTGGGACACGCACAGCCACACCCATCGGCACAGGCTAGCCCAAGAGGCACGCACTGCACTGCCCTTGCCCTCCCTCCAGAGCGCAAGCACACACCACACCCGGACAGGCACACAAACTCGCCCCCT…	GGAGGACGGCTAGACGGTGCAGGCAACACACAGACACGG	||||||||||||||.||||||||||||||||||||||||	GGAGGACGGCTAGAAGGTGCAGGCAACACACAGACACGG	1668	1673	6	12	AAAAAA	0.446288	rmsk4416867|(TGGA)n|(TGGA)n-Simple_repeat|(TGGA)n-Simple_repeat|Simple_repeat|exon-1	repeatMask-Simple_repeat	71	0.04	1	-1395	-246	1_rat	1_rat	1	1	1	1	85	85	0	0	0	0	0	0	0	0	0	0	0	novel	cdhitCluster
chr10	99148617	99148912	mmu-retrogene-163	85	+	11	8	295	AAAAGTCTAGGAAGCTTATGTATTCAAGGGCCATAAATAGATTTTACATACCAAGGAGCCCATAACCACTAGCACCACAGCTACTCATCTCATGACTACTTTTGAAGCAAAAATTTGAAATTCTTGATTTAGTAAGATAATAATAGATATTTAGGCAAAAAGTAAAATTTTAGATTGCTTACAAATTTAAGACCAAGTACCGATGACACAAATAGATTTGTCTTCTGATGTCGGTGTGTATCTAATATATCAAAAAAAAAAAAAAAAAAAAAAAAAAAAAAAAAAAAAAAAAGCT	AAAAGTCT	|||||-||	AAAAG-CT	252	288	37	74	AAAAAAAAAAAAAAAAAAAAAAAAAAAAAAAAAAAAA	0.0638101	rmsk551546|(A)n|(A)n-Simple_repeat|(A)n-Simple_repeat|Simple_repeat|exon-1	repeatMask-Simple_repeat	41	0.14	1	-251	-3	4_guinea_pig	2_chinese_hamster,4_guinea_pig,5_squirrel,3_naked_mole_rat	4	6	1	0.25	242	0	48	21	85	42	0	0	0	0	0	0	0	novel	NA
chr11	29837895	29838126	mmu-retrogene-1-161	85	+	16	8	231	CAAATACAGGGGCTGGTGAGATGGCTCAGTGGGTAAGAGCACCCGACTGCTCTTCCGAAGGTCCAGAGTTCAAATCCCAGCAACCACATGGTGGCTCACAACCATCTGTAACAAGATCTGACTCCCTCTTCTGGTGTGTCTGAAGACAGCTACAGTGTACTTACATATAATAATAAATAAATCTTTAAAAAAAAAAAAAAAAAAAAAAAAAAAAAAAGAAAAACAAATACA	CAAATACA	||||||||	CAAATACA	187	223	37	69	AAAAAAAAAAAAAAAAAAAAAAAAAAAAAAAGAAAAA	-0.0499983	rmsk663658|B2_Mm1t|B2_Mm1t-SINE|B2_Mm1t-B2|B2|exon-1	repeatMask-B2	192	0.83	1	-8	-31	1_rat	1_rat	1	1	1	1	85	85	0	0	0	0	0	0	0	0	0	0	0	novel	cdhitCluster
chr14	34305377	34305608	mmu-retrogene-29-8	85	+	6	8	231	GGGAAGGGCTGGTGAGATGGCTCAGCGGGTAAGAACACTGACTGCTCTTCCGAAGGTCCTGAGTTCAAATCCCAGCAACCATATGGTGGCTCACAACCATTTGTAATGAGATCTGACACCCTCTTCTGGTGTGTCTGAAGACAGCAACAGTGTACTTATTATAATAATAAATAAAAATCTTTAAAAAAAAAAAAAAAAAAAAAAAAAAAAAAAAAAAAAAGAAAGAAAGGG	GGGAAGGG	|.-|||||	GA-AAGGG	183	224	42	79	AAAAAAAAAAAAAAAAAAAAAAAAAAAAAAAAAAAAAAGAAA	0.11194	rmsk1372191|B2_Mm1t|B2_Mm1t-SINE|B2_Mm1t-B2|B2|exon-1	repeatMask-B2	191	0.83	1	-5	-35	2_chinese_hamster	2_chinese_hamster	1	1	1	1	85	0	85	0	0	0	0	0	0	0	0	0	0	novel	cdhitCluster
chr4	117919264	117919499	mmu-retrogene-29-9	85	-	28	14	235	GACCAGGGCTGGAGCTGGGCAGTGGTGGCGCACACTTTTAATCCCAGTACTTGGGAGGCAGAGGCAGGCAGATTTCTGAGTTTGGGGCCAGCTTGATCTACAGAGTGAGTTCCAGGACAGCCAGGGCTACACAGAGAAACCCTGTCTTGAAAAACAAAACAAAACAAAACAAACAAAACAAAACAAAACAAACAAACAAACAAAAAAACAAAACAAAAAAAGACCAGGGCTGGAG	GACCAGGGCTGGAG	||||||||||||||	GACCAGGGCTGGAG	171	221	51	57	AAACAAAACAAAACAAAACAAACAAACAAACAAAAAAACAAAACAAAAAAA	0.201023	rmsk3216039|B1_Mus1|B1_Mus1-SINE|B1_Mus1-Alu|Alu|exon-1	repeatMask-Alu	138	0.59	1	-12	-85	2_chinese_hamster	2_chinese_hamster,1_rat	2	2	1	0.5	115	30	85	0	0	0	0	0	0	0	0	0	0	novel	cdhitCluster
chr17	6656297	6656495	mmu-retrogene-1-162	85	+	28	14	198	GTTGGGAGCTCTCACCGGGCGTGGTGGCACACGCCTTTAATCCCAGCACTTGGGATGCAGAGGCAGGCGGATTCCCGAGTTCGAGGCCAGCCTGGTCTACAAAGTGAGTTCCAGGACAGCCAGAGCTATACAGAGAAACCCTGTCTCGAAAAAAAACCAAAAAAAAAAAAAAAAAAAAAAGAAAGTTGGGAGCTCTCA	GTTGGGAGCTCTCA	||||||||||||||	GTTGGGAGCTCTCA	149	184	36	57	AAAAAAAACCAAAAAAAAAAAAAAAAAAAAAAGAAA	0.219288	rmsk1917435|B1_Mm|B1_Mm-SINE|B1_Mm-Alu|Alu|exon-1	repeatMask-Alu	148	0.75	1	-14	-36	2_chinese_hamster	2_chinese_hamster	1	1	1	1	85	0	85	0	0	0	0	0	0	0	0	0	0	novel	cdhitCluster
chr4	100397917	100398056	mmu-retrogene-164-1	85	+	22	11	139	GAGGCAGATTGCTTTTGGGATAGCATTGAAAATGTAAACGAGGAAAATACCTAATAAAAAATGTAAAAAAAAATAAAATAAAATAAAAAGCAAACAAGCCAAAAAAAAAAAAAAAAAAAAAAAAAAAAGAGGCAGATTG	GAGGCAGATTG	|||||||||||	GAGGCAGATTG	80	128	49	63	AAAATAAAAAGCAAACAAGCCAAAAAAAAAAAAAAAAAAAAAAAAAAAA	0.119193	rmsk3179862|L1Md_F2|L1Md_F2-LINE|L1Md_F2-L1|L1|exon-1	repeatMask-L1	62	0.45	1	-11	-66	1_rat	2_chinese_hamster,1_rat	2	2	2	1	170	85	85	0	0	0	0	0	0	0	0	0	0	novel	cdhitCluster
chr11	116778640	116778830	mmu-retrogene-1-163	85	+	18	9	190	TATGCAATGACGCCGGGCGTGGTGGCGCACGCCTTTAATCCCAGCACTCAGGAGGCAGGCAGATTTCTGAGTTCGAGGCCAGCCTGGTCTACAAAGTGAGTTCCAGGACAGCCAGGGCTATACAGAGAAACCCTGACTCGAAAAACCAAAAAAAAAAAAAAAAAAAAAAAAAAAAAAAGAATATGCAATG	TATGCAATG	|||||||||	TATGCAATG	141	181	41	67	AAAAACCAAAAAAAAAAAAAAAAAAAAAAAAAAAAAAAGAA	-0.0158511	rmsk864046|B1_Mm|B1_Mm-SINE|B1_Mm-Alu|Alu|exon-1	repeatMask-Alu	140	0.74	1	-11	-39	1_rat	2_chinese_hamster,1_rat	2	2	2	1	170	85	85	0	0	0	0	0	0	0	0	0	0	novel	cdhitCluster
chr4	7180553	7181221	mmu-retrogene-165	85	-	11	18	668	TTTATGTGTTTTATTTTAAGTGTGCATGAGGATGCTTTCAGAACACAAAGGACATGAGAACCTCTGGACCTGAAGTTCTAGGTACTTGTGAGACACCAGGTGCTGGTATAGGAAGCCTCACACAAGTGCTCTGTAGGGGCCACCTGTCTTTCCCCATAAACTGAACTCTTGATGCCACAAGGGGAGGTTGCAAGCCAAAAAGAGGAGGTTAAAGGAGGGGTGTTGAAGTTTCATAAGTTAAGCAAGTGTAXXXXXXAGCATATTGATGGAAGTATCTGGACATCTTCAATATTTTACACAATCAAACCTAAATGAAAAGCTGGACATGGTGGCACATAACTTTAATCCTGCAATTCAGGAGACAGGCCGGCAGATCTCTAAAAATTCAAGGCCAACCTG…	TTTATGTGTT-TTATTTT	|||-||.-||-||-||||	TTT-TGC-TTCTT-TTTT	607	643	37	74	AAAAAAAAAAAAAAAAAAAAAAAAAAAAAAAAAAAAA	-0.104767	rmsk3010340|B1_Mur1|B1_Mur1-SINE|B1_Mur1-Alu|Alu|exon-1	repeatMask-Alu	139	0.21	1	-479	-50	2_chinese_hamster	2_chinese_hamster	1	1	1	1	85	0	85	0	0	0	0	0	0	0	0	0	10	novel	NA
chr8	85304081	85304312	mmu-retrogene-1-164	85	-	33	19	231	AAAAGTAAAATAACAAGCTGGGCGGTGGTGGTGCACACCTTTAATCCCAGCACTTGGGAGTCAGAGGCAGGAAGATTTCTGAGTTCGAGGCCAGCCTGGTCTACAAAGTGAGTTCCGGGATAGCCAGGGCTACACAGAGAAACCCTGTCTCGAAAAAACAAACAAACAAAAAAAACCCCAAAAAACAAAAACAAAAAAACAAACCCAAAAAAAAAAAGTAAAATAACAACT	AAAAGTAAAATAACAAGCT	||||||||||||||||-||	AAAAGTAAAATAACAA-CT	153	203	51	52	AAAAAACAAACAAACAAAAAAAACCCCAAAAAACAAAAACAAAAAAACAAA	-0.0644715	rmsk4334678|B1_Mus1|B1_Mus1-SINE|B1_Mus1-Alu|Alu|exon-1	repeatMask-Alu	147	0.64	1	-15	-69	2_chinese_hamster	2_chinese_hamster	1	1	1	1	85	0	85	0	0	0	0	0	0	0	0	0	10	novel	cdhitCluster
chr2	62726584	62726820	mmu-retrogene-1-165	85	-	13	14	236	AAGACAAGCAATACAGCCAATAACTAGCCAGGCGTGGTTGGCACATGCCTTTAATCCCAGCACTCGGGAGGCAGAGGCAGGCAGATTTCTGAGTTCAAGGCCAGTCTGGTCTACAAAGTGAGTTCCAGGACAGCCAGGGCTATACAGAGAAACCCTGTCTCAAAAAAAAAAAAAAAAAAAAAAAAAAGAAAGAAAGAAAGAAAGAAAAGAAAAAGGAAGAAAGAAAGAAAGTATAC	AAGACAAGCAATAC	||||-|||-.||||	AAGA-AAG-TATAC	164	214	51	72	AAAAAAAAAAAAAAAAAAAAAAAAGAAAGAAAGAAAGAAAGAAAAGAAAAA	-0.0987243	rmsk2483813|B1_Mm|B1_Mm-SINE|B1_Mm-Alu|Alu|exon-1	repeatMask-Alu	148	0.63	1	-25	-63	1_rat	2_chinese_hamster,1_rat	2	2	1	0.5	100	85	15	0	0	0	0	0	0	0	0	0	10	novel	cdhitCluster
chr9	114982351	114982750	mmu-retrogene-117-2	85	-	22	11	399	CTTATCCCTTGCTTTCCGGCGGTGACGACCTCCCTACGAGAACATGCCTCTCGCAAAGGATCTCCTTCATCCCTCTCCAGAAGAGGAGAAGAGGAAACACAAGAAAAAGCGCCTGGTGCAGAGCCCCAATTCCTACTTTATGGACGTGAAATGCCCAGGATGCTATAAAATCACCACGGTCTTTAGCCATGCACAAACGGTAGTCTTGTGTGTTGGCTGCTCCACTGTCCTCTGTCAGCCTACAGGTGGAAAAGCAAGGCTGACAGAAGGATGCTCCTTCAGGAGGAAGCAGCACTGAAAGCCCCTGATTGAAGATGAGTGGGAACCTTCCCAATAAACACGTTTTGGATATATAAAAAAAAAAAAAAAAAAAAAAAAAAAAAAAGAACTTATCCCTTG	CTTATCCCTTG	|||||||||||	CTTATCCCTTG	355	388	34	63	AAAAAAAAAAAAAAAAAAAAAAAAAAAAAAAGAA	2.10244	ENSMUST00000053150.7|Rps27rt-201|ENSMUSG00000050621.7|Rps27rt|protein_coding|cds-1	cds	255	0.64	1	-43	-101	5_squirrel	7_cow,10_opossum,2_chinese_hamster,9_cat,6_rabbit,4_guinea_pig,5_squirrel,8_dog,3_naked_mole_rat	9	11	4	0.444444	562	0	15	12	78	85	75	85	85	85	14	0	0	novel	cdhitCluster
chr7	66706552	66706906	mmu-retrogene-166	85	-	7	26	354	TAATACAAAGCTTTGACCTCTTGTCAAAAAATACACAGTACACAAAACATCTTCCAACAACCTCTTCCGGAAACATGGTATATAAAGCAGATTTTGAAGCGCTAGACTCAAACAAAATTAAAATATTTGCTTTCTAAAAAATCCTGCCAGGTGTGGTGGCGCATGCCTTTAATCCCAGCACTCGGGAGGCAGAGGCAGGCGGATTTCTGAGTTCGAGGCCGGCCTGGTCTACAAAGTGAGCTCCAGGACAGCCAGGACTATACAGAGAAACCCTCTCTCGAAAAAAAAAAAAAAAAACAAAAAACAAAAAACAAAAAAACAAAAAAAAATCCTATGAAGCTGAGACTGTTGCTC	TAATACAAAGCTTTGACCTCTTG-TC	|..||..|||||..||-||.|||-||	TCCTATGAAGCTGAGA-CTGTTGCTC	281	329	49	78	AAAAAAAAAAAAAAAAACAAAAAACAAAAAACAAAAAAACAAAAAAAAA	0.127279	rmsk4025242|B1_Mm|B1_Mm-SINE|B1_Mm-Alu|Alu|exon-1	repeatMask-Alu	146	0.41	1	-145	-63	2_chinese_hamster	2_chinese_hamster	1	1	1	1	85	0	85	0	0	0	0	0	0	0	0	0	0	novel	NA
chr7	30183443	30184088	mmu-retrogene-167	85	-	11	8	645	AGAGAAAGTGTTCCAACTTGTCAGTCATCGTTTCCGCATTTGGGTTGACCCCAATGACAGTGGCTCAGGGACTTGCCACTCCCTGGCTGTTATCTAGGGTTACCCTGCTGATAATCTGGGAGCCAGTGAGGGCAGAGATAAATGTCTGTCTTCTGAATGAGTGATCACTGCACCTTGGAGCCTTAGTTTCCATATTTGTTTCCTCAGGGCCAAGTCAGGATCTTCCCCAGTGTTCTTGAGGAAACAAGGAXXXXXXGAAAAAGAGAGAGAGAAGGAGGGGGGAGGGGCGGGGGGGGGCTGTGCGGGCGTGATGGCACACGCCTTTAATCCCAGCACTCGGGAGGCAGAGGCAGAGACAGGTGGATTTCTGAGTTCGAGGCCAGCCTGGTCTACAGAGTG…	AGAGAAAG	|||-||||	AGA-AAAG	592	638	47	74	AAAAAAAAAAAAAAAAAAAAAAAGAAAAGAAAAAAGAAAAAGAAAAA	0.108937	rmsk3955975|B1_Mus2|B1_Mus2-SINE|B1_Mus2-Alu|Alu|exon-1	repeatMask-Alu	154	0.24	1	-441	-50	10_opossum	10_opossum	1	1	1	1	85	0	0	0	0	0	0	0	0	0	85	0	0	novel	NA
chr2	80292279	80292742	mmu-retrogene-168	85	-	11	13	463	GCTATTCTCAACGTCTTTTGCATTTTTTCCTATCCATTTTTGGCTTGTCTTCTTAATATCTTGGCAATATCTTCTGTAGAACAGGATTGAAAAATAAATTTAGAATTATCATTACATTTACTAGTCCCTGCCGAGTGTACATTCACATGCAGGTGTCCTGAGGAGTATCTGTTGATCACTGTCGAGTCTGATCGTGGCGACTTCAGCTTTGTAGTTACCAATTCAACTCAGTGTTTACCATCTTGATTTGAGCACGTTGCAAACTTGCACCCCCCCTCCCCCCCAACGGTCTGTAACTCCAGTTTGAGAGGATTCTATTTCCTCTTCTGGTCTCTAAGGGTATCAGGTCCCATGTGTTGCAGACATACATGCAGACAAACGACCCAATCACATAAAATA…	GCTATTCTCAACG	|.|||-|||.|||	GTTAT-CTCCACG	405	451	47	74	AAAAAAAAAAAAAAAAAAAAAAAAAAAAAAGACAAACAAAAAACAAA	0.0397191	rmsk2515619|B3|B3-SINE|B3-B2|B2|exon-1	repeatMask-B2	128	0.28	1	-279	-56	10_opossum	10_opossum	1	2	1	1	96	0	0	0	0	0	0	0	0	0	85	0	0	novel	NA
chr11	98735505	98735700	mmu-retrogene-1-166	85	-	20	10	195	GCCCAGGACAAGCCGGGTGTGGTGGCGCACGCCTTTGATCCCAGCACTTGGGAGGCAGAGGCAGGCGGATTTCTGAGTTCGAGTCCAGCCTGGTCTACAAAGTGAGCTCCAGGACAGCCAGGGCTACACAGAGAAACCCTGTCTCAAAAAAAAAACAAAAAAAAAATTAAAAAAAAAAAAAAAAAGCCCAGGACA	GCCCAGGACA	||||||||||	GCCCAGGACA	146	185	40	65	AAAAAAAAAACAAAAAAAAAATTAAAAAAAAAAAAAAAAA	0.160323	rmsk818933|B1_Mus2|B1_Mus2-SINE|B1_Mus2-Alu|Alu|exon-1	repeatMask-Alu	150	0.77	1	-10	-35	1_rat	2_chinese_hamster,1_rat	2	2	1	0.5	162	85	77	0	0	0	0	0	0	0	0	0	0	novel	cdhitCluster
chr10	34120047	34120235	mmu-retrogene-169	85	-	74	37	188	GCTTTTGTTCCGCATATACTTATACACCAGTTTATTAGCCACTTTATTAGCTAAAGTGGAGGTGATAGAGGTTAATCATGTTGTCTCAGAAGTCGAGACAGAGAGGAGTGAATTTGAATTTGGTTATTGGTAAACAAAACAGGGAAACTGAGCTTTTGTTCCGCATATACTTATACACCAGTTTATTA	GCTTTTGTTCCGCATATACTTATACACCAGTTTATTA	|||||||||||||||||||||||||||||||||||||	GCTTTTGTTCCGCATATACTTATACACCAGTTTATTA	132	139	8	11	AAACAAAA	0.0406408	intergenic	intergenic	0	0	0	0	0	1_rat	1_rat	1	1	1	1	85	85	0	0	0	0	0	0	0	0	0	0	12	novel	NA
chr12	28096455	28096661	mmu-retrogene-1-167	85	+	24	12	206	GGTTGACTGTCAGCCAGGCATGGTGGCACACGCCTTTAATCCCAGCACTCAGGAGGCAGAGACAGGTGGATCTCTGAGTTCGAGGCCAGCCTGGTCTACAGAGTGAGTTCCAGGACAGCCAAGGATATACAGAGAAACTCTGTCTCAAAAAACAAAAAAAAACAAACAAACAAACAAACAAAAACAAAAAAAAAGGTTGACTGTCA	GGTTGACTGTCA	||||||||||||	GGTTGACTGTCA	147	194	48	61	AAAAAACAAAAAAAAACAAACAAACAAACAAACAAAAACAAAAAAAAA	0.174837	rmsk924120|B1_Mus2|B1_Mus2-SINE|B1_Mus2-Alu|Alu|exon-1	repeatMask-Alu	144	0.7	1	-11	-51	2_chinese_hamster	2_chinese_hamster,1_rat	2	2	1	0.5	166	81	85	0	0	0	0	0	0	0	0	0	0	novel	cdhitCluster
chr4	108314728	108314956	mmu-retrogene-170-1	85	-	28	14	228	AAAGATTTATTTATGCTGGGCAGTGGTGGCACACGCCTTTAATCCCAGTACTTGGGAGGCAGAGGCAGGTGGATTTATGAGTTTGAGGCCAGCCTGGTCTACAGAGTGAGTTCTAGCACAGCCAGGGCTACACAGAGAAACCCTGTCTTGGAAAAAAAAAAAGAAAGAAAGAAAGAAAGAAAAATAAAGAGAAAAAGAAAAAGAAAAGGAAAAAAAAGATTTATTTAT	AAAGATTTATTTAT	||||||||||||||	AAAGATTTATTTAT	152	202	51	57	AAAAAAAAAAAGAAAGAAAGAAAGAAAGAAAAATAAAGAGAAAAAGAAAAA	0	rmsk3195572|B1_Mus1|B1_Mus1-SINE|B1_Mus1-Alu|Alu|exon-1	repeatMask-Alu	147	0.64	1	-14	-67	2_chinese_hamster	2_chinese_hamster	1	1	1	1	85	0	85	0	0	0	0	0	0	0	0	0	12	novel	cdhitCluster
chr10	102846580	102846806	mmu-retrogene-1-168	85	-	32	21	226	CTATTTGATGCCTCGTGCCAGGCGTGGTGGCACACACCTTTAATCCCAGCACTCAGGAGGCAGAGGCAGGTGGATTTCTGAGTTCAAGGCCAGCCTGATCTACAAAGTGAGTTCCAGGACAGCCAGAGCTACACAGAGAAACCCTGTCCCGAAAAACAAAAACAAAACAAAATAAAAACAAAAAACAAAAACAACAACAACAAAAACTATTTGATGCCTCGAGCAG	CTATTTGATGCCTCGTGCCAG	|||||||||||||||.||-||	CTATTTGATGCCTCGAGC-AG	158	206	49	53	AAAAACAAAACAAAATAAAAACAAAAAACAAAAACAACAACAACAAAAA	0.0524544	rmsk558151|B1_Mus2|B1_Mus2-SINE|B1_Mus2-Alu|Alu|exon-1	repeatMask-Alu	145	0.64	1	-16	-65	1_rat	2_chinese_hamster,1_rat	2	2	1	0.5	160	85	75	0	0	0	0	0	0	0	0	0	0	novel	cdhitCluster
chr11	120342147	120342579	mmu-retrogene-171-1	85	+	38	29	432	GGGCTGGTGAGATGGCTCAGCGGCTAAGAGCACTGACTGCTCTTCCGAAGGTCCTGAGTTCAAATCCCAGCAACCACATGGTGGCTCACAACCATCCGTAACAAGATCTGACACCCTCTTCTGGAGTGTCTGAAGACAGCTAGAGTGTACTTACATGTAATAAATAAATTAATCTTTAAAAAAAAAAAAAAAAAAAAAAGAAGTCATAAATTAGGCCGGGCGGTGGTGGCGCACGCCTTTGATCCCAGCACTTGGGAGGCAGAGGCAGGAGGATTTCTGAGTTCGAGGTCAGCCTGGTCTACAGAGTGAGTTCCAGGACAGCCAGGGCTTTACAGAGAAACCCTGTCTCAAAAAAACAAAAAACAAAAAAAAAAAAAAGTCATAAATTAAAATAAGGGG…	GGGCTGGTGAGATGGCTCAGCGGCTAAGA	|||||||.|||||||||.||.||.|||||	GGGCTGGAGAGATGGCTTAGTGGTTAAGA	350	395	46	47	AAAAAAACAAAAAACAAAAAAAAAAAAAAGTCATAAATTAAAATAA	0.178097	rmsk871463|B2_Mm1a|B2_Mm1a-SINE|B2_Mm1a-B2|B2|exon-1	repeatMask-B2	191	0.44	1	0	-241	10_opossum	10_opossum	1	1	1	1	85	0	0	0	0	0	0	0	0	0	85	0	8	novel	cdhitCluster
chr11	4230653	4231310	mmu-retrogene-172-1	85	-	18	9	657	GCAAAACTACCTTTTGTGACTGGCGGTGAATGAGCATGCAGTGCCATGAAGGCCTTGAGCATGGTTCCGGAGTACAAGGTGGTGGGGCGCTGCTTGCCAATCCCAAAATGCCACACAGCACCTCTGTACGGAATGCAAATCTTTGCACCCATGTGGTGGCCAAGTCCCACTTCTGGTAATTCGTGTCGCAACTGAAGAAGATGAAGAAGTCATCTGGGGAGATTGTGTACTGCGGGCAGGTGTTTGAGAAXXXXXXCCAGATCATGAAGGTGGAAGACATTGCAGCTGGCAAGTGCCGCCGCAGTTCCACGACTCCAAAATCAAATTCCCACTGCCCCATGGTGTGTTGTGGCGGCGCCAGCACAAACCATGCTTCACCACCAAGAGCCCCAACACCTT…	GCAAAACTA	|||||||||	GCAAAACTA	598	648	51	67	AAAGAAAAAAGAAAAAAAGAAAAAGAAAGAAAAAGAAAAAGAAAAAAAAAA	2.00322	ENSMUST00000119525.1|Gm11956-201|ENSMUSG00000084012.1|Gm11956|processed_pseudogene|exon-1	pseudogene	512	0.78	1	-45	-100	4_guinea_pig	7_cow,10_opossum,11_human,6_rabbit,9_cat,1_rat,4_guinea_pig,8_dog,3_naked_mole_rat	9	12	4	0.444444	569	21	0	16	85	0	51	85	85	14	60	85	0	novel	cdhitCluster
chr14	109595406	109595629	mmu-retrogene-28-2	85	-	32	16	223	AAGAAGTTTAGTCTTAGCTGCGTAGTGGTGGTGCACACCTTTAATTCCAGCATGTGGGAGGCAGAGGCAGGTAGATTTCTGAGTTAGAGTCCGGCTTGGTCTACAAAGTGAGTTCCAGGGCAGGGCTACACAGAGAATCCCTGTCCCAAAAAACAAAAACAAAAACAAAACAACAACAAAAACAAACAAAAAACAACAGCAACAAAAAAGAAGTTTAGTCTTA	AAGAAGTTTAGTCTTA	||||||||||||||||	AAGAAGTTTAGTCTTA	148	196	49	53	AAAAAACAAAAACAAAAACAAAACAACAACAAAAACAAACAAAAAACAA	0.0657989	rmsk1512918|B1_Mus1|B1_Mus1-SINE|B1_Mus1-Alu|Alu|exon-1	repeatMask-Alu	143	0.64	1	-15	-65	1_rat	1_rat	1	1	1	1	85	85	0	0	0	0	0	0	0	0	0	0	11	novel	cdhitCluster
chr6	148847578	148847780	mmu-retrogene-1-169	85	-	22	11	202	GTGCCCTAATTGCTGGGCGGTGGTGGCGCATGCCTTTAATCCCAGCACTTGGGAGGCAGAGGCAGGCAGATTTCTGAGTTCGAGGCCAGCCTGGTCTACAAAGTGAGTTCCAGGACAGCCAGGGCTATACAGAGAAACCCTGTCTCCAAAAAGAAAAAAAAAACAAAAAAACAAAACAAAACAAAAAAAAAGTGCCCTAATT	GTGCCCTAATT	|||||||||||	GTGCCCTAATT	148	191	44	63	AAAAAGAAAAAAAAAACAAAAAAACAAAACAAAACAAAAAAAAA	0.145338	ENSMUST00000154971.1|Caprin2-208|ENSMUSG00000030309.16|Caprin2|protein_coding|exon-3	exon	171	0.85	0.25	511	-31	1_rat	1_rat	1	1	1	1	85	85	0	0	0	0	0	0	0	0	0	0	0	novel	cdhitCluster
chr19	5435931	5436852	mmu-retrogene-173	85	+	20	10	921	GGCAATACTGGCCAGTCCTGGTGTCTGAGTGATTCCCAGGGCCCAGCAAAAGGGGACCGAGTTTCCAGAGCCCTGAAGACAAGGGGTAACACACCAAAATATGGACTCATTTTTCATTCCACCTTCATTGGCCGAGCAGCTGCAAAGAACAAAGGCCGTATCTCCCGATACCTAGCAAACAAATGCAGTATTGCCTCAAGAATTGATTGCTTCTCTGAGGTCCCCACAAGTGTATTTGGGGAAAAACTCCXXXXXXGAGGCAGCAAGCCCCACCACCCCTAAGAAGAAAAGGAAATTTTCTGAGGAGCCTGAAGTTGCTGCTAACTTCACAAAGAGCAGCACAAAGAAAAAGAAAAAGTCCCAGAAAGCACAGGAGGATTAGAACGGACCTGCTTGGTG…	GGCAATACTG	||||||||||	GGCAATACTG	862	911	50	65	AATAAAAACACAAAACCAGGAAAAAAAAAAAAAAAAAAAAAAAAAAAAAA	1.03834	ENSMUST00000158284.1|Gm50111-201|ENSMUSG00000088909.1|Gm50111|snoRNA|exon-1	snoRNA	34	0.04	0.52	32	-887	3_naked_mole_rat	7_cow,10_opossum,2_chinese_hamster,11_human,6_rabbit,9_cat,1_rat,4_guinea_pig,5_squirrel,8_dog,3_naked_mole_rat	11	11	3	0.272727	530	28	20	85	75	33	85	85	33	35	16	35	0	novel	NA
chr7	13332555	13333288	mmu-retrogene-174-1	85	-	14	7	733	AGAGCTCGCTCTTTCCAGCCAGTGCCGAGCGATGGGCATCTCTCGGGACAACTGGCACAAGTGCCGCAAGACCGGGGGTAAGCGAAAACCCTACCACAAGAAGCGACGGCCCGCTGCCAACACGAAGATTGGCCCTCGCCGCATACACACAGTCCGAGTTCGAGGAGGCAATAAGAAGTACCGTGCCCTGAGATTGGATGTGGGGAACTTTTCCTGGGGCTCTGAGTGTTGTACTCGCAAAACAAGGATCXXXXXXCAAAATCAGCAGCCTCCTGGAGGAGCAGTTCCAGCAGGGCAAGCTTCTAGCCTGTATTGCCTCACGACCAGGCCAGTGTGGCAGAGCAGATGGCTATGTGCTCGAAGGCAAGGAGCTGGAGTTCTATCTGCGGAAGATCAAAG…	AGAGCTC	|||||||	AGAGCTC	684	726	43	71	AAAAAAAAAAAAAAAAAAAAACAAAAACAAAAAAAAAAAACAA	2.00802	ENSMUST00000092523.2|Rps8-ps4-201|ENSMUSG00000074547.4|Rps8-ps4|processed_pseudogene|exon-1	pseudogene	612	0.83	1	-31	-90	2_chinese_hamster	10_opossum,2_chinese_hamster,11_human,6_rabbit,1_rat,5_squirrel,4_guinea_pig,3_naked_mole_rat	8	14	2	0.25	505	12	85	19	10	88	85	0	0	0	16	86	0	novel	cdhitCluster
chr7	113315382	113315575	mmu-retrogene-1-170	84	+	22	11	193	CTGTCATTTGAGCCGGGCGTGGTGGCGCACGCCTTTAATCCCAGCACTCGGGAGGCAGAGGCAGGCGTATTTCTGAGTTCGAGGCCAGCCTGGTCTACAAAGTGAGCTCCAGGACAGCCAGGGCTATACAGAGAAACCCTGTCTCGAAAAACCAAAAAAAAAAAAAAAAAAAAAAAAAAAAACTGTCATTTGA	CTGTCATTTGA	|||||||||||	CTGTCATTTGA	147	182	36	62	AAAAACCAAAAAAAAAAAAAAAAAAAAAAAAAAAAA	0.198986	rmsk4116881|B1_Mm|B1_Mm-SINE|B1_Mm-Alu|Alu|exon-1	repeatMask-Alu	147	0.76	1	-10	-36	1_rat	2_chinese_hamster,1_rat	2	2	1	0.5	163	84	79	0	0	0	0	0	0	0	0	0	0	novel	cdhitCluster
chr12	44201545	44201789	mmu-retrogene-1-171	84	+	22	16	244	AATAAAAGAAAATGTGGGCTGGTGAGATGGCTCAGTGGGTAAGAGCACCCGACTGCTCTTCCGAAGGTCCGAAGTTCAAATCCCAGCAACCACATGGTGGCTCACAACCATCCGTAATGAGATCTGACTCCCTCTTCTGGAGTGTCTGAAGACAGCTACAGTGTACAAAAAAAAAAAGAAAAGAAAAGAAAAGAAAAGAAAAGAAAAGAAAAGAAAAGAAAAGAAAAAGAAAGAAAGAAAATGT	AATA-AAAGAAAATGT	||-|-|||||||||||	AA-AGAAAGAAAATGT	167	217	51	62	AAAAAAAAAAAGAAAAGAAAAGAAAAGAAAAGAAAAGAAAAGAAAAGAAAA	0.116875	rmsk951043|B2_Mm1a|B2_Mm1a-SINE|B2_Mm1a-B2|B2|exon-1	repeatMask-B2	151	0.62	1	-15	-78	1_rat	1_rat	1	1	1	1	84	84	0	0	0	0	0	0	0	0	0	0	12	novel	cdhitCluster
chr5	12428198	12428424	mmu-retrogene-1-172	84	-	27	16	226	AGAAATGCTAAACGGAGCCTGGCATGGTGGCTCACGCCATTAATCCCAGCACTCTGGAGGCAGAGGCAGGCGGTTTCAGAGTTCGAGGCCAGCCTGGTCTACAAAGTGAGTTCCAGGACAGCCAAGGCTATACAGAGAGACCCTGTCTTGAAAAAAGAAAAGAAAAGAAAAGAAAAGAAAAGAAAAGAAAAGAAAAGAAAAGAAAAGAAAAGAAATGCTAAATGGA	AGAAATGCTAAACGGA	||||||||||||.|||	AGAAATGCTAAATGGA	151	201	51	57	AAAAAAGAAAAGAAAAGAAAAGAAAAGAAAAGAAAAGAAAAGAAAAGAAAA	0.125335	rmsk3327006|B1_Mm|B1_Mm-SINE|B1_Mm-Alu|Alu|exon-1	repeatMask-Alu	137	0.61	1	-15	-74	1_rat	1_rat	1	1	1	1	84	84	0	0	0	0	0	0	0	0	0	0	9	novel	cdhitCluster
chr5	21351413	21351738	mmu-retrogene-175-1	84	+	20	10	325	GTTTCCCAACTAGCCCAGGTCACTTTCTTGTATTAGTTCTCACGACTTTGGATTGTGGAATTACAGAGTTTCCTGCTCGTTTAATTCCAAAGGAGTTGTCTAGCTTCTCTTTAAGGAAAACTGAGGTTTAAATAACTATATAAATAATAGAAATACGTATGTAATGTTATACAGCATTGCTACATTTATTATTAATTTTATATGAAACATACACAACGTGACACATCAAAATGTTAAATGTCTAAACCTGTTCTCCAAAGCAAAAATAAAAGGGTCACCATCTAAAAAAAAAAAAAAAAAAAAAAAAAAAAAAAAGTTTCCCAAC	GTTTCCCAAC	||||||||||	GTTTCCCAAC	284	315	32	64	AAAAAAAAAAAAAAAAAAAAAAAAAAAAAAAA	0	rmsk3340705|(A)n|(A)n-Simple_repeat|(A)n-Simple_repeat|Simple_repeat|exon-1	repeatMask-Simple_repeat	28	0.09	1	-283	-14	1_rat	2_chinese_hamster,1_rat	2	2	1	0.5	103	84	19	0	0	0	0	0	0	0	0	0	0	novel	cdhitCluster
chr5	29873525	29874558	mmu-retrogene-176	84	-	27	16	1033	AAGGGGTGAGGAATATATCAAATGAAAAAAAATCTGGAGTTTATATACTGCTTGTAGAGATTGATAAGGACATCATAGAGGTAAGATGCCAGCTTGTTCCCTGAGGAGTTTGCTGAGGGATTGGATAAAGTGCTATGTGAATGCTTCCCCTTACAATCCATATCCATATGTTATATTTAGATGTAGGATTTTCTATATATCCAGGCTTGCCTCATACTCGATCTTCCTGCCCCAGACCCTTGAGTGTTGGXXXXXXCCTAAGCAGACTAAGCTGTGGCGTGGTTACATTCTTGTTTATGACCTTGAAGTTCTCCAGTGTGTGTAAGTATCCTTCTATTTCACTTCAACACTTTCACGGAGTTGATGTTTCTTTAAATAAATTGACTGTAATTGATTGGA…	AAGGGGTGAGGAATAT	|||||||||||||.||	AAGGGGTGAGGAACAT	961	1011	51	57	AAAAAAAAAAGGAAAAAAAAAGAAAAAGAAAGAGGAAAAGAAAAAGAAAAA	0.121086	rmsk3357072|ORR1D2|ORR1D2-LTR|ORR1D2-ERVL-MaLR|ERVL-MaLR|exon-1	antisenseAnno_repeatMask-ERVL-MaLR	334	0.32	1	-309	-390	5_squirrel	5_squirrel	1	1	1	1	84	0	0	0	0	84	0	0	0	0	0	0	6	novel	NA
chr5	29704560	29705144	mmu-retrogene-177	84	+	74	57	584	ATATGATTTGAGGGCTGGTGAGATGGCTCAGCAGGTAAGAGCACCCGACTGCTCTTCTGAAGGTCCAGAGTTCAAATCCCAGCAACCACATGGTGGCTCACAACCATCGGTAACGGTAACGAGATCCCTCTTCTGGAGTGTCTGAAGACAGCTACAGTGTACTTACATATAATAAATAATAAATCTTTAAAAAAAAATATGATTTGAGGCCGGGCAGTGGTGGTGCACGCCTTTAATCCCAGCACATGGGXXXXXXCCTGTCTCGAAAAAAAACAAAAACAAAAAAAATATGATTTGAGCTGGGCATGGTAGTGCACACCTTTAATCCCAGCACTTGGAAGGCAGAGGCAGGCAAATTTCTGAGTTCGAGGCCAGCCTGGTCTACAAAGTGAGTTCCAG…	ATATGATTTGAGGGCTGGTGAGATGGCTCAGCAGGT-AAGAGCACCCGACTGCTCTT	||||||||||.|||||||.||||||||||||.-|.|-||||||||.-||||||||||	ATATGATTTGGGGGCTGGAGAGATGGCTCAGT-GTTTAAGAGCACT-GACTGCTCTT	513	522	10	10	AAAAACCAAA	-0.0602192	rmsk3356615|B2_Mm1a|B2_Mm1a-SINE|B2_Mm1a-B2|B2|exon-1	repeatMask-B2	186	0.32	1	-11	-387	1_rat	1_rat	1	1	1	1	84	84	0	0	0	0	0	0	0	0	0	0	7	novel	NA
chr3	100955400	100956061	mmu-retrogene-178	84	+	22	16	661	AGAAATAACACAGGAGGGATGGTGGCGAATGAGGACAGACCGCCATGAAGGTGTCAGGCACACTTCGGGGTACCAGGCAGGGCGCTGCTTGCCCACCCTGAAGTGCCGCACAGAGCCACTGTACTGAATGAGCATCTTTGCATCCAACCACGCGGTGGCCAGGCCTCATTTCCAGTACCTCGTGTCACGGGTGAAGAAGTCAGTCTTCCAGGGAGACAGTGTACTGCAGGCAGTGTCTGAGAAGTAGCACXXXXXXATGAAGGTAAAAGAGGGTGTAGCCAGCTGGGCATCAAGCAGTTTCATGGCTTCAAGTTACCATAGCCCCACCAAGTGCTTCCATGACAGCAAAAGCCTTGCTGCACTACCAAGAGGCCCAACAACTTCTAAATCCAGAGACCC…	AGAA-ATAACACAGGA	||||-|-|||||||||	AGAACA-AACACAGGA	582	632	51	62	AAAAAAAAAAAAAAAAAAAAAAGAAAGAAAGAAAGAAAGAAAGAAAGAAAG	1.49785	PGOMOU00000312547|PGOMOU00000312547|PGOMOU00000312547|PGOMOU00000312547|pseudogene|exon-1	pseudogene	520	0.79	1	-44	-97	2_chinese_hamster	7_cow,10_opossum,2_chinese_hamster,11_human,9_cat,6_rabbit,4_guinea_pig,8_dog,3_naked_mole_rat	9	9	3	0.333333	537	0	84	12	79	0	22	77	79	84	16	84	14	novel	NA
chr9	52124578	52124773	mmu-retrogene-1-173	84	-	18	9	195	CTCAGTACCAGCCGAGCGTGGTGGCGCACGCCTTTAATCCCAGCACATGGGAGGCAGAGGCAGGCGGATTTCTGAGGCCAGCCTGGTCTACAGAGTGAGTTCCAGGACAGCTAGGGCTACACAGAGAAACCCTGTCTCAAAAAACCAAAAAAAAAAAAAAAAAGAAAAGAAAAGAAAAGAAAAAAACTCAGTACC	CTCAGTACC	|||||||||	CTCAGTACC	139	186	48	66	AAAAAACCAAAAAAAAAAAAAAAAAGAAAAGAAAAGAAAAGAAAAAAA	0.0791439	rmsk4519493|B1_Mus2|B1_Mus2-SINE|B1_Mus2-Alu|Alu|exon-1	repeatMask-Alu	141	0.72	1	-9	-45	2_chinese_hamster	2_chinese_hamster	1	1	1	1	84	0	84	0	0	0	0	0	0	0	0	0	0	novel	cdhitCluster
chr1	138981426	138981626	mmu-retrogene-26-13	84	-	34	22	200	GTGTGTGTGTGTGTGTGTCCCAGGTGGTGGTGGCACACGCCTTTAATCCCAGCACTCGGGAGGCAGAGGCAGGCGGATTTCTGAATTCGAGGCCAGCCTGGTCTACAAAATGAGTTCTAGGACAGCTAGGGCTACACAGAGAAACCCTGTCTCAAAAAAAAAAAAAAAAAAAAAAAAAGTGTGCGTGTGTGTGTGTGCCC	GTGTGTGTGTGTGTGTGT-CCC	|||||.||||||||||||-|||	GTGTGCGTGTGTGTGTGTGCCC	154	178	25	50	AAAAAAAAAAAAAAAAAAAAAAAAA	0.16323	rmsk257354|B1_Mur4|B1_Mur4-SINE|B1_Mur4-Alu|Alu|exon-1	repeatMask-Alu	146	0.73	1	-19	-35	2_chinese_hamster	2_chinese_hamster	1	1	1	1	84	0	84	0	0	0	0	0	0	0	0	0	0	novel	cdhitCluster
chr14	98982591	98982787	mmu-retrogene-1-174	84	+	24	12	196	GTGAACCAATGAGAGCCGGGCGTGGTGGCGCACGCCTTTAATCCCAGCACTCGGGAGGCAGAGGCAGGCAGATTTCTGAGTTCGAGGCCAGCCTGGTCTACAGAGTGAGAGTTCCAGGACAGCCAGGGCTACAGAAAAACCCTGTCTCGAAAAACCAAAAAAAAAAAAAAAAAAAAAAAAAAAAGTGAACCAATGA	GTGAACCAATGA	||||||||||||	GTGAACCAATGA	150	184	35	60	AAAAACCAAAAAAAAAAAAAAAAAAAAAAAAAAAA	0.163866	rmsk1493707|B1_Mus2|B1_Mus2-SINE|B1_Mus2-Alu|Alu|exon-1	repeatMask-Alu	147	0.75	1	-13	-36	2_chinese_hamster	2_chinese_hamster	1	1	1	1	84	0	84	0	0	0	0	0	0	0	0	0	0	novel	cdhitCluster
chr8	27877467	27877701	mmu-retrogene-1-175	84	-	20	10	234	CACAGTAACAGGGCTGGTGAGATGGCTCAGTGGGTAAGAGCACCCGACTGCTCTCCCGAAGGTCCGAAGTTCAAATCCCAGCAACCACATGGTGGCTCACAACCATCCATAATGAGATCTGACTCCCTCTTCTGGAGGGTCTGAAGACAGCTACAGTGTACTTACATGTAATAAATAAATAAATAAATCTTTAAAAAAAAAAAAAAAAAAAAAAAAAAAAAAAACACAGTAACA	CACAGTAACA	||||||||||	CACAGTAACA	193	224	32	64	AAAAAAAAAAAAAAAAAAAAAAAAAAAAAAAA	0.279182	rmsk4226815|B2_Mm1a|B2_Mm1a-SINE|B2_Mm1a-B2|B2|exon-1	repeatMask-B2	196	0.84	1	-10	-28	1_rat	1_rat	1	1	1	1	84	84	0	0	0	0	0	0	0	0	0	0	0	novel	cdhitCluster
chr9	103517522	103517722	mmu-retrogene-1-176	84	+	24	12	200	AAGGAAGAAGGATGCGCCGGGCGTGGTGGCGCACGCCTTTAATCCCAGCACTCGGGAGGCAGAGGCAGGTGGATTTCTGAGTTTGAGGCCAGCTTGGTCTACAAAGTGAGTTCCAGGACAGCCAGGGCTTATGCAGAAAAACCCTGACTCGAAAAACCAAAAAAAAAAAAAAAAAAAAAAAAAAAAGGAAGGAAGAAGGA	AAGGAAGAAGGA	||||||||||||	AAGGAAGAAGGA	152	186	35	60	AAAAACCAAAAAAAAAAAAAAAAAAAAAAAAAAAA	0.213568	rmsk4629096|B1_Mm|B1_Mm-SINE|B1_Mm-Alu|Alu|exon-1	repeatMask-Alu	147	0.73	1	-15	-38	2_chinese_hamster	2_chinese_hamster	1	1	1	1	84	0	84	0	0	0	0	0	0	0	0	0	2	novel	cdhitCluster
chr8	50182711	50182831	mmu-retrogene-179	84	-	78	44	120	CTGATCGAATGGCTGTTAGACTTAACAAGGGATCATTGTTGTTATGCTTGGAGTAGATTCTCACATGGAAACACAACTGATCGAATGGCTGTTAGACTTAACAAGGGATCATTATTGCTA	CTGATCGAATGGCTGTTAGACTTAACAAGGGATCATTGTTGTTA	|||||||||||||||||||||||||||||||||||||.|||.||	CTGATCGAATGGCTGTTAGACTTAACAAGGGATCATTATTGCTA	69	76	8	6	AAACACAA	-0.000285714	ENSMUST00000210850.1|Gm45341-201|ENSMUSG00000109838.1|Gm45341|lincRNA|intron-3	intron	120	1	0	232302	64354	2_chinese_hamster	2_chinese_hamster	1	1	1	1	84	0	84	0	0	0	0	0	0	0	0	0	0	novel	NA
chr11	68115330	68115665	mmu-retrogene-180-1	84	+	9	7	335	GAGGCAGGTGGATTTCTGAGTTCAAGGCCAGCCTGGTCTACACAGTGAGCTCCAGAACAGCCAGAAGGACACACAGAGAAACCCTGTCTCAAAAAACAAAACAAGGGCTGGTGAGATGGCTCAGTGGGTAAGAGCACCCGACTGCTCTTCCAAAGGTCCAGAGTTCAAATCCCAGCAACCACATGGTGGCTCACAACCATCCGTAATGAGATCTGATGCCCTCTTCTGGTGTGTCTGAAGACAGCTACAGTGTACTTACATAAAATAAATAAATAAATCTTCTAAAAAAAAAAAAAAAAAAAAAAAAAAAAAAAAACATCAAAAAAAAGAGAGCA	GAG-GCA	|||-|||	GAGAGCA	284	328	45	75	AAAAAAAAAAAAAAAAAAAAAAAAAAAAAAAAACATCAAAAAAAA	0.134129	rmsk742712|B2_Mm1t|B2_Mm1t-SINE|B2_Mm1t-B2|B2|exon-1	repeatMask-B2	193	0.58	1	-104	-38	1_rat	1_rat,3_naked_mole_rat	2	2	1	0.5	113	84	0	29	0	0	0	0	0	0	0	0	0	novel	cdhitCluster
chr17	23578944	23579053	mmu-retrogene-181-1	84	+	14	12	109	ATACAGAGAAACCCTGTCTCTCCTGTCACGAAAAAAACCAAAACACCAAAAAACAAAAACAAAAAAACAAAACAAAAAACAAAACAAAAAAAAAAAACAATACAAAAAC	ATACAGAGAAAC	|||||-|-||||	ATACA-A-AAAC	48	97	50	70	AAAAAACAAAAACAAAAAAACAAAACAAAAAACAAAACAAAAAAAAAAAA	-0.138695	rmsk1944817|(CAAAAA)n|(CAAAAA)n-Simple_repeat|(CAAAAA)n-Simple_repeat|Simple_repeat|exon-1	repeatMask-Simple_repeat	61	0.56	0.97	-48	2	1_rat	1_rat	1	1	1	1	84	84	0	0	0	0	0	0	0	0	0	0	2	novel	cdhitCluster
chr1	33942442	33942636	mmu-retrogene-1-177	84	+	26	13	194	GTCCAGTGAGTTGCCGGGCGTGGTGGCGCACGCCTTTAATCCCAGCACTCCTGAGGCAGAGGCAGGTGGATTTCTGAGTTCGAGGCCAGCCTGGTCTACAAAGTGAGTTCCAGGACCGCCAGGGCTATACAGAGAAACCCTGTCTCGAAAAACCAAAAAAAAAAAAAAAAAAAAAAAAAAAGTCCAGTGAGTTG	GTCCAGTGAGTTG	|||||||||||||	GTCCAGTGAGTTG	148	181	34	58	AAAAACCAAAAAAAAAAAAAAAAAAAAAAAAAAA	0.0630769	rmsk54142|B1_Mm|B1_Mm-SINE|B1_Mm-Alu|Alu|exon-1	repeatMask-Alu	146	0.75	1	-12	-36	2_chinese_hamster	2_chinese_hamster	1	1	1	1	84	0	84	0	0	0	0	0	0	0	0	0	0	novel	cdhitCluster
chr18	6105011	6105209	mmu-retrogene-1-178	84	+	14	7	198	AGAATACTGCCACCGGGGATGGTGGCGCACATCTTTAATCCCAGCACTCGGGAGGCAAGAGGCAGGTGGATTTCTGAGTTCGAGGCCAGCCTCGTCTATAAAGTGAGTTCCAGGACAGCCAGGGCTACACAGAGAAACCCTGTCTCAAAAAACCAAAAAAAAAAAAAAAAAAAAAAAAGAAAAAAGAAAAAAGAATAC	AGAATAC	|||||||	AGAATAC	147	191	45	70	AAAAAACCAAAAAAAAAAAAAAAAAAAAAAAAGAAAAAAGAAAAA	-0.0332813	rmsk2095012|B1_Mus2|B1_Mus2-SINE|B1_Mus2-Alu|Alu|exon-1	repeatMask-Alu	146	0.74	1	-12	-40	2_chinese_hamster	2_chinese_hamster	1	1	1	1	84	0	84	0	0	0	0	0	0	0	0	0	0	novel	cdhitCluster
chr12	87420456	87421063	mmu-retrogene-182-1	84	+	22	16	607	CACAGAAGCAGCTTTCGGCTGCCGCAGCCATCTTCCAGTAACTCGCCAAAACGACGAACACAAAGGAAAAAAGGAGAGGAACCCGGTACATGTTCTCTAGGCCTTTTAGGAAACATGGCGTTGTTCCTTTGGCCACATACATGCGAATCTACAAGGGTGATATTGTAGACATCAAGGGAATGGGCACTGTTCAAAAAGGAATGCCCCATAAGTGCTACCGTGGTAAAACCGGAAGAGTATACAATGTCACXXXXXXCTTCCTGAAGCGGGTGAAGGAGAACGACCAGAAGAAAAAGGAAGCCAAAGAGAAGGGCACCTGGGTGCAGCTGAAGCGCCAGCCTGCGCCACCCAGAGAAGCACACTTTGTGAGGACTAACAGAAAAGAGCCTGAGCTGTTGG…	CACAGAAGCAGCT-TT	|||||||||||-|-||	CACAGAAGCAG-TATT	540	590	51	62	AAAAAATAAAATACCAGCACCAAAAAAAAAAAAAAAAAAAAAAAAAAAAAA	2.45168	ENSMUST00000220777.1|Gm8557-201|ENSMUSG00000114103.1|Gm8557|processed_pseudogene|exon-1	pseudogene	475	0.78	1	-54	-78	2_chinese_hamster	7_cow,10_opossum,2_chinese_hamster,11_human,6_rabbit,9_cat,1_rat,5_squirrel,4_guinea_pig,8_dog,3_naked_mole_rat	11	12	4	0.363636	702	78	84	17	22	39	84	84	84	64	64	71	2	novel	cdhitCluster
chr18	28309293	28309512	mmu-retrogene-183	84	+	18	34	219	GTAAGAGTGTAGCTGGGCATTGGTGGTGCATGCCAGCACTGGGGAGGCTCAGGCAGATGGATTTATGAGTTTGAGGCCAGCCTGGTCTACAGAGTGAGTTCCAAGAAAGCCAAGGCTACACAGAGAAACCTTGTCTCGAAAAAAAAAAAACCAAAAAAAAAAAAACCAAAAAAAAAAAACCAAAAAGGTAAGAGTGTCCAGAAGCCAGTTTGTGGTAGC	#NAME?	-||||||||||--||-..|.||-||.|||||-||	GGTAAGAGTGTCCAG-AAGCCAGTTTGTGGTAGC	139	186	48	66	AAAAAAAAAAAACCAAAAAAAAAAAAACCAAAAAAAAAAAACCAAAAA	0.108167	rmsk2135255|B1_Mus1|B1_Mus1-SINE|B1_Mus1-Alu|Alu|exon-1	repeatMask-Alu	139	0.63	1	-10	-70	1_rat	1_rat	1	1	1	1	84	84	0	0	0	0	0	0	0	0	0	0	0	novel	NA
chr19	57121858	57122052	mmu-retrogene-1-179	84	-	24	12	194	TTCACCCATGTCGCTGGGCGTGGTGGTGCACGCCTTTAATCCCATCACTCAGGAGGCAGAGGCAGGCGGATTTCTGAGTTCAAAGCCAGCCTGGTCTACAAAGTGAGGTCCAGGACAGCCAGGGCTATACAGAGAAGCCCTGTCTCGAAAAACCAAAAAAAAAAAAAAAAAAAAAAAAAAAATTCACCCATGTC	TTCACCCATGTC	||||||||||||	TTCACCCATGTC	148	182	35	60	AAAAACCAAAAAAAAAAAAAAAAAAAAAAAAAAAA	0.252669	rmsk2362186|B1_Mm|B1_Mm-SINE|B1_Mm-Alu|Alu|exon-1	repeatMask-Alu	146	0.75	1	-12	-36	1_rat	1_rat	1	1	1	1	84	84	0	0	0	0	0	0	0	0	0	0	0	novel	cdhitCluster
chr3	61357621	61358463	mmu-retrogene-184	84	+	12	11	842	ACATGGTTATAAAATGAACTATACTGGCTGGAGAGATAGATGGCTCAGTGGGTTATAACACTGACTACTCTTCCGAAGGTTCTGAGTTCAAATCTCAGCAACCACATGGTGGCTCACAACCATCTGTAATGAGATCTGATGCCCTCTTCTGAGGTGTCTGAAGACAGCTACAGTGTACTTACATATACCTAGGAAATAATTTCATTAATATTCATATATATGTGACTTTATATAATATGTGTAATACTTAXXXXXXATCCTCTTCAATTCATGGTTTAGAAATCAACAAACCATGGGCTTGCAAGCCAAATGCAGTCCACCACCTGTTTCCACAAAGGAAGTATTGTTGGCACTCTGCCATGACCGTTTATTTGCATATTGTCTAAGGAGGCTTGTATG…	ACATGGTTATA	||||..|||||	ACATATTTATA	777	827	51	72	AAAAAAAACAAAACAAAACAAAACAAAAACAAAAACAAAAAAAAAAAAAAA	0.0989363	rmsk2819734|B2_Mm1t|B2_Mm1t-SINE|B2_Mm1t-B2|B2|exon-1	repeatMask-B2	196	0.23	1	-25	-621	10_opossum	10_opossum,2_chinese_hamster	2	2	1	0.5	96	0	12	0	0	0	0	0	0	0	84	0	4	novel	NA
chr16	10054545	10054747	mmu-retrogene-1-180	84	-	14	7	202	GAAACTCGGGCCTGGCCGGGCGGTGGTGGTGCATGCCTTTAATCCCAGCACTTGGGAGGCAGAGGCAGGCGGATTTCTGAGTTCGAGGCCAGCCTGGTCTACAAAGTGAGTTCCAGGACAGCCAGGGCTACACAGAGAAACCCTGTCTCGAAAAACCAAAAAAAAAAAAAAAAAAAAAAAAAAAAAAGAAAGAAAGAAACTC	GAAACTC	|||||||	GAAACTC	151	195	45	70	AAAAACCAAAAAAAAAAAAAAAAAAAAAAAAAAAAAAGAAAGAAA	0.134302	rmsk1744871|B1_Mus1|B1_Mus1-SINE|B1_Mus1-Alu|Alu|exon-1	repeatMask-Alu	147	0.73	1	-14	-41	2_chinese_hamster	2_chinese_hamster	1	1	1	1	84	0	84	0	0	0	0	0	0	0	0	0	0	novel	cdhitCluster
chr18	11118082	11118259	mmu-retrogene-1-181	84	-	12	11	177	CATGCCTTTAATCCCAGCACTTGGGAGGCAGAGGCAGACGGATTTCTGAGTTCGAGGCCAGCTTGATCTACAAAGTGAGTTCCAGGACAGCCAGGGCTACACAGAGAAACCCTGTCTCGAAAAAACAAAAAAAACAAAAACAAAAAAACAAAAAAAAAAAAAAAACCATGGTCCTTT	CATG--CCTTT	||||--|||||	CATGGTCCTTT	120	165	46	72	AAAAAACAAAAAAAACAAAAACAAAAAAACAAAAAAAAAAAAAAAA	0.065907	rmsk2104885|B1_Mus2|B1_Mus2-SINE|B1_Mus2-Alu|Alu|exon-1	repeatMask-Alu	130	0.73	0.89	16	-47	1_rat	10_opossum,2_chinese_hamster,9_cat,6_rabbit,1_rat,4_guinea_pig,8_dog	7	7	2	0.285714	227	84	84	0	10	0	11	0	10	16	12	0	1	novel	cdhitCluster
chr13	63945772	63946563	mmu-retrogene-18-2	84	-	17	11	791	AAGCTACCAGACTTCCTTTCCAGTTTCCGCGGCAGCCGCAGTCATGAGCAGCAAAGTCTCACGCGACACCCTGTACAAGGCGGTGCGGGAAGTCCTGCACTGGAACCAGCGCAAGCACCGCAAGTTTCTGGAGACAGTAGAGCTGCAGATCAACCTGAAGAACTACGACCCTCAGAAGGACAAACGTTTCTCGGGCACCGTCAGGCTTAAGTCCACCCCTCACCCCAAGTTCTCCGTGTGCATTCTGGGGXXXXXXGCCACGTGAAGATGACCGATGATGAGCTGGTCCACAACATTCATCTGGCTGTCAATTTCTTGGTGTCCTTGCTCAAGAAAAACTGGCAAAACGTCTGGGCTTTGTACATTAAGAGCACCATGGGCAAGCCCCAGCGTCTGTAT…	AAGCTACCAGA	||.||||||||	AACCTACCAGA	720	770	51	67	AAAAAAAAAAAAAAAAAAAAAAAAAACCAAACCAAAACAAAACAAACAAAA	2.32466	ENSMUST00000220900.1|Gm7695-201|ENSMUSG00000113340.1|Gm7695|processed_pseudogene|exon-1	pseudogene	641	0.81	1	-42	-108	2_chinese_hamster	7_cow,10_opossum,2_chinese_hamster,6_rabbit,9_cat,1_rat,5_squirrel,4_guinea_pig,8_dog,3_naked_mole_rat	10	10	4	0.4	567	61	84	16	16	61	84	61	84	84	16	0	10	novel	cdhitCluster
chr12	80845393	80845654	mmu-retrogene-185-1	84	-	27	46	261	AAAACAGTACTAGACAGCTGGGCATGGTGGCGCACGTCTTTAATCCCAGCACTTGGGAGGCAGAGGCAGGCGAATTTATGAGTTTGAGGACAGCCTGGTCTACAAAGTGAGTTCCAGGACAGCCAGGGCTACACAGAGAAACCCTGTCTCGAAAAACCAAAAAAAAAAAAAAAAAAAAACCACACACACAAAAAACAAAACCAAAAAAAACAACAACAACAAAAACAGTATCGGACAATGGCATGGGAGGTCAGTGTTCAA	AAAACAGTA-CTAGACAGCTGGGCATGGTG-GCG-CACGTCTTTAA	|||||||||-|-.||||-.|-|||||||-|-|-|-||-||.||.||	AAAACAGTATC-GGACA-AT-GGCATGG-GAG-GTCA-GTGTTCAA	160	210	51	57	AAAAAAAAAAAAAAAAAAAACCACACACACAAAAAACAAAACCAAAAAAAA	0.140149	rmsk1023528|B1_Mus2|B1_Mus2-SINE|B1_Mus2-Alu|Alu|exon-1	repeatMask-Alu	147	0.56	1	-15	-99	2_chinese_hamster	2_chinese_hamster	1	1	1	1	84	0	84	0	0	0	0	0	0	0	0	0	11	novel	cdhitCluster
chr2	5020192	5020388	mmu-retrogene-1-182	84	+	18	14	196	GTGAGTGACGCTGGGCGTGGTGGCGCACGCCTTTGATCCTAGCACTCGGGAGGCAGAGGTAGGCGGATTTCTGAGTTCGAGGCCATCCTGGTCTACAAAGTGAGTTCCAGGACAGCCAGGGCTACACAGAGAAACCCTGTCTCGAAAAACCAAAAAAAAAAAAAAAAAAAAAAAAAAAAAAAGGGAGTGACGACTG	GTGAGTGACG-CTG	|.||||||||-|||	GGGAGTGACGACTG	145	182	38	66	AAAAACCAAAAAAAAAAAAAAAAAAAAAAAAAAAAAAA	0	rmsk2375991|B1_Mus2|B1_Mus2-SINE|B1_Mus2-Alu|Alu|exon-1	repeatMask-Alu	146	0.74	1	-9	-41	2_chinese_hamster	2_chinese_hamster	1	1	1	1	84	0	84	0	0	0	0	0	0	0	0	0	0	novel	cdhitCluster
chr10	56547706	56547898	mmu-retrogene-1-183	84	+	20	10	192	GATGTTTGCAGCCGGGCGTGGTGGCGCACGCCTTTAATCCCAGCACTCGGGAGGCAGAGGCAGGTGGATTTCTGAGTTCGAGGCCAGCCTGGTCTACAAAGTGAGGTCCAGGACAGCCAGGGCTATACAGAGAAACCCTGTCTCGAAAAACCAAAAAAAAAAAAAAAAAAAAAAAAAAAAAAGATGTTTGCA	GATGTTTGCA	||||||||||	GATGTTTGCA	146	182	37	64	AAAAACCAAAAAAAAAAAAAAAAAAAAAAAAAAAAAA	0.0841564	rmsk462734|B1_Mm|B1_Mm-SINE|B1_Mm-Alu|Alu|exon-1	repeatMask-Alu	147	0.77	1	-9	-36	2_chinese_hamster	2_chinese_hamster	1	1	1	1	84	0	84	0	0	0	0	0	0	0	0	0	0	novel	cdhitCluster
chr14	78570636	78570843	mmu-retrogene-26-14	84	-	42	31	207	GAAAAGAAAGAGAGAAAGAGAGAAAGAGAGAAAGGAAGGAAGGAAGGAAGGAAGGAAGGAAGGAAGGAAGGAAGGAAGAAGGAAGGAAGGAAGGAAGGAAGGAAGGAAGGAAAGAAAGAAAGAAAGAAAGAAAGAAAGAAAGAAAGAAAGAAAGAAAGAAAGAAAGAAAGAAAGAAAGAGAAGAAAGAAGAAAGAAAGAAAGATAGA	GAAAAGAAAGAGAGAAAGAGAGAAAGAGAGA	||.||||||||-|||||||.|||||||.|||	GAGAAGAAAGA-AGAAAGAAAGAAAGATAGA	127	177	51	42	AAAGAAAGAAAGAAAGAAAGAAAGAAAGAAAGAAAGAAAGAAAGAAAGAAA	0.00110257	ENSMUST00000227537.1|Dgkh-203|ENSMUSG00000034731.11|Dgkh|protein_coding|intron-27	intron	207	1	0.04	5043	479	2_chinese_hamster	2_chinese_hamster	1	1	1	1	84	0	84	0	0	0	0	0	0	0	0	0	0	novel	cdhitCluster
chr8	106160430	106160544	mmu-retrogene-186	84	-	76	38	114	CCAGTGTTAGCTACCTGCACCACACCCAGAGACAGTGAACCTAAGGGCAGAATGCTTAGAATTATATAAAATATAACCAGTGTTAGCTACCTGCACCACACCCAGAGACAGTGA	CCAGTGTTAGCTACCTGCACCACACCCAGAGACAGTGA	||||||||||||||||||||||||||||||||||||||	CCAGTGTTAGCTACCTGCACCACACCCAGAGACAGTGA	68	76	9	8	AAAATATAA	0.000957638	ENSMUST00000212116.1|Pla2g15-203|ENSMUSG00000031903.7|Pla2g15|protein_coding|exon-3	antisenseAnno_exon	104	0.91	0.28	-10	268	1_rat	2_chinese_hamster,1_rat	2	2	1	0.5	156	84	72	0	0	0	0	0	0	0	0	0	0	novel	NA
chr2	168711695	168711909	mmu-retrogene-1-184	84	+	24	12	214	GTAACTAATGCACCGGGCGGTGGTGGCGCACAACTTTAATCCCAGCACTCGGGAGGCAGAGGCAGGCAGAGTTCTGAGTTCGAGGCCAGCCTGGTCTACAGAGTGAGTTCCAGGACAACCAGGGCTACACAGAGAAACCCTGTCTTGAAAACAAAAACAAAACAAAACAAAAACAAACAAACAAAGCAAAAAAAAAAAAAAAGTAACTAATGCA	GTAACTAATGCA	||||||||||||	GTAACTAATGCA	153	202	50	60	AAAAACAAAACAAAACAAAAACAAACAAACAAAGCAAAAAAAAAAAAAAA	0.177204	rmsk2693630|B1_Mus1|B1_Mus1-SINE|B1_Mus1-Alu|Alu|exon-1	repeatMask-Alu	150	0.7	1	-12	-52	1_rat	1_rat	1	1	1	1	84	84	0	0	0	0	0	0	0	0	0	0	0	novel	cdhitCluster
chr6	127232712	127232955	mmu-retrogene-185-2	84	+	27	21	243	AAACAACTGGAATGTGTTGGGCGGTGGTGGCACACGCCTTTAATCCCAGCACTTGGGAGGCAGAGGCAGGCGGATTTCTGAGTTCGAGGACAGCCTGTTCTACAGAGTGAGTTCCAGGACAGCCAGGGCTATACAGAGAAACTGTCTCGAAAAAAACAAAAAACAAAAAACAAACAAACAAACAAAAAAAACAAAAAAGCAAAACAAAACAACAACAACAAAAAACAACTGGAATATAGCTGG	AAACAACTGGAATGT-GTTGG	|||||||||||||.|-|.|||	AAACAACTGGAATATAGCTGG	159	209	51	57	AAAAACAAAAAACAAACAAACAAACAAAAAAAACAAAAAAGCAAAACAAAA	0.261831	rmsk3855975|B1_Mus1|B1_Mus1-SINE|B1_Mus1-Alu|Alu|exon-1	repeatMask-Alu	143	0.59	1	-18	-82	1_rat	2_chinese_hamster,1_rat	2	2	1	0.5	161	84	77	0	0	0	0	0	0	0	0	0	13	novel	cdhitCluster
chr12	80926369	80926600	mmu-retrogene-1-185	84	+	13	34	231	ATTTCAAGCCGGGCGTGGTGGCGCACGCCTTTAATCCCAGCACGAGGGAGGCAAAGGCAGGCGGATTTCTGAGTTCGAGGCCAGCCTGGTCTACAAAGTGAGTTCCAGGACAGCCAGGACTATACAGAGAAACCCTGTCTCGAAAAACCAAAAAAAAAAACAAAAAAAACAAAACAAAACCAAAAAAAAAAAAAAAACACTAATTTCACGGGACTGTAAGCACAGGTCCTT	ATTTCAAGCCGGG-CGTGGT-GGCGCACG-CCTT	|||||-|--||||-|-|-||-.||.||.|-||||	ATTTC-A--CGGGAC-T-GTAAGCACAGGTCCTT	150	197	48	71	AAAAAAAAAAACAAAAAAAACAAAACAAAACCAAAAAAAAAAAAAAAA	0.18762	rmsk1023745|B1_Mm|B1_Mm-SINE|B1_Mm-Alu|Alu|exon-1	repeatMask-Alu	147	0.64	1	-6	-78	5_squirrel	5_squirrel,3_naked_mole_rat	2	2	1	0.5	99	0	0	15	0	84	0	0	0	0	0	0	5	novel	cdhitCluster
chr11	22775882	22776103	mmu-retrogene-1-186	84	+	30	15	221	AAAAGATGTATTCTTAGCCGGGCGTGGTGGCATATGCCTTTAATCCCAGCACTGGGGAGGCAGAGGCAGGCGAATTTCTGAGTTCGAGGCTAGCCTGGTCTACAGAGTGAGTTCCAGGACAGCCAGGGCTATACAGAGAAACCCTGTCTCGAAAAACAAAAACAAAAAAACCAAAAAACAAAAACAAAAAAAACCCAACAACAAAAAAAAGATGTATTCTT	AAAAGATGTATTCTT	|||||||||||||||	AAAAGATGTATTCTT	152	193	42	54	AAAAACAAAAACAAAAAAACCAAAAAACAAAAACAAAAAAAA	0.0959517	rmsk651132|B1_Mus2|B1_Mus2-SINE|B1_Mus2-Alu|Alu|exon-1	repeatMask-Alu	146	0.66	1	-15	-60	2_chinese_hamster	2_chinese_hamster,1_rat	2	2	1	0.5	158	74	84	0	0	0	0	0	0	0	0	0	13	novel	cdhitCluster
chr3	67526440	67526626	mmu-retrogene-1-187	84	-	26	13	186	GACTTTGGTGGAAGCCGGGCGTGGTGGCAGGTGGATTTCTGAGTTCAAGGCCAGCCTGGTCTACAAAGTGAGTTCCAGGACAGCCAGGGCTATACAGAGAAACCCTGTCTCGAAACAAACAAACAAACAAACAAACAAAAACAAAACAAAACAAAAAAACAAACAAAAAAAAAGACTTTGGTGGAA	GACTTTGGTGGAA	|||||||||||||	GACTTTGGTGGAA	125	173	49	58	AAACAAACAAACAAAAACAAAACAAAACAAAAAAACAAACAAAAAAAAA	0.218587	rmsk2830446|B1_Mm|B1_Mm-SINE|B1_Mm-Alu|Alu|exon-1	repeatMask-Alu	100	0.54	1	-12	-74	2_chinese_hamster	2_chinese_hamster	1	1	1	1	84	0	84	0	0	0	0	0	0	0	0	0	0	novel	cdhitCluster
chr16	77257908	77258088	mmu-retrogene-187	84	+	76	38	180	AGAGACAAATATAATCAATATATGTTATAGCATAATTGTTCCTGGTGCTAAATTATGAACAAATTTTTTATATAAAATGGAATGAAGGATAAAAGACATAGTACTTGTGGTTATAATGTGCTTTACTGAAGAAGAAAGACGTAGAGACAAATATAATCAATATATGTTATAGCATAATTG	AGAGACAAATATAATCAATATATGTTATAGCATAATTG	||||||||||||||||||||||||||||||||||||||	AGAGACAAATATAATCAATATATGTTATAGCATAATTG	129	137	9	8	AAGAAGAAA	0.0892398	ENSMUST00000182656.7|Mir99ahg-207|ENSMUSG00000090386.10|Mir99ahg|processed_transcript|intron-2	intron	180	1	0	20658	53664	1_rat	1_rat	1	1	1	1	84	84	0	0	0	0	0	0	0	0	0	0	5	novel	NA
chr5	105328723	105329033	mmu-retrogene-188-1	84	+	20	20	310	TTAACATATCATGCAACATTTCTTTGCCTGTCAAAAGTATAACAAGTTTGTACTTGGTAGAAGTCTGATGAAATATTTCAGGAGTTATTTGATTCAGTGGAGAAGCCTATGGCTGAAATCCACAGACCTGAACATGGTGTCAAGCATAGTGTAGCTGTGGTGTCCTGGTGACTGAACAACAGGAGGCTAAAGGTGATTTCTGCCCTAATCACTGCTTGTAGAAAAAGATTTGTGGGACAAAAAAAAAAAAAAAAAAAAAAAAAAAAGAACAACAAATAAAGGGTAGTCAAGTATTAAAAATAGCAACATT	TTAACATATCATGCAACATT	||||.|-||-|-||||||||	TTAAAA-AT-A-GCAACATT	239	280	42	64	AAAAAAAAAAAAAAAAAAAAAAAAAAAAGAACAACAAATAAA	0.0696019	rmsk3495750|(A)n|(A)n-Simple_repeat|(A)n-Simple_repeat|Simple_repeat|exon-1	repeatMask-Simple_repeat	31	0.1	1	-238	-41	2_chinese_hamster	2_chinese_hamster	1	1	1	1	84	0	84	0	0	0	0	0	0	0	0	0	13	novel	cdhitCluster
chr7	59887007	59889587	mmu-retrogene-12-2	84	+	78	44	2580	TGGGCAGCCTGTGCCTGATGCCCATAGCAACTGGGAGACCCAAGATGCTGGACCTCAGTTCCGATGAGAGTGGCGGTACAGAGTTTTCACTCATTTTGTTCAGCTTTTCCAAGGAATGTTTGACTGGGAATCATCATAGATCCAAGCTCGTTGGAGTGCATTGCATCAAGTGGTTCCAGTACTCTGGAGTGCTCTGGCTTTGGGGAGAGCAATGGACTGCTGGACACTGACAATCCACTGCCAGGGAACAXXXXXXAATGGCTGGGGCCCTCTCCTTGGACCTAGCATGACTACCTACTGAGTATCTGCCAAGCATCTCCACTACAGCAAAGGGAGCAAGCCACCAGTGCTTAAGGACCTGCTGTGTCCTACACCATGAATTTTTGGCAGAGTAGGCCA…	TGGGCAGCCTGTGCCTGATGCCCATAGCAACTGGGAGACCCAAG	||||||||||||||||||.||||||||||.||||||||||||||	TGGGCAGCCTGTGCCTGACGCCCATAGCACCTGGGAGACCCAAG	2520	2527	8	6	AAGAACAA	-0.253024	rmsk4012973|(TG)n|(TG)n-Simple_repeat|(TG)n-Simple_repeat|Simple_repeat|exon-1	repeatMask-Simple_repeat	54	0.02	1	-1212	-1314	6_rabbit	2_chinese_hamster,6_rabbit,9_cat,1_rat	4	10	1	0.25	402	89	15	0	0	0	107	0	0	13	0	0	9	novel	cdhitCluster
chr12	10693345	10693555	mmu-retrogene-1-188	84	-	22	11	210	CCTCACTTTCAAGCCGGGTATGGTGGCACATGCCTTTAATCCCAGCACTTGGTAGGCAGAGGCAGGCGGATTTCTGAGTTCGAGGCCAGCCTGGTCTACAAAGTGAGTTCCAGGACAGCCAGGGCTATACAGAGAAACCCTGTCTTGTAAAACCAGAAAAAAAAAAAAAGAAAGAAAGAAAAAAGAAAAAAAAAAGAAACCTCACTTTCA	CCTCACTTTCA	|||||||||||	CCTCACTTTCA	149	199	51	62	AAAACCAGAAAAAAAAAAAAAGAAAGAAAGAAAAAAGAAAAAAAAAAGAAA	0.171559	rmsk889779|B1_Mm|B1_Mm-SINE|B1_Mm-Alu|Alu|exon-1	repeatMask-Alu	147	0.7	1	-11	-52	2_chinese_hamster	2_chinese_hamster	1	1	1	1	84	0	84	0	0	0	0	0	0	0	0	0	0	novel	cdhitCluster
chrX	30733128	30739698	mmu-retrogene-19-3	84	-	14	7	6570	AAAAAGGTACCTGCAAACCTAGCAAGTAAAGTTTTCCATCCCCTGGCAGGCTGAAGCTTGCTGAAGTCAGTTTCCCTAAAGTTGCTGAGGTGTTTATTTCATATTTCGAACCCTTCCTAGGTAAGGGCTCCCTGTTTTAGATTAATTTGAATACAAACCTGGCATAATCTTGAACCAGGATGTCCAGTTTAAGTGAAATGTACTTTAATCTGAGTAACTCAGAAAGTTGCATGGACCCCAGATGCCTGGTXXXXXXGTAAATTGAATAAATAAATAAATAAATAAATAAATAAATAAATAAATAAATAAATAAATGGAAGAAACCTTTGAAGTTGGTTGTGCTGGCTCATACCTTTAATCCCAGCATTCAGGAGGCAGAGACATTCACAGATCAGAGTT…	AAAAAGG	|||||||	AAAAAGG	6529	6563	35	70	AAAAAAAAAAAAAAAAAAAAAAAAAAAAAAAAAAA	-0.0105063	rmsk4728124|RLTR40|RLTR40-LTR|RLTR40-ERVK|ERVK|exon-1	repeatMask-ERVK	791	0.12	1	-2189	-3590	1_rat	1_rat	1	1	1	1	84	84	0	0	0	0	0	0	0	0	0	0	0	novel	cdhitCluster
chr7	59876883	59879453	mmu-retrogene-12-3	84	+	78	44	2570	TGGGCAGCCTGTGCCTGATGCCCATAGCAACTGGGAGACCCAAGATGCTGGACCTCAGTTCCGATGAGAGTGGCGGTACAGAGTTTTCACTCATTTTGTTCAGCTTTTCCAAGGAATGTTTGACTGGGAATCATCATAGATCCAAGCTCGTTGGAGTGCATTGCATCAAGTGGTTCCAGTACTCTGGAGTGCTCTGGCTTTGGGGAGAGCAATGGACTGCTGGACACTGACAATCCACTGCCAGGGAACAXXXXXXAATGGCTGGGGCCCTCTCCTTGGACCTAGCATGACTACCTACTGAGTATCTGCCAAGCATCTCCACTACAGCAAAGGGAGCAAGCCACCAGTGCTTAAGGACCTGCTGTGTCCTACACCATGAATTTTTGGCAGAGTAGGCCA…	TGGGCAGCCTGTGCCTGATGCCCATAGCAACTGGGAGACCCAAG	||||||||||||||||||.||||||||||.||||||||||||||	TGGGCAGCCTGTGCCTGACGCCCATAGCACCTGGGAGACCCAAG	2510	2517	8	6	AAGAACAA	-0.250028	rmsk4012968|(TG)n|(TG)n-Simple_repeat|(TG)n-Simple_repeat|Simple_repeat|exon-1	repeatMask-Simple_repeat	46	0.02	1	-1210	-1314	6_rabbit	2_chinese_hamster,9_cat,6_rabbit,1_rat	4	11	1	0.25	419	91	15	0	0	0	107	0	0	33	0	0	9	novel	cdhitCluster
chr7	44294801	44294989	mmu-retrogene-1-189	83	+	14	7	188	AAGTGAACCAGCCGGGCATGGTAGCGCACGCCTTTGATCCCAGCACTTGGGAGGCAGAGGCAGGTGGATTTCTGAGTTCGAGGCCAGCCTGGTCTACAAAGTGAGTTCCAGGACAGCCAGGGCTACACAGAGAAACCCTGTCTCAAAAAACAAAAAAAAAAAAAAAAAAAAAAAAAAAAAAAAGTGAA	AAGTGAA	|||||||	AAGTGAA	145	181	37	69	AAAAAACAAAAAAAAAAAAAAAAAAAAAAAAAAAAAA	0.0405378	rmsk3985190|B1_Mus2|B1_Mus2-SINE|B1_Mus2-Alu|Alu|exon-1	repeatMask-Alu	146	0.78	1	-9	-33	1_rat	1_rat	1	1	1	1	83	83	0	0	0	0	0	0	0	0	0	0	0	novel	cdhitCluster
chr14	54329727	54329929	mmu-retrogene-189-1	83	+	72	56	202	GGAGCCAGAGAAAGAAAAGAAGAAGAAGGAGGAGGAGGAGGAGGAGGAGGAGGAGGAGGAGGAGGAGGAGGAGGAGGAAGAGGAGGAGGAGGAGGAGGAGGAGGAGGAGGAGGAGGAGGAGGAAGAGGAGGAGGAGGAGGAAGAAAAAGGAGGAGGAGAAAGAGGAGGAGAAAGAGGAGGAGGAGGAGGAGGAGGAGGAGGA	GGAGCCAG-AGAAAGAAAAGAAGAA-GAAGGAGGAGGAGGAGGAGGAGGAGGAGGA	||||.-||-|||||||..||.||||-||-|||||||||||||||||||||||||||	GGAGG-AGGAGAAAGAGGAGGAGAAAGA-GGAGGAGGAGGAGGAGGAGGAGGAGGA	141	148	8	11	AAGAAAAA	-0.149908	rmsk1407815|(GGA)n|(GGA)n-Simple_repeat|(GGA)n-Simple_repeat|Simple_repeat|exon-1	repeatMask-Simple_repeat	175	0.87	0.97	-27	6	1_rat	1_rat	1	1	1	1	83	83	0	0	0	0	0	0	0	0	0	0	0	novel	cdhitCluster
chrY	54241861	54242594	mmu-retrogene-190-1	83	+	11	8	733	GAGAGGGGGCTAATCATGGCACTCAGTTTGCAGTTTAGTTTGTTTCAAGAAACAAATGTACTTTCTATCAATGAGGTTTGTAAATGAACAGGAAATATTTTCATCTCTCAGACTGGAAGGTGTTTATTTTATAGTGTTTATAGATATTTTGGGACTATTTTATTATAAGCAATTAAAGCCAGGTAAGTTTTTACATACCTGTAATGGTACTATCATGGAATGCTGAACCTCAACACTCTAGACCTTCCTGXXXXXXGAAGGAGAATAGAGGAATTTTATCAGGTACTGTGGTTGTGGGAAACAGGACTGAATTGATGAAGACCAGCGAAAAGAATGGAAACAGGCAACTTTGTGAAGGAGGAAATGAGAAAACGCTCTAGAGTATACCAGAGACCTGGG…	GAGAGGGG	|||||.||	GAGAGTGG	661	711	51	72	AAAAAAAAAAAAAAAAAAAAAAAAAAAAAAAAAAAAAAACATTAGATGAAA	0	rmsk5082584|Lx3A|Lx3A-LINE|Lx3A-L1|L1|exon-1	repeatMask-L1	228	0.31	1	-423	-82	1_rat	1_rat	1	1	1	1	83	83	0	0	0	0	0	0	0	0	0	0	14	novel	cdhitCluster
chr5	100183875	100184103	mmu-retrogene-7-2	83	+	72	36	228	CACAGGATCACTGAGAGGGTTACATTGTATATAAAAGTAACCAACCAGCTCACAGGATCACTGAGAGGGTTACATTGTATATAAAAGTAACCAACCAGCTCACAGGATCACTGAGAGGGTTACATTGTATATAAAAATAACCAGCTCACAGGATCACTGAGAGGGTTACATTGTATATAAAAATAACCAGCTCACAGGATCACTGAGAGGGTTACATTGTATATAAAA	CACAGGATCACTGAGAGGGTTACATTGTATATAAAA	||||||||||||||||||||||||||||||||||||	CACAGGATCACTGAGAGGGTTACATTGTATATAAAA	179	186	8	11	AAAAATAA	0.291028	intergenic	intergenic	0	0	0	0	0	1_rat	1_rat	1	1	1	1	83	83	0	0	0	0	0	0	0	0	0	0	6	novel	cdhitCluster
chrY	78891504	78892225	mmu-retrogene-190-2	83	+	11	8	721	GAGAGGGGGCTAATCATGGCACTCAGTTTGCAGTTTAGTTTGTTTCAAGAAACAAATATACTTTCTATCAATGAGGTTTGTAAATGAACAGGAAATATTTTCATCTCTCAGACTGGAAGGTGTTTATTTTATAGTGTTTATAGATATTTTGGGACTATTTTATTATAAGCAATTAAAGCCAGGTAAGTTTTTACATACCTGTAATGGTACTAGCATGGAATGCTGAACCTCAACACTCTAGACCTTCCTGXXXXXXGAAATGGGACAAGAAGGAGAATAGAGGAATTTTATCAGGTACTGTGGTTGTGGGAAACAGGACTGAATTGATGAAGACCAGCGAAAAGAATGGAAACAGGCAACTTTGTGAAGGAGGAAATGAGAAAACGGTCTAGAGTATAC…	GAGAGGGG	|||||.||	GAGAGTGG	649	699	51	72	AAAAAAAAAAAAAAAAAAAAAAAAAAAAAAAAAAAAAAACATTAGATGAAA	0	rmsk5125234|Lx3A|Lx3A-LINE|Lx3A-L1|L1|exon-1	repeatMask-L1	298	0.41	0.94	-423	19	1_rat	1_rat	1	1	1	1	83	83	0	0	0	0	0	0	0	0	0	0	14	novel	cdhitCluster
chr18	70902912	70903053	mmu-retrogene-26-15	83	-	46	33	141	GGAAGGAAGGAAGGAAGGAAGGAAGAAAGAAAGAAAGAAAGAAAGAAAGAAAGAAAGAAAGAAAGAAAGAAAGAAAGAAAGAAAGAAAAAAGGAGAGAAACAAAGAAAGGAAGGAAGGAAGAAAAGAAGGAAGGAAGAGAG	GGAAGGAAGGAAGGAAGGAAGGAAGAAAGAAAG	|||||||||||||.||.||||||||.||||.||	GGAAGGAAGGAAGAAAAGAAGGAAGGAAGAGAG	58	108	51	37	AAAGAAAGAAAGAAAGAAAGAAAGAAAGAAAAAAGGAGAGAAACAAAGAAA	-0.0372731	rmsk2218610|(TTTC)n|(TTTC)n-Simple_repeat|(TTTC)n-Simple_repeat|Simple_repeat|exon-1	antisenseAnno_repeatMask-Simple_repeat	124	0.88	0.71	50	-17	1_rat	1_rat	1	1	1	1	83	83	0	0	0	0	0	0	0	0	0	0	0	novel	cdhitCluster
chrX	109079274	109079492	mmu-retrogene-1-190	83	-	18	9	218	CAACACTTGTGGGCTGGTGAGATGGCTCAGTGGGTAAGAGCACCCGACTGCTCTTCCAAAGGTCCTAAGTTCAAATCCCAGCAACCACATGGTGGCTCACAACCATCCGTAATGAGATCTGACTCTCTCTTCTGGAGTGTCTACAGTGTACTTACATATAATAAATAAATAAATAAAATAAAAAATTAAAAAAAAAAAAAAAAAAAAAACAACACTTG	CAACACTTG	|||||||||	CAACACTTG	160	209	50	65	AATAAATAAATAAATAAAATAAAAAATTAAAAAAAAAAAAAAAAAAAAAA	0.175429	rmsk4874156|B2_Mm1a|B2_Mm1a-SINE|B2_Mm1a-B2|B2|exon-1	repeatMask-B2	191	0.88	1	-10	-17	1_rat	1_rat	1	1	1	1	83	83	0	0	0	0	0	0	0	0	0	0	0	novel	cdhitCluster
chr7	42502360	42502624	mmu-retrogene-191-1	83	+	13	9	264	AGAGACTTAAAGACAAACTATTCCAACATTGTCTCATAGAAAGCACACTCAACATAAAGGAGTAAGCCTCTACACAACCGTCCAGCTTTGCACCCCAAGAGCCTGTCAAAAAAGAACAGATAGCAGCCCACAGAAGGAGGAAGGAAGAAAAACCAAATGAAAACGACCTCTGTGCAGGCAAAAAAAAAACAAAAACAAAAACAAAAAAAAACAAAAACAAAAACAAAAACAAAAAAAAAACAAAAACAGCACTTTAGAGATTTA	AGAGACTTA	|||||.|||	AGAGATTTA	197	246	50	70	AAAAACAAAAAAAAACAAAAACAAAAACAAAAACAAAAAAAAAACAAAAA	-0.0269063	rmsk3980818|(CAAAAA)n|(CAAAAA)n-Simple_repeat|(CAAAAA)n-Simple_repeat|Simple_repeat|exon-1	repeatMask-Simple_repeat	70	0.27	1	-178	-16	2_chinese_hamster	2_chinese_hamster	1	1	1	1	83	0	83	0	0	0	0	0	0	0	0	0	9	novel	cdhitCluster
chr8	123206510	123207085	mmu-retrogene-192-1	83	+	17	16	575	CCAGTGCCGCTTTTCCCCTGCCGCCGCCGACTTTTCCCCTGCCGCCGCCGACTTGCGCGGAGGCGGAAGCTCGGGTGCGTTCAAGATTCGGCGTCACCCGTGATTCACCGCCATGGCCGAGGAAGGCATAGCTGCTGGAGGTGTAATGGACGTCAACACTGCTCTACAAGAGGTGCTGAAGACCGCCCTTATCCACGATGGCCTAGCACGTGGCATACGCGAAGCTGCGAAAGCCTTAGACAAGCGCCAAXXXXXXCACCAAATCAACCTGATAAAGGTTGATGACAACAAGAAACTAGGGGAATGGGTAGGCCTCTGTAAAATCGATCGAGAGGGCAAACCACGGAAGGTGGTTGGTTGCAGTTGCGTAGTGGTTAAGGACTATGGCAAAGAATCTCA…	CCAGTGCC-GCTTTTC	||||||||-.|.||||	CCAGTGCCTACATTTC	526	558	33	66	AAAAAAAAAAAAAAAAAAAAAAAAAAAAAAAAA	2.10806	ENSMUST00000139165.1|Rps12-ps9-201|ENSMUSG00000069862.6|Rps12-ps9|processed_pseudogene|exon-1	pseudogene	399	0.69	1	-112	-64	3_naked_mole_rat	7_cow,10_opossum,2_chinese_hamster,11_human,9_cat,6_rabbit,1_rat,4_guinea_pig,5_squirrel,8_dog,3_naked_mole_rat	11	11	3	0.272727	690	81	82	83	84	11	82	81	10	83	10	83	1	novel	cdhitCluster
chrX	25082215	25088793	mmu-retrogene-19-4	83	+	9	7	6578	CAAAAAGGTACCTGCAAACCTAGCAAGTAAAGTTTTCCATCCCCTGGCAGGCTGAAGCTTGCTGAAGTCAGTTTCCCTAAAGTTGCTGAGGTGTTTATTTCATATTTCGAACCCTTCCTAGGTAAGGGCTCCCTGTTTTAGATTAATTTGAATACAAACCTGGCATAATCTTGAACCAGGATGTCCAGTTTAAGTGAAATGTACTTTAATCTGAGTAACTCAGAAAGTTGCATGGACCCCAGATGCCTGGXXXXXXTAGTGGGGAAGGGATGTAAATTGAATAAATAAATAAATAAATAAATAAATAAATAAATGGAAGAAACCTTTGAAGTTGGTTGTGCTGGCTCATACCTTTAATCCCAGCATTCAGGAGGCAGAGACATTCACAGATCAGAGTTG…	CAAAAAG	.||||||	AAAAAAG	6535	6571	37	74	AAAAAAAAAAAAAAAAAAAAAAAAAAAAAAAAAAAAA	-0.00886612	rmsk4721459|RLTR40|RLTR40-LTR|RLTR40-ERVK|ERVK|exon-1	repeatMask-ERVK	525	0.08	1	-2190	-3863	1_rat	1_rat	1	1	1	1	83	83	0	0	0	0	0	0	0	0	0	0	0	novel	cdhitCluster
chr12	86783053	86783162	mmu-retrogene-1-191	83	+	16	13	109	AGTTCCAGGACAGCCAGGGCTATTCAGAGAAACCCTGTCTCGAAAACACTAAAAAAAAAAAAAAAAAAAAAAAAAAAAAAAAGACAAAGGAGGAAAGAAGTCCAGGCAG	AGTTCCAGGACAG	|||-|||||-|||	AGT-CCAGG-CAG	43	88	46	67	AAAACACTAAAAAAAAAAAAAAAAAAAAAAAAAAAAAAAAGACAAA	0.0677478	rmsk1037682|(A)n|(A)n-Simple_repeat|(A)n-Simple_repeat|Simple_repeat|exon-1	repeatMask-Simple_repeat	29	0.27	1	-53	-27	2_chinese_hamster	2_chinese_hamster	1	1	1	1	83	0	83	0	0	0	0	0	0	0	0	0	10	novel	cdhitCluster
chr4	133797707	133798108	mmu-retrogene-193	83	+	10	10	401	CTGAGCAAAGTTTAGCCTCTACATTTCATGTGCACAAACACACATACACACAGCACACAAACATATATCCCGTACACACATGCACATGGATGGTCATCTACACACCAAATACAATCTAATGTCTTACCTGCTGCATATTCTAGGCGGTTTCTTGACTAAATTAAAATTCCTTAGCTAAACTCTCCAATCAAGAAAAAACCTGAGGGCCGGGCGGTGGTGGCACACACCTTTAATCCCAGCACTTGGGAGGCAGAGGCAGGTGGATTTCTGAGTTCAAGGCCAGCCTGGTCTACAGAGTGAGTTCCAGGACAGCCAGGGCTACACAGAGAAACCCTGTCTCGATAAACCAAAAAAAAAAAAAAAAAAAAAAAAGAAAAGAAAAAAAGAAAAAACCTGAAA…	CTGAGCAAAG	||||--||||	CTGA--AAAG	349	392	44	73	AAAAAAAAAAAAAAAAAAAAAAAAGAAAAGAAAAAAAGAAAAAA	0.041302	rmsk3257567|B1_Mus1|B1_Mus1-SINE|B1_Mus1-Alu|Alu|exon-1	repeatMask-Alu	147	0.37	1	-205	-49	2_chinese_hamster	2_chinese_hamster	1	1	1	1	83	0	83	0	0	0	0	0	0	0	0	0	1	novel	NA
chr11	7298702	7298841	mmu-retrogene-1-192	83	+	13	14	139	CTGAGTTCGAGGCCAGCCTGGTCTACAGAGTGAGTTCCAGGACAGCCAGGGCTACACAGAGAAACCCTGACTCAAAAAAACCAAAAAAAAAAAAAAAAAAAAAAGAAAAGAAAAGAAAAGAAAGTGGGCTGAGGAGGCC	CTGAGTTCGAGGCC	|||||---||||||	CTGAG---GAGGCC	74	123	50	70	AAAAAAACCAAAAAAAAAAAAAAAAAAAAAAGAAAAGAAAAGAAAAGAAA	-0.166543	rmsk624274|(GAAAA)n|(GAAAA)n-Simple_repeat|(GAAAA)n-Simple_repeat|Simple_repeat|exon-1	repeatMask-Simple_repeat	32	0.23	1	-85	-22	2_chinese_hamster	2_chinese_hamster	1	1	1	1	83	0	83	0	0	0	0	0	0	0	0	0	5	novel	cdhitCluster
chr11	53088130	53088331	mmu-retrogene-1-193	83	+	18	14	201	GTCCCTTCAGCTGGGCGTGGTGGCGCATGCCTTTAATCCCAGCACTCAGGAGGCAGAGGCAGGCAGATTTCTGAGTTTGAGGCCAGCCTGGTCTACAGAGTGAGTTCCAGGACAGCCAGGGCTATACAGACAAACCCTGTCTCGAAAAACCTAAAAAAAAAAAAAAAAAAAAAAAAAAAAAAAACTAGGTCCCTTCTCTGG	GTCCCTTCAGCTGG	||||||||.-||||	GTCCCTTCT-CTGG	145	184	40	65	AAAAACCTAAAAAAAAAAAAAAAAAAAAAAAAAAAAAAAA	0	rmsk708746|B1_Mus2|B1_Mus2-SINE|B1_Mus2-Alu|Alu|exon-1	repeatMask-Alu	147	0.73	1	-8	-46	2_chinese_hamster	2_chinese_hamster	1	1	1	1	83	0	83	0	0	0	0	0	0	0	0	0	4	novel	cdhitCluster
chr8	61640442	61640637	mmu-retrogene-1-194	83	+	19	12	195	GCTGGAGAGATGCTGGGCGTGGTGGCGCACGCCTTTAATCCCAGCACTTGGGAGGCAGAGGCAGGCGGATTTCTGAGTTCGAGGCCAGCCTGGTCTACAAAGTGAGTTCCAGGACAGCCAGGGCTATACAGAGAAATCCTGTCTCGAAAAACCAAAAAAAAAAAAAAAAAAAAAAAAAAAAAAGCTGGAGACATG	GCTGGAGAGATG	||||||||.|||	GCTGGAGACATG	147	183	37	64	AAAAACCAAAAAAAAAAAAAAAAAAAAAAAAAAAAAA	-0.168369	rmsk4287881|B1_Mm|B1_Mm-SINE|B1_Mm-Alu|Alu|exon-1	repeatMask-Alu	146	0.75	1	-11	-38	2_chinese_hamster	2_chinese_hamster	1	1	1	1	83	0	83	0	0	0	0	0	0	0	0	0	0	novel	cdhitCluster
chr5	14944416	14944642	mmu-retrogene-1-195	83	-	16	13	226	GAACTTCTTTCTGAGGTGGGACATGGTGGTGCATGCCTTTAATCCCAGCACTTGGGAGGCAGAGGCAGGCAGATTTCTGAGTTTGAGGACAGCCTGGTCTACAGAGTGAGTTCCAGGACAGCCAGGGCTATACAGAGAAACCCTGTCTAAAAAGAACAAAAGAAAAAAGAAAAAAGGAAAAAGAAAAAACAAAAAAACAAAAAACAAAAAAAAGACCTTCCTTCTG	GAACTTCTTTCTG	||.||||.|||||	GACCTTCCTTCTG	163	213	51	67	AAAAAAGAAAAAAGGAAAAAGAAAAAACAAAAAAACAAAAAACAAAAAAAA	0	rmsk3330975|B1_Mus2|B1_Mus2-SINE|B1_Mus2-Alu|Alu|exon-1	repeatMask-Alu	143	0.63	1	-18	-65	1_rat	1_rat	1	1	1	1	83	83	0	0	0	0	0	0	0	0	0	0	0	novel	cdhitCluster
chr3	93449257	93449453	mmu-retrogene-1-196	83	+	26	13	196	GAGTAAGACTTGGGCCGGGCGTGGTGGTGCACGCCTTTAATCCCAGCACTTGGGAGGCAGAGGCAGGCGGATTTCTGAGTTCGAGGCCAGCCTGGTCTACAAACTGAGTTCCAGGACAGCCAGGGCTATACAGAGAAACCCTGTCTCAAAAAGCCAAAAAAAAAAAAAAAAAAAAAAAAAAAAGAGTAAGACTTGG	GAGTAAGACTTGG	|||||||||||||	GAGTAAGACTTGG	148	183	36	57	AAAAAGCCAAAAAAAAAAAAAAAAAAAAAAAAAAAA	0.272058	rmsk2879383|B1_Mm|B1_Mm-SINE|B1_Mm-Alu|Alu|exon-1	repeatMask-Alu	146	0.74	1	-13	-37	2_chinese_hamster	2_chinese_hamster	1	1	1	1	83	0	83	0	0	0	0	0	0	0	0	0	0	novel	cdhitCluster
chr5	82925011	82925771	mmu-retrogene-194	83	+	16	18	760	CTTCACTTTTACAGCATTAAAAAACTGACCTGACACAGAAGAAATAAGAGTCCTGAAAGTCAAGATATTGGGAGGGAAAACCTGGGCTGATAATTAGAGAAGAGAAATAAAATGGACAAAAGGAACAGCTGGGGCCAGGTGGGATTGCATGAGCTGCTGATGTATGCCAAGCAGATTTATTAAGTACAGCACCATATATACTATTTGCAGAGGAAAAAATCTTGAAAGGTTAGCAGAGAGCAAAGTCAGAXXXXXXTTAAAAATGGAAGTATGCAAATTGTCAATAATACTTAAATATTCGTCCCTCATTGCAGGGCATGGTGGCACATGCCTTTAGTCTCAGCATTTGGGAGGCAGAGGCAGGCAGATTTCTGTGTTTGAGGCCAGCCAGGCCTGCAG…	CTTCACTTTTACAGCATT	|||.|-|||||.||-|||	CTTTA-TTTTAGAG-ATT	699	739	41	67	AAAAAACAAAAAGCAAAAAAAAAAAAAAAAAAAAAAAAAAA	0.0230419	rmsk3455043|B1_Mus2|B1_Mus2-SINE|B1_Mus2-Alu|Alu|exon-1	repeatMask-Alu	145	0.19	1	-564	-51	2_chinese_hamster	2_chinese_hamster	1	1	1	1	83	0	83	0	0	0	0	0	0	0	0	0	5	novel	NA
chrY	80011645	80012381	mmu-retrogene-190-3	83	+	11	8	736	GAGAGGGGGCTAATCATGGCACTCAGTTTGCAGTTTAGTTTGTTTCAAGAAACAAATATACTTTCTATCAATGAGGTTTGTAAATGAACAGGAAATATTTTCATCTCTCAGATTGGAAGGTGTTTATTTTATAGTGTTTATAGATATTTTATAGTGTTTATAGCTATTTTATTATAAGCAATTAAAGCCAGGTAAGTTTTTACATACCTGTAATGGTACTAGCATGGAATGCTGAACCTCAACACTCTAGXXXXXXGGACAAGAAGGAGAATAGAGGAATTTTATCAGGTACTGTGGTTGTGGGAAACAGGACTGAATTGATGAAGACCAGCGAAAAGAATGGAAACAGGCAACTTTGTGAAGGAGGAAATGAGAAAACGCTCTAGAGTATACCAGAGA…	GAGAGGGG	|||||.||	GAGAGTGG	664	714	51	72	AAAAAAAAAAAAAAAAAAAAAAAAAAAAAAAAAAAAAAACATTAGATGAAA	0.227419	rmsk5127262|Lx3A|Lx3A-LINE|Lx3A-L1|L1|exon-1	repeatMask-L1	304	0.41	0.93	-432	24	1_rat	1_rat	1	1	1	1	83	83	0	0	0	0	0	0	0	0	0	0	14	novel	cdhitCluster
chr1	18222200	18223638	mmu-retrogene-195	83	-	20	15	1438	CAGAAAAGACAACAATTGCCCATCATTCTCTCATATAAAGACCCTGAAAGCTCTGCTGTGAACTACTCATCAACATGAAGCTCCCAGTTCTCTTTCTTTTGTTTTGTTTTCTGGACCTGTGGAGGACAGGTAAAATCAGATGATGCATTAGAAAGATGAATGTTTCACTGAGCTGAAAATATTATCACATGTCAGCTTGGGACAAGGAAGTGATTTTGTAGCAAAGGTAATAGTTAACTTAGAGTTCCCCXXXXXXCCTGCTATCCATGAGCATGGGAGATCTTTCCATCTTCTGAGATTTTCTTTGATTTCTTTCTTCAGAGATTGAAGTTCTTAGATCAATGGAATGGAATTGAAGACCCAGAAATGAACCAACAAAACAATGGTCACTTGATCTTT…	CAGAAAAGACAACAA	||-||||-|||||||	CA-AAAA-ACAACAA	1365	1413	49	63	AAAAAAAAATAACAACAAACAAAAACAAAAACAAAAACAAAAAAAAAAA	0.147793	ENSMUST00000126871.1|Defb44-ps-201|ENSMUSG00000070977.4|Defb44-ps|unprocessed_pseudogene|exon-1	pseudogene	41	0.03	1	-74	-1323	10_opossum	10_opossum	1	1	1	1	83	0	0	0	0	0	0	0	0	0	83	0	12	novel	NA
chr17	17479075	17479189	mmu-retrogene-196-1	83	-	11	8	114	GTAATAGGATCCAGTGCCCTCTTCTGGTATGTCTGAGGAGAGTGCCAGTGTATTCACATACATAGACAAAAAAAAAAAAAAAAAAAAAAAAAAAAAAAAAAAAGGGGGTAAAGG	GTAATAGG	||||-|||	GTAA-AGG	68	103	36	72	AAAAAAAAAAAAAAAAAAAAAAAAAAAAAAAAAAAA	-0.115917	rmsk1935710|B2_Mm2|B2_Mm2-SINE|B2_Mm2-B2|B2|exon-1	repeatMask-B2	92	0.81	0.49	97	-22	2_chinese_hamster	2_chinese_hamster	1	1	1	1	83	0	83	0	0	0	0	0	0	0	0	0	4	novel	cdhitCluster
chr6	97136885	97138846	mmu-retrogene-29-10	83	+	22	11	1961	GACAGAGAAAAGGATAAAAGAACCTCTGGTGGAATCACCATGCCTGACCTAAAGCTTTACTACAGGGCAATTGTGATAAAAACTGCATGGTACTGGTATAGAGACAGACAAGTAGACCAATGGAATAGAATTGAAGACCCAGAAATGAACCCACACACCTATGGTCACTTGATCTTCGACAAGGGAGCTAAAACCATCCAGTGGAAGAAAGACAGCATTTTCAACAATTGGTGCTGGCACAACTGGTTGTXXXXXXAGCTGCATATGCATCAAAAGATGGCCTAGTCGGCCATCACTGGAAAGAGAGGCCCATTGGACACGCAAACTTTATATGCCCCAGTACAGGGGAACGCCAGGGCCATAAAAGGGGAGTGGGTGGGTAGGGGAGAAGGGGTGGGT…	GACAGAGAAAA	|||||||||||	GACAGAGAAAA	1908	1950	43	61	AATAAAAAATGGAAAAAAAAAAAAAAAAAAAAAAAAAAAGAAA	-0.00383636	rmsk3795220|L1Md_T|L1Md_T-LINE|L1Md_T-L1|L1|exon-1	repeatMask-L1	996	0.51	1	-932	-33	1_rat	1_rat	1	1	1	1	83	83	0	0	0	0	0	0	0	0	0	0	0	novel	cdhitCluster
chr15	42152937	42153096	mmu-retrogene-108-2	83	-	41	48	159	GAAGAAGAAGAAGAAGAAGAAGAAGAAGAAGAAGAAGAAGAAAAGAAAGAAAGAAAGAAAGAAAGAAAGAAAGAAAGAAAGAAAGAAAGAAAGAAAGAAAGAAAGAAAGAAAGAAGAAAGAAAGAAAGGAAGGAAGGAAGGAAGGAAGGAAGGAAGGAA	GAAGAA-GAA-GAAGAAGAAG-AAG-AAG-AAG-AAG-AAG-AAG-AA	||||||-|||-|||-|.||||-|||-|||-|||-|||-|||-|||-||	GAAGAAAGAAAGAA-AGGAAGGAAGGAAGGAAGGAAGGAAGGAAGGAA	62	112	51	42	AAAGAAAGAAAGAAAGAAAGAAAGAAAGAAAGAAAGAAAGAAAGAAAGAAA	0.394891	rmsk1609739|(TTTC)n|(TTTC)n-Simple_repeat|(TTTC)n-Simple_repeat|Simple_repeat|exon-1	antisenseAnno_repeatMask-Simple_repeat	137	0.86	0.77	-22	40	10_opossum	10_opossum	1	1	1	1	83	0	0	0	0	0	0	0	0	0	83	0	0	novel	cdhitCluster
chrY	24326167	24326891	mmu-retrogene-190-4	83	-	11	8	724	GAGAGGGGGCTAATCATGGCACTCAGTTTGCAGTTTAGTTTGTTTCAAGAAACAAATATACTTTCTATCAATGAGGTTTGTAAATGAAGAGGAAATATTTTCATCTCTCAGACTGGAAGGTGTTTATTTTATAGTGTTTATAGATATTTTGGGACTATTTTATTATAAGCAATTAAAGCCAGGTAAGTTTTTACATACCTGTAATGGTACTAGCATGGAATGCTGAACCTCAACACTCTAGACCTTCCTGXXXXXXATGGGACAAGAAGGAGAATAGAGGAATTTTATCAGGTACTGTGGTTGTGGGAAACAGGACTGAATTGATGAAGACCAGCGAAAAGAATGGAAACAGGCAACTTTGTGAAGGAGGAAATGAGAAAACGGTCTAGAGTATACCAG…	GAGAGGGG	|||||.||	GAGAGTGG	652	702	51	72	AAAAAAAAAAAAAAAAAAAAAAAAAAAAAAAAAAAAAAACATTAGATGAAA	0	rmsk5031631|Lx3A|Lx3A-LINE|Lx3A-L1|L1|exon-1	repeatMask-L1	301	0.42	0.93	-423	24	1_rat	2_chinese_hamster,1_rat	2	2	1	0.5	110	83	27	0	0	0	0	0	0	0	0	0	14	novel	cdhitCluster
chr4	118533411	118533535	mmu-retrogene-197-1	83	-	16	23	124	TCCAGGACAGCCAGGGCTACACAGAGAAACCCTGCCTCGAAAAACCAAAAAAAAAAAAAAAAAAAAAAAAAAAAAAAAAAGAAATGAGGAATTAGAATCGCTCCTGCACAGGCTCAGAACTACA	TCCAGGACAG-C-CAGGGCTACA	|||.|.||||-|-|||..|||||	TCCTGCACAGGCTCAGAACTACA	47	87	41	67	AAAAAAAAAAAAAAAAAAAAAAAAAAAAAAAAAAGAAATGA	-0.0657673	rmsk3217500|B1_Mus2|B1_Mus2-SINE|B1_Mus2-Alu|Alu|exon-1	repeatMask-Alu	50	0.4	0.34	97	-74	2_chinese_hamster	2_chinese_hamster	1	1	1	1	83	0	83	0	0	0	0	0	0	0	0	0	14	novel	cdhitCluster
chrY	67394918	67395660	mmu-retrogene-190-5	83	+	11	8	742	GAGAGGGGGCTAATCATGGCACTCAGTTTGCAGTTTAGTTTGTTTCAAGAAACAAATATACTTTCTATCAATGAGGTTTGTAAATGAACAGGAAATATTTTCATCTCTCAGATTGGAAGGTGTTTATTTTATAGTGTTTATAGATATTTTATAGTGTTTATAGCTATTTTATTATAAGCAATTAAAGCCAGGTAAGTTTTTACATACCTGTAATGGTACTAGCATGGAATGCTGAACCTCAACACTCTAGXXXXXXGAAGGAGAATAGAGGAATTTTATCAGGTACTGTGGTTGTGGGAAACAGGACTGAATTGATGAAGACCAGCGAAAAGAATGGAAACAGGCAACTTTGTGAAGGAGGAAATGAGAAAACGCTCTAGAGTATACCAGAGACCTGGG…	GAGAGGGG	|||||.||	GAGAGTGG	670	720	51	72	AAAAAAAAAAAAAAAAAAAAAAAAAAAAAAAAAAAAAAACATTAGATGAAA	0.227419	rmsk5104793|Lx3A|Lx3A-LINE|Lx3A-L1|L1|exon-1	repeatMask-L1	228	0.31	1	-432	-82	1_rat	1_rat	1	1	1	1	83	83	0	0	0	0	0	0	0	0	0	0	14	novel	cdhitCluster
chrY	56074083	56074804	mmu-retrogene-190-6	83	+	11	8	721	GAGAGGGGGCTAATCATGGCACTCAGTTTGCAGTTTAGTTTGTTTCAAGAAACAAATGTACTTTCTATCAATGAGGTTTGTAAATGAACAGGAAATATTTTCATCTCTCAGACTGGAAGGTGTTTATTTTATAGTGTTTATAGATATTTTGGGACTATTTTATTATAAGCAATTAAAGCCAGGTAAGTTTTTACATACCTGTAATGGTACTATCATGGAATGCTGAACCTCAACACTCTAGACCTTCCTGXXXXXXGAAATGGGACAAGAAGGAGAATAGAGGAATTTTATCAGGTACTGTGGTTGTGGGAAACAGGACTGAATTGATGAAGACCAGCGAAAAGAATGGAAACAGGCAACTTTGTGAAGGAGGAAATGAGAAAACGCTCTAGAGTATAC…	GAGAGGGG	|||||.||	GAGAGTGG	649	699	51	72	AAAAAAAAAAAAAAAAAAAAAAAAAAAAAAAAAAAAAAACATTAGATGAAA	0	rmsk5085873|Lx3A|Lx3A-LINE|Lx3A-L1|L1|exon-1	repeatMask-L1	298	0.41	0.94	-423	19	1_rat	1_rat	1	1	1	1	83	83	0	0	0	0	0	0	0	0	0	0	14	novel	cdhitCluster
chrY	66795806	66796540	mmu-retrogene-190-7	83	+	11	8	734	GAGAGGGGGCTAATCATGGCACTCAGTTTGCAGTTTAGTTTGTTTCAAGAAACAAATGTACTTTCTATCAATGAGGTTTGTAAATGAACAGGAAATATTTTCATCTCTCAGACTGGAAGGTGTTTATTTTATAGTGTTTATAGATATTTTGGGACTATTTTATTATAAGCAATTAAAGCCAGGTAAGTTTTTACATACCTGTAATGGTACTATCATGGAATGCTGAACCTCAACACTCTAGACCTTCCTGXXXXXXAAGGAGAATAGAGGAATTTTATCAGGTACTGTGGTTGTGGGAAACAGGACTGAATTGATGAAGACCAGCGAAAAGAATGGAAACAGGCAACTTTGTGAAGGAGGAAATGAGAAAACGCTCTAGAGTATACCAGAGACCTGGGA…	GAGAGGGG	|||||.||	GAGAGTGG	662	712	51	72	AAAAAAAAAAAAAAAAAAAAAAAAAAAAAAAAAAAAAAACATTAGATGAAA	0	rmsk5103696|Lx3A|Lx3A-LINE|Lx3A-L1|L1|exon-1	repeatMask-L1	228	0.31	1	-423	-83	1_rat	1_rat	1	1	1	1	83	83	0	0	0	0	0	0	0	0	0	0	14	novel	cdhitCluster
chr18	12044200	12044690	mmu-retrogene-198	83	-	12	16	490	AAAGATAGGTTATAGCTACCCAGACTTATTAGAGGTAAGCAAAGTTTACCATGTAGGATGGAACCTTTTGTCACCAGTACTGACTGACCAGCCGTCAGGCCCATCCCCCCAAAGTCATGCCTTCACCAGGCAGCTGAACTGGGTGGCGCAGGGTCACAGCTACCATTAAATCCTGGTCTGCCAGGAAGTCACTTGTGTCCTTATCAGGAAAAGCATAATTCCACCAGAGGGGTAAGCAAGCCTGGGCAACAGCTGTTTGAGAAGAACTGCTGTACTTAAGAAATAATTCTAGCGCTGGGCATGGTGGCACACGCCTTTAATCCCAGCACTTGGGAGGCAGAGGCAGGTGGATTTCTGAGTTCGATGCCAGCCTGGTCTACAGAGTGAGTTCCAGGATAG…	AAAGATAGGTTATAGC	|||||-|--||.||||	AAAGA-A--TTCTAGC	428	475	48	71	AAAAAAAAAAAAAAAAAAAAAAAAAAAATTAGAAAAGAAAAGAAAAAA	0.0767422	rmsk2106749|B1_Mus2|B1_Mus2-SINE|B1_Mus2-Alu|Alu|exon-1	repeatMask-Alu	146	0.3	1	-293	-51	2_chinese_hamster	2_chinese_hamster,1_rat	2	2	1	0.5	154	71	83	0	0	0	0	0	0	0	0	0	2	novel	NA
chr8	111841428	111841637	mmu-retrogene-1-197	83	+	17	11	209	GAAATGCTTTGTGCCGGGCAGTGGTGGTGCATGCCTTTAATCCCAGCACTTGGGAGGCAGAGGCAGGCAGATTTTTTTAGTTCGAGGCCAGCCTGGTCTACAGAGTGAGTTCCAGGACAGCCAGGGCTACACAGAGAAATCCTGTCTCGGAAAAAAAAAAAAAAAAAAAAAAAAGAAAGAAAGAAAGAAAGAAAGAAAGCAATGCTTTG	GAAATGCTTTG	|.|||||||||	GCAATGCTTTG	151	198	48	66	AAAAAAAAAAAAAAAAAAAAAAAAGAAAGAAAGAAAGAAAGAAAGAAA	0.185745	rmsk4390964|B1_Mus1|B1_Mus1-SINE|B1_Mus1-Alu|Alu|exon-1	repeatMask-Alu	148	0.71	1	-12	-49	2_chinese_hamster	2_chinese_hamster	1	1	1	1	83	0	83	0	0	0	0	0	0	0	0	0	0	novel	cdhitCluster
chr10	128363915	128364130	mmu-retrogene-1-198	83	+	49	32	215	TAGGGGGCTGGCGAGATGGCTCAGTGGTTAAGAGCGCTGACTGCTCTTCTGAAGGTCCTGAGTTCAAATCCCAGCAACCACATGGTGGCTCACAACCATCCATAATGAAATCTGATGCCCTCTTCTGGAGTGTCTGAAGACAGCTACAGTGTACTTACATATAATTAAAAAAAAAAAAAAAAATAGGGGGCTAGAGAGATGGCTCAGAGGTTAAG	TAGGGGGCTGGCGAGATGGCTCAGTGGTTAAG	|||||||||.|.||||||||||||.|||||||	TAGGGGGCTAGAGAGATGGCTCAGAGGTTAAG	167	183	17	34	AAAAAAAAAAAAAAAAA	-0.00316812	rmsk608853|B2_Mm1a|B2_Mm1a-SINE|B2_Mm1a-B2|B2|exon-1	repeatMask-B2	180	0.84	1	-3	-32	1_rat	1_rat	1	1	1	1	83	83	0	0	0	0	0	0	0	0	0	0	0	novel	cdhitCluster
chr9	106105601	106105833	mmu-retrogene-1-199	83	+	13	9	232	TCTTTTCTAGGGGCTGGTGAGATGGCTCAGTGGGTAAGAGCACCCGACTGCTCTTCCGAAGGTCCAAAGTTCAAATCCCAGCAACCACATGGTGGCTCACAACCATCTGTAACAAGATCTGACTCCCTCTTCTGGAGTGTCTGAAGACAGCTACAGTGTACTTACATATAATAAATAAATAAATCTTTAAAAAAAAAAAAAAAAAAAAAAAAAAAAAAAAAAAGCTTTTCTA	TCTTTTCTA	.||||||||	GCTTTTCTA	189	223	35	70	AAAAAAAAAAAAAAAAAAAAAAAAAAAAAAAAAAA	0.0942649	rmsk4634248|B2_Mm1a|B2_Mm1a-SINE|B2_Mm1a-B2|B2|exon-1	repeatMask-B2	193	0.83	1	-9	-30	1_rat	2_chinese_hamster,1_rat	2	2	1	0.5	102	83	19	0	0	0	0	0	0	0	0	0	0	novel	cdhitCluster
chr3	57765763	57766730	mmu-retrogene-199-1	83	-	12	16	967	CTTGTTCGATATCTGCAACCGCTTACTTATTCCCCCACAATTCCCTCTTCTTTCTCTCTCCAGTAGCCGAGCAAGATGCCCAAAGGGAAGAAGGCCAGGGGAAGAAGGTGGCCCCGGCCCCCGCCGTCGTCAAGAAGCAGGAGGCCAAGAAGGTGGTCAACCCTCTGTTCGAGAGAGGCCCAAGAACTTCGGCATTGGACAGGACATCCAGCCCAAAAGAGATTTAACGCGCTTCGTCAAATGGCCCCACXXXXXXCGGGTGGAAGCTATTAGGACCAATTATAATGACAGATATGACGAGATCTGTCGCCACTGGGGAGGCAACTCCCTGGGTCCTAAGTCTGTGGCTCGCATTTCCAAGCTGGAAAAAGCAAAGGCTAAAGAACTTGCCACTAAATT…	#NAME?	-|||||||-|.||.||	CCTTGTTCTGTTACCT	904	951	48	71	AAAATTAAAAAAAAACAAAAAAACAAAAAAACAAAAAAAAAAAAAAAA	2.26365	ENSMUST00000197131.1|Gm9645-201|ENSMUSG00000106421.1|Gm9645|processed_pseudogene|exon-1	pseudogene	792	0.82	1	-75	-100	10_opossum	7_cow,10_opossum,9_cat,1_rat,5_squirrel,4_guinea_pig,8_dog	7	7	1	0.142857	233	23	0	0	10	16	0	42	32	27	83	0	0	novel	cdhitCluster
chr8	126023645	126023818	mmu-retrogene-200	83	+	76	43	173	CAATCACTAGTCCTAAAGTAACAATCACTAGTCCTAAAGTAACTAACAATCACTAGTCCTAAAGTAACAATCTCTAATCCTAAAGTAACAATCACTAGTCCCTAAAGTAACAATCACTGGTCCTAAATAACAGTAACTAGTCCTAAAGTAACAATCACTAGTCCTAAAGTAAC	CAATCACTAGTCCTAAAGTAACAATCACTAGTCCTAAAGTAAC	||.|.||||||||||||||||||||||||||||||||||||||	CAGTAACTAGTCCTAAAGTAACAATCACTAGTCCTAAAGTAAC	125	130	6	7	AAATAA	0.43194	ENSMUST00000046765.9|Kcnk1-201|ENSMUSG00000033998.9|Kcnk1|protein_coding|intron-1	intron	173	1	0.01	27831	1193	1_rat	10_opossum,1_rat	2	2	1	0.5	95	83	0	0	0	0	0	0	0	0	12	0	0	novel	NA
chr3	103125464	103125664	mmu-retrogene-1-200	83	+	22	11	200	TCAACTTGTCAGCCAGGTGTGGTGGCGCAAGCCTTTAATCCTAGCACTTGGGAGGCAGAGGCAGGCAGATTTCTGAGTTCGAGGCCAGCTTGGTCTACAAAGTGAGTTCCAGGACAGCCAGGGCTATACAAAGAAACCCTGTCTCGAAAAACCAAAAAAAAAAAAAAAAAAAAAGAAAGAAAAAGAAAATCAACTTGTCA	TCAACTTGTCA	|||||||||||	TCAACTTGTCA	147	189	43	61	AAAAACCAAAAAAAAAAAAAAAAAAAAAGAAAGAAAAAGAAAA	0	rmsk2901126|B1_Mm|B1_Mm-SINE|B1_Mm-Alu|Alu|exon-1	repeatMask-Alu	147	0.73	1	-10	-43	2_chinese_hamster	2_chinese_hamster	1	1	1	1	83	0	83	0	0	0	0	0	0	0	0	0	0	novel	cdhitCluster
chr2	31566297	31566522	mmu-retrogene-1-201	83	+	28	19	225	GATCAGCTTAGGTTGCTGGGCAATGGTGGCGCACACCTTTAATCCCAGCACTGGGGAGGCAGAGGCAGGCGGATTTCTGAGTTTGAGGCCAGCCTGATCTACAGAGTGAGTTCCAGGACAGCCAGGGCTACACAGAGAAACACTGTCTCCAAAAACAAAACAAAACAAAACAAAACAAAACAAAACAAAACAAAACAAAACAAAAAGATCAGCTTAGGTTACAGG	GATCAGCTTAGGTTGCTGG	||||||||||||||.|.||	GATCAGCTTAGGTTACAGG	157	206	50	55	AAAACAAAACAAAACAAAACAAAACAAAACAAAACAAAACAAAACAAAAA	0.203612	rmsk2427024|B1_Mus1|B1_Mus1-SINE|B1_Mus1-Alu|Alu|exon-1	repeatMask-Alu	135	0.6	1	-14	-76	2_chinese_hamster	2_chinese_hamster,6_rabbit,1_rat	3	3	1	0.333333	179	83	83	0	0	0	13	0	0	0	0	0	0	novel	cdhitCluster
chrY	75594917	75595638	mmu-retrogene-190-8	83	+	11	8	721	GAGAGGGGGCTAATCATGGCACTCAGTTTGCAGTTTAGTTTGTTTCAAGAAACAAATATACTTTCTATCAATGAGGTTTGTAAATGAACAGGAAATATTTTCATCTCTCAGACTGGAAGGTGTTTATTTTATAGTGTTTATAGATATTTTGGGACTATTTTATTATAAGCAATTAAAGCCAGGTAAGTTTTTACATACCTGTAATGGTACTAGCATGGAATGCTGAACCTAAACACTCTAGACCTTCCTGXXXXXXGAAATGGGACAAGAAGGAGAATAGAGGAATTTTATCAGGTACTGTGGTTGTGGGAAACAGGACTGAATTGATGAAGACCAGCGAAAAGAATGGAAACAGGCAACTTTGTGAAGGAGGAAATGAGAAAACGCTCTAGAGTATAC…	GAGAGGGG	|||||.||	GAGAGTGG	649	699	51	72	AAAAAAAAAAAAAAAAAAAAAAAAAAAAAAAAAAAAAAACATTAGATGAAA	0	rmsk5119348|Lx3A|Lx3A-LINE|Lx3A-L1|L1|exon-1	repeatMask-L1	298	0.41	0.94	-423	19	1_rat	1_rat	1	1	1	1	83	83	0	0	0	0	0	0	0	0	0	0	14	novel	cdhitCluster
chr7	144548703	144548896	mmu-retrogene-1-202	83	-	19	17	193	GATTTTCTTAGCCGGGCGTGGTGGCATACACCTTTAATCCCAGCACTTGGGAGGCAGAGGCAGGCAGATTTCTGAGTTCAAGGCCAGCATAGTCTACAGAGTGAGTACAGCCAGGGCTAAACAGAGAAACCCTGTCTTGAAAAACCAAAAAAAAAAAAAAAAAAAAAAAAAAAAAAGATTGTCTTAGTCTGGC	GATTTTCTTAGCCGGGC	||||.||||||.|.|||	GATTGTCTTAGTCTGGC	140	176	37	64	AAAAACCAAAAAAAAAAAAAAAAAAAAAAAAAAAAAA	0.177909	rmsk4181736|B1_Mus2|B1_Mus2-SINE|B1_Mus2-Alu|Alu|exon-1	repeatMask-Alu	141	0.73	1	-9	-43	2_chinese_hamster	2_chinese_hamster	1	1	1	1	83	0	83	0	0	0	0	0	0	0	0	0	0	novel	cdhitCluster
chr13	104836586	104836820	mmu-retrogene-53-2	83	+	34	22	234	TTCATTTTAAAAGCCCCCTTTCGCTGGGCAGTGGTGGTGCACGCCTTTAATCCCAGCACTTGGGAGGCAGAGGCAGGCGGATTTCTGAGTTCGAGGCCAGCCTGGTCTACGAAGTGAGTTCCAGAACAGCCAGGACTACACAGAGAAACCCTGTCTCGAAAAAAATCAAAAAAATAAAAATAATTAAAAATAAAAATAATTAAAAATAAAAAAATTTTTTAAAAGCCCCCTTTC	TTCATTTTAAAAGCCCCCTTTC	||--||||||||||||||||||	TT--TTTTAAAAGCCCCCTTTC	168	214	47	49	AAAAAAATAAAAATAATTAAAAATAAAAATAATTAAAAATAAAAAAA	0.179945	rmsk1288090|B1_Mus1|B1_Mus1-SINE|B1_Mus1-Alu|Alu|exon-1	repeatMask-Alu	149	0.64	1	-22	-63	2_chinese_hamster	2_chinese_hamster	1	1	1	1	83	0	83	0	0	0	0	0	0	0	0	0	0	novel	cdhitCluster
chr1	170842850	170843066	mmu-retrogene-1-203	83	+	13	9	216	AAGACTGCAGCCGGGCAGTGGCAGCACACGCCTTTAATCCCAGCACTCAGGAGGCAGAGGCAGATGGATTTCTGAGTTCAAGAACAGCCTGGTCTACAGAGTGAGTTCCAGGACAGCCAAGGCTACACAGAGAAACGCTGTCTGGAAAAAAACAAAACAAAACAAAACAAAAAAACAAAAAACAAAAAAAAAAAACAAAAAAACCCAAAGACTACA	AAGACTGCA	||||||.||	AAGACTACA	154	203	50	70	AAAACAAAACAAAACAAAAAAACAAAAAACAAAAAAAAAAAACAAAAAAA	0.247944	rmsk317619|B1_Mus1|B1_Mus1-SINE|B1_Mus1-Alu|Alu|exon-1	repeatMask-Alu	149	0.69	1	-8	-59	2_chinese_hamster	2_chinese_hamster	1	1	1	1	83	0	83	0	0	0	0	0	0	0	0	0	4	novel	cdhitCluster
chr7	143189853	143189968	mmu-retrogene-201	83	-	69	37	115	CCTACATGAACAGAGGACATAGCAAACCATCATGTGAAATCTTCCCCACAATGTCATTATCCTTAAAAAAATCCACACCCTACATGAACAGAGGACATAGCAAACCATCATGATG	CCTACATGAACAGAGGACATAGCAAACCATCATG-TG	||||||||||||||||||||||||||||||||||-||	CCTACATGAACAGAGGACATAGCAAACCATCATGATG	65	71	7	14	AAAAAAA	-0.0493697	ENSMUST00000009689.10|Kcnq1-201|ENSMUSG00000009545.14|Kcnq1|protein_coding|intron-6	antisenseAnno_intron	115	1	0.02	1451	5311	1_rat	2_chinese_hamster,1_rat	2	2	2	1	166	83	83	0	0	0	0	0	0	0	0	0	7	novel	NA
chr9	90094642	90094842	mmu-retrogene-1-204	83	-	25	15	200	AAGCATAAATGCGCTGAGCGTGGTGGCTCACGCCTTTAATCCCAGCTTGGGAGGCAGAGGCAGGCGGATTTCTGAGTTCGGGGCCAGCCTGGTCTACAAAGTGAGTTCCAGGACAGCCAGGGCTACGCAGAGAAACACTCTCTCGAAAAACCAAAAAAAAAAAAAAAAAAAAAAAAAAAGCTTGAAAGCATAAATGCCGC	AAGCATAAATGC-GC	||||||||||||-||	AAGCATAAATGCCGC	146	179	34	58	AAAAACCAAAAAAAAAAAAAAAAAAAAAAAAAAA	-0.0188156	ENSMUST00000189089.1|Morf4l1-206|ENSMUSG00000062270.14|Morf4l1|protein_coding|exon-2	exon	95	0.47	0.17	-105	465	4_guinea_pig	4_guinea_pig	1	1	1	1	83	0	0	0	83	0	0	0	0	0	0	0	6	novel	cdhitCluster
chrY	87436418	87437140	mmu-retrogene-190-9	83	+	11	8	722	GAGAGGGGGCTAATCATGGCACTCAGTTTGCAGTTTAGTTTGTTTCAAGAAACAAATATACTTTCTATCAATGAGGTTTGTAAATGAACAGGAAATATTTTCATCTCTCAGACTGGAAGGTGTTTATTTTATAGTGTTTATAGATATTTTGGGACTATTTTATTATAAGCAATTAAAGCCAGGTAAGTTTTTACATACCTGTAATGGTACTAGCATGGAATGCTGAACCTCAACACTCTAGACCTTCCTGXXXXXXAATGGGACAAGAAGGAGAATAGAGGAATTTTATCAGGTACTGTGGTTGTGGGAAACAGGACTGAATTGATGAAGACCAGCGAAAAGAATGGAAACAGGCAACTTTGTGAAGGAGGAAATGAGAAAACGCTCTAGAGTATACCA…	GAGAGGGG	|||||.||	GAGAGTGG	650	700	51	72	AAAAAAAAAAAAAAAAAAAAAAAAAAAAAAAAAAAAAAACATTAGATGAAA	0	rmsk5140567|Lx3A|Lx3A-LINE|Lx3A-L1|L1|exon-1	repeatMask-L1	292	0.4	0.92	-430	24	1_rat	2_chinese_hamster,1_rat	2	2	1	0.5	108	83	25	0	0	0	0	0	0	0	0	0	14	novel	cdhitCluster
chr10	56261797	56261935	mmu-retrogene-189-2	83	+	26	23	138	GAAGAGAAGAGAAGAGAAGAGAAGAGAAGAGAAGAGAAGAGAAGAGAAGAGAAGAGAAGAGAAGAGAAAAAAGAAAAGAAAAGAAAAGAAAAGAAAAGAAAAGAAAAGAAAAGAAAAGAAAAGAAAAGAAGGAAAGAA	GAAGAGAAGAGAAGAGAAGAGAA	|||.||||.|||||-|||-||||	GAAAAGAAAAGAAG-GAA-AGAA	67	117	51	57	AAAAAAGAAAAGAAAAGAAAAGAAAAGAAAAGAAAAGAAAAGAAAAGAAAA	-0.0761714	rmsk462005|(GAGAA)n|(GAGAA)n-Simple_repeat|(GAGAA)n-Simple_repeat|Simple_repeat|exon-1	repeatMask-Simple_repeat	129	0.93	0.93	9	-9	1_rat	1_rat	1	1	1	1	83	83	0	0	0	0	0	0	0	0	0	0	0	novel	cdhitCluster
chr7	59733711	59736295	mmu-retrogene-12-4	83	+	77	41	2584	TGGAGTGTTTGGGCAGCCTGTGCCTGATGCCCATAGCACCTGGGAGACCCAAGATGCTGGACCTCAGTTCCGATGACTGTGGCGGTAGAGAGTTTTCACTCATTTTGTTCAGCTTTTCCAAGGAATGTTTGACTGGGAATCATCATAGACCCAAGCTCGTTGGAGTGCATTGCATCAAGTGGTTCCAGTACTCTGGATTGCTCTGGCTTTGGGGAGAGCAATGGACTGCTGGACACTGACAATCCACTGCXXXXXXTCTACTTTCCACAATGGCTGGGGCCCTCTCCTTGGACCTAGCACGACTACCTACTGAGTATCTGCCAAGCATCTCCACTACAGCAAAGGGAGCAAGCCACCAGTGCTTAAGGACCTGCTGTGTCCTACACCATGGATTTTTGG…	TGGAGTGTTTGGGCAGCCTGTGCCTGATGCCCATAGCACCT	|||||||||||||||||||||||||||.|||||||||||||	TGGAGTGTTTGGGCAGCCTGTGCCTGACGCCCATAGCACCT	2536	2543	8	6	AAGAACAA	0.251683	rmsk4012899|(TG)n|(TG)n-Simple_repeat|(TG)n-Simple_repeat|Simple_repeat|exon-1	repeatMask-Simple_repeat	60	0.02	1	-1221	-1303	1_rat	9_cat,1_rat	2	4	1	0.5	137	83	0	0	0	0	0	0	0	33	0	0	0	novel	cdhitCluster
chr4	22799452	22799564	mmu-retrogene-114-4	83	+	20	10	112	GCTGCCTGGAGGGTATGGGGGACTTTGGGGATAGCATTGGAAATGTAAATGAGGAAAATACCTAAAAAAAAAAAAAAAATTAAAAAAAAAAAAAAAAAGAAAGCTGCCTGGA	GCTGCCTGGA	||||||||||	GCTGCCTGGA	64	102	39	63	AAAAAAAAAAAAAAAATTAAAAAAAAAAAAAAAAAGAAA	0.300441	rmsk3037592|L1Md_F2|L1Md_F2-LINE|L1Md_F2-L1|L1|exon-1	repeatMask-L1	83	0.74	1	-7	-22	1_rat	1_rat	1	1	1	1	83	83	0	0	0	0	0	0	0	0	0	0	0	novel	cdhitCluster
chr12	42799328	42799610	mmu-retrogene-202	83	-	26	18	282	AAGAGTTTAGTGAGCCAGCGGGGCAGTGATGGTGCAGGCCTTTAATCCCAGCACTAGGAAGGCAGAGGCAGGCAGATTTCTGAGTTCGAGTCCAGCCTGGTCTACAGAGTGAGTTCCAGGACAGCCAGGGATACACAGAGAGACTCTGTCTTGAAAAACCAAAACAAAACAAACAAACAAAACAACACCCCCAACCCCCCCCCAAAAAAAAACCAAAAACAAACAAAACAAAACAAAACAAAAAACAAAAACAACCACAAAAAAAATGAGTTTCGTGAGCCA	AA-GAGTTTAGTGAGCCA	||-||||||.||||||||	AATGAGTTTCGTGAGCCA	204	254	51	57	AAAAAAAAACCAAAAACAAACAAAACAAAACAAAACAAAAAACAAAAACAA	0.0762987	rmsk948610|B1_Mus1|B1_Mus1-SINE|B1_Mus1-Alu|Alu|exon-1	repeatMask-Alu	148	0.52	1	-16	-118	2_chinese_hamster	2_chinese_hamster	1	1	1	1	83	0	83	0	0	0	0	0	0	0	0	0	10	novel	NA
chrY	1261535	1261737	mmu-retrogene-1-205	83	-	18	9	202	CTATTTGCAGCCTGAAGTGGTGGCACACGCCTTTAATTGCAGCACTCAGGAGGCAGAGGCAGGTGGATTTCTGAATTTGTGGCCAGCCTGTTCTGCATAGTGAGTTCCAGGACAGCTAGGGCTCTACAGAGAAACCTTGTCTCAAAAAACCAAAAAAAAGAAAAAAAAGAAAAAGAAAAAAAAGAAAGAAAAACTATTTGCA	CTATTTGCA	|||||||||	CTATTTGCA	144	193	50	65	AAAAAACCAAAAAAAAGAAAAAAAAGAAAAAGAAAAAAAAGAAAGAAAAA	0.508665	ENSMUST00000091190.11|Ddx3y-201|ENSMUSG00000069045.11|Ddx3y|protein_coding|utr3-17	utr3	202	1	0.08	1550	765	10_opossum	10_opossum	1	1	1	1	83	0	0	0	0	0	0	0	0	0	83	0	0	novel	cdhitCluster
chr5	86758141	86758353	mmu-retrogene-1-206	83	-	15	10	212	TAAAGCACTAGCTGGGCGTGGTGGTGCACACCTTTAATCCCAGATCTTGAGAGGCAGAGGCACGCGGATTTCTGAGTTTGAGGTCAGCTTGGTCTACAGAGTGAGTTCCAGGCCAGCCAGGACTACACAGAGAAACCCTGTCTTGAAAACACCAAAAAAAAAAAAAAAAACAAAAAAAAACCAAACAAACAAAAAAAAAGAATAAAGCATTA	TAAAGCACTA	|||||||.||	TAAAGCATTA	154	202	49	68	AAAAAAAAAAAAAAAAACAAAAAAAAACCAAACAAACAAAAAAAAAGAA	0.104508	rmsk3461806|B1_Mus2|B1_Mus2-SINE|B1_Mus2-Alu|Alu|exon-1	repeatMask-Alu	147	0.69	1	-9	-56	3_naked_mole_rat	3_naked_mole_rat	1	1	1	1	83	0	0	83	0	0	0	0	0	0	0	0	0	novel	cdhitCluster
chr2	28478191	28478303	mmu-retrogene-1-207	83	-	9	7	112	GTTGGGGGCAACCTAGTCTACAGAGTGAGTTCTAGGACAGCCAGGCTTTCACAGAGAAACCCTGTCTCAAAAAAAAAAAAAAAAAAAAAAAAAAAAAAAAAAAAAGTTGAGG	GTTGGGG	||||.||	GTTGAGG	69	105	37	74	AAAAAAAAAAAAAAAAAAAAAAAAAAAAAAAAAAAAA	0.0152467	rmsk2419226|B1_Mur4|B1_Mur4-SINE|B1_Mur4-Alu|Alu|exon-1	repeatMask-Alu	80	0.71	0.61	52	-32	4_guinea_pig	2_chinese_hamster,11_human,4_guinea_pig,3_naked_mole_rat	4	4	1	0.25	237	0	84	10	83	0	0	0	0	0	0	60	0	novel	cdhitCluster
chr1	71539159	71539577	mmu-retrogene-203	82	+	14	12	418	CCAATACCACCACCTCTTTTATACAAAAATTCCCAAGCTGCTATCCGCAACCAGCCCAGAATGACCAAATGCTAGCTATTATATGTCCTCCTATCTCTAAGCCTTCCTCACTTTCGGTTAGCCCAACCCCTGTATTTAAACTTAATGCAATCTCAGTCTGAACACTTTATGATTTGCTCCCCCAAATCCAAAGTATAAAATGTCCTTGACATTCAGCTTGGTGTTCTTACTTGACTGCAATGTAACCTTGCTGCTTCTAGCCACATCCCATAACCCTGTCCCTATCTTGCTAGTATTTGAACGGGCTCAGTACAGTTTTGTTTGTTTGTTTCCGTGAGATACTCTTCATCTCAAGAGGCCTCTACACTAAAAAAAAAAAAAAAAAAAAAAAAAAAAAAA…	CCAATACCACCA	||||-|.|||||	CCAA-AACACCA	369	407	39	68	AAAAAAAAAAAAAAAAAAAAAAAAAAAAAAAAAACCAAA	0.0353209	rmsk123062|(A)n|(A)n-Simple_repeat|(A)n-Simple_repeat|Simple_repeat|exon-1	repeatMask-Simple_repeat	34	0.08	1	-368	-16	6_rabbit	6_rabbit	1	1	1	1	82	0	0	0	0	0	82	0	0	0	0	0	0	novel	NA
chr2	175434089	175434285	mmu-retrogene-1-208	82	+	20	10	196	GAGTAGCATCAGCCGGGCGTGGTGGCGCACGCCTTTAACCCCAGCACTTGGGAGGCAGAGGCAGGCGGATTTCTGAGATCGAGGCCAGCCTGGTCTACAGAGTGAGTTCCAGGACAGCCAGGGCTATACAGAGAAACCCTGTCTCAAAAATAAAATCAAAAAAAAAAAAAAAAAAAAAAAAAAGAAGAGTAGCATC	GAGTAGCATC	||||||||||	GAGTAGCATC	146	186	41	62	AAAAATAAAATCAAAAAAAAAAAAAAAAAAAAAAAAAAGAA	0.0868676	rmsk2708810|B1_Mus2|B1_Mus2-SINE|B1_Mus2-Alu|Alu|exon-1	repeatMask-Alu	145	0.74	1	-10	-41	1_rat	1_rat	1	1	1	1	82	82	0	0	0	0	0	0	0	0	0	0	0	novel	cdhitCluster
chr14	121918111	121918248	mmu-retrogene-204	82	-	77	41	137	CACCCTTGGAGCCATCCTACATGCAGACATGCTACATGCATGTAATAACACCCTTGGAGTCATCCTACATGCAGACATGCTACATGCATGTAATAACACCCTTGGAGTCATCCTACATGCAGACATGCTACATGCAT	CACCCTTGGAGCCATCCTACATGCAGACATGCTACATGCAT	|||||||||||.|||||||||||||||||||||||||||||	CACCCTTGGAGTCATCCTACATGCAGACATGCTACATGCAT	92	96	5	5	AATAA	-0.0603714	ENSMUST00000227684.1|Ubac2-203|ENSMUSG00000041765.6|Ubac2|protein_coding|intron-1	antisenseAnno_intron	137	1	0	55360	1781	1_rat	1_rat	1	1	1	1	82	82	0	0	0	0	0	0	0	0	0	0	0	novel	NA
chrY	8624764	8625482	mmu-retrogene-190-10	82	+	11	8	718	GAGAGGGGGCTAATCATGGCACTCAGTTTGCAGTTTAGTTTGTTTCAAGAAACAAATATACTTTCTATCAATGAGGTTTGTAAATGAACAGGAAATATTTTCATCTCTCAGACTGGAAGGTGTTTATTTTATAGTGTTTATAGATTTTTTGGGACTATTTTATTATAAGCAATTAAAGCCAGGTAAGTTTTTACATACCTGTAATGGTACTAGCATGGAATGCTGAACCTCAACACTCTAGACCTTCCGGXXXXXXTGGGAAATGGGACAAGAAGGAGAATAGAGGAATTTTATCAGGTACTGTGGTTGTGGGAAACAGGACTGAATTGATGAAGACCAGCGAAAAGAATGGAAACAGGCAACTTTGTGAAGGAGGAAATGAGAAGACGCTCTAGAGTA…	GAGAGGGG	|||||.||	GAGAGTGG	649	696	48	71	AAAAAAAAAAAAAAAAAAAAAAAAAAAAAAAAAAAAAATTAGATGAAA	0	rmsk5004781|Lx3A|Lx3A-LINE|Lx3A-L1|L1|exon-1	repeatMask-L1	295	0.41	0.94	-423	19	1_rat	1_rat	1	1	1	1	82	82	0	0	0	0	0	0	0	0	0	0	14	novel	cdhitCluster
chr7	28442374	28442565	mmu-retrogene-1-209	82	+	20	10	191	GTGCCCTATAAGCCGGGCGTGGTGGCGCATGCCTTTAATCCCAGCACTCGGGAGGCAGAGGCAGGCGGATTTCTGAGTTCGAGGCCAGCCTGGTCTACAGAGTGAGTTCCAGGACAGCCAGGGCTATACAGAGAAACCCTGTCTCAAAAAAACCAAAAAAAAAAAAAAAAAAAAAAAAAAAGTGCCCTATA	GTGCCCTATA	||||||||||	GTGCCCTATA	146	181	36	62	AAAAAAACCAAAAAAAAAAAAAAAAAAAAAAAAAAA	-0.212242	rmsk3950727|B1_Mus2|B1_Mus2-SINE|B1_Mus2-Alu|Alu|exon-1	repeatMask-Alu	147	0.77	1	-10	-34	4_guinea_pig	4_guinea_pig	1	1	1	1	82	0	0	0	82	0	0	0	0	0	0	0	0	novel	cdhitCluster
chr2	31551604	31551802	mmu-retrogene-1-210	82	-	18	19	198	GGGGGGGAGCTGGGCGTGGTGGCGCACGCCTTTAATCCCAGCACTTGGGAGGCAGAGGCAGGCGGATTTCTGAGTTCGAGGCCAGCCTGGTCTACAAAGTGAGTTCCAGGACAGCCAGGACTACACAGAGAAACCCTGTCTGGAAAACCCAAAAAAAAAAAAAAAAAAAAAAAAAAAAAAAAGGGGGGGGGGGCTGTG	GGGGGGGAGCTGGGC-GTG	|||||||-|--||||-|||	GGGGGGG-G--GGGCTGTG	151	182	32	64	AAAAAAAAAAAAAAAAAAAAAAAAAAAAAAAA	-0.0410166	rmsk2426964|B1_Mus2|B1_Mus2-SINE|B1_Mus2-Alu|Alu|exon-1	repeatMask-Alu	147	0.74	1	-7	-44	1_rat	2_chinese_hamster,1_rat	2	4	2	1	206	82	82	0	0	0	0	0	0	0	0	0	0	novel	cdhitCluster
chr14	47281801	47281967	mmu-retrogene-1-211	82	-	10	10	166	GATAAACAAGGCAGAGGCAGGCAGATTTCTGAGTTCGAGGCCAGCCTGGTCTACAAAGTGAGTTCCAGGACAGCCAGGGCTACACAGAGAAACCCTGTCTTGAAAAAACCAAAACAAAAACAAACAAAAAAAAAAAAAAAAAAAAAAAAAGAAGAAAAGAAAAAAG	GATAAACAAG	||-|||-|||	GA-AAA-AAG	103	153	51	72	AAAAAACCAAAACAAAAACAAACAAAAAAAAAAAAAAAAAAAAAAAAAGAA	0.124686	rmsk1393951|B1_Mus2|B1_Mus2-SINE|B1_Mus2-Alu|Alu|exon-1	repeatMask-Alu	105	0.63	1	-8	-53	1_rat	1_rat	1	1	1	1	82	82	0	0	0	0	0	0	0	0	0	0	5	novel	cdhitCluster
chr1	8353615	8353706	mmu-retrogene-80-3	82	-	15	10	91	AAAAAAAAAAAAAAAAAAAAAAAAAAAAAAAAAAAAAAAAAAAAGAAAAAGAAAAAGAAAAGAAAAGAAAAGAAAAGAAAAGAAAAAAAAA	#NAME?	-|||||||||	GAAAAAAAAA	31	81	51	67	AAAAAAAAAAAAAAGAAAAAGAAAAAGAAAAGAAAAGAAAAGAAAAGAAAA	0.251929	rmsk9128|B1_Mus1|B1_Mus1-SINE|B1_Mus1-Alu|Alu|exon-1	repeatMask-Alu	2	0.02	0.01	145	-89	1_rat	1_rat	1	1	1	1	82	82	0	0	0	0	0	0	0	0	0	0	0	novel	cdhitCluster
chr11	87078343	87078480	mmu-retrogene-181-2	82	-	15	10	137	CCTGGTCTACAGAGTGAGTTCCAGGACGGCCAGGGCTACGAAGAGAAAGATCCTGTAGCCAAAAAAAAAAAAAAAAAGAAAAAGAAAAGAAACAAAAACAAAAACAAAAACAAAAACAAAAACAAAACCTGGTCAAC	CCTGGTCTAC	|||||||.||	CCTGGTCAAC	66	116	51	67	AAAAAAAAAAAAGAAAAAGAAAAGAAACAAAAACAAAAACAAAAACAAAAA	0.137097	rmsk790604|B1_Mus2|B1_Mus2-SINE|B1_Mus2-Alu|Alu|exon-1	repeatMask-Alu	71	0.52	0.5	72	-66	10_opossum	10_opossum	1	1	1	1	82	0	0	0	0	0	0	0	0	0	82	0	11	novel	cdhitCluster
chr1	21247370	21247603	mmu-retrogene-185-3	82	-	17	16	233	AAGACAGTCATCCTAGCTGCTGGGTGTGGTGGCACACGCCTTTAACCCCAGCACTTGGGAGGCAGAGGCAGGCAGATTTATGAGTTCAAGACCAACCTGGTCTACAAAGTGAGTTCCAGGACAGCCAGGGCTATACAGAGAAACCCTGTCTCGGGGGAAAAAAAAAAAAAAAAAAAAAAAAACCAAAAACAAAAAACCAAACCAAAACAACAACAACAAAACACTCGTCCTAG	AAGACAGTCATCCTAG	||.|||.||.||||||	AAAACACTCGTCCTAG	158	207	50	65	AAAAAAAAAAAAAAAAAAAAAAAAACCAAAAACAAAAAACCAAACCAAAA	-0.279862	rmsk31471|B1_Mm|B1_Mm-SINE|B1_Mm-Alu|Alu|exon-1	repeatMask-Alu	150	0.64	1	-18	-65	2_chinese_hamster	2_chinese_hamster	1	1	1	1	82	0	82	0	0	0	0	0	0	0	0	0	10	novel	cdhitCluster
chr6	108780391	108780823	mmu-retrogene-205-1	82	-	10	10	432	CTGGAGAGATGGCTCAGTGGTTAAGAGTACTGACTGCTCTTCCAGAGGTCCTGAGTTCAAATCCCAGCACCCACATGGTGGCTCACAATCATCCGTAATGGGATCTGATGCCCTCTTCTGGTGTGTCTGAAGACAGCTACAGTGTACTCATATACATAAATAAATATAAATAAATCTTTAAAATAAAAAAAATAATAAAGTTCAATGAAGCAGGCCTATAGAAAATTGCCTAGCCGGGCGTGGTGGCACGCGCCTTTACTCCCAGCACTCGGGAGGCAGAGGCAGGTGGATTTCTGAGTTCGAGGCCAGCCTGGTTTACAAAGTAAGCTCCAGGACAGCCAGGGCTATACAGAGAAACCCTGTCACGAAAAACCAAAAAAAAAAGAAAAAAAAGAAAAA…	CTGGAG-AGA	|||.||-|||	CTGTAGGAGA	368	418	51	72	AAAAACCAAAAAAAAAAGAAAAAAAAGAAAAAGAAAAAAAAAAAAAGAAAA	0.138607	rmsk3816957|B2_Mm2|B2_Mm2-SINE|B2_Mm2-B2|B2|exon-1	repeatMask-B2	192	0.44	0.98	4	-240	2_chinese_hamster	2_chinese_hamster	1	1	1	1	82	0	82	0	0	0	0	0	0	0	0	0	4	novel	cdhitCluster
chr9	58210019	58210159	mmu-retrogene-206	82	+	17	16	140	GAGGAAGAGGCAAGTGGATTGATTTCTGAGTTCAAGGCCAGCTTGGTCTACAGAGTGAGTTCCAGAAAAACCAAAAAAAAAAAAAAAAAAAAAAAAAAAAAAAGGAGAAGAAGAAGAATAATCTAGAGGAAGTAGAAAGT	GAGGAAG-AGGCAAGT	|||||||-|-|.||||	GAGGAAGTA-GAAAGT	66	115	50	65	AAAAACCAAAAAAAAAAAAAAAAAAAAAAAAAAAAAAAGGAGAAGAAGAA	0.176372	rmsk4533073|B1_Mur2|B1_Mur2-SINE|B1_Mur2-Alu|Alu|exon-1	repeatMask-Alu	101	0.72	0.71	41	-39	2_chinese_hamster	2_chinese_hamster	1	1	1	1	82	0	82	0	0	0	0	0	0	0	0	0	10	novel	NA
chr14	18404710	18404931	mmu-retrogene-37-7	82	+	11	38	221	ATTGTTGGGCAGTCGGGCGTGGTGGCGCATGCCTTTAATCCCAGCACTTGGGAGGCAGAAGCAGGCGGATTTCTGAGTTCGAGGCCAGCCTGGTGAGTTCCAGGACAGCCAGGATTACACAGAGAAACCCTGTCTCGAAAACCAAAAAAAAAAAAAAAAAAAAAAAAAAGAAAAAAGAAAAGAAAGTTGTTGGTAATTGATCCTCTGAGTGGAGCCTGCCT	ATTGTTGGGCA--G-TCGGGCGTG-GTGGCGCATGCCT	.|||||||..|--|-||-..|-||-||||.||.|||||	GTTGTTGGTAATTGATC-CTC-TGAGTGGAGCCTGCCT	138	185	48	71	AAAACCAAAAAAAAAAAAAAAAAAAAAAAAAAGAAAAAAGAAAAGAAA	0.066814	rmsk1341137|B1_Mus2|B1_Mus2-SINE|B1_Mus2-Alu|Alu|exon-1	repeatMask-Alu	140	0.63	1	-10	-71	1_rat	1_rat	1	1	1	1	82	82	0	0	0	0	0	0	0	0	0	0	0	novel	cdhitCluster
chr3	18254010	18254223	mmu-retrogene-1-212	82	+	32	21	213	TTAATAATGGTGAGCCAGGCATGGTGGTACACGCCTTTAATCCCAGCACTTGGAATGCAGAGGCAGGTGAATTTCTGAGTTCGAGGCCAGCCTGGTCTACAGAGTGAGTTCCAGGACAGCCAGGGCTACACAGAGAAACCCTGTCTCGAAAAAACAAAAACAAAACAAAACAAAAGTAAAAAAAGTAAAAAAATTAATAATGGTGGGCAGGCA	TTAATAATGGTGAGCCAGGCA	||||||||||||-|.||||||	TTAATAATGGTG-GGCAGGCA	149	193	45	50	AAAAAACAAAAACAAAACAAAACAAAAGTAAAAAAAGTAAAAAAA	0	rmsk2742785|B1_Mus2|B1_Mus2-SINE|B1_Mus2-Alu|Alu|exon-1	repeatMask-Alu	147	0.69	1	-12	-54	2_chinese_hamster	2_chinese_hamster	1	1	1	1	82	0	82	0	0	0	0	0	0	0	0	0	0	novel	cdhitCluster
chrX	73748090	73748295	mmu-retrogene-37-8	82	-	25	15	205	CAAGACACGGTTTCTCGCTGGGCAATGGTGGCACATGCCTTGGGAGGCAGAGGCAGGCAGATTTCTGAGTTCGAGGCCAGCCTGGTCTACAGAGTTAGTTCCAGGACAACCAGGGCTACACAGAGAAACCTTGTCTCAAAAAATTAAAAAAAAAAAAAAAGAAAGAAAGAAAAGAAAAGAAAAGACAAGACAAGACATGGTTTCT	CAAGACACGGTTTCT	|||||||.|||||||	CAAGACATGGTTTCT	138	188	51	57	AAAAAATTAAAAAAAAAAAAAAAGAAAGAAAGAAAAGAAAAGAAAAGACAA	0	rmsk4804643|B1_Mus1|B1_Mus1-SINE|B1_Mus1-Alu|Alu|exon-1	repeatMask-Alu	133	0.65	1	-16	-56	2_chinese_hamster	2_chinese_hamster	1	1	1	1	82	0	82	0	0	0	0	0	0	0	0	0	2	novel	cdhitCluster
chr8	35519591	35519818	mmu-retrogene-1-213	82	+	20	10	227	GAAAATATGGGAGCCAGGCGTGGTGGCGCACACCTTTAATCTCAGCACTTGGGAGGCAGAGGCAGGCGGATTTCTGAGTTCAAGGCCAACCTGGTCTACAAAGTGAGTTCCAGGAAAGCCAGGGCTACACAGAGAAACCCTGTCTCGAAAAAAAACAAAAAACAAAAAAACAAAAAACAAAAAAAAACCCAAAAACAAAACAAAACAAAAAAAAAAAGAAAATATGG	GAAAATATGG	||||||||||	GAAAATATGG	167	217	51	62	AAAACAAAAAACAAAAAAAAACCCAAAAACAAAACAAAACAAAAAAAAAAA	0.120941	rmsk4241669|B1_Mus2|B1_Mus2-SINE|B1_Mus2-Alu|Alu|exon-1	repeatMask-Alu	149	0.66	1	-11	-67	1_rat	2_chinese_hamster,1_rat	2	2	2	1	164	82	82	0	0	0	0	0	0	0	0	0	0	novel	cdhitCluster
chrX	41987222	41987437	mmu-retrogene-1-214	82	-	15	10	215	CCTAGCCAATCAGCCGGGCGTGGTGGCGCACGCCTTTAATCCCAGCACTCGGGAGGCAGAGGCAGGCGGATCTCTGAGTTCGAGGCCAGCCTGGTCTACAAAGTGAGTTCCAGGATAGCCAGGGCTATACAGAGAAACCCTGTCTCAAACAAACAAAAACAAAACAAAACAAAAAAAAAAAAACAAAAAAAAAGAAAGAAAGAAACCTAGTCAAT	CCTAGCCAAT	|||||.||||	CCTAGTCAAT	155	205	51	67	AAAAACAAAACAAAACAAAAAAAAAAAAACAAAAAAAAAGAAAGAAAGAAA	0.0735204	rmsk4746475|B1_Mm|B1_Mm-SINE|B1_Mm-Alu|Alu|exon-1	repeatMask-Alu	147	0.68	1	-11	-57	2_chinese_hamster	2_chinese_hamster	1	1	1	1	82	0	82	0	0	0	0	0	0	0	0	0	0	novel	cdhitCluster
chr13	55225984	55226175	mmu-retrogene-1-215	82	-	18	9	191	GCCAGCCTAAGCCGGGCGTGGTGGCGCACGCCTTTAATCCCAGCACTCGGGCGGCAGAGGCAGGAGGATTTCAGAGTTCGAGGCCAGCCTGGTTTACAGAGTGAGTTCCAGGACAGCCAGGGCTACACAGAGAAACCCTGTCTCGAAAAAACAAAACAAAAAAAAAAAAAAAAAAAAAAAAAGCCAGCCTA	GCCAGCCTA	|||||||||	GCCAGCCTA	146	182	37	64	AAAAAACAAAACAAAAAAAAAAAAAAAAAAAAAAAAA	0.0198769	rmsk1198715|B1_Mus2|B1_Mus2-SINE|B1_Mus2-Alu|Alu|exon-1	repeatMask-Alu	147	0.77	1	-9	-35	2_chinese_hamster	2_chinese_hamster	1	1	1	1	82	0	82	0	0	0	0	0	0	0	0	0	0	novel	cdhitCluster
chr2	75190991	75191864	mmu-retrogene-207-1	82	-	18	9	873	GAAAATGTGGGTGACGCCTCCCAGGCGCTCGGCTGTGTCAAGATGAAGCTGAACATCTCCTTCCCCGCCACCGGCTGTCAGAAGCTCATCGAGGTGGATGACGAGCGCAAGCTCCGCACCTTCTATGAGAAGCGCATGGCCACGGAAGTAGCCGCTGATGCTCTTGGTGAAGAGTGGAAGGGTTATGTGGTCCGGATCAGCGGTGGGAATGACAAGCAAGGTTTTCCCATGAAGCAAGGTGTTCTGACCCXXXXXXGAAGAAGCAACGCACTAAGAAGAACAAGGAGGAGGCTGCAGAATACGCTAAACTTTTGGCCAAGAGAATGAAGGAAGCCAAAGAAAAGCGCCAGGAACAGATTGCCAAGAGACGTAGGCTGTCCTCACTGAGAGCTTCTACTT…	GAAAATGTG	|||||||||	GAAAATGTG	833	864	32	64	AAAAAAAAAAAAAAAAAAAAAAAAAAAAAAAA	2.73597	ENSMUST00000118499.1|Rps6-ps4-201|ENSMUSG00000081406.4|Rps6-ps4|processed_pseudogene|exon-1	pseudogene	750	0.86	1	-42	-81	1_rat	7_cow,10_opossum,2_chinese_hamster,11_human,6_rabbit,9_cat,1_rat,5_squirrel,4_guinea_pig,8_dog,3_naked_mole_rat	11	11	9	0.818182	768	82	82	82	12	82	82	82	82	82	18	82	0	novel	cdhitCluster
chr10	42787240	42787447	mmu-retrogene-1-216	82	-	22	16	207	TATATAACTTCGCTGGGCGTGGTGGCGCATGCCTTTAATCCCAGCACTTGGGAGGCAGAGGCAGGTGGATCTCTGAGTTCCAGGACAGCCTGGTCTACAAAGTGAGTTCCAGGACAGCCAGGGCTACACAGAGAAACCCTGTCTCGAAAAACCAAAAAAAAAAAAAAAAGAAAAAGAAAAAAGAAAAAGAATATATAACTTCAAGCT	TATATAACTTC--GCT	|||||||||||--|||	TATATAACTTCAAGCT	147	191	45	60	AAAAACCAAAAAAAAAAAAAAAAGAAAAAGAAAAAAGAAAAAGAA	0.141702	rmsk437590|B1_Mus2|B1_Mus2-SINE|B1_Mus2-Alu|Alu|exon-1	repeatMask-Alu	146	0.71	1	-11	-50	2_chinese_hamster	2_chinese_hamster	1	1	1	1	82	0	82	0	0	0	0	0	0	0	0	0	0	novel	cdhitCluster
chr7	28244437	28245176	mmu-retrogene-208	82	-	77	46	739	GGCCATGCCAGTGAGCAAGGCATCGATCAGCCAGGCTATGCCAGTGAGTGGAGCATTGATCAACCAGGCCATGCCAGTGAGCAAGGCATCGATCAGCCAGGCTATGCCAGTGAGTGGAGCATTGATCAACCAGGCCATGCCAGTGAGCAAGGCATCGATCAGCCAGGCCATGCCAGTGAGTGGAATATTGATCAACCAGGCCATGCCAGTGAGTCAGGCATCAGTCAACCAGGTCAAGCTAAAGAGAAGAXXXXXXCAACCAGGCCATGCCAGTGAGCAAGGCATCGATCAGCCAGGCTATGCCAGTGAGTGGAGCATTGATCAACCAGGCCATGCCAGTGAGCAAGGCATCGATCAGCCAGGCCATGCCAGTGAGTGGAATATTGATCAACCAGGCCA…	GGCCATGCCAGTGAGCAAGGCATCGATCAGCCAGGCTATGCCAGTG	|||||||||||||||||||||||.|||||.||||||.|||||||||	GGCCATGCCAGTGAGCAAGGCATTGATCAACCAGGCCATGCCAGTG	670	679	10	5	AAAGAGAAGA	-0.0222819	intergenic	intergenic	0	0	0	0	0	11_human	7_cow,10_opossum,11_human,1_rat	4	7	1	0.25	325	71	0	0	0	0	0	12	0	0	65	82	14	novel	NA
chr5	87953380	87953566	mmu-retrogene-1-217	82	+	22	11	186	GGTCACCTGGCGCCAGGCGTGGTGGCACACGCCTTTAATCCCAGCACTCGGGAGGCAGAGGCAGGCAGATTTCTGAGTTCGAGGCCAGCCTAGTCTACAAAGTGAGTTCCAGGACAGCCAGAGCTATACAGAGAAACCCTGTCTCAAAAAAAAAAAAAAAAAAAAAAAAAAAAAAGGTCACCTGGC	GGTCACCTGGC	|||||||||||	GGTCACCTGGC	146	175	30	60	AAAAAAAAAAAAAAAAAAAAAAAAAAAAAA	0.0921818	rmsk3463680|B1_Mm|B1_Mm-SINE|B1_Mm-Alu|Alu|exon-1	repeatMask-Alu	146	0.78	1	-11	-29	1_rat	1_rat	1	1	1	1	82	82	0	0	0	0	0	0	0	0	0	0	0	novel	cdhitCluster
chr8	20621980	20622212	mmu-retrogene-1-218	82	-	14	7	232	CCTTACCTTCAGGGCTGGTGAGATGGCTCAGTGGGTAAGAGCACCCGACTGCTCTTCCGAAGGTCCAGAGTTCAAATCCCAGCAACCACATGGTGGCTCACAACCATCTGTAACAAGATCTGACGCCCTCTTCTGGAGTGTCTGAAGACAGCTATAGTGTACTTACATATAATAAATAAAAATAAATCTTTAAAAAAAAAAAAAAAAAAAAAAAAAAAAAAAAAACCTTACC	CCTTACC	|||||||	CCTTACC	192	225	34	68	AAAAAAAAAAAAAAAAAAAAAAAAAAAAAAAAAA	0	rmsk4212678|B2_Mm1a|B2_Mm1a-SINE|B2_Mm1a-B2|B2|exon-1	repeatMask-B2	194	0.84	1	-11	-27	2_chinese_hamster	2_chinese_hamster	1	1	1	1	82	0	82	0	0	0	0	0	0	0	0	0	0	novel	cdhitCluster
chr3	62308523	62309406	mmu-retrogene-114-5	82	+	15	15	883	CTAGTCGGCCTTCACTGAAAAGAGAGGCCCATTGGACTTGCAAACTTTATATGGCAAATGGATGGACCTGGAGGGCATCATCCTGAGTGAGGTAACCCAATCACAAAGAAACTCGCACAATAGGTACTCACTGATAAGTGGATATTAGCCCAGAAACTTAGGATACCCAAGATATAAGATACAATTTGCTAAACACATGAAACTCAAGAAGAATGAAGACTGAAGTGTGGACACTATGCCCCTCCTTAGAXXXXXXCCTAGTAGGCCATCACTGGAAAGAGAGGCCCATTGGACTTGCAAACTTTATATGCCCCAGTACAGGGGAACGCCGGGGCCAAAAAGGGGGAGTGGGTGGGTAGGGGAGTGGGGGTGGGTGGGTATGGGGGACTTTTGGTATAG…	CTAGTCGGCCTTCAC	||.||-||||||.||	CTGGT-GGCCTTTAC	819	869	51	67	AAAAAAACAAAAAAAAAAAACAAAAAACAAACAAACAAACAAACAAAAAAA	0.1977	rmsk2821245|L1Md_A|L1Md_A-LINE|L1Md_A-L1|L1|exon-1	repeatMask-L1	771	0.87	1	-54	-58	1_rat	1_rat	1	1	1	1	82	82	0	0	0	0	0	0	0	0	0	0	0	novel	cdhitCluster
chr11	106026122	106026229	mmu-retrogene-209	82	-	77	41	107	GCACACAGCAACTAGTACCTTGATACAGGACCTCAGGCACTTGGCTAGTACCCACCCTCAAAAGAAGCACCCAGCAACTAGTACCTTGATACAGGACCTCAGGCACT	GCACACAGCAACTAGTACCTTGATACAGGACCTCAGGCACT	||||.||||||||||||||||||||||||||||||||||||	GCACCCAGCAACTAGTACCTTGATACAGGACCTCAGGCACT	62	66	5	5	AAGAA	0.0552168	ENSMUST00000106903.7|Kcnh6-202|ENSMUSG00000001901.15|Kcnh6|protein_coding|intron-11	antisenseAnno_intron	107	1	0.13	486	244	1_rat	1_rat	1	1	1	1	82	82	0	0	0	0	0	0	0	0	0	0	0	novel	NA
chr16	20372429	20372618	mmu-retrogene-1-219	82	-	13	9	189	GTGGCACACGCCTTTAATCCCAGCATTTGGGAGGCAGAGGCAGGCGGATTTCTGAGTTCGAGGCCAGCCTGGTCTACAAAGTGAGTTCCAGGACAGCCAGGGCTACACAGAGAAACCCTGTCTCGAAAAACCAAAAAAAAAAAAAAAAAAAAAAAAAAAAAAAACCAAGAAAGCAGGTGTGTGGGCACA	GTGG-CACA	||||-||||	GTGGGCACA	126	172	47	69	AAAAACCAAAAAAAAAAAAAAAAAAAAAAAAAAAAAAAACCAAGAAA	-0.144362	rmsk1766993|B1_Mus2|B1_Mus2-SINE|B1_Mus2-Alu|Alu|exon-1	repeatMask-Alu	136	0.72	0.93	10	-53	2_chinese_hamster	2_chinese_hamster	1	1	1	1	82	0	82	0	0	0	0	0	0	0	0	0	8	novel	cdhitCluster
chr12	108755024	108755259	mmu-retrogene-55-2	82	-	26	23	235	AAATAAATTAAAACACACACAGTGGCACACGCCTTTAATCCCAGCACTTGGGAGGCAGAGGCAGGCCGTCTGAGTTCGAGGCCAGCCTGGTGGACAAAGTGAGTGCCAGGACAGCCAGGGCTACACAGAGAAACCCTGTCTCGAAAAAACCCAAAAAAAAAAAAAAAAAAAAAAACCAAAAAACCCCAAAAAACCAAAAACCAAAACCAAAACAAAACAAAAAAAAACACACAGT	AAATAAATTAAAACACACACAGT	|||.|||--||||.|||||||||	AAACAAA--AAAAAACACACAGT	153	200	48	56	AAAAAAAAAAAAAAAAAAAAAAACCAAAAAACCCCAAAAAACCAAAAA	0.193993	rmsk1079131|B1_Mus1|B1_Mus1-SINE|B1_Mus1-Alu|Alu|exon-1	repeatMask-Alu	135	0.57	1	-21	-79	2_chinese_hamster	2_chinese_hamster	1	1	1	1	82	0	82	0	0	0	0	0	0	0	0	0	14	novel	cdhitCluster
chr14	30703848	30704048	mmu-retrogene-1-220	82	-	19	12	200	TTGAACGATGTGGCCTTGGCGGTGGTGGCGCATGCCTTTAATCCCAGCACTTGGGAGGCAGAGGCAGGCGGATTTCTGAGTTCGAGGCCAGCCTGGTCTACAAAGTGAATTCCAGGACAGCCAGGGCTATACAGAGAAACCCTGTCTTGAAAAACAAAAGCAAAAAAAAAAAAAAAAAAAAAAAAAAATTGAACGATATG	TTGAACGATGTG	|||||||||.||	TTGAACGATATG	150	188	39	63	AAAAACAAAAGCAAAAAAAAAAAAAAAAAAAAAAAAAAA	-0.00768752	rmsk1365089|B1_Mus1|B1_Mus1-SINE|B1_Mus1-Alu|Alu|exon-1	repeatMask-Alu	142	0.71	1	-17	-41	1_rat	1_rat,3_naked_mole_rat	2	2	2	1	164	82	0	82	0	0	0	0	0	0	0	0	0	novel	cdhitCluster
chr4	10438245	10439845	mmu-retrogene-210	82	-	15	10	1600	GAAAGCTCTAGGTGCTGGAGCCACTGTTGCCGAGCCCAGGCCACACTGCTTCTGCTCGCCCCCCATCGTGCACTAGCGGTCTCAAAAGATTCAAAGTCCAAGATGGCAACCCTCAAGGACCAGCTGATTGTGAATCTTCTTAAGGAAGAACAGTCTCCCCAGAACAAGATTACAGTTGTTGGGGTTGGTGCTGTTGGCATGGCTTGTGCCATCAGTATCTTAATGAAGGACTTGGCAGATGAGCTTGCCCXXXXXXCTCCAGTGTGTACGTCCATGATGCATATCTTGTACATAAATGTTGTACAGGATATTTTATGTATTATATGTGTCTGTAGTGTGCATTGCAATATTATGTGAGATGTAAGATCTGCATATGGATGATGGAACCAACCACCCAAG…	GAAAGCTCTA	|||||.||||	GAAAGATCTA	1533	1583	51	67	AAAAAAAAAAAACAAAAAACAAAAAACAAACAAACAAACAAACAAAAAAAA	1.41184	PGOMOU00000309391|PGOMOU00000309391|PGOMOU00000309391|PGOMOU00000309391|pseudogene|exon-1	pseudogene	950	0.59	1	-78	-572	2_chinese_hamster	10_opossum,2_chinese_hamster,11_human,6_rabbit,1_rat,4_guinea_pig	6	8	3	0.5	339	19	82	0	30	0	82	0	0	0	20	82	7	novel	NA
chr18	24364831	24364973	mmu-retrogene-26-16	82	+	50	30	142	AGGGAGGGAGGGAGGGAGGAAGGAAGGAAGGAAGGAAGGAAGGAAGGAAAGAAGGAAAGAAAGAAAGAAAGAAAGAATGAAAGAAAGAAAGAAAGAAGGAAAGAAAGAAAGAAGGAAGGGAAGGGAGGGAGGAAGGAAGGAA	AGGGAGGG-AGGGAGGGAGGAAGGAAGGAA	|||.||||-|||||||||||||||||||||	AGGAAGGGAAGGGAGGGAGGAAGGAAGGAA	60	110	51	32	AAAGAAAGAAAGAAAGAATGAAAGAAAGAAAGAAAGAAGGAAAGAAAGAAA	-0.140771	rmsk2128842|GA-rich|GA-rich-Low_complexity|GA-rich-Low_complexity|Low_complexity|exon-1	repeatMask-Low_complexity	142	1	0.79	15	22	1_rat	2_chinese_hamster,1_rat	2	5	1	0.5	254	82	83	0	0	0	0	0	0	0	0	0	2	novel	cdhitCluster
chr15	22783599	22783805	mmu-retrogene-1-221	82	+	13	24	206	CATCAGAGCCGGGCGTGGTGGCGCACACCTTTAATCCCAGCACTTGGGAGGCAGAGGCAGGCGGATTTCTGAGTTCGAGGCCTGCCTGGTCTACAAAGTGAGTTCCAGGACAGCCTGGGCTATACAGAGAAACCCTGTCTCAAAAAAAAAAAAAAAAAAAAAAAAAAAAAAAGAAGAAGAAAACATCCTGTGCCATGGGCATGGGG	CATCA-GAGCC--GGGCGTGGTGG	||||.-|.|||--||||.|||-||	CATCCTGTGCCATGGGCATGG-GG	142	183	42	69	AAAAAAAAAAAAAAAAAAAAAAAAAAAAAAAGAAGAAGAAAA	-0.225321	rmsk1575187|B1_Mm|B1_Mm-SINE|B1_Mm-Alu|Alu|exon-1	repeatMask-Alu	147	0.71	1	-6	-53	2_chinese_hamster	2_chinese_hamster	1	1	1	1	82	0	82	0	0	0	0	0	0	0	0	0	0	novel	cdhitCluster
chr2	7477065	7477304	mmu-retrogene-189-3	82	+	57	46	239	AAGAAAGAAAGGAAGGAAGGGAGGAAAGGAGGAAGGGAGGGAGGGAGGGAAGGAAGAAAGGAAGAAAGAAAGAAAGGAAGAAAGGAAGGAAGGAAGAAAGGAAGGAAGGAAGAAAGAAAAGAAAAAGAAAGAAAGAAAGAAAGAAAGAAAGAAAGAAAGAAAGAAAGAAGGAAGGAAGGAAGGAAGGAAGGAAGGAAGGAAGGAAGGAAGGAAGGGAAGGAAAAGGAATGGAGGAAGGG	AAGAAAGAAAGGAAGGAAGGGA-GGAAAGGAGGAAGGGAGGGAGGG	|||.|||.||||||||||||||-|||||--|||||.|||||.||||	AAGGAAGGAAGGAAGGAAGGGAAGGAAA--AGGAATGGAGGAAGGG	132	181	50	25	AAAGAAAGAAAGAAAGAAAGAAAGAAAGAAAGAAAGAAGGAAGGAAGGAA	0.0499429	rmsk2381067|(GGAA)n|(GGAA)n-Simple_repeat|(GGAA)n-Simple_repeat|Simple_repeat|exon-1	repeatMask-Simple_repeat	176	0.74	1	-39	-24	1_rat	1_rat	1	2	1	1	110	82	0	0	0	0	0	0	0	0	0	0	14	novel	cdhitCluster
chr3	152649564	152649874	mmu-retrogene-211	82	+	75	50	310	CCCATGTCTACACATCGATGAAGACCCATGTCTACAATCAATGAAGACCCATGTCTATACACCAGTAAAGACCCATGTCTACAATCAATAAAGACCCATGTCTACACATCAATAAAGACCCATGTCCACACATCAATAAAGACCATGTCCACACATCAGTGAAGACCCATGTCTACACACCAGTAAAGACCCATGTCTTCACACCAGTAAAGACCCATGTCTACACATCAACGAAGACCCATGTCTACACATCAATAAAGACCCATGTCTACACACCAGTAAAGACCCATGTCTACACATCAATGAAGAC	CCCATGTCTACACATC-GATGAAGACCCATGTCTACA-ATCAATGAAGAC	||||||||||||||.|-|-|.||||||||||||||||-||||||||||||	CCCATGTCTACACACCAG-TAAAGACCCATGTCTACACATCAATGAAGAC	254	259	6	7	AATAAA	0.0231297	ENSMUST00000045262.10|Ak5-201|ENSMUSG00000039058.11|Ak5|protein_coding|intron-5	antisenseAnno_intron	310	1	0.01	33515	3500	5_squirrel	7_cow,2_chinese_hamster,1_rat,5_squirrel	4	5	1	0.25	334	53	86	0	0	82	0	47	0	0	0	0	2	novel	NA
chr6	65247111	65248244	mmu-retrogene-212	82	+	18	9	1133	GTCTTAAAATGGCCCCAGTCACTGAGATGCCTCTGAAGACTCAGCTGCCTCCCCCTCGAGCCCCTTTGCTTCCCGTTGCTCCCCACCCCCCGTCCCAGCCCCCTCCCCCCGCCCTCTCCCCCCTGAAAGTAATCATATGAGGAAAAGTAATCGTATGGTATGTCTACTCTCTAGAACCTCCACTCTTTCGACCCCTTTGCTGATGCAAGTAAGTGACCTGCTTCCTGCTGGCACTGAGGATTATATTTATXXXXXXAGTACAGGGGAACACCAGAGCCAAAAAGGGGGAGTGGGTGGGTAGGGGATTGTGGGAGTGGGTATGGGGGACTTTTGGGGTAGCATTGGAAATGTAAACGAGGAAAATACCTAATTAAAAAAATGTTAAAAAAACCAAACAAA…	GTCTTAAAA	|||||||||	GTCTTAAAA	1088	1124	37	64	AAAAAAAAAAAAAAAAAAAGAAAAAAAAAAAAGAAAA	0.910001	ENSMUST00000203705.1|Gm20177-201|ENSMUSG00000107609.1|Gm20177|processed_pseudogene|exon-1	pseudogene	334	0.29	1	-161	-638	2_chinese_hamster	2_chinese_hamster,9_cat,1_rat	3	3	1	0.333333	200	81	82	0	0	0	0	0	0	37	0	0	0	novel	NA
chr8	25344370	25344587	mmu-retrogene-1-222	82	-	30	15	217	AAAAACCAGTAACTCGCCGGGAATGGTGGCGCACGCCTTTAATCCCAGCACTCGGGAGGCAGAGGCAGGCGGATTTCTGAGTTCGAGGCCAGCTTGGTCTACAAAGTGAGTTCCAGGACAGCCAGGGCTACACTGAGAAACCCTGTCTCGAAAAAACAAAATAAAAATGAAAAACAAAAAACAAACAAACAAACAAACAAACAAAAACCAGTAACTC	AAAAACCAGTAACTC	|||||||||||||||	AAAAACCAGTAACTC	151	201	51	52	AAAAAACAAAATAAAAATGAAAAACAAAAAACAAACAAACAAACAAACAAA	0.00551189	rmsk4221132|B1_Mus2|B1_Mus2-SINE|B1_Mus2-Alu|Alu|exon-1	repeatMask-Alu	146	0.67	1	-15	-56	2_chinese_hamster	2_chinese_hamster	1	1	1	1	82	0	82	0	0	0	0	0	0	0	0	0	1	novel	cdhitCluster
chr1	87705133	87705370	mmu-retrogene-29-11	82	+	24	12	237	CAAGAAAGGGGGCCCTGGGACGGGCGGTGGTGGCGCACGCCTTTAATCCCAGCACTTGGGAGGCAGAGACAGGCAAATTTCTGAGTTTGAGGCCAGCCTGGTCTACAAAGTGAGTTCCAGGACAGCCAAGACTATACAGAGAAACCCTGTCTCGGAAAAACAAAACAAAACAAAACAAAACAAAACAAAACAAAACAAAAACAAAAACAAAAACAAAAACAAAAACAAGAAAGGGGG	CAAGAAAGGGGG	||||||||||||	CAAGAAAGGGGG	177	225	49	58	AAAACAAAACAAAACAAAACAAAAACAAAAACAAAAACAAAAACAAAAA	0.145075	rmsk155461|B1_Mus1|B1_Mus1-SINE|B1_Mus1-Alu|Alu|exon-1	repeatMask-Alu	136	0.57	1	-20	-81	2_chinese_hamster	2_chinese_hamster	1	1	1	1	82	0	82	0	0	0	0	0	0	0	0	0	0	novel	cdhitCluster
chr6	122710868	122711093	mmu-retrogene-37-9	82	+	22	11	225	AAGTAAATATAGCCGGGCGTTTAATCCCAGCACTTGGGAGGCAGAGGCAGGCGCATTTCTGAGTTCGAGGCCAGCCTGGTCTACAAAGTGAGCTCCAGGACAGCCAGGGCTATACAGAGAAACCCTGTCTCGAAAAAACCAAAAAAAAAGAAAAAAAAAAAAAAAAAAGAAAGAAAGAAAGAAAGAAAGAAAGAAAGAAAGAAAGAAAGAAAGTAAGTAAATATA	AAGTAAATATA	|||||||||||	AAGTAAATATA	151	200	50	60	AAAAAAAAAAAAAAAAAAGAAAGAAAGAAAGAAAGAAAGAAAGAAAGAAA	0.0567716	rmsk3846514|B1_Mm|B1_Mm-SINE|B1_Mm-Alu|Alu|exon-1	repeatMask-Alu	133	0.59	1	-10	-82	2_chinese_hamster	2_chinese_hamster	1	1	1	1	82	0	82	0	0	0	0	0	0	0	0	0	14	novel	cdhitCluster
chrX	150697402	150697622	mmu-retrogene-1-223	82	-	20	10	220	GGAGGAGATTAGCCCGGCAGTGGTGGCGCACGCCTTTAATCCCAGCACTTGGGAGGCAGAGGCAGAGGCAGAGGCAGGTGGATTTCTGAGTTCGAGGCCAGCCTGGTCTACAGAGTGAGTCCCAGGACAGCCAAGGCTATACAGAGAAACCCTGTCTTGAAAAACAAAACAAAACAAAACAAAACAAAACAAACAAAAACAAAAAAAAAAGGAGGAGATT	GGAGGAGATT	||||||||||	GGAGGAGATT	160	210	51	62	AAAAACAAAACAAAACAAAACAAAACAAAACAAACAAAAACAAAAAAAAAA	0	rmsk4950332|B1_Mus1|B1_Mus1-SINE|B1_Mus1-Alu|Alu|exon-1	repeatMask-Alu	150	0.68	1	-10	-60	2_chinese_hamster	2_chinese_hamster	1	1	1	1	82	0	82	0	0	0	0	0	0	0	0	0	0	novel	cdhitCluster
chr12	60854570	60854765	mmu-retrogene-26-17	82	-	35	20	195	GAAAGAAAGAAAGAAAGAAAGAAAGAGAGAGAGAGAGAGAGGTTGGAAGGAAGAAGGAAGGAAGGAAGGAAGAAAGGAAGCAAGGAAGGAAGGAAGGAAGGAAGGAAGGAAGAAAGAAAGAAAGAAAAAAAGAAAGAAAGAAAGAAAGAAAGAAAGAAAGAAAGAAAGAAAGAAAGAAAGAAAGAAAGAAAGTAA	GAAAGAAAGAAAGAAAG-AA	|||||||||||||||||-||	GAAAGAAAGAAAGAAAGTAA	125	175	51	47	AAAAAAAGAAAGAAAGAAAGAAAGAAAGAAAGAAAGAAAGAAAGAAAGAAA	0.00589285	rmsk982273|(TTTC)n|(TTTC)n-Simple_repeat|(TTTC)n-Simple_repeat|Simple_repeat|exon-1	antisenseAnno_repeatMask-Simple_repeat	192	0.98	0.89	24	-3	1_rat	1_rat	1	1	1	1	82	82	0	0	0	0	0	0	0	0	0	0	0	novel	cdhitCluster
chr5	126316161	126316434	mmu-retrogene-213-1	82	-	40	50	273	AGAAAGAAAGAAAGAAAGAACGAAAGACAGACAGACAGACAGAAAGAACGAAAGACAGACAGACAGAAAGAAAGAAAGAAAGAAAGAAAGAAAGAAAGAAAGAAAGAAAGAAAGAAAGAAAGAAAGACAGACAGACAGACAGACAGGAAGAAAGAAAGAAAGAAAGAAAGAAAGAAAGAAAGAAAGAAAGAAAGAAAGAAAGAAAGAAAGAAAGAAAGAAAGGAAGGAAGGAAGAAAGAAAGAAGGAAAATCAGCTACTGACCTAGAGGAGAA	AGAAAGAAAGAAAGAAAGAACGAAAGA-CAG--ACAGAC--AGAC-AGAA	||.|||.|||||||||||||.||||-|-|||--||.|||--|||.-||||	AGGAAGGAAGAAAGAAAGAAGGAAA-ATCAGCTACTGACCTAGAGGAGAA	171	221	51	42	AAAGAAAGAAAGAAAGAAAGAAAGAAAGAAAGAAAGAAAGAAAGAAAGAAA	-0.0187022	rmsk3547694|(TTTC)n|(TTTC)n-Simple_repeat|(TTTC)n-Simple_repeat|Simple_repeat|exon-1	antisenseAnno_repeatMask-Simple_repeat	244	0.89	0.67	122	-29	2_chinese_hamster	2_chinese_hamster,3_naked_mole_rat	2	2	1	0.5	93	0	82	11	0	0	0	0	0	0	0	0	3	novel	cdhitCluster
chr17	73100951	73101166	mmu-retrogene-1-224	82	-	27	16	215	GAAGTTGGAGAGAAAGCCGGGCGTGGTGGCGCACGCCTTTAATCCCAGCATTTGGGAGGCAGAGGCAGGCGTATTTCTGAGTTCGAGGCCAGCCTGGTCTACAAAGTGAGTTTCAGGACAGCCAGGGGTATACAGAGAAACCCTGTCTCAAAAAACAAAACAAAACAAAACAAAACAAAACAAAACAAAACAAAAAGAAGAAGTTGGAGAGAGAG	GAAGTTGGAGAGAAAG	|||||||||||||.||	GAAGTTGGAGAGAGAG	150	199	50	55	AAAAAACAAAACAAAACAAAACAAAACAAAACAAAACAAAACAAAAAGAA	5.4407e-05	rmsk2047351|B1_Mm|B1_Mm-SINE|B1_Mm-Alu|Alu|exon-1	repeatMask-Alu	137	0.64	1	-14	-64	1_rat	2_chinese_hamster,1_rat	2	2	2	1	164	82	82	0	0	0	0	0	0	0	0	0	0	novel	cdhitCluster
chr11	21179907	21180101	mmu-retrogene-1-225	82	-	16	8	194	GAGTGAAGAGACAACCGGGCGTGGTGGCGCTCGCCTTTAATCCCAGCACTCGGGAGGCAGAGGCAGGCGGATTTCTGAGTTGGAGGCCAGCCTGGTCTACAAAGTGAGTTCCAGGACAGCCAGGGCTACACAGAGAAACCCTGTCTCGAAAAAAAAAAAAAAAAAAACAGAAAAAAAAAAAAAAAAGAGTGAAG	GAGTGAAG	||||||||	GAGTGAAG	149	186	38	66	AAAAAAAAAAAAAAAAAAACAGAAAAAAAAAAAAAAAA	-0.218582	rmsk647997|B1_Mus2|B1_Mus2-SINE|B1_Mus2-Alu|Alu|exon-1	repeatMask-Alu	147	0.76	1	-12	-35	2_chinese_hamster	2_chinese_hamster,1_rat	2	2	1	0.5	155	73	82	0	0	0	0	0	0	0	0	0	0	novel	cdhitCluster
chrX	136690144	136691084	mmu-retrogene-214	82	+	15	15	940	CAAGAAAAGCTTTAAAACACCTTCTGAGGGAGCCCGGAGGCCAGCCCTTACTTTGGTATGCTAATAGGCACCACAGATAGCCATTTGTCCCTTCTGCCAAAGATAAGAGAGATGACTTCTTTTGGTAGAGGCAAACCAGCTTCAAAAATACCTGAGGAATGCAAGTGCTGGCTTTTATCTAAACACCAGATTTGGGGGAAATGGAGTTTCTTTTGGACCTGATGGTCTATACAGTAAGTTCCAGGCCAACXXXXXXACAAGTCTATTTTAAAATGAAAGAAAAAGCCACATCAAAAGAGAAATGACAGCCGGGCGTGGTGGCGCACACCTTTAATCCCAGCACTCGGGAGGCAGAGGCAGGCGGATTTCTGAGTTCAAGGCCAGCCTGGTCTACAGAGT…	CA-AGAAAAG-CTTT	||-||.||||-||||	CACAGCAAAGCCTTT	877	922	46	67	AAAAACCAAAAAAAAAAAAAAAAAAAAAAAAAAAACAAAAGAGAAA	0.119684	rmsk4922867|L1MC3|L1MC3-LINE|L1MC3-L1|L1|exon-1	repeatMask-L1	156	0.17	1	-287	-497	2_chinese_hamster	2_chinese_hamster,1_rat	2	2	1	0.5	169	87	82	0	0	0	0	0	0	0	0	0	3	novel	NA
chrX	145482926	145483129	mmu-retrogene-1-226	82	+	10	10	203	CACTGAAAAGCCGGGCGTGGTGGCGCACGCCTTTAATCCCAGCACTCGGGAGGCAGAGGCAGGCGGATTTCTGAGTTCAAGGCCAGCCTGGTCTACAAAGTGAGTTCCAGGACAGCCAGGGCTACACAGAGAAACCCTGACTCAAAAAAAAAAAAAAAAAAAAAAAAGTAAAAAACAAAAACAAACAAACAAAACCTGAAGAG	CACTGAAAAG	|-|||||.||	C-CTGAAGAG	144	194	51	72	AAAAAAAAAAAAAAAAAAAAAAAAGTAAAAAACAAAAACAAACAAACAAAA	0.0712821	rmsk4940517|B1_Mus2|B1_Mus2-SINE|B1_Mus2-Alu|Alu|exon-1	repeatMask-Alu	147	0.72	1	-8	-48	4_guinea_pig	4_guinea_pig	1	1	1	1	82	0	0	0	82	0	0	0	0	0	0	0	0	novel	cdhitCluster
chr18	61603147	61603337	mmu-retrogene-215-1	82	+	28	14	190	GACTGTTACCCATGAGCCGGGCGTGCTGGCACATGCCTTTAATCCCAGCACTTGGGAGGCAGAGGCAGGCAGATTTCTGAGTTTGAAGTCAGCCTGGTCTACAAAGTGAGTTCCAGGACAGCCAGGGCTATACAGAAAATCCCTGTCTCAAAAAAAAAAAAAAAAAAAAAAAAAAAGACTGTTACCCATG	GACTGTTACCCATG	||||||||||||||	GACTGTTACCCATG	150	176	27	54	AAAAAAAAAAAAAAAAAAAAAAAAAAA	0.290066	rmsk2200154|B1_Mm|B1_Mm-SINE|B1_Mm-Alu|Alu|exon-1	repeatMask-Alu	147	0.77	1	-14	-29	2_chinese_hamster	2_chinese_hamster	1	1	1	1	82	0	82	0	0	0	0	0	0	0	0	0	0	novel	cdhitCluster
chr4	3642532	3642726	mmu-retrogene-1-227	82	-	24	12	194	GTCTTCAATCTGAGCCAGGCATGGTGGTTTAGGCCTTTAATCCCAGCACTTGGGAGGCAGAGGCAGGCGAATTTCTGAGTTTGAGGCCAGCCTGGTCTACAGAGGGAGTTCTAGGATAGCCAGGGCTACACAGAGAAACCCTGTCTCGAAAAACCAAAAAAAAAAAAAAAAAAAAAAAAAAAGTCTTCAATCTG	GTCTTCAATCTG	||||||||||||	GTCTTCAATCTG	149	182	34	58	AAAAACCAAAAAAAAAAAAAAAAAAAAAAAAAAA	0.176337	rmsk3004561|B1_Mus2|B1_Mus2-SINE|B1_Mus2-Alu|Alu|exon-1	repeatMask-Alu	147	0.76	1	-12	-35	2_chinese_hamster	2_chinese_hamster	1	1	1	1	82	0	82	0	0	0	0	0	0	0	0	0	0	novel	cdhitCluster
chr5	76912534	76912703	mmu-retrogene-1-228	82	+	16	23	169	CAAGACTAAGCACTCGGGAGGCAGAGGCAGGCGGATTTCTGAGTTCGAGGCCAGCCTGGTCTACAGAGTGAGTTCCAGGACAGCCAGGGCTACACAGAGAAACCCTGTCTCAAAAAAAAAAAAAAAAAAAAAAAAAAAAAAAAATTACTCATGACAAGGCTGTGGAGGC	CAAGACTAAGCACTCG-GGAGGC	||.|||-|||.-||-|-||||||	CATGAC-AAGG-CT-GTGGAGGC	112	144	33	66	AAAAAAAAAAAAAAAAAAAAAAAAAAAAAAAAA	0	rmsk3444347|B1_Mus2|B1_Mus2-SINE|B1_Mus2-Alu|Alu|exon-1	repeatMask-Alu	115	0.68	1	-8	-46	1_rat	1_rat	1	1	1	1	82	82	0	0	0	0	0	0	0	0	0	0	5	novel	cdhitCluster
chr16	60366849	60367117	mmu-retrogene-17-2	82	+	20	15	268	AAAATCGTTCCATCTGAGCCGGGCAGTGGTGGCGCATACCTATAATCCCAGCCCTTGGGAGGCAGAGGCAGGCAGATTTCTGAGTTTGAGGTCAGCCTGGTCTACAGAGTGAGTTCCAGGATAGCCAGGACTACACAGAGAAACCCTGTCTCAAATAACCAAAAAAAAAAAAAAAAAAAAAAAAAAAAAAAAAAAAAAAAAAGAAAAGAAAAGAAAAGAAAAAGAAAACAAAAGAAAAGAAAAAAACAAACAAAAAATCGCTACATCT	AAAATCGTTCCATCT	|||||||.|.|||||	AAAATCGCTACATCT	196	246	51	62	AAAAAAAGAAAAGAAAAGAAAAGAAAAAGAAAACAAAAGAAAAGAAAAAAA	0.063109	rmsk1843128|B1_Mus1|B1_Mus1-SINE|B1_Mus1-Alu|Alu|exon-1	repeatMask-Alu	148	0.55	1	-16	-104	2_chinese_hamster	2_chinese_hamster	1	1	1	1	82	0	82	0	0	0	0	0	0	0	0	0	7	novel	cdhitCluster
chrX	29179366	29185930	mmu-retrogene-19-5	82	-	14	7	6564	AAAAAGGTACCTGCAAACCTAGCAAGTAAAGTTTTCCATCCCCTGGCAGGCTGAAGCTTGCTGAAGTCAGTTTCCCTAAAGTTGCTGAGGTGTTTATTTCATATTTCGAACCCTTCCTAGGTAAGGGCTCCCTGTTTTAGATTAATTTGAATACAAACCTGGCATAATCTTGAACCAGGATGTCCAGTTTAAGTGAAATGTACTTTAATCTGAGTAACTCAGAAAGTTGCATGGACCCCAGATGCCTGGTXXXXXXGGGATGTAAATTGAATAAATAAATAAATAAATAAATAAATAAATAAATAAATAAATAAATGGAAGAAACCTTTGAAGTTGGTTGTGCTGGCTCATACCTTTAATCCCAGCATTCAGGAGGCAGAGACATTCACAGATCAGAGT…	AAAAAGG	|||||||	AAAAAGG	6524	6557	34	68	AAAAAAAAAAAAAAAAAAAAAAAAAAAAAAAAAA	-0.0105282	rmsk4726372|RLTR40|RLTR40-LTR|RLTR40-ERVK|ERVK|exon-1	repeatMask-ERVK	791	0.12	1	-2189	-3584	1_rat	1_rat	1	1	1	1	82	82	0	0	0	0	0	0	0	0	0	0	0	novel	cdhitCluster
chr14	111037584	111037793	mmu-retrogene-4-4	82	+	19	12	209	GAATCTTGATTCAGCTGGGCAGTGATAGCACACACCTTTAATCCCAGCACTTGGGAGGCAGAGGCAAGCAGATTTCTGAGTTCAAGGACAGCCTGGTCTACAGAGTGAGTTCCAGGACAGCCAGGGCTACACAGAAAAACCCTGTCTCAAAAAAAAAAAAAAAAAGACAAAACAAAAAACAAAACAAACAAACAAAATGAATCTTGATT	#NAME?	-|||||||||||	TGAATCTTGATT	149	197	49	63	AAAAAAAAAAAAAAAAAGACAAAACAAAAAACAAAACAAACAAACAAAA	0.207575	rmsk1515481|B1_Mus1|B1_Mus1-SINE|B1_Mus1-Alu|Alu|exon-1	repeatMask-Alu	148	0.71	1	-12	-49	1_rat	1_rat	1	1	1	1	82	82	0	0	0	0	0	0	0	0	0	0	0	novel	cdhitCluster
chr13	32396706	32396909	mmu-retrogene-1-229	82	-	21	13	203	GCCTATGCCTGAGCCGGGTGTGGTGGCACACACCTTTAATCCCAGCATTTGGGAGGCAGAGGCAGGAGGATTTCTGAGTTCGAGGCCAGCCTGGCCTACAAAGTAAGTTTCAGGACAGCCAGGGATATACAGAGAAACCCTGTCTCGAAAAAAAAAAAAAAAAAAAAACCAAAACAAAATAAAATAAAAAGCCTATGCCTAGA	GCCTATGCCT-GA	||||||||||-||	GCCTATGCCTAGA	148	190	43	61	AAAAAAAAAAAAAAAAAAAAACCAAAACAAAATAAAATAAAAA	0.0699714	rmsk1151926|B1_Mm|B1_Mm-SINE|B1_Mm-Alu|Alu|exon-1	repeatMask-Alu	147	0.72	1	-11	-45	2_chinese_hamster	2_chinese_hamster	1	1	1	1	82	0	82	0	0	0	0	0	0	0	0	0	0	novel	cdhitCluster
chr4	57852101	57852315	mmu-retrogene-1-230	82	-	31	18	214	GCAAAGGGCTTGTGGTTGCCAGGCGTGGTGGCGCACGACTTTAGTCCCAGCACTCAGACAGAGGCAGGTGGATATCTGAGTTCAAGGCCAGCCTGGTCTACAAAGTGAGTTCCAGGACAGTCAGGGCTATACAGAGAAACCCTGTCTCAAAACAAAAAAACAAAAACAAAACAAACGAAAAAAGAAAACAAAACAAGCAAAGGGCTTGTGGGTG	GCAAAGGGCTTGTGGTTG	|||||||||||||||.||	GCAAAGGGCTTGTGGGTG	149	196	48	51	AAAACAAAAAAACAAAAACAAAACAAACGAAAAAAGAAAACAAAACAA	-0.26582	rmsk3106000|B1_Mm|B1_Mm-SINE|B1_Mm-Alu|Alu|exon-1	repeatMask-Alu	143	0.67	1	-17	-54	2_chinese_hamster	2_chinese_hamster	1	1	1	1	82	0	82	0	0	0	0	0	0	0	0	0	0	novel	cdhitCluster
chr19	32263116	32263299	mmu-retrogene-1-231	82	-	8	9	183	TCACCGGGCAGTGGTGGCACACGCCTTTAATCCCAGCCCTTGGGAGGCAGAGGCAGGCAGATTTCTGAGTTTGAGGCCAGCCTGGTCTACAAAGTGAGTTCCAGGACAGCCAGGGCTACACAGAGAAACCCTGTCTCAAAAAAAAAAAAAAAAAAAAAAAAAAAAAAAAAAAAATCAACCAGG	TC-ACCGGG	||-|||.||	TCAACCAGG	138	174	37	74	AAAAAAAAAAAAAAAAAAAAAAAAAAAAAAAAAAAAA	-0.0544901	rmsk2311534|B1_Mus1|B1_Mus1-SINE|B1_Mus1-Alu|Alu|exon-1	repeatMask-Alu	146	0.8	1	-3	-34	1_rat	1_rat	1	1	1	1	82	82	0	0	0	0	0	0	0	0	0	0	0	novel	cdhitCluster
chrX	82626258	82626551	mmu-retrogene-216-1	82	-	10	15	293	TGAGACTTCTCAGAGTCTATACTTTAAAACCCAGCTAGGCCTCAAAACTAAAATACATACATCAGTCTCAAAACTAAAATACAAACATCAGTCTCTTGGTTCAAAACCTGTCATAATAGAATAATAACAAACAATGAACTGAACAGCTAAATAGGAAATGTGACACCAGAAATTCGCAAGTTGCTCCATACATGTTACAACTCCAGATGCCTAGATCGTATCCCAAAGATACAAAAAAAAAAAAAAACAAAAAAAACAAAAAACAAAAAACAAAAAAATGTGCCTCCTACAGA	TGAGACTTCT-CAGA	||.|.||.||-||||	TGTGCCTCCTACAGA	233	278	46	72	AAAAAAAAAAAAAAACAAAAAAAACAAAAAACAAAAAACAAAAAAA	-0.0858028	rmsk4820399|(T)n|(T)n-Simple_repeat|(T)n-Simple_repeat|Simple_repeat|exon-1	antisenseAnno_repeatMask-Simple_repeat	46	0.16	1	-232	-15	2_chinese_hamster	2_chinese_hamster,1_rat	2	2	1	0.5	104	22	82	0	0	0	0	0	0	0	0	0	0	novel	cdhitCluster
chr4	52407418	52411123	mmu-retrogene-30-7	81	-	28	14	3705	GATCATCATGATTTCTAAGAGGGAAACTCATAGCTCTGAGTGCCTCCATGAAGAAACGGGAGAGAGCACATACTAGCAGCTTGACAACACATCTAAAAGCTCTAGAAAAAGAGGAAGCAAATTCACCCAAGAGGAGTAGACGGCAGGAAATAATCAAACTCAGGGGTGAAATCAACCAAGTGGAAACAAGAAGAACTATTCAAAGAATTAACCAAACGAGGAGTTGGTTCTTTGAGAAAATCAACAAGATXXXXXXCTGGAAAGAGAGGCCCATTGGACACACAAACTTTATATGCCCCAGAACAGGGGAACGCCAGGGCCAAAAAGGGGGAGTGGGCGGGTAGAGGAGTGGGGGTGGGTGGGTATGGGGGACTTTTGGTATAGCATTGGAAATGTAAA…	GATCATCATGATTT	||||||||||||||	GATCATCATGATTT	3663	3691	29	53	AAAAAAAAAAAAAAAAAAAAAAAAAGAAA	0.0591282	rmsk3094937|L1Md_T|L1Md_T-LINE|L1Md_T-L1|L1|exon-1	repeatMask-L1	3623	0.98	1	-10	-72	1_rat	1_rat	1	1	1	1	81	81	0	0	0	0	0	0	0	0	0	0	0	novel	cdhitCluster
chr2	173209563	173209901	mmu-retrogene-217	81	-	71	38	338	ATAGTAGGACTGCATGAAAAGGTATGGACCATAGTAGGGCTACATGAAAAGGTATGGACCATAGTAGGACTGCATGAAAAGGTATGGACCATAGTAGGACTACATGAAAAGATATGGACCATAGTAGGACTGCATGAAAAGGTATGAACCATAGTAGGACTACATGAAAAGATATGGACCATAGTAGGACTGCATGAAAAGGTATGGACCATAGTAGGACTACATGAAAAGATATGGACCATAGTAGGACTGCATGAAAAGGTATAAACCATAGTAGGACAGCATAAAAAGGTATGGACCATAGTAGGACAGCATGAAAAGGTATGGACCATAGTAGG	ATAGTAGGACTGCATGAAAAGGTATGGACCATAGTAGG	||||||||||.|||||||||||||||||||||||||||	ATAGTAGGACAGCATGAAAAGGTATGGACCATAGTAGG	286	290	5	10	AAAAA	-0.0630754	ENSMUST00000029018.13|Zbp1-201|ENSMUSG00000027514.14|Zbp1|protein_coding|intron-5	intron	338	1	0.26	634	314	2_chinese_hamster	2_chinese_hamster	1	1	1	1	81	0	81	0	0	0	0	0	0	0	0	0	10	novel	NA
chr3	52870020	52870259	mmu-retrogene-1-232	81	+	33	19	239	GATAAAAGGATTCAAAATGGCTGGGCATGGTGGCACACGCCTTTAATCCCAGCACTTGGGAGGCAGAGGCAGGTGGATTTCTGAGTTCGAGGCCAGCCTGGTCTACAGAGTGAGTTCCAGGACAGCCAGGGCTACACAGAGAAACCCTGTCTTGAAAAACCAAAAAAAAAACAAAACAAACAACCAAAAAACCAAAACAAAACAAAGAAAGAAAAGAAAAGAAAAAAGGATTCAAAATG	GATAAAAGGATTCAAAATG	||.||||||||||||||||	GAAAAAAGGATTCAAAATG	162	210	49	48	AAAAAAAAAACAAAACAAACAACCAAAAAACCAAAACAAAACAAAGAAA	0.0907762	rmsk2804737|B1_Mus2|B1_Mus2-SINE|B1_Mus2-Alu|Alu|exon-1	repeatMask-Alu	146	0.61	1	-19	-74	2_chinese_hamster	2_chinese_hamster	1	1	1	1	81	0	81	0	0	0	0	0	0	0	0	0	10	novel	cdhitCluster
chr12	83863664	83864353	mmu-retrogene-218	81	+	20	10	689	CTACTTATTCTCACCCATGGAAGGAGTTACAGAGACAAAGTTCAGAGCGAGACAGAAGTAATGACCACCCAGAGACTGCCCCACACAGAAATCCATCCCATAAACAACCACCAAACCCAGACAATTTTGCATATTCCAGTAAGATTTTGCCGATAGGACTCTGATATAACTGTGTCTTGTGAGGCTATGCCAGTGCCTGGCAAATACAGAAGTGGATGTTCACAGTCATATACTGGATGGCACACAGGGCXXXXXXTTATATGCCCCCTACAGGGGAATGCCAGGGCCAGGAAGTAGGAGTGGTTGGGTTGGGGAGCAGGGCTTGGGGAGGGTATAGGGGACTTTCGGTATAGCATTTGAAATGTAAATATAGAAAATATCTAATAAAAATGTAAAAAA…	CTACTTATTC	||||||||||	CTACTTATTC	647	679	33	61	AAAAAAAAAAAAAAAAAAAAAAAAAAAAAAGAA	0.157787	rmsk1030074|L1_Mus2|L1_Mus2-LINE|L1_Mus2-L1|L1|exon-1	repeatMask-L1	561	0.81	1	-12	-116	1_rat	1_rat	1	1	1	1	81	81	0	0	0	0	0	0	0	0	0	0	0	novel	NA
chrX	170729239	170730051	mmu-retrogene-219-1	81	-	74	42	812	TGACACTCACACAGCAGAGGATGTGAGGCCCTGACAAACACACAGCAGAGGATGTGAGGCCCTGAAACACACACACCAAAGGATGTAAGGTCCTGACACACACACACAGAGGCGGATGTGAGGCCCTGACAAACACACAACAGCGGATGAGAGGCACTGACCCACACACAGGAGAAGATGTGAGGCACTGACACACACACAGCAGAAAATGTGATGCGCTGATACACACACAGCAGAGGATGTGAGGCCGXXXXXXCACACATCAAAGGATGTGAGGCCCTGACACACTCACAGCAGAGGATGTGAGGCCCTGACACACACACACAGCAGATTTGAGTAACTGACACACACACAGCAGCTAATGTGAGGCCCTGACACACACACAGCAAAGGATGTGAG…	TGACAC-TCACACAGCAGAGGATGTGAGGCCCTGACAAACAC	||||||-|-|||||||||||||||||||||||||||||||||	TGACACAT-ACACAGCAGAGGATGTGAGGCCCTGACAAACAC	756	761	6	7	AAAGAA	0.239484	rmsk4990946|Lx3A|Lx3A-LINE|Lx3A-L1|L1|exon-1	repeatMask-L1	59	0.07	1	-403	-350	10_opossum	10_opossum,8_dog	2	3	1	0.5	184	0	0	0	0	0	0	0	52	0	81	0	10	novel	cdhitCluster
chr4	108924136	108924340	mmu-retrogene-29-12	81	+	30	15	204	GATGTTCTTGGGTGAGCCTGGCATTGGTAGTGCACGCCTTTAATCCCAGCACTTAGGAGGCAGAGGCAGGCAAATTTCTGAGTTTGAGGCCAGCCTGATCTACAGAGTGAGTTCCAGGACAGCCAGCGCTACACAGAGAAACCCTGTCTTGAAAAAAAAAAACAAAAAACAAAAGAAAAGAAAACAAAAGATGTTCTTGGGTGA	GATGTTCTTGGGTGA	|||||||||||||||	GATGTTCTTGGGTGA	152	189	38	51	AAAAAAAAAAACAAAAAACAAAAGAAAAGAAAACAAAA	0.175978	rmsk3197561|B1_Mus1|B1_Mus1-SINE|B1_Mus1-Alu|Alu|exon-1	repeatMask-Alu	148	0.73	1	-14	-42	3_naked_mole_rat	3_naked_mole_rat	1	1	1	1	81	0	0	81	0	0	0	0	0	0	0	0	0	novel	cdhitCluster
chr4	155392085	155392310	mmu-retrogene-1-233	81	-	21	18	225	AGAATAAGAAAAAACAAACAGCCGGGCATGGTGGCGCACGCCTTTAATCCCAGCACTTGGGAGACAGAGGCAGGTGGATCTCTGAGTTCGAGGCCAGCCTGGTCTACAAAGTGAGTTCCAGGACAGCCAAGGCTACACAGAGAAACCCTGTCTCGAAAAAAAAAAAAAAAAAAGAAAGAAAGAAAGAAAGAAAGAAAGAAAGAAAGAAAGAAAAAGAAAAAGAAA	AGAATAAGAAAAAACAAA	||||.|||-|||||.|||	AGAAAAAG-AAAAAGAAA	156	205	50	60	AAAAAAAAAAAAAAAAAAGAAAGAAAGAAAGAAAGAAAGAAAGAAAGAAA	0.295883	rmsk3307353|B1_Mus2|B1_Mus2-SINE|B1_Mus2-Alu|Alu|exon-1	repeatMask-Alu	147	0.65	1	-19	-59	2_chinese_hamster	2_chinese_hamster	1	2	1	1	120	0	81	0	0	0	0	0	0	0	0	0	3	novel	cdhitCluster
chr13	48039952	48040167	mmu-retrogene-1-234	81	-	11	13	215	AAGAATACATTTAGCAGCCGGGTGTGGTGGCGCACGCCTTTAATCCTAGCACTCAGGAAGCAGAGGCAGTCAGATTTCTGAGTTCGAAGCCAGCCCGGTCTACAAAGTGAGTTCCAGGACAGCCAGGGCTATACAGAGAAACCCTGTCTCAAAAAAAACAAAAAAAAAAAAAAACAAAAAAAAAACCAAAAACAAACAAACAAACAAAAAATTTA	AAGAATACATTTA	||.||.|.|||||	AACAAAAAATTTA	151	200	50	70	AAAAAAAACAAAAAAAAAAAAAAACAAAAAAAAAACCAAAAACAAACAAA	0.00786466	rmsk1183600|B1_Mm|B1_Mm-SINE|B1_Mm-Alu|Alu|exon-1	repeatMask-Alu	148	0.69	1	-15	-52	1_rat	1_rat	1	1	1	1	81	81	0	0	0	0	0	0	0	0	0	0	2	novel	cdhitCluster
chr9	75663921	75664115	mmu-retrogene-1-235	81	+	18	9	194	CACAGATGTGCGCCGGGCGTGGTGGCGCATGCCTTTAATCCCAGCACTTGGGAGGCAGAGGCAGGAGGATTTCTGAGTTCGAGGCCAGCCTGGTCTACAAAGTGAGCTCCAGGACAGCCAGGGCTATACAGAGAAACCCTGTCTCGAAAAACCAAAAAAAAAAAAAAAAAAAAAAAAAAAGAAAACACAGATGT	CACAGATGT	|||||||||	CACAGATGT	147	185	39	63	AAAAACCAAAAAAAAAAAAAAAAAAAAAAAAAAAGAAAA	0.153375	rmsk4575530|B1_Mm|B1_Mm-SINE|B1_Mm-Alu|Alu|exon-1	repeatMask-Alu	146	0.75	1	-11	-37	2_chinese_hamster	2_chinese_hamster	1	1	1	1	81	0	81	0	0	0	0	0	0	0	0	0	0	novel	cdhitCluster
chr17	29657448	29657661	mmu-retrogene-1-236	81	+	43	34	213	GATTCTTCCTAGCCGGGCGTGGTGGCACAGGCCTTTAATCCCAGCACTCGGGAGGCAGAGGCAGGCAGATTTCTGAGTTCGAGGCCAGCCTGGTCTACAAAGTGAGCTCCAGGACAGCCAGGGCTACACAGAGAAACCCTGTCTCGAAAAAACAAAAACAAACAAACAAACAAACAAAAAGATTCTTCCTGCTGGGCATGGTGGCGCACGCCT	GATTCTTCCTAGCCGGGCGTGGTGGCACAGGCCT	||||||||||-||.||||.|||||||.||.||||	GATTCTTCCT-GCTGGGCATGGTGGCGCACGCCT	147	180	34	38	AAAAAACAAAAACAAACAAACAAACAAACAAAAA	0.0887368	rmsk1960277|B1_Mus2|B1_Mus2-SINE|B1_Mus2-Alu|Alu|exon-1	repeatMask-Alu	145	0.68	1	-10	-58	1_rat	1_rat	1	2	1	1	124	81	0	0	0	0	0	0	0	0	0	0	0	novel	cdhitCluster
chr4	128166970	128167211	mmu-retrogene-220	81	-	76	58	241	TCTGTGTAACTGTAAGACACAGGTCTGTTTAACTGTAAGACACAGGTCTGTGTAACTGTGAGATACAGGTCTGTGTAACTGTGAGATACAGGTCTGTGTAACTGTGAGGTACAGATCTGTGTAACTGTAAGACACGGGTCTGTGTAATTGTAAAACACAGGTCTGTGTAACTGTAAGAACACAGGTCATTGTAACTGTAAGATATGGAACTGTGTAACTGTAAGACACAGGTCTGTGTAAC	TC-TGTGTAACTGTAAGACACAGGT-CTGTTTAACTGTAAGACACAGGTCTGTGTAAC	||-|-|||||||||||||.|.-||.-||||.|||||||||||||||||||||||||||	TCAT-TGTAACTGTAAGATAT-GGAACTGTGTAACTGTAAGACACAGGTCTGTGTAAC	175	179	5	5	AAGAA	0.342419	ENSMUST00000129619.7|Csmd2-201|ENSMUSG00000028804.20|Csmd2|protein_coding|intron-3	antisenseAnno_intron	241	1	0	29990	53207	2_chinese_hamster	7_cow,2_chinese_hamster,11_human,5_squirrel	4	4	1	0.25	193	0	81	0	0	51	0	17	0	0	0	44	6	novel	NA
chr13	112102466	112102697	mmu-retrogene-1-237	81	-	18	9	231	GAAATCATATTGTGCCGGGCGTGGTGGCACACATCTTTAATCCTAGCACTTGGGAGGCAGAGGGGAGCAGATTTCTGAGTTCGAGGCCAGCCTGGTCTACAAAGTGAGTTCCAGGACAGCCAGGGCTATACAGAGAAACCCTGTCTCAAAACAAACAAACAAACAAAAAAACAAAAAAACCAAAAAAAAAAAAAAAAAAAAGAAAGGAAGGAAGAAAAAAAAGAAATCATA	GAAATCATA	|||||||||	GAAATCATA	161	209	49	63	AAACAAAAAAACAAAAAAACCAAAAAAAAAAAAAAAAAAAAGAAAGGAA	0.123999	rmsk1301614|B1_Mm|B1_Mm-SINE|B1_Mm-Alu|Alu|exon-1	repeatMask-Alu	146	0.63	1	-13	-72	1_rat	2_chinese_hamster,1_rat	2	2	1	0.5	168	81	87	0	0	0	0	0	0	0	0	0	13	novel	cdhitCluster
chr6	42446460	42446689	mmu-retrogene-1-238	81	-	11	13	229	GCAACTACAACTATGCAAAAGCTAAGATACCGCCGAGCGTGGTGGCACACGCCTTTAATCCCAGCACTTGGGAGGCAGAGGCAGGTGGATTTCTGAGTTCAAGGCCAGCCTGGTCTACAAAGTGAGTTCCAGAACAGCCAGGGCTACACAGAGAAACCCTGCCTCGAAAAAAAACAAAAAAACAAAAAAACAAAAAAACAAAAAACAAAAAAACAAGCAAACAAAAACT	GC-AACTACAACT	||-|||.|.||||	GCAAACAAAAACT	167	216	50	70	AAAAAAAACAAAAAAACAAAAAAACAAAAAAACAAAAAACAAAAAAACAA	0.143171	rmsk3690321|B1_Mus2|B1_Mus2-SINE|B1_Mus2-Alu|Alu|exon-1	repeatMask-Alu	148	0.65	1	-31	-50	2_chinese_hamster	2_chinese_hamster	1	1	1	1	81	0	81	0	0	0	0	0	0	0	0	0	0	novel	cdhitCluster
chr8	119602089	119602657	mmu-retrogene-221-1	81	-	25	15	568	CCTTAGGCGTGGGCTGCCAGACCTCCACCATCATGGGTCGCATGCACGCTCCCGGGAAGGGCCTGTCCCAGTCGGCGCTGCCCTACCGCCGTAGCGTCCCCACGTGGCTGAAGTTGACGTCTGACGACGTGAAGGAAAAGATTTACAAATTGCCCAAGAAAGGCCTGACTCCCTCCCAGATAGGTGTAATCCTGAGGGACTCACACGGGGTGGCCCAGGTCCGTTTTGTGACTGGAAATAAAATCTTGAGXXXXXXTTGCTGTCCGAAAGCACCTTGAGAGGAACAGAAAGGATAAGGATGCTAAATTCCGCCTGATTCTGATAGAGAGCAGAATTCACCGATTGGCTCGATACTATAAGACTAAGCGGGTGCTCCCACCCAATTGGAAATATGAGTCA…	CCTTAGGCGTGGGCT	||||||||||||-||	CCTTAGGCGTGG-CT	527	554	28	56	AAAAAAAAAAAAAAAAAAAAAAAAAAAA	2.17134	ENSMUST00000117927.1|Rps13-ps4-201|ENSMUSG00000081378.1|Rps13-ps4|processed_pseudogene|exon-1	pseudogene	456	0.8	1	-32	-80	1_rat	7_cow,10_opossum,2_chinese_hamster,11_human,6_rabbit,9_cat,1_rat,4_guinea_pig,5_squirrel,8_dog,3_naked_mole_rat	11	11	7	0.636364	851	81	81	81	72	68	81	81	81	76	68	81	0	novel	cdhitCluster
chrY	62592997	62593716	mmu-retrogene-190-11	81	+	11	8	719	GAGAGGGGGCTAATCATGGCACTCAGTTTGCAGTTTAGTTTGTTTCAAGAAACAAATATACTTTCTATCAATGAGGTTTGTAAATGAACAGGAAATATTTTCATCTCTCAGAATGGAAGGTGTTTATTTTATAGTGTTTATAGATATTTTGGGACTATTTTATTATAAGCAATTAAAGCCAGGTAAGTTTTTACATACCTGTAATGGTACTAGCATGGAATGCTGAACCTCAACACTCTAGACCTTCCTGXXXXXXGGAAATGGGACAAGAAGGAGAATAGAGGAATTTTATCAGGTACTGTGGTTGTGGGAAACAGGACTGAATTGATGAAGACCAGCGAAAAGAATGGAAACAGGCAACTTTGTGAAGGAGGAAATGAGAAAACGCTCTAGAGTATG…	GAGAGGGG	|||||.||	GAGAGTGG	648	697	50	70	AAAAAAAAAAAAAAAAAAAAAAAAAAAAAAAAAAAAAACATTAGATGAAA	0.242229	rmsk5096609|Lx3A|Lx3A-LINE|Lx3A-L1|L1|exon-1	repeatMask-L1	297	0.41	0.94	-422	19	1_rat	2_chinese_hamster,1_rat	2	2	1	0.5	108	81	27	0	0	0	0	0	0	0	0	0	14	novel	cdhitCluster
chr18	33117252	33117703	mmu-retrogene-222	81	-	10	10	451	GGAGAGATGGCTCAGCAGTTAAGAGCACTAGCTGCTTATCCAGAGGTTCTGTGTTCAGTGCCAACACAGTGGCTTGTGAGCATCTACAAGGAGTTCTGATACCCTCTTCTCACATACAGGTGTACATGAAGATAGAGTACTCACATACATAAAATAAATAAATAAAACGAGAGAGAGAGAGAGAGAGAGACATAATTGAAAAGGCAGAGATGAGCCCAAAGAAATAAGTGATGTCAAGACCTTTTTAGAATATGGGAGCCGGGCAGTGGTGGCCCACGCCTTTAATCCCAGCACTTGGGAGGCAGAGGCAGGTGGATCTCTGAGTTCGAGGCCAGCCTGTTCTACAGAGTGAATTCCAGGACAGCCAGGGCTACACAGAGAAACCTTGTCTGGAAAAAA…	GGAGAGATGG	|||-|.||||	GGA-ATATGG	394	441	48	71	AAAAAACAAACAAAAAAAACAAAAAAAACAAAAACAAAAAAAAAAAAA	0.0330558	rmsk2143932|B2_Mm2|B2_Mm2-SINE|B2_Mm2-B2|B2|exon-1	repeatMask-B2	166	0.37	0.97	6	-285	2_chinese_hamster	2_chinese_hamster	1	1	1	1	81	0	81	0	0	0	0	0	0	0	0	0	1	novel	NA
chr4	108427631	108427813	mmu-retrogene-223-1	81	-	3	14	182	GTAGACGGGCCAGGAGGTGGTGGCGCACGCCTTTAATCCCAGCACTTGGGAGGCAGAGGCAGGCGGATTTTGGAGTTCGAGGCCCAGAACAGCCAGAGCTACACAGAGAAACCCTGTCTCAAAAAAAAAAAAAAACCAAAACCAAAAAAAAAAAAAAAAAAAAAAAAAAGATGGAAGCGCAG	G-TAGACGGGCCAG	|-|.||.|.|-|||	GATGGAAGCG-CAG	121	169	49	78	AAAAAAAAAAAAAAACCAAAACCAAAAAAAAAAAAAAAAAAAAAAAAAA	0.255534	rmsk3195976|B1_Mus1|B1_Mus1-SINE|B1_Mus1-Alu|Alu|exon-1	repeatMask-Alu	124	0.68	1	-8	-50	2_chinese_hamster	2_chinese_hamster	1	1	1	1	81	0	81	0	0	0	0	0	0	0	0	0	0	novel	cdhitCluster
chr6	138773631	138774127	mmu-retrogene-224	81	+	9	7	496	ACATAGTTTAGAAGCTCATTCTTACCTATATAGAAAGTTCCAAGCAAGTTTGAACTACAAGGGGCTAGGAGTTAAAATACAAACTAAGAAATGAATGAGCACAAAGCAAAGACCATCTTGAACCGTTAGGACCAAGGAAGACATGTAGCCTGGCTTGTTCTTCCTACAGCTCAGAAATCTAGCAAGAATGAAAGGGTTAAAGGTTGGGGCTGCTGAGCCCCTTTAAATCAAGTGCCAGTGATCAGCTTTGCAGGAGTAGTGCTATGTGTGGCTAAGAGGTAGAGGAGAAGGTTTAAAAAGCAGGCTCTTCCTAACCCAGATCTTTTCTAAAGACAAAAAAAGGAAGATGAAGACAATTATGAAATCTTTTGCAAGAAGTGCTTCACAGAGCTGTGATGA…	ACATAGT	||||.||	ACATTGT	452	487	36	72	AAAAAAAAAAAAAAAAAAAAAAAAAAAAAAAAAAAA	0.0488437	rmsk3878519|(A)n|(A)n-Simple_repeat|(A)n-Simple_repeat|Simple_repeat|exon-1	repeatMask-Simple_repeat	36	0.07	1	-451	-9	2_chinese_hamster	2_chinese_hamster	1	1	1	1	81	0	81	0	0	0	0	0	0	0	0	0	2	novel	NA
chr3	124812924	124813077	mmu-retrogene-225	81	+	11	8	153	ATGAGTTTTTGTACTTCTCTCAGGTGTAGTGGATAGGTGTGAGTTTACTTCAGCTGTTGTTACTCATAGCCCTCTGTGGAAAAAAAAACAAAAAACAAAACAAAAAACAAAACAAAACAAAACAAAAAAAAAAAAAAAACAAACCCATGGTTT	ATGAGTTT	|||-||||	ATG-GTTT	90	139	50	70	AAAAAACAAAACAAAAAACAAAACAAAACAAAACAAAAAAAAAAAAAAAA	0.00705079	rmsk2942901|(A)n|(A)n-Simple_repeat|(A)n-Simple_repeat|Simple_repeat|exon-1	repeatMask-Simple_repeat	64	0.42	1	-79	-10	1_rat	1_rat	1	1	1	1	81	81	0	0	0	0	0	0	0	0	0	0	7	novel	NA
chrX	122539987	122540767	mmu-retrogene-226	81	-	4	7	780	ACTTGGCATGGCTTAGAACATGCCTATATAACCCCATTAATAAGGGTAAAAGACAGAGGATGGTCAGTGAGCCTTGCTGACCACCAGCTTCTTCTTTATATCCTATTCATTAAGATAGTTAATCTGAAGCAAATATGTAGAACTGTAAGAGTAGGATACCTGAGGTCCCCTTTATTTTTTGTGTATGCATTCAAATACATGCACTTTCATGCATGTGCATATATACTATCCACATTAACTCCTGCAAAATXXXXXXCAGTCCTGTAAGCTTAAGTTACCAATCAGTCCTATTATCCATTGATTGTTTAAAATGGTGGCACATGCCTTTAATCCCAGCACTCGGGAGCCAGAGACAGGCAGATTTCTGAGTTCGAGGCCAGCCTGGTCTACAAAGTGAGT…	ACTT-GG	|.||-||	ATTTAGG	723	773	51	77	AAAAAAAAAAAAAAAAAAAAAGAAAAAAAAGAAAGAAAGAAAGAAAAAAAA	0.0316439	rmsk4896703|B1_Mus2|B1_Mus2-SINE|B1_Mus2-Alu|Alu|exon-1	repeatMask-Alu	141	0.18	1	-585	-54	2_chinese_hamster	2_chinese_hamster,1_rat	2	2	1	0.5	169	88	81	0	0	0	0	0	0	0	0	0	0	novel	NA
chr8	120699393	120699595	mmu-retrogene-1-239	81	+	11	8	202	GAAACCCAGCCCGGCAGTGGTGGCGCAGGCCTTTAATCCCAGCACTTGGGAGGCAGAGGCAGGCAGATTTCTGAGTTTGATGCCAGTCTGCTCTACAGAGTGAGTTCCAGGACAGCCAGGGCTACACAGGAAAACCCTGTCTCGAAAAACCAAAAAAAAAAAAAAAAAAAAAAAAGAAAGAAAGAAAGAAAAAAGAAAACCA	GAAACCCA	||||.|||	GAAAACCA	145	194	50	70	AAAAACCAAAAAAAAAAAAAAAAAAAAAAAAGAAAGAAAGAAAGAAAAAA	-0.109329	rmsk4411055|B1_Mus1|B1_Mus1-SINE|B1_Mus1-Alu|Alu|exon-1	repeatMask-Alu	148	0.73	1	-7	-47	2_chinese_hamster	2_chinese_hamster	1	1	1	1	81	0	81	0	0	0	0	0	0	0	0	0	0	novel	cdhitCluster
chr1	86323023	86323682	mmu-retrogene-227	81	+	19	12	659	GACAGATTAAAGGGGCTAGAGAGATGACTCAGTGGTTAAGAGCACTGATTGCTCTTTCACAGGTCCTGAGTTCAAGTCCCAGCAACCACATGGTGGCTCACAACCATCTGTGATGAGATGCAGTGCCTTCTTCTGGTGAGTCTGAAGACAGCTACAGTGTACTCATATAAATAAAATTTAAAAAAAAAAAAAAAAAAGGCTTTCTCTCGAACCACGAGGCCTAAGCCCGTGAACAACGCAGAAATGGCCAXXXXXXACCAGACTCAAAAAGAAAACCTCGGGAAATTCTACAAGGGCAAGAAGTACAGGCCCAAGAAGACTGGAGCCATGTGCCGCCAGCTCACCAAACACGAGGAGACCAAGCAGCAGCAGCGGAAGGAGCGGCTGTACCCACTGCGC…	GACAGATTAAAG	|.||||||||||	GGCAGATTAAAG	617	647	31	62	AAAAAAAAAAAAAAAAAAAAAAAAAAAAAAA	1.57183	ENSMUST00000165437.1|Gm5258-201|ENSMUSG00000091806.1|Gm5258|processed_pseudogene|exon-1	pseudogene	327	0.5	1	-243	-89	1_rat	7_cow,10_opossum,2_chinese_hamster,11_human,6_rabbit,9_cat,1_rat,5_squirrel,4_guinea_pig,8_dog,3_naked_mole_rat	11	15	2	0.181818	608	81	81	12	12	79	62	62	47	14	11	48	0	novel	NA
chr15	100525719	100525912	mmu-retrogene-1-240	81	+	18	9	193	CCAGTTCAGGGCCGGGTGTGGTGGCGCACGCCTTTAATCCCAGCACTCGGGAGGCAGAGGCAGGAGGATTTCTGAGTTCGAGGCCAGCCTGGTCTACAAAGTAAGTTCCAGGACAGCCAGAGCTATAAAGAGAAACCCTGTCTCGAAAAACCAAAAAAAAAAAAAAAAAAAAAAAAAAAGAAAACCAGTTCAG	CCAGTTCAG	|||||||||	CCAGTTCAG	146	184	39	63	AAAAACCAAAAAAAAAAAAAAAAAAAAAAAAAAAGAAAA	0.243369	rmsk1721670|B1_Mm|B1_Mm-SINE|B1_Mm-Alu|Alu|exon-1	repeatMask-Alu	146	0.76	1	-10	-37	2_chinese_hamster	2_chinese_hamster	1	1	1	1	81	0	81	0	0	0	0	0	0	0	0	0	0	novel	cdhitCluster
chr11	14533514	14533757	mmu-retrogene-1-241	81	-	24	32	243	AAAAGTTACTTTTGGCCAGGCATGGTGGCGCACACCTTTAATCCCAGCACTCAGGAGGCAGAGACAGACAGATTTCTGAGTTTGAGGCCAGCCCTGGTCTACAAAGTGAGTTCCAGGACAGCCAGGGTTATACAGAGAAACCCTGTCTCGAAAAACAAAAACAAAAACAAAACAAAACAAAACAAAACAAAACAAAACAAAACAAAACAAAACAAAAGTACTTTCTGCTGCTAGGAGCATGTG	AAAAGTTACTTT-TG--GCCAGG--CATGGTG	||||||-|||||-||--||.|||--||||-||	AAAAGT-ACTTTCTGCTGCTAGGAGCATG-TG	157	207	51	57	AAAAACAAAAACAAAACAAAACAAAACAAAACAAAACAAAACAAAACAAAA	-0.00522705	rmsk635886|B1_Mm|B1_Mm-SINE|B1_Mm-Alu|Alu|exon-1	repeatMask-Alu	137	0.56	1	-14	-92	2_chinese_hamster	2_chinese_hamster	1	1	1	1	81	0	81	0	0	0	0	0	0	0	0	0	6	novel	cdhitCluster
chr1	180809704	180809899	mmu-retrogene-1-242	81	-	19	12	195	ACCTAAATCCTGCCGGGCGGTGGTGGCGCGTGCCTTTAATCCCAGCACTTGGGAGGCAGAGGCAGGCGGATTTCTGAGTTCGAGGCCAGCCTGGTCTCCAAAGTAAGATCCAGGACAGCTAGGGCTATACAGAGAAATCCTGTCTTGAAAAACCAAAAAAAAAAAAAAAAAAAAAAAAAAAAACACCTAAATCCT	#NAME?	-|||||||||||	CACCTAAATCCT	148	183	36	62	AAAAACCAAAAAAAAAAAAAAAAAAAAAAAAAAAAA	-0.280865	ENSMUST00000159441.7|H3f3a-202|ENSMUSG00000060743.12|H3f3a|protein_coding|exon-3	exon	152	0.78	0.29	371	-43	1_rat	10_opossum,6_rabbit,1_rat,3_naked_mole_rat	4	4	1	0.25	185	81	0	79	0	0	12	0	0	0	13	0	0	novel	cdhitCluster
chr11	84135083	84135310	mmu-retrogene-1-243	81	-	16	8	227	AAAAACCAGGCATGCTAGGTGTGGTGGTGCACGCCTTTAATCCCAGCACTTGGGAGGCAGAGGCAGGCAGACTTCTGAGTTCGAGGCCAGCCTGGTCTACAAAGTGAGTTCCAGGACAGCCAGGGCTACACAGAGAAACCCTGTCTCGAAAAAACTAAAAAAAAAAAAAAACAAAAACAAACAAACAAACAAACAAACAAAAAAAACAAACTGAAAACCAAAAACCA	AAAAACCA	||||||||	AAAAACCA	157	206	50	65	AAAAAAAAAAAAAAACAAAAACAAACAAACAAACAAACAAACAAAAAAAA	0.2426	rmsk782419|B1_Mus2|B1_Mus2-SINE|B1_Mus2-Alu|Alu|exon-1	repeatMask-Alu	146	0.64	1	-13	-68	2_chinese_hamster	2_chinese_hamster	1	1	1	1	81	0	81	0	0	0	0	0	0	0	0	0	13	novel	cdhitCluster
chr10	119860377	119860497	mmu-retrogene-228-1	81	+	76	38	120	CACCCTACCTGTCCTGTAACACCCTACCTGCCCTGTAACACCCTACCTGCCCTGTAACAACACCCTACCTGCCCTGTAACAACACCCTACCTGTCCTGTAACACCCTACCTGCCCTGTAA	CACCCTACCTGTCCTGTAACACCCTACCTGCCCTGTAA	||||||||||||||||||||||||||||||||||||||	CACCCTACCTGTCCTGTAACACCCTACCTGCCCTGTAA	78	82	5	5	AACAA	0.499219	ENSMUST00000139352.7|Grip1-209|ENSMUSG00000034813.18|Grip1|protein_coding|intron-1	intron	120	1	0	9596	37217	5_squirrel	5_squirrel	1	1	1	1	81	0	0	0	0	81	0	0	0	0	0	0	0	novel	cdhitCluster
chrX	102176440	102176732	mmu-retrogene-229	81	+	11	8	292	GAAAATCTATTCTTTCCTGGGATTGAGTGTGATGCTCAGTGGTAGAGTGAGGCCCTGGGCTCAGTCCCGAATACAAAAACAAAACCCAAAACCAACAAAAAGAAAGCCTTAGCCGGGCGTGGTGGTGCACGCCTTTAATCCCGGGACTCGGGAGGCAGAGGCAGGTGGATTTCTGAGTTCGAGGCCAGCCTGGTCTACAAAGTGAGTTCCAGAGAAACCCTGTCTTGAAAAACCAAAAAAAAAAAAAAAAAAAAAAAAAGAAAGAAAGAAAGAAAGAAAGAAAAGAAAACCT	GAAAATCT	|||||.||	GAAAACCT	235	284	50	70	AAAAAAAAAAAAAAAAAAAAAAAAAGAAAGAAAGAAAGAAAGAAAGAAAA	0.0958108	rmsk4859290|B1_Mm|B1_Mm-SINE|B1_Mm-Alu|Alu|exon-1	repeatMask-Alu	128	0.44	1	-110	-54	4_guinea_pig	4_guinea_pig,3_naked_mole_rat	2	2	1	0.5	117	0	0	36	81	0	0	0	0	0	0	0	0	novel	NA
chr18	37746194	37746407	mmu-retrogene-1-244	81	+	24	12	213	TAAAATTTCAAAGCCGGGCGTGGTGGCGCACGCCTATAATCCCAGCACTTGGAAGGCAGAGGCAGGCGGATTTCTGAGTTCGAGGCCAGCCTGGTCTACAAGTGAGTTCCAGGACAGCCAGGGCTACACAGAGAAACCCTGTCTTGAAAACAAAACAAAACAAAACAAAACAAACAAACAAAAAACTAAAAAAAAAAAAGATAAAATTTCAAA	TAAAATTTCAAA	||||||||||||	TAAAATTTCAAA	149	199	51	57	AACAAAACAAAACAAAACAAAACAAACAAACAAAAAACTAAAAAAAAAAAA	-0.112397	rmsk2155101|B1_Mus2|B1_Mus2-SINE|B1_Mus2-Alu|Alu|exon-1	repeatMask-Alu	149	0.7	1	-11	-53	2_chinese_hamster	10_opossum,2_chinese_hamster	2	2	1	0.5	94	0	81	0	0	0	0	0	0	0	13	0	2	novel	cdhitCluster
chr7	138316164	138317742	mmu-retrogene-29-13	81	+	14	7	1578	AGGCAAATGCACAGGAAAAATTCCTGAATAGAACAGCAATGGCTTGTGCTGTAAGATCGAGGATTGACAAATGGGACCTCATGAAACTGCAAAGCTTCTGCAAGGCAAAAGACACCGTCAATAAGACAAAAAGACCACCAACAGATTGGGAAAGGATCTTTACCTATCTTAAATCAGATAGGGGACTAATATCCAATATATATAAAGAACTCAAGAGGTTGGACTCCAGAAAATCAAATAACCCCCTTAAXXXXXXGCATATGTATCAAAAGATGGCCTAGTCGGCCATCACTGGAAAGAGAGGCCCATTGGTCAGGCAAACTTTATATGCCCCAGTACAGGGGAACGCCAGGGCCAAAAAATGAGAATGGGTGGGTAGGGGAGTGGGCGGGGGAGGGG…	AGGCAAA	|||||||	AGGCAAA	1521	1571	51	67	AAAAAAAAAAAAGAAAAGAAAAAAAAAAACCAAAACAAAACAAAACAAAAA	0.0715061	rmsk4170783|L1Md_F3|L1Md_F3-LINE|L1Md_F3-L1|L1|exon-1	repeatMask-L1	989	0.63	1	-547	-42	2_chinese_hamster	2_chinese_hamster	1	1	1	1	81	0	81	0	0	0	0	0	0	0	0	0	0	novel	cdhitCluster
chr7	91741563	91742003	mmu-retrogene-30-8	81	-	9	7	440	GTGGATGCTCACAGTCAGCTAATGGATGGATCATAGGGCTCCCAATGGATGAGCTAGAGAAAGTAGCCAAGGAGCTAAAGGGATCTGCAACCCTATAGGTGGAACAACATTATGAGCTAACCAGTACCCCGAAGCTCTTGACTCTAGCTGCATATATATCAAAAGATGGCCTAGTCGGCCATCACTGGAAAGAGAGGCCCATTGGACTTGCAAACTTTATATGCCCCAGTACAGGGGAATACCAGGGCCAAAAAGGGGGAGTGGGTGGGCAGGGGAGTGGGGGTGGGTGGATATGGGGGACTTTTGGTATAGCATTGGAAATGTAAATGAGTTAAATACCTAATAAAAAATGGAAAAAAAAAAAAAGAAAAAAAAAAAAAAAACAAAAAAAAAAAAAAA…	GTGG-AT	||||-||	GTGGTAT	370	420	51	72	AAAAAAAAAAAAAACAAAAAAAAAAAAAAAAAAAAAAAAAAAAAGATTGTA	0.0939697	rmsk4073083|L1Md_A|L1Md_A-LINE|L1Md_A-L1|L1|exon-1	repeatMask-L1	362	0.82	0.05	6422	-78	1_rat	1_rat	1	1	1	1	81	81	0	0	0	0	0	0	0	0	0	0	13	novel	cdhitCluster
chr15	8717660	8717853	mmu-retrogene-1-245	81	+	17	11	193	GATTTATGATGCCGGGCGTGGTGGCGCACACCTTTAATCCCAGCACTTGGGAGGCAGAGGCAGGCAGATTTCTGAGTTCGAGGCCAGCCTGGTCTACAGAGCGAGTTCCAGGACAGCCAGGGCTACACAGAGAAACCCTGTCTCGAAAAACCAAAAAAAAAAAAAAAAAAAAAAAAAAAAAAGATTTATGCTG	GATTTATGATG	||||||||.||	GATTTATGCTG	146	182	37	64	AAAAACCAAAAAAAAAAAAAAAAAAAAAAAAAAAAAA	0.188276	rmsk1550118|B1_Mus2|B1_Mus2-SINE|B1_Mus2-Alu|Alu|exon-1	repeatMask-Alu	146	0.76	1	-10	-37	1_rat	1_rat	1	1	1	1	81	81	0	0	0	0	0	0	0	0	0	0	0	novel	cdhitCluster
chrX	83393679	83398478	mmu-retrogene-230	81	+	25	40	4799	GGAAGAACACATTATCTTATTCAAAAACTCCCCTGGAGGACAGGATAAATATAGTACAACATTGATTTTCAGAAATAAACAGTAGATCACATCCAGGCTTCTCTGTAGGGCACAATGAGGTGAAGAGCCCACTTGTTCATATCTAGGACAATATTGATTCTGAGAGACAGATTCTAGGTCCCTCCAAGAGTGTTTTGATTGGACAAACAGGGGTCAACTGTAGGACAGATCAAAGTTAGGGCAAAAGGGAXXXXXXATATTAATTAACTTACGCCGGGCGTGGTGGTGCACGCCTTTAATCCCAGCACTTGGGAGGCAGAGGCAGGCGGATTTCTGAGTTCGAGGCCAGCCTGGTCTACAAAGTGAGCTCCAGGACAGCCAGGGCTATACAGAGAAACC…	GGA-AGAACACATTATCTTATTCAAAAACTCCCCTGGAGG	|||-||.|-|-||||.||.|.||..||||||.||||.|||	GGATAGCA-A-ATTAACTGACTCCTAAACTCTCCTGCAGG	4701	4748	48	56	AAAAACCAAAAAAAAAAAAAAAAAAAAAAAAAAAAATTAACTTACAAA	-0.0035468	rmsk4821718|GA-rich|GA-rich-Low_complexity|GA-rich-Low_complexity|Low_complexity|exon-1	repeatMask-Low_complexity	361	0.08	1	-3053	-1385	2_chinese_hamster	2_chinese_hamster	1	1	1	1	81	0	81	0	0	0	0	0	0	0	0	0	13	novel	NA
chr19	22948541	22948744	mmu-retrogene-1-246	81	-	16	8	203	AAAATTAGTACCAGGCGTGATGGCGCACGCCTTTAATCCCAACACTTAGGGAGGCAGAGGCAGGTAGATTTCTGAGTTCGAGGCCAGCCTGGTCTACAAAGTGAGTTCCAGGACAGCCAGGGCTACAAAGAAACCCTGTCTTGAAAAACAAAAAACAAAACAAAACAAAAAAAAAAAAAAAGAAAGAAAGAAAGAAAAATTAG	AAAATTAG	||||||||	AAAATTAG	144	193	50	65	AAAAACAAAAAACAAAACAAAACAAAAAAAAAAAAAAAGAAAGAAAGAAA	0.180829	rmsk2293517|B1_Mm|B1_Mm-SINE|B1_Mm-Alu|Alu|exon-1	repeatMask-Alu	143	0.7	1	-10	-50	2_chinese_hamster	2_chinese_hamster	1	1	1	1	81	0	81	0	0	0	0	0	0	0	0	0	2	novel	cdhitCluster
chrX	106172080	106172189	mmu-retrogene-1-247	81	-	9	7	109	TGAGTTCCAGGACAGCCAAGGCTACACAGAGAAACCCTGTCTCGAAAAACCAAAAAAAAAAAAAAAAAAAGAAAAGAAAAGAAAAAAAGAAAGGAAAAAAAAAGAGTTC	TGAGTTC	.||||||	AGAGTTC	52	102	51	72	AAAAAAAAAAAAAAAAAAAGAAAAGAAAAGAAAAAAAGAAAGGAAAAAAAA	-0.00212	rmsk4868860|B1_Mus2|B1_Mus2-SINE|B1_Mus2-Alu|Alu|exon-1	repeatMask-Alu	55	0.5	0.37	92	-54	2_chinese_hamster	2_chinese_hamster	1	1	1	1	81	0	81	0	0	0	0	0	0	0	0	0	0	novel	cdhitCluster
chr16	45421178	45421414	mmu-retrogene-29-14	81	+	20	10	236	GGAGAAGAGAGCTGGGCCTGGTGGTGCACGCCTTTAATCCCAGCACTCAGAAGGCAGAGGCAGGCAGATTTCTGAGTTCGAGGCCAGTCTGGTCTACAGAGTGAGTTCCAGGACAGCCAGGGCTATATAGAGAAACCCTGTCTCTAAAAAACCAAAAACCAAAACCAAAACCAAAACCAAAACCAAAAAAAAAGAAAAAAGAAAAAAAGAAAGAAAAGAAAAAAAAGGAGAAGAGA	GGAGAAGAGA	||||||||||	GGAGAAGAGA	179	226	48	61	AAAACCAAAAAAAAAGAAAAAAGAAAAAAAGAAAGAAAAGAAAAAAAA	0.2676	rmsk1817231|B1_Mus2|B1_Mus2-SINE|B1_Mus2-Alu|Alu|exon-1	repeatMask-Alu	147	0.62	1	-9	-80	2_chinese_hamster	2_chinese_hamster,1_rat	2	2	1	0.5	108	27	81	0	0	0	0	0	0	0	0	0	0	novel	cdhitCluster
chr2	149585067	149585271	mmu-retrogene-1-248	81	-	10	10	204	TCACTGACAAGCCAGGCGTGGTGGTGCACGCCTTTAATCCCAGCATTTGGGAGGCAGAGGCAGGCAGATTTCTGAGTTCGAGGCCAGCCTGGTATACAAAGTGAGTGCCAGGACAGCCAGGGCTACACAGAGAAACCCTTGTCTTGAAAAACCAAAAAAAAAAAAAAAAAAAAAAAAAAAAAAAATAGAAGAAATCAGTGATAA	TCACTGACAA	|||.|||.||	TCAGTGATAA	147	194	48	71	AAAAACCAAAAAAAAAAAAAAAAAAAAAAAAAAAAAAAATAGAAGAAA	0.0889132	rmsk2648099|B1_Mus2|B1_Mus2-SINE|B1_Mus2-Alu|Alu|exon-1	repeatMask-Alu	148	0.73	1	-9	-47	2_chinese_hamster	2_chinese_hamster	1	1	1	1	81	0	81	0	0	0	0	0	0	0	0	0	0	novel	cdhitCluster
chr14	47190212	47190377	mmu-retrogene-1-249	81	-	9	7	165	TGACACCCAGCACTTGGGAGGCAGAGGCAGGTGGATTTCTGAGTTCGAGGCCAACCTGGTCTACAAAGTGAGCTCCAGGACAGCCAGGGCTATACAGAGAAACCCTGTCTCGAAAAAACAAAAAAAAAAAACAAAAAAAAAAAAAACAAAAAAAAGAATGACTCC	TGACACC	||||.||	TGACTCC	113	158	46	72	AAAAAACAAAAAAAAAAAACAAAAAAAAAAAAAACAAAAAAAAGAA	0	rmsk1393677|B1_Mm|B1_Mm-SINE|B1_Mm-Alu|Alu|exon-1	repeatMask-Alu	118	0.72	1	-5	-42	3_naked_mole_rat	3_naked_mole_rat	1	1	1	1	81	0	0	81	0	0	0	0	0	0	0	0	0	novel	cdhitCluster
chr3	158403090	158403518	mmu-retrogene-231	81	+	16	8	428	TAGGACAAGAGACTGCTCCCTCAATGAAACTATTCCATATTTAATTATAGTGAAAACTCCAAGGTTATAGAAATAAAGCATATTTAAAGCTTAAGGAAGCACCAAGTCATACATGAAAGCAAATCAGAAAAACATCAGATTACTCCATAGAAACTCTAAAAGCCAGGAGCTCTCACAAAGATGTATTTCAAGTTTTCAAAAGCATTATTGCCAACCTGGATTTTTATACTCAGCATAGTTAACCTTCATAAATGGAAAAAGACAAACTTCCAGTGATGAGCACAAGATGAAGGAATTCATGACCACTAAGCCAGAGATATAAAGGTTATAAAGGAATCTTACACATAGAAAGGAAAGTCTAACACAGTCAGGAGGCAGACAAAAAAAAAAAAAAAAAAA…	TAGGACAA	||||||||	TAGGACAA	381	420	40	65	AAAAAAAAAAAAAAAAAAAAAAAAAAGAAAGAAAGAAAAA	0	rmsk3001125|(A)n|(A)n-Simple_repeat|(A)n-Simple_repeat|Simple_repeat|exon-1	repeatMask-Simple_repeat	38	0.09	1	-380	-10	2_chinese_hamster	2_chinese_hamster	1	1	1	1	81	0	81	0	0	0	0	0	0	0	0	0	0	novel	NA
chr2	49373340	49373480	mmu-retrogene-232	80	-	66	38	140	AGCTAGTGAGATGGTTCGGCAGGTGAAGTCTCCTGGTGATTTCATACCCCAAGATCCAGAAAGTAGGCAGTAGGATACGATATAGCTTTTAAAAAAATTAGTAGCTAGTGAGATGGTTCGGCAGGTGAAGTCTCCCGTTG	AGCTAGTGAGATGGTTCGGCAGGTGAAGTCTCCTGGTG	|||||||||||||||||||||||||||||||||.|.||	AGCTAGTGAGATGGTTCGGCAGGTGAAGTCTCCCGTTG	91	97	7	14	AAAAAAA	-0.0557414	rmsk2459990|RSINE1|RSINE1-SINE|RSINE1-B4|B4|exon-1	repeatMask-B4	37	0.26	0.28	-103	93	2_chinese_hamster	2_chinese_hamster	1	1	1	1	80	0	80	0	0	0	0	0	0	0	0	0	5	novel	NA
chr3	9072709	9073400	mmu-retrogene-105-3	80	+	16	8	691	CTACTGGAGCTTCCGGTCTCAGGCGCTGCAGGAGCCGCGGGTTACCGTGCAGACACGGCCAAGTCCAAGAACCACACCACACACAACCAGTCCCACAAATGGCACAGAAATGGCATCAAGAAAACCCGGTCGCAAAGATACGAATCTCTTAAGGGGGTTGACCCCAAGTTCCCGAGGAACATGCGCTTTGCGGAGAAGCACAACAAGAAAGGCCTGAAGAAGATGCAGGCCAGCAAGGCAAAGGCAGTGAXXXXXXAGGCTTCAGCTCCAGCCCAGGCTCCCAAAGGTGCTCAGGCCCCCAAAGGTGCCCAGGCCCCTGTGAAGGCCCCATAGAAAAGGCTCCTGCCAGTGTGAGGACAGACGGACTGCTGTGACACACTTCCCCACACACTATTTGCA…	CTACTGGA	||||||||	CTACTGGA	637	683	47	64	AAAAAAACAAAAAAAAAAAAAAACCAAACAAAAACAAAAACAAAAAA	0.530617	ENSMUST00000193160.1|Gm8860-201|ENSMUSG00000103011.1|Gm8860|processed_pseudogene|exon-1	pseudogene	445	0.64	1	-57	-189	1_rat	7_cow,10_opossum,2_chinese_hamster,11_human,6_rabbit,9_cat,1_rat,4_guinea_pig,5_squirrel,8_dog,3_naked_mole_rat	11	15	5	0.454545	687	80	80	22	23	80	80	23	74	23	71	80	0	novel	cdhitCluster
chr1	109358369	109358491	mmu-retrogene-132-3	80	+	34	27	122	GGAAAAGAAAAGAAAAGAAAAGAGAAAAGAAAAGAAAAGAAAAGAAAAGAAAAGAAAGAAAAGAAAAGAAAAGAAAAGAAAAGAAAAGAAAAGGAAAGGAAAGAAAAGGAAAGGAAAGAAAA	GGAAAAGAAAAGAAAAGAAAAGAGAAA	||-|||||||||.||||.|||||-|||	GG-AAAGAAAAGGAAAGGAAAGA-AAA	50	97	48	46	AAAAGAAAGAAAAGAAAAGAAAAGAAAAGAAAAGAAAAGAAAAGGAAA	0	rmsk193590|(GAAAA)n|(GAAAA)n-Simple_repeat|(GAAAA)n-Simple_repeat|Simple_repeat|exon-1	repeatMask-Simple_repeat	122	1	0.8	30	0	2_chinese_hamster	2_chinese_hamster	1	1	1	1	80	0	80	0	0	0	0	0	0	0	0	0	0	novel	cdhitCluster
chr2	152746920	152747147	mmu-retrogene-1-250	80	-	18	14	227	AAGACATGGTCTCGCCGGGCAGTGGTGGCATATGCCTTTAATCCCAGCACTCAGGAGGCAGAGGCAGGCAGATTTCTGAGTTTGAGGCCAGCCTGGTCTACAGAGTGAGTTCCAGGACAGCCAGGGCTATACAGAGAAACCCTGTCTCGAAAAACCAAAAAAAAAAAAAAAAAAAAAAAAACCAAAAAAACGAAACCAAAACAACAAAACAAAAAAACCATGGTCTC	AAGAC-ATGGTCTC	||.||-||||||||	AAAACCATGGTCTC	159	209	51	62	AAAAAAAAAAAAAAAAAAAAAAACCAAAAAAACGAAACCAAAACAACAAAA	0.00803468	rmsk2654584|B1_Mus1|B1_Mus1-SINE|B1_Mus1-Alu|Alu|exon-1	repeatMask-Alu	147	0.65	1	-13	-67	2_chinese_hamster	2_chinese_hamster,11_human,1_rat,4_guinea_pig,5_squirrel,8_dog	6	7	2	0.333333	304	17	80	0	80	12	0	0	12	0	0	80	4	novel	cdhitCluster
chr16	56070090	56070345	mmu-retrogene-29-15	80	+	23	14	255	AAAGCCAAACTTCAGCTGGGCATGGTGGCACAGCCTTTAATCTCAGCACTCAGGAGGCAGAGACAGGTGGATTTCTGAGTTCGAGGCCAGCCTGGTCTACAAAGTGAGTTCCAGGACAGCCAGGGCTATACAGAGAAACCCTGTCTCAAAAAAAACAAAACAAAACAAAAAAAAAAAAAACAAAAAAACAAAAAAAAACAAAAAAAAACCAAAAACAACAACAACAACAACAACAACAAAAAAAGCCCAACTTCA	AAAGCCAAACTTCA	||||||.|||||||	AAAGCCCAACTTCA	177	227	51	57	AAAACAAAAAAACAAAAAAAAACAAAAAAAAACCAAAAACAACAACAACAA	0	rmsk1835979|B1_Mm|B1_Mm-SINE|B1_Mm-Alu|Alu|exon-1	repeatMask-Alu	147	0.58	1	-13	-95	2_chinese_hamster	2_chinese_hamster	1	1	1	1	80	0	80	0	0	0	0	0	0	0	0	0	14	novel	cdhitCluster
chr13	74520507	74520773	mmu-retrogene-233-1	80	+	13	9	266	TTCTAAGAAGACCTCACCTTCGTCTAAGAAGCTGCACAAGGAGATTACCCCTTATCTCAAGAATGTTACTCCTGGGCAGTGGTGGCACATGCTTTAATCCCAGCACTCGGGAGGCAAGGCAGGCGGATTTCTGAGTTCAAGGCCAGCCTGATCTACAGAGTGAGTTCAAGGACAGCCAGGGCAACACAGAGAAAACTTGTCTCAAAAAAACAGAAAAAAAAAAAAAAAAGAAAAGAAAAGAAAAAAAAAGAGTTGGGTTCTGAAGA	TTCT-AAGA	||||-||||	TTCTGAAGA	204	249	46	67	AAAAAAACAGAAAAAAAAAAAAAAAAGAAAAGAAAAGAAAAAAAAA	0	rmsk1233751|B1_Mus1|B1_Mus1-SINE|B1_Mus1-Alu|Alu|exon-1	repeatMask-Alu	144	0.54	1	-71	-51	1_rat	2_chinese_hamster,1_rat	2	2	2	1	160	80	80	0	0	0	0	0	0	0	0	0	8	novel	cdhitCluster
chr8	57732095	57732284	mmu-retrogene-1-251	80	-	16	8	189	GCCAAGCAGGCCGGGCGTGGTGGCGCACACCTTTAATCCCAGCACTCGGGAGGCAGAGGCAGGCGGATTTCTGAGTTCGAGGCCAGCCTGGTCTACAAAGTGAGTTCCAGGACAGCCAGGGCTATACAGAGAAACCCTGTCTCGAAAAAAAAAAAAAAAAAAAAAAAAAAAAAGAAAAGAAGCCAAGCA	GCCAAGCA	||||||||	GCCAAGCA	145	181	37	64	AAAAAAAAAAAAAAAAAAAAAAAAAAAAAGAAAAGAA	0.134212	rmsk4281037|B1_Mm|B1_Mm-SINE|B1_Mm-Alu|Alu|exon-1	repeatMask-Alu	146	0.77	1	-9	-34	2_chinese_hamster	2_chinese_hamster	1	1	1	1	80	0	80	0	0	0	0	0	0	0	0	0	0	novel	cdhitCluster
chr11	20183510	20183740	mmu-retrogene-1-252	80	-	22	11	230	AAAAAGTGGGCTTGTAGCCGGGTGTGGTGGCGCACACCTTTAATCCCAGCACTCGGGAGGCAGAGGCAGGCGGATTTCTGAGTTCGAGGCCACCCTGGTCTACAAAGTGAGTTCCAGGATAGCCAGGGCTGTACAGAGAAACCCTGTCTCGAAAAACAAAAACAAAAACAAAAAACAAAAAACAAACAACAAACAAAAAACAAAAACCAACAACAGCAAAAAAAGTGGGC	AAAAAGTGGGC	|||||||||||	AAAAAGTGGGC	158	206	49	58	AAAAACAAAAACAAAAAACAAAAAACAAACAACAAACAAAAAACAAAAA	0.185486	rmsk645671|B1_Mm|B1_Mm-SINE|B1_Mm-Alu|Alu|exon-1	repeatMask-Alu	146	0.63	1	-15	-69	2_chinese_hamster	2_chinese_hamster	1	1	1	1	80	0	80	0	0	0	0	0	0	0	0	0	13	novel	cdhitCluster
chr4	31917068	31917285	mmu-retrogene-1-253	80	-	22	11	217	AAAAAGCAACTTATGGCCGGGCGCGGTGGCGCACGCCTTTAATCCCAGCACTCGGGAGGCAGAGGCAGGCGGATTTCTGAGTTTGAGGCCAGCCTGGTCTACAAAGTGAGTTCCAGGACAGCCAGGACTATACAGAGAAACCCTGTCTCAAAAAAACAAAACAAAACAAAAACAAAACAAAACAAAAACAAAACAAAACAAAACAAAAAAAGCAACT	AAAAAGCAACT	|||||||||||	AAAAAGCAACT	150	198	49	58	AAAAAAACAAAACAAAACAAAAACAAAACAAAACAAAAACAAAACAAAA	0.197444	rmsk3052868|B1_Mm|B1_Mm-SINE|B1_Mm-Alu|Alu|exon-1	repeatMask-Alu	137	0.63	1	-15	-65	1_rat	1_rat	1	1	1	1	80	80	0	0	0	0	0	0	0	0	0	0	8	novel	cdhitCluster
chr16	63078426	63079427	mmu-retrogene-4-5	80	+	18	19	1001	CATGTGGTATGTTCATAGCAGCCTTATTTATAATAGCCAGAAGCTGGAAAGAACCCAGATGCCCCTCAACAGAGGAATGGATACAGAAAATGTGGTACGTTTACACAATGGAGTACTACTCAGCTATTAAAAAGAATTAATTTATGAAATTCCTAGGCAAATGGTTGGACCTGGAGGGCATCATCCTGAGTGAGGTAACCCAATCACAAAAGAACTCACACAATACGTACTCACTGATAAGTGGATATTAXXXXXXTCAGTGGAAAGAGAGGCCCATTGGTCGTGCAAACTTTATCTGCCTCAGTACTGGGGAAGTCCAGGGCCAAGAAATGGGAGTGGGTGGGTAGGGGAGTGAGTGGGGGAGCGGGTGGGGGACTTTTAGGATAGCATTGGAAATGT…	CATGTGGTA-TG-TTCATA	|.|||||||-||-|||-||	CGTGTGGTACTGGTTC-TA	933	983	51	62	AACAAAACAAAACAAAACAAAAAAACAAAAAACAAACAAACAAAAAAAAAA	0.0556977	rmsk1847764|L1Md_F2|L1Md_F2-LINE|L1Md_F2-L1|L1|exon-1	repeatMask-L1	916	0.92	1	-7	-78	1_rat	1_rat	1	1	1	1	80	80	0	0	0	0	0	0	0	0	0	0	0	novel	cdhitCluster
chr12	54682407	54682737	mmu-retrogene-234-1	80	+	67	36	330	GTATGCTTCCTAGGAGACCCTGCCTCAGAACATAAAATAAAAGTATGCTTCCTAGGAGACCCTGCCTCAGAGCATAAAATAAAAGTATGCTTCCTAGGAGACCCTGCCTCAGAGCATAAAATAAAAGTATGCTTCCTAGGAGACCCTGCCTCAGAGCATAAAATAAAAGTATGCTTCCTAGGAGACCCTGCCTCAGAGCATAAAATAAAAGTATGCTTCCTAGGAGACCCTGCCTCAGAGCATAAAATAAAAGTATGCTTCCTAGGAGACCCTGCCTCAGAGCATAAAATAAAAGTATGCTTCCTAGGAGACCCTGCCTCAGAGCATAAA	GTATGCTTCCTAGGAGACCCTGCCTCAGAACATAAA	|||||||||||||||||||||||||||||.||||||	GTATGCTTCCTAGGAGACCCTGCCTCAGAGCATAAA	286	294	9	13	AAAATAAAA	0.295315	ENSMUST00000161592.7|Eapp-204|ENSMUSG00000054302.15|Eapp|protein_coding|intron-4	antisenseAnno_intron	330	1	0.05	3784	3122	10_opossum	10_opossum	1	1	1	1	80	0	0	0	0	0	0	0	0	0	80	0	0	novel	cdhitCluster
chr3	27772435	27772634	mmu-retrogene-1-254	80	+	26	13	199	CATTGCAGGCCCACCGGGAGTGGTGGTGCACGCCTTTAATCCCAGCACTTGGGAGGCAGAGGCAGGCAGATTTCTGAGTTCGAGGCCAGCCTGGTCTACAAAGTGAGTTCCAGGACAGCAAGGGCTACAGAGAAACCCTGTCTCAAAAAACAAAAACAAAAACAAAAACAAAAACAAAAACAAAAACATTGCAGGCCCA	CATTGCAGGCCCA	|||||||||||||	CATTGCAGGCCCA	145	186	42	54	AAAAAACAAAAACAAAAACAAAAACAAAAACAAAAACAAAAA	0.0160118	rmsk2759266|B1_Mm|B1_Mm-SINE|B1_Mm-Alu|Alu|exon-1	repeatMask-Alu	142	0.71	1	-13	-44	2_chinese_hamster	2_chinese_hamster	1	1	1	1	80	0	80	0	0	0	0	0	0	0	0	0	0	novel	cdhitCluster
chr5	76862975	76863169	mmu-retrogene-1-255	80	+	28	14	194	TTAGGTAAGCCAAAGCCGGGTGTGGTGGTCCACGCCTTTAATCCCAGCACTCGGGAGGCAGAGGCAGGTGGATTTCTGAGTTTGAGGCCAGCCTGGTCTACAGAGTGAGTTCCAGGACAGCCAGAGCTGTACAGAGAAACCCTGTCTTGAAAAACCAAAAAAAAAAAAAAAAAAAAAAAATTAGGTAAGCCAAA	TTAGGTAAGCCAAA	||||||||||||||	TTAGGTAAGCCAAA	150	180	31	52	AAAAACCAAAAAAAAAAAAAAAAAAAAAAAA	0.0341145	rmsk3444207|B1_Mus2|B1_Mus2-SINE|B1_Mus2-Alu|Alu|exon-1	repeatMask-Alu	147	0.76	1	-13	-34	1_rat	2_chinese_hamster,1_rat	2	2	1	0.5	97	80	17	0	0	0	0	0	0	0	0	0	0	novel	cdhitCluster
chr14	51519921	51521078	mmu-retrogene-235	80	+	17	11	1157	CCTAAAAGCCTAAAAAACCCTATAATGTTTCAAAAAATTCCTTCTAGAAACCGAAAAAGTTATAAAAGTTTAAAAAAAGAAACCCAAAAGCCTAAAATTCCCCCTAAAAACTAAAAAGACATAAAATTTAAAAAATAAACGAACCCTAAATTACTAAAACACCCTAAAATCCTTAAAACAATTGATTAAAAAAAATCCTAAAATAAAACACTAAATTGGTAAAAAAAAAATAATAATAATTTTGAAAAACXXXXXXCAAAAACTTTAAAACCATAAAAAACCCCTAAAACCTTAAATAAAGACCCTAAGACCTTCAAAAATCCACACAAAAATCCTACAAACTCTAAAATACTTAAAACAGCCTAAAAGACACGTAAAACATTAAAAAAGAAAACCTAA…	CCTAAAAGCCT	||||||||.||	CCTAAAAGACT	1097	1145	49	63	AAAAACAAAAAACAAAAAACAAAAAACAAAAAAACAAAAACAAAAACAA	0.430729	rmsk1402386|(CAAAAA)n|(CAAAAA)n-Simple_repeat|(CAAAAA)n-Simple_repeat|Simple_repeat|exon-1	repeatMask-Simple_repeat	55	0.05	1	-1090	-12	10_opossum	10_opossum	1	1	1	1	80	0	0	0	0	0	0	0	0	0	80	0	1	novel	NA
chr2	155618267	155618420	mmu-retrogene-1-256	80	-	26	13	153	GACTCCCTGCCTCGAGGCAGAGGCAGGCAGATTTCTAAGTTCAAGGCCAGCCTGGTCTACAAAGTGAGCTCCAGGACAGCCAGGGCTACACAGAGAAACCCTGTCTCGAAAAAACCAAAAAAAAAAAAAAAAAAAAAAAAGACTCCCTGCCTC	GACTCCCTGCCTC	|||||||||||||	GACTCCCTGCCTC	109	140	32	54	AAAAAACCAAAAAAAAAAAAAAAAAAAAAAAA	0.0215128	rmsk2662524|B1_Mus2|B1_Mus2-SINE|B1_Mus2-Alu|Alu|exon-1	repeatMask-Alu	119	0.78	0.95	6	-34	2_chinese_hamster	2_chinese_hamster	1	1	1	1	80	0	80	0	0	0	0	0	0	0	0	0	0	novel	cdhitCluster
chr6	95273173	95273386	mmu-retrogene-37-10	80	-	20	10	213	TTCCTAAGGAAAGCCGGGCATGGTGGCACACGCCTTTAATCCCACACGCCTTTAATCCCAGCATTTGGGAAGCAGAGGCAGGCGGATTTCTGAGTTTGAGGCCAGCCTGGTCTACAAAGTGAGTTCCAGGACAGCCAGGGCTAAACAGAGAAACCCTGTCTCGAAAAAACAAAAAACAAAAAAAAAAAAAAAAAGAAAGAAAATTCCTAAGGA	TTCCTAAGGA	||||||||||	TTCCTAAGGA	164	203	40	60	AAAAAACAAAAAACAAAAAAAAAAAAAAAAAGAAAGAAAA	-0.0474667	rmsk3791866|B1_Mm|B1_Mm-SINE|B1_Mm-Alu|Alu|exon-1	repeatMask-Alu	163	0.77	1	-11	-39	2_chinese_hamster	2_chinese_hamster	1	1	1	1	80	0	80	0	0	0	0	0	0	0	0	0	0	novel	cdhitCluster
chr3	88430712	88430904	mmu-retrogene-1-257	80	-	24	12	192	GACTTAACACAAGCCGGGCGTGGTGGCGCACGCCTTTAATCCCAGCACTTGGGAGGCAGAGGCAGGCAGATTTCTGAGTTCGAGGCCAGCCTGGTCTACAAAGTGAGTTCCAGTACAGCCAGGGCTATACAGAGAAACCCTGTCTCGAAAAACCAAAAAAAAAAAAAAAAAAAAAAAAAAGACTTAACACAA	GACTTAACACAA	||||||||||||	GACTTAACACAA	148	180	33	56	AAAAACCAAAAAAAAAAAAAAAAAAAAAAAAAA	0.176677	rmsk2868675|B1_Mm|B1_Mm-SINE|B1_Mm-Alu|Alu|exon-1	repeatMask-Alu	147	0.77	1	-11	-34	2_chinese_hamster	2_chinese_hamster	1	1	1	1	80	0	80	0	0	0	0	0	0	0	0	0	0	novel	cdhitCluster
chr4	83505103	83505584	mmu-retrogene-236-1	80	-	24	12	481	GAGTTTCTGTCCACTCTTCCGGGGACGTTGCTCAGAGGCACTCAGGATGGTCCAGCGTTTGACATACCGCCGTAGGCTTTCCTACAACACAGCCTCTAACAAAACTAGGCTGTCTCGAACCCCTGGCAACAGGATTGTTTACCTCTACACCAAGAAGGTTGGGAAAGCACCTAAATCCGCATGTGGCGTGTGCCCAGGCAGACTTCGAGGGGTTCGTGCTGTGCGGCCCAAAGTCCTTATGAGACTGTCTAAGACACAGAAGCACGTCAGCAGGGCCTATGATGGCTCCATGTGTGCCAAGTGTGTCCGTGACAGGATCAAGCGGGCTTTCCTTATTGAGGAGCAGAAAATCGTTGTGAAAGTGTTGAAGGCACAAGCACAGAGTCAGAAAGCAAAATA…	GAGTTTCTGTCC	||||||||||||	GAGTTTCTGTCC	442	469	28	56	AAAAAAAAAAAAAAAAAAAAAAAAAAAA	2.444	ENSMUST00000084445.3|Gm10154-201|ENSMUSG00000066116.3|Gm10154|processed_pseudogene|exon-1	pseudogene	354	0.74	1	-46	-81	3_naked_mole_rat	7_cow,10_opossum,2_chinese_hamster,11_human,6_rabbit,9_cat,1_rat,4_guinea_pig,5_squirrel,8_dog,3_naked_mole_rat	11	21	4	0.363636	920	66	67	80	25	85	80	24	80	80	21	10	0	novel	cdhitCluster
chr9	66370166	66370358	mmu-retrogene-1-258	80	-	20	10	192	GAGGAGACAGGCCGGGCGGTGGTGGTGCACACCTTTAATCCCAGTACTCAGGAGGCAGAGGCAGGTGGATTTCTGAGTTCAAGGCCAGCCTGGTCTACAAAGTGAGTTCCAGGACAGCCAGGGCTATTACAGAGAAACCCTGTCTCGAAAAAAACCAAAAAAAAAAAAAAAAAAAAAAAAAAGAGGAGACAG	GAGGAGACAG	||||||||||	GAGGAGACAG	148	182	35	60	AAAAAAACCAAAAAAAAAAAAAAAAAAAAAAAAAA	0.179473	rmsk4554278|B1_Mm|B1_Mm-SINE|B1_Mm-Alu|Alu|exon-1	repeatMask-Alu	150	0.78	1	-10	-32	3_naked_mole_rat	6_rabbit,5_squirrel,3_naked_mole_rat	3	3	2	0.666667	197	0	0	80	0	80	37	0	0	0	0	0	0	novel	cdhitCluster
chr10	71388462	71388601	mmu-retrogene-237	80	-	14	7	139	CCCACCAGGCCCTTAAGCAGTAACTATAAAGGTGTAGCTCAGTGGTAGAGCATTTGCATAAGTCTTGTTTTGATCCTTAATGCCACATACACACAAGGTAAAAAAAAAAAAAAAAAAAAAAAAAAAAAAAAACCCACCA	CCCACCA	|||||||	CCCACCA	100	132	33	66	AAAAAAAAAAAAAAAAAAAAAAAAAAAAAAAAA	-0.0693535	rmsk495322|(T)n|(T)n-Simple_repeat|(T)n-Simple_repeat|Simple_repeat|exon-1	antisenseAnno_repeatMask-Simple_repeat	33	0.24	1	-99	-7	4_guinea_pig	4_guinea_pig	1	1	1	1	80	0	0	0	80	0	0	0	0	0	0	0	0	novel	NA
chr4	4469426	4473507	mmu-retrogene-238	80	-	12	11	4081	TCCTCTGCATTCTATTTTCTGGCACACAACTCTGTCTGCTTTACTGGATGACAGCAAGAACATCAACTAAGACTCTGCCCCAAGCTCTTGGATGCCAAGTCCCTGTAAAGCACACCCACAGCCTTAAATTACACCTTATCTCTTGGACTCCATTTTCCATCCCATAACTCCACCTGCTTTCCTGGAGGTCACCCAAGTACCAGGGTACCCAGGCCATGCTGGTACTAGAGACTCCACAGGCAAATTTAGCXXXXXXCTCTCCGTATCTATTCCATATAGTATTTAGTGTTCTAGCAAGATCAATAAGACAACTAAAGGAGATCAAGGGGATACAAATTGGAAAAGAAGTCAAAGTTTCGCTATTCTCAAATAATAAGATAGTATACATAAATGGCCCCA…	TCCT-C-TGCA	||||-|-||||	TCCTACATGCA	4030	4063	34	68	AAAAAAAAAAAAAAAAAAAAAAAAAAAAAAAAAA	0.1403	rmsk3006002|L1_Mur3|L1_Mur3-LINE|L1_Mur3-L1|L1|exon-1	repeatMask-L1	1388	0.34	1	-1552	-1141	1_rat	2_chinese_hamster,1_rat	2	5	1	0.5	179	80	41	0	0	0	0	0	0	0	0	0	7	novel	NA
chr17	11334598	11335169	mmu-retrogene-239	80	+	13	19	571	GAAATATCTGAGATCACCTGGTAAGTGTAATAATTCCTCTCGGTTTATAAACATGGGTAAGTTCTGCATATAACCCAAAGAGTAACCACAAATTTTCTACTATTTCTTTTTAATTACAAACATAATTCTTCTAACTGCTAGTCATGGAGCAGGTGAAGCAAACTGCTTTGGATTTTAATAGGAATACTCAATTTTATGTTTATGTAGCATTTTCTAAACCTTTACCTGTTGTGGGAAATAATAAAAAAATXXXXXXGTTCAAGACCAGCCTGGTCTACAGAGTGAGTTCCAGGACAGCCACAGGTACACAGAGAAACCCTGTCTCAAAAAGTCAAAAGCCAAGAGAGAGAGAGAGAGAGAGAGAGAGGGAGAGAGAGAGAGAGAGAGAGAGAGAGAGAG…	GAAATATCTGAGATCA-CC	|||||-|-|||.|.||-||	GAAAT-T-TGACACCATCC	504	554	51	67	AAAAAGAAAAAAGAAAAAAGAAAAAAGAAAAAAGAAAAAGAAAAAGAAAAA	0.231007	rmsk1925196|B1_Mus1|B1_Mus1-SINE|B1_Mus1-Alu|Alu|exon-1	repeatMask-Alu	149	0.26	1	-253	-169	10_opossum	10_opossum	1	1	1	1	80	0	0	0	0	0	0	0	0	0	80	0	0	novel	NA
chr5	145215218	145215434	mmu-retrogene-1-259	80	+	13	9	216	CGCCATCTTGTCCGGCCGTGGTGGCGCACGCCTTTACTCCCAGCACTCGGGAGGCAGAGGCAGGCGGATTTCTGAGGTTGAGGCCAGCCTGGTCTACAGAGTGAGTTCCAGGACAGCCAAGGCTACACAGAGAAACCCTGTCTCAGACCAAAAAACAACAACAACAACAAAAAAAAAAACAAAAAAAAAAAAAAAAGAAAAGAAAAATGCCATCTT	CGCCATCTT	.||||||||	TGCCATCTT	157	207	51	67	AACAACAACAACAAAAAAAAAAACAAAAAAAAAAAAAAAAGAAAAGAAAAA	0.0675556	rmsk3602118|B1_Mus2|B1_Mus2-SINE|B1_Mus2-Alu|Alu|exon-1	repeatMask-Alu	147	0.68	1	-11	-58	1_rat	1_rat	1	1	1	1	80	80	0	0	0	0	0	0	0	0	0	0	0	novel	cdhitCluster
chr12	69596703	69596868	mmu-retrogene-240	80	+	16	8	165	AGTTATTTCAGCCACTTTCCTCCTCTTACTGAAATTGATCAAATCTTTCCCTTTCCTCTTTAGAAAGTCACTGTTCCCTTCTTCAGTCTTCAGAATATTTGTTAAATATATTCCTAGCCAAAAAAAAAAAAAAAAAAAAAAAAAAAAAAAAGTTTAAAGTTATTT	AGTTATTT	||||||||	AGTTATTT	120	151	32	64	AAAAAAAAAAAAAAAAAAAAAAAAAAAAAAAA	3.34335	rmsk998494|(A)n|(A)n-Simple_repeat|(A)n-Simple_repeat|Simple_repeat|exon-1	repeatMask-Simple_repeat	32	0.19	1	-119	-14	5_squirrel	5_squirrel	1	1	1	1	80	0	0	0	0	80	0	0	0	0	0	0	6	novel	NA
chr1	9104091	9104305	mmu-retrogene-1-260	80	-	29	22	214	TGTTTTCTTCAGCCGGCTGTGGTGCTGTACGCCTTTAATCCCAGCACTCGGGAGGCAGAGGCAGGTGGATTTCTGAGTTCGAGGCCAGCCTGGTCTACAAAGTGAGTTCCAGGACAGCCAGGGCTATAGAGAAACCCTGTCTTGAAAAACAAAACAAAACAAAACAAAACAAAACAAAACAAAACAAAAGAATGTTTTCTTCAGCTGGCATCTG	TGTTTTCTTCAGCCGGC-TGTG	|||||||||||||.|||-|.||	TGTTTTCTTCAGCTGGCATCTG	145	192	48	51	AAAAACAAAACAAAACAAAACAAAACAAAACAAAACAAAACAAAAGAA	0.0898219	rmsk10267|B1_Mm|B1_Mm-SINE|B1_Mm-Alu|Alu|exon-1	repeatMask-Alu	135	0.63	1	-10	-69	1_rat	2_chinese_hamster,1_rat	2	2	1	0.5	93	80	13	0	0	0	0	0	0	0	0	0	0	novel	cdhitCluster
chr12	54682029	54682359	mmu-retrogene-234-2	80	+	67	36	330	GTATGCTTCCTAGGAGACCCTGCCTCAGAACATAAAATAAAAGTATGCTTCCTAGGAGACCCTGCCTCAGAGCATAAAATAAAAGTATGCTTCCTAGGAGACCCTGCCTCAGAGCATAAAATAAAAGTATGCTTCCTAGGAGACCCTGCCTCAGAGCATAAAATAAAAGTATGCTTCCTAGGAGACCCTGCCTCAGAGCATAAAATAAAAGTATGCTTCCTAGGAGACCCTGCCTCAGAGCATAAAATAAAAGTATGCTTCCTAGGAGACCCTGCCTCAGAGCATAAAATAAAAGTATGCTTCCTAGGAGACCCTGCCTCAGAGCATAAA	GTATGCTTCCTAGGAGACCCTGCCTCAGAACATAAA	|||||||||||||||||||||||||||||.||||||	GTATGCTTCCTAGGAGACCCTGCCTCAGAGCATAAA	286	294	9	13	AAAATAAAA	0.273856	ENSMUST00000161592.7|Eapp-204|ENSMUSG00000054302.15|Eapp|protein_coding|intron-4	antisenseAnno_intron	330	1	0.05	3406	3500	10_opossum	10_opossum	1	1	1	1	80	0	0	0	0	0	0	0	0	0	80	0	0	novel	cdhitCluster
chr6	49079846	49081416	mmu-retrogene-241-1	80	+	15	20	1570	TTCTCTTGCATAGCCTTATCTGTTAATAATGTCATGTGTTTTTCATTTGATTAACCATCTCCTTCATTTCAAGTTCCCTTCCTTCATTTTCCTTTTGTTTTTTTTTTAATAAAAAAAACCTTGTATTTACTTAGAAGCATTCAGAATGTCAACAAAACAGCTGCAATTTTTTTTTTTTTTTTTGCAATTACAGAGTGGTATTCAGTTAACCGAACAACAATTATCTTCATATAAGCTGCATCAGAGACAAXXXXXXTCTTGATTGTTTTTCAATGTTTCAATCTCCTTGCTAATTTTTTCCTCCACATTTTAGAGTTTCACCTTCAATTTAGTAACTTAACATCACTTTGGAGACTGCCTTATGAAATGCTTGCATAGATTTTCTTAGTTTGTACATCC…	TTCTCTTGCATAGCCTTATC	||||.||.||.-|||||-||	TTCTTTTTCAG-GCCTT-TC	1498	1542	45	65	AAAAAAAAAAAAAGAAAGAAAGAAAAAAGAAAAGAAAAAAAAAAA	1.67295	ENSMUST00000031839.11|Malsu1-201|ENSMUSG00000029815.12|Malsu1|protein_coding|exon-3	exon	90	0.06	1	-193	-1287	10_opossum	10_opossum	1	1	1	1	80	0	0	0	0	0	0	0	0	0	80	0	10	novel	cdhitCluster
chr4	143240821	143241031	mmu-retrogene-26-18	80	+	20	10	210	GCTTTTATGTGGCCAGGCAGTGGTGGTGCATGCCTTTAATCCCAGCACATCGGAGGCAGAGGCAGGCTGATTTCTGAGTTCGAGGCCAGCCTGGTCTACAGAGTGAGTTCTAGGACAGCCAGGAAAACTCAGAGAAACCCTGTCTCGCGGAAAAAAAAAAAAAAAAAAAAAAAAACCAACAACAACAACAACAACAAAAAGCTTTTATGT	GCTTTTATGT	||||||||||	GCTTTTATGT	151	200	50	60	AAAAAAAAAAAAAAAAAAAAAAAAACCAACAACAACAACAACAACAAAAA	-0.0694283	rmsk3282955|B1_Mus1|B1_Mus1-SINE|B1_Mus1-Alu|Alu|exon-1	repeatMask-Alu	150	0.71	1	-11	-49	2_chinese_hamster	2_chinese_hamster	1	1	1	1	80	0	80	0	0	0	0	0	0	0	0	0	0	novel	cdhitCluster
chr9	110986565	110986786	mmu-retrogene-242	80	-	70	35	221	AGTTAGCTGCACCTCAAAACCACCAGCACCCCCATTATCTCCTACCTCCTTAAAGTCAGCCAGGGAGCCTAAGGTCACTGTCACCTGTAGCAACATTTCCTCCTCGCGGCCCTCCTCTAAAGTACAGATGCCCCAAGCATCAAAAGTGAACCCCCAAGCCAGTAACCCTACCAAAAATGACCCCAAAGTTAGCTGCACCTCAAAACCACCAGCACCCCCAT	AGTTAGCTGCACCTCAAAACCACCAGCACCCCCAT	|||||||||||||||||||||||||||||||||||	AGTTAGCTGCACCTCAAAACCACCAGCACCCCCAT	173	177	5	10	AAAAA	-0.00685843	ENSMUST00000199891.1|Rtp3-203|ENSMUSG00000066319.6|Rtp3|protein_coding|cds-2	cds	73	0.33	0.12	528	-148	2_chinese_hamster	2_chinese_hamster,5_squirrel	2	4	1	0.5	176	0	80	0	0	24	0	0	0	0	0	0	9	novel	NA
chr12	63517909	63518501	mmu-retrogene-243-1	80	-	18	14	592	CAAATCAAAATGACCCTGAGAGTCCACCTCACACCAATCAGAATGGTTAAGATAAAAATCTCAGGTGACAACAGATGTTGGTGAGGATATGGAGAAAGAGGAACACTCCTCCATTGCTGGTGGGAATGCAAACTGGCACAACCACTCTGGGAATCAATCTGGAGGATCCTCAGAAAATTGGAAATAGATCTACCTGAAGACCCAGCTATACTACTCTTGGGAATATACCCAAAAGTAGCCCCACCATGCCXXXXXXATACAGAAAATATGGTTCATTTATACAATGAAATACTACCAAGCTATTAAGAATGAAGACATCCTGAGTTTTGCAGGCAGATAGATGTAACTAGAAAATATCATCCTGAGTGAGGTAACTCAGACCCAAAAGGATGTGCATGG…	CA-AA-TCAAAATG	||-||-||||||||	CAGAACTCAAAATG	514	564	51	62	AAAAAAAAAAAAAAAAAAAAAAAAAACAAAAACAAAAAAGTACAAAATACC	0	rmsk986953|Lx3_Mus|Lx3_Mus-LINE|Lx3_Mus-L1|L1|exon-1	repeatMask-L1	592	1	0.51	16	552	1_rat	1_rat	1	1	1	1	80	80	0	0	0	0	0	0	0	0	0	0	14	novel	cdhitCluster
chr9	106800550	106800760	mmu-retrogene-1-261	80	-	26	18	210	TGCTCAAAGATTGCCAGGTGTGGTGGTGCACGCCTTTAATCCCAGCACTCCGAAGGCAGAGGCAGGTGGATTTTTGAGTTCGAGGCCAGCCTGGTCTACAAAGTGAGTTCCAGGACAGCCAGGGCTATACAGAGAAACCTGTCTCGAAAAACAAAAACAAAAACAAAAACAAAACAAACAAACAAAAAACAAATGCTCAAAGATCTCCAG	TGCTCAAAGAT-TGCCAG	|||||||||||-|-||||	TGCTCAAAGATCT-CCAG	147	193	47	54	AAAAACAAAAACAAAAACAAAAACAAAACAAACAAACAAAAAACAAA	0.0759286	rmsk4635978|B1_Mm|B1_Mm-SINE|B1_Mm-Alu|Alu|exon-1	repeatMask-Alu	144	0.69	1	-12	-54	1_rat	1_rat	1	1	1	1	80	80	0	0	0	0	0	0	0	0	0	0	0	novel	cdhitCluster
chr2	172509391	172509747	mmu-retrogene-244-1	80	-	20	10	356	GTCTCAATAGGCGAGCCGACTCGTTCCTTTCTCCTCGTTGGGCGTCTGAAGGCAAGATGGGTCACCAGCAGCTCTACTGGAGTCACCCACGGAAGTTCGGCCAGGGTTCCCGCTCTTGCCGCGTCTGCTCCAACCGCCACGGTCTGATCCGCAAATACGGGCTGAACATGTGCCGCCAGTGCTTCCGGCAGTACGCGAAGGACATAGGCTTCATTAAGTTGGACTAAGCGACCTTGAATGGATTCGACTGACTACTACCAAGTGGAACCGATCATGCTAGTCTTTGTACACAAAGAATAAAAATGTGAAGAACTTTAAAAAAAAAAAAAAAAAAAAAAAAAAAAAAGTCTCAATAG	GTCTCAATAG	||||||||||	GTCTCAATAG	317	346	30	60	AAAAAAAAAAAAAAAAAAAAAAAAAAAAAA	1.57244	ENSMUST00000121320.1|Gm14303-201|ENSMUSG00000081344.5|Gm14303|processed_pseudogene|exon-1	pseudogene	171	0.48	1	-56	-129	1_rat	7_cow,10_opossum,11_human,9_cat,6_rabbit,1_rat,5_squirrel,4_guinea_pig,3_naked_mole_rat	9	11	6	0.666667	655	80	0	13	80	80	70	80	0	80	80	65	0	novel	cdhitCluster
chr10	74397942	74398083	mmu-retrogene-245	80	-	50	30	141	CAAAAACAAACAAACAAACAAACAAACAAAAAAACCCCAGCAGAATTCTAGAAGATGCCTATTCATAGAACCAGCCAGAAATTTTTGAAAAACAAAAAACAAAAAAACCTCCCAACAAACAAACAAACAAACAAACAACAA	CAA-AAACAAACAAACAAACAAACAAACAA	|||-||||||||||||||||||||||-|||	CAACAAACAAACAAACAAACAAACAA-CAA	88	107	20	30	AAAAACAAAAAACAAAAAAA	0.0375882	rmsk500458|(TTTG)n|(TTTG)n-Simple_repeat|(TTTG)n-Simple_repeat|Simple_repeat|exon-1	antisenseAnno_repeatMask-Simple_repeat	49	0.35	1	-89	-3	1_rat	1_rat	1	1	1	1	80	80	0	0	0	0	0	0	0	0	0	0	5	novel	NA
chr16	62358684	62358896	mmu-retrogene-1-262	80	-	13	9	212	AAAAATCAGAGCCGGGCGTGGTGGCGCATGCCTTTAATCCCAGGACTTGTGAGGCAGAGGCAGGCAGATTTCTGAGTGTGAGGCCAGCCTGGTCTACAAAGTGAGTTCTGAGACAGCCAGGGCTATATAGAGAAACCCTGTCTCGGGAAAACAAACAAAAAAAACAAAAAACAAAAAACAAAAAACAAAAAACAAACAAAAAACAAAAATCA	#NAME?	-||||||||	CAAAAATCA	153	203	51	67	AAACAAAAAAAACAAAAAACAAAAAACAAAAAACAAAAAACAAACAAAAAA	0.0203175	rmsk1846560|B1_Mm|B1_Mm-SINE|B1_Mm-Alu|Alu|exon-1	repeatMask-Alu	146	0.69	1	-9	-57	2_chinese_hamster	2_chinese_hamster,1_rat	2	2	1	0.5	172	92	80	0	0	0	0	0	0	0	0	0	0	novel	cdhitCluster
chr9	56974294	56974482	mmu-retrogene-1-263	80	+	22	11	188	GCCTAGAGTGGCCGGGCGTGGTGGTGCACACCTTTAATCCCAGCTCGGGAGGCAGAGGCAGGCAGATTTCTGAGTTCGAGGCCAGCCTGGTCTACAACATGAGTTCCAGGACAGCCAGGGCTACACAGAGAAACCCTGTCTCGAAAAACCAAAAAAAAAAAAAAAAAAAAAAAAAAAGCCTAGAGTGG	GCCTAGAGTGG	|||||||||||	GCCTAGAGTGG	144	177	34	58	AAAAACCAAAAAAAAAAAAAAAAAAAAAAAAAAA	0.127796	rmsk4529834|B1_Mus2|B1_Mus2-SINE|B1_Mus2-Alu|Alu|exon-1	repeatMask-Alu	144	0.77	1	-10	-34	2_chinese_hamster	2_chinese_hamster	1	1	1	1	80	0	80	0	0	0	0	0	0	0	0	0	0	novel	cdhitCluster
chr1	36770373	36770532	mmu-retrogene-246	80	-	16	18	159	TTATAGATTGAAGTCTGGGTTTTAAAGAATGATATGAGAGAATGAGGTTACCATGGCTAGAAGGGCCTCCCCCTCTAGCTCAGAGCATGAGGATAAGGTGGAACCATCTCAAAAAAAAAAAAAAAAAAAAAAAAAAAAAAAACTTATAGGGGAAGCTGG	TTATAGATTGAAGTCTGG	||||||-..||||-||||	TTATAG-GGGAAG-CTGG	111	142	32	64	AAAAAAAAAAAAAAAAAAAAAAAAAAAAAAAA	-0.161198	rmsk60534|B1_Mus1|B1_Mus1-SINE|B1_Mus1-Alu|Alu|exon-1	repeatMask-Alu	6	0.04	0.04	-153	142	2_chinese_hamster	2_chinese_hamster	1	1	1	1	80	0	80	0	0	0	0	0	0	0	0	0	1	novel	NA
chr8	75167869	75168075	mmu-retrogene-37-11	80	-	22	31	206	GGCTCAGAGACGCCAGGAGGGTGGTGGCTCACACCTTTAATCCCAGCACTTGGGAAGCAGAAGCAGGCGGATTTCTGAATTCAGGGCCAGCCTGGTCTACAAAGTGAGTTCCAGGACAGCCAGAGCTACACAGAGAAACCCTGTCTCAAAAAAAAAAAAAAAAAAAAAAAAAAAAAGGGCTCAGAGACAAACGGAGACAGTGGTGG	GG-CTCAGAGACGC-CAGGAGG--GTGGTGG	||-|||||||||..-|-||||.--|||||||	GGGCTCAGAGACAAAC-GGAGACAGTGGTGG	148	176	29	58	AAAAAAAAAAAAAAAAAAAAAAAAAAAAA	-0.213668	rmsk4314381|B1_Mus1|B1_Mus1-SINE|B1_Mus1-Alu|Alu|exon-1	repeatMask-Alu	139	0.67	1	-20	-47	2_chinese_hamster	2_chinese_hamster	1	1	1	1	80	0	80	0	0	0	0	0	0	0	0	0	0	novel	cdhitCluster
chr5	150685470	150685665	mmu-retrogene-1-264	80	+	14	7	195	AAGAATTAAATTGCAGCCGGGCGTGGTGGCGCACGCCTTTAATCCCAGCACTCGGGAGGCAGAGGCAGGCGGATTTCTGAGTTCGAGGCCAGCCTGGTCTACAAAGTGAGCTCCAGGACAGCCAGGGCTATACAGAGAAACCCTGTCTCGAAAAACCAAAAAAAAAAAAAAAAAAAAAAAAAAAAAAAAAGAATT	AAGAATT	|||||||	AAGAATT	151	188	38	66	AAAAACCAAAAAAAAAAAAAAAAAAAAAAAAAAAAAAA	0.103536	rmsk3615109|B1_Mm|B1_Mm-SINE|B1_Mm-Alu|Alu|exon-1	repeatMask-Alu	147	0.75	1	-14	-34	2_chinese_hamster	2_chinese_hamster,4_guinea_pig	2	2	1	0.5	161	0	80	0	81	0	0	0	0	0	0	0	0	novel	cdhitCluster
chr12	83966602	83966801	mmu-retrogene-1-265	80	-	27	16	199	GGATTATGTACCTCTCAGGGCGTGGTGGCGCACACCTTTAATCCTAGCACTCGGGAGGCAGAGGCAGGCGAATTTCTGAGTTTGAGGCCAGCCTGGTCTACAGAGTGAGCTCCAGGACAGCCAGGGCTACACAGAGAAACCCTGTCTCGAAAACCAGAAAAAAAAAAAAAAAAAAAAAAAAAAGGCTTATGTACCTCTC	GGATTATGTACCTCTC	||.|||||||||||||	GGCTTATGTACCTCTC	150	183	34	53	AAAACCAGAAAAAAAAAAAAAAAAAAAAAAAAAA	-0.0665241	rmsk1030366|B1_Mus2|B1_Mus2-SINE|B1_Mus2-Alu|Alu|exon-1	repeatMask-Alu	136	0.68	1	-17	-46	2_chinese_hamster	2_chinese_hamster	1	1	1	1	80	0	80	0	0	0	0	0	0	0	0	0	0	novel	cdhitCluster
chr9	96154796	96154994	mmu-retrogene-1-266	80	-	9	7	198	AGACTGAGCCAGGCGGAGGTGGCGCATGCCTTTAATCCCAGCACTCGGGAGGCAGAGGCAGGCTGATTTCTGAGTTCGAGGCCAGCCTGGTCTACAAAGTGAGTTCCAGGACAGACAGGGCTACACAGAGAAACCCTGTCTCGAAAAACCAAAAACCAAAAAAAAAAAAAAAAAAAAAAAAAAAAAAAGAAAGACAGA	AGACTGA	||||.||	AGACAGA	144	191	48	71	AAAAACCAAAAACCAAAAAAAAAAAAAAAAAAAAAAAAAAAAAAAGAA	0.424051	rmsk4613091|B1_Mus2|B1_Mus2-SINE|B1_Mus2-Alu|Alu|exon-1	repeatMask-Alu	148	0.75	1	-6	-44	1_rat	1_rat	1	1	1	1	80	80	0	0	0	0	0	0	0	0	0	0	0	novel	cdhitCluster
chr14	110643405	110643660	mmu-retrogene-4-6	80	-	13	19	255	TCAAAAGATGGCCTAGTTGGCCATCACTGGAAAGAGAGGCCCATTGGACATGCAAACTTTATATGCCCCAGTACAGGGGAACGCCAGGGCCAAAAAGTGGGAGTGGGTGGGTAGGGGAGTAGGGGTGGGTGGGTATGGGGGACTTTTGGGCATAGCATTGGAAATGTAAATGAGCTAAATACCTAATAAAAAATGAAAAAAAAAACTAAAAAAATAAAAATAAAAAAATAAAAAAAAATTAAAAGTGGATAGATG	TCAAAAGATGGCCTAGTTG	|.|||||-|||.-|||.||	TTAAAAG-TGGA-TAGATG	188	238	51	67	AAAAAATGAAAAAAAAAACTAAAAAAATAAAAATAAAAAAATAAAAAAAAA	0.0474444	rmsk1514772|L1Md_T|L1Md_T-LINE|L1Md_T-L1|L1|exon-1	repeatMask-L1	205	0.8	0.38	335	-50	1_rat	2_chinese_hamster,1_rat	2	2	1	0.5	92	80	12	0	0	0	0	0	0	0	0	0	0	novel	cdhitCluster
chr13	103849555	103849718	mmu-retrogene-247-1	80	-	20	10	163	CATTAAAATGGCGGGGCGTGGTGGTACAAGCCTTTAATCCCAGCACTCGAGAGGCAGAGGCAGGCGGATTTCTGAGTTCGAGGCCAGTACATACACAGAGAAACCCTGTCTCGAAAAACCAAAAAAAAAAAAACCAAAAAAAAAAAAAAAAAACATTAAAATG	CATTAAAATG	||||||||||	CATTAAAATG	114	153	40	60	AAAAACCAAAAAAAAAAAAACCAAAAAAAAAAAAAAAAAA	0.0663197	rmsk1286055|B1_Mus2|B1_Mus2-SINE|B1_Mus2-Alu|Alu|exon-1	repeatMask-Alu	114	0.7	1	-10	-39	1_rat	1_rat	1	1	1	1	80	80	0	0	0	0	0	0	0	0	0	0	0	novel	cdhitCluster
chr6	120833584	120833963	mmu-retrogene-1-267	80	+	20	10	379	CTAAGGACATGGGCTGGAGAGATGGCCCAGCAGTTAAGAGCACTGACTACTCTTCCAGAGGTCCTGAATTCAATTTTTAGCAACCACATGGTGGCTCACAATTATCTGTAATGGGATCTGATGCCCTCTTCTGGTGTGTCTGAAGACAGCTACAGTGTACTCCTATGCATAAAATAAATAATTCTTAAAAAAAAAATAAGCCGGGCATGGTGGTGCACGCCTTTAATCCCAGCACTTGGGAGGCAGAGGCAGGCGGATTTCTGAGTTCGAGGCCAGCCTGGTCTACAAAGTGAGTTCCAGGACAACCAGGGCTACACAGAGAAACCCTGTCTTGAAAAACCAAAAAAAAAAAAAAAAAAAAAAAAAAAACTAAGGACAT	CTAAGGACAT	||||||||||	CTAAGGACAT	335	369	35	60	AAAAACCAAAAAAAAAAAAAAAAAAAAAAAAAAAA	0.111171	rmsk3842674|B2_Mm2|B2_Mm2-SINE|B2_Mm2-B2|B2|exon-1	repeatMask-B2	186	0.49	1	-10	-183	2_chinese_hamster	2_chinese_hamster	1	1	1	1	80	0	80	0	0	0	0	0	0	0	0	0	0	novel	cdhitCluster
chr19	37631985	37632182	mmu-retrogene-1-268	80	-	20	15	197	GAATTTGCTAGGCGTGGTGGTGCACGCCTTTACTCCCAGCACTCGGGAGGCAGAGGCAGGTGGATTTCTGAGTTCGAGGCCAGCCTGGTCTACAGAGTGAGTTCCAGGGCTATACAGAGAAACCCTGACTTGAAAAAAAAAAACCAAAAACAAACAAACAAAAAAACAAACAAAGAAAAAAAGAATTTGCTGAGAGC	GAATTTGCT-AG-GC	|||||||||-||-||	GAATTTGCTGAGAGC	133	182	50	60	AAAAAAAAAAACCAAAAACAAACAAACAAAAAAACAAACAAAGAAAAAAA	0.292871	rmsk2322553|B1_Mus2|B1_Mus2-SINE|B1_Mus2-Alu|Alu|exon-1	repeatMask-Alu	137	0.7	1	-6	-54	2_chinese_hamster	2_chinese_hamster	1	1	1	1	80	0	80	0	0	0	0	0	0	0	0	0	0	novel	cdhitCluster
chr13	49445641	49445887	mmu-retrogene-29-16	80	-	28	14	246	GACTGCTGATCTTCTGGGCTGGTGAGATGGCTCAGTGGGTAAGAGCACCCGACTGCTCTTCCGAAGGTCCGAAGTTCAAATCCCAGCAACCACATGGTGGCTCACAACCATCTGTAATGAGATCTGATGCCCTCTTCTGGTGCATCTGAAGACAGCTACAGTGTACTTACATTAAATAAATAAATAAATAAATAAATAAATAAATAAATAAATCTAAAAAAAAAAAAAAAAAGACTGCTGATCTTC	GACTGCTGATCTTC	||||||||||||||	GACTGCTGATCTTC	182	232	51	52	AAATAAATAAATAAATAAATAAATAAATAAATCTAAAAAAAAAAAAAAAAA	0.0457736	rmsk1186760|B2_Mm1t|B2_Mm1t-SINE|B2_Mm1t-B2|B2|exon-1	repeatMask-B2	157	0.64	1	-15	-74	2_chinese_hamster	2_chinese_hamster	1	1	1	1	80	0	80	0	0	0	0	0	0	0	0	0	0	novel	cdhitCluster
chr16	28333628	28333833	mmu-retrogene-1-269	80	-	15	10	205	TCTATGACTGGTCGGGCGTGGTGGCGCATGCCTTTAATCCCAGCACTCGGGAGGCAGAGGCAGGGGCAGATTTCTGAGTTCGAGGCCAGCCTGGTCTACAGAGTGAGTTCCAGGACAGCCAGGGCTATACAGAGAAACCCTGTCTCAAAAAATCAAAAAAAAAAAAAAAAAAAAAAAAACAACAACAACAACAAAATTATGACTG	TCTATGACTG	|-||||||||	T-TATGACTG	147	196	50	65	AAAAAATCAAAAAAAAAAAAAAAAAAAAAAAAACAACAACAACAACAAAA	0.130088	rmsk1782018|B1_Mus2|B1_Mus2-SINE|B1_Mus2-Alu|Alu|exon-1	repeatMask-Alu	148	0.72	1	-10	-47	2_chinese_hamster	2_chinese_hamster	1	1	1	1	80	0	80	0	0	0	0	0	0	0	0	0	0	novel	cdhitCluster
chr19	36657814	36657971	mmu-retrogene-1-270	80	-	14	22	157	TCAGGAGGCAAGGGTAGGCAGATTTCTGAGTTCGAGGCCAGTCTGGTCTACAAAGTGAGTTCAGGTCAGCCAGGGATATACAGAGAAACCCTGTCTCAAAAAACCAAAAAAAAAAAAAAAAAAAAAAAAAAAAAAGTCAAGAGAACAGGCTAAGGCA	TCAGGAG-GCAAGGGT-AGGCA	|||.|||-.|-|||.|-|||||	TCAAGAGAAC-AGGCTAAGGCA	98	135	38	66	AAAAAACCAAAAAAAAAAAAAAAAAAAAAAAAAAAAAA	0.0401538	rmsk2319819|B1_Mm|B1_Mm-SINE|B1_Mm-Alu|Alu|exon-1	repeatMask-Alu	109	0.69	0.75	37	-48	1_rat	1_rat	1	1	1	1	80	80	0	0	0	0	0	0	0	0	0	0	1	novel	cdhitCluster
chr1	134481149	134481321	mmu-retrogene-248-1	80	-	10	10	172	CACGTCTCTCGCCAGGCATGGTGGCCCACGCCTTTAATCCCAGCACTTGGGAGGCAGAGGCAGGTGGATTTCTGAGTTCGAGAGTGAGTTCCAGGACAGCCACGGCTACACAGAGAGACCCGAAAAACCAAAAAAAAAAAAAAAAAAAAAAAAAAAAAAAAATCAGGTCTCT	#NAME?	-||.||||||	TCAGGTCTCT	123	162	40	70	AAAAACCAAAAAAAAAAAAAAAAAAAAAAAAAAAAAAAAA	0.0962917	rmsk247870|B1_Mus2|B1_Mus2-SINE|B1_Mus2-Alu|Alu|exon-1	repeatMask-Alu	123	0.72	1	-10	-39	2_chinese_hamster	2_chinese_hamster,1_rat	2	2	1	0.5	163	83	80	0	0	0	0	0	0	0	0	0	0	novel	cdhitCluster
chr8	105503186	105504182	mmu-retrogene-249-1	80	+	18	14	996	GATAATCATAAGAGAACAGCGCCTTGGAGGTTCTGTGGATCTGGGTCTTGCTTCAACAGTGTTTGGATGGAACAGACCTGGGGACTCACACTTTATTATTAGCCTCCAGCCACCTAAGTCTCTCCAGCCACAGCCTCTGGAACCATCACCTCGCTGCCTTGGGCTCCTAGGATCAGCCAGCACCGTCTTCACTGTTAGCCTCCTATTCTGGATCAGCCATGACTTCAGATTCATCAGAATTATTCCACTGXXXXXXCTCAAGCACAACTAGGAGGCCTCTGTGCCATCCAAGGGGCTCCCTCCTCTGCTCTGCACCAGCCCACCTCAGGACCTCCACCTGAATGAACTTCTCAAGCCATTGGGTAGCTTTGTAACCGCCCTGGAGCCTCTCCCAAGTGA…	GATAATCATAAGAG	|||||||..|||||	GATAATCGCAAGAG	932	982	51	62	AAAGAAAAAGAAAAAGAAAAAGAAAAAGAAAAAGAAAAAGAAAAAGAAAAA	0.726765	ENSMUST00000212978.1|Gm8838-201|ENSMUSG00000110608.1|Gm8838|processed_pseudogene|exon-1	pseudogene	541	0.54	1	-219	-236	4_guinea_pig	7_cow,10_opossum,2_chinese_hamster,11_human,6_rabbit,9_cat,1_rat,4_guinea_pig,5_squirrel,8_dog,3_naked_mole_rat	11	16	5	0.454545	771	76	12	76	80	58	80	80	76	80	12	80	0	novel	cdhitCluster
chr3	108628521	108628673	mmu-retrogene-1-271	80	+	13	9	152	CAGAAGCAGGCGGATTTCTGAGTTCAAGGCCAGCCTGCTCTACAAAGTGAGTTCCAGGACAACCAGGGTTATACAGAGAAACCCTGTCTTGAAAAACCAAAAAAAAAAAAAAAAAAAAAAAAAAAAAGAAAAGGGATATGTGTCAGAAGTAG	CAGAAGCAG	||||||.||	CAGAAGTAG	92	132	41	67	AAAAACCAAAAAAAAAAAAAAAAAAAAAAAAAAAAAGAAAA	0.0887064	rmsk2913043|B1_Mm|B1_Mm-SINE|B1_Mm-Alu|Alu|exon-1	repeatMask-Alu	102	0.67	0.76	33	-50	2_chinese_hamster	2_chinese_hamster	1	1	1	1	80	0	80	0	0	0	0	0	0	0	0	0	11	novel	cdhitCluster
chr16	57099857	57100045	mmu-retrogene-1-272	80	+	30	15	188	GAGTCTCCCTACAAGCCAGGCGTGGTGGCGCATGCCTTTAATCCCAGCACTCCGGAGGTAGAGGCAGGCAGATTTCTGAGTTCGAGGCCAGCCTGGTCTACAAAGTGAGTTCCAGGACAGCCAGGGCTACACAGAGAAACCCTGTCTCAAAAAAAAAAAAAAAAAAAAAAAAAGAGTCTCCCTACAAG	GAGTCTCCCTACAAG	|||||||||||||||	GAGTCTCCCTACAAG	149	173	25	50	AAAAAAAAAAAAAAAAAAAAAAAAA	0.0684059	rmsk1837725|B1_Mus2|B1_Mus2-SINE|B1_Mus2-Alu|Alu|exon-1	repeatMask-Alu	147	0.78	1	-13	-28	1_rat	2_chinese_hamster,6_rabbit,1_rat,4_guinea_pig	4	5	2	0.5	205	80	80	0	14	0	11	0	0	0	0	0	0	novel	cdhitCluster
chr17	78810643	78810873	mmu-retrogene-1-273	80	-	23	14	230	AAAAACCACTAATGAGCCGGGTGTGGTTGTGCCCACCTTTAATCCCAGCACTTAGGAGGCAGAGGCAGGCGGATTTCTGAGTTCGAGGCCAGCCTGGTCTACAGAGTGAGTTCCAGAATAGCCAAGGCTACAAAAGGAAAACCTATCTCGAAAAACAAAAAACAAAAAAACAAAAAAACAAAAAAAACAAAAACAACAACAGCAACAGCAACAACCAAAACCCACTAATG	AAAAACCACTAATG	||||.|||||||||	AAAACCCACTAATG	152	202	51	57	AAAACAAAAAACAAAAAAACAAAAAAACAAAAAAAACAAAAACAACAACAG	0.0616742	rmsk2058071|B1_Mus2|B1_Mus2-SINE|B1_Mus2-Alu|Alu|exon-1	repeatMask-Alu	146	0.63	1	-14	-70	11_human	11_human	1	1	1	1	80	0	0	0	0	0	0	0	0	0	0	80	14	novel	cdhitCluster
chr12	111098067	111098262	mmu-retrogene-1-274	80	-	15	10	195	CTGGCTGCTTGCCGGGCGTGGTGGTGCATGCCTTTAATCCCAGCACTCAGGAGGATGAGGCAGGCGAATTTCTGAGTTCAAGGCCAGCCTGGTCTACAAAGTGAGTTCCAGGACAGCCAGGGCTACACAGAGAAACCCTGTCTTGAAAAACCAAAAAAAAAAAAAAAAAAAAAAAAAAAAAAGAACTGGCTGGTT	CTGGCTGCTT	|||||||.||	CTGGCTGGTT	146	185	40	65	AAAAACCAAAAAAAAAAAAAAAAAAAAAAAAAAAAAAGAA	0.126449	rmsk1084127|B1_Mus2|B1_Mus2-SINE|B1_Mus2-Alu|Alu|exon-1	repeatMask-Alu	146	0.75	1	-10	-39	2_chinese_hamster	2_chinese_hamster	1	1	1	1	80	0	80	0	0	0	0	0	0	0	0	0	0	novel	cdhitCluster
chr4	107324032	107324116	mmu-retrogene-1-275	79	+	13	9	84	GACAGCCAGGACTACACAGAGAAACCCTGTCTCAAAAAAAAAAAAAAAAAAAAAACCAAAAAAAAAAAAAGAAGAAGAAGCCAG	GACAGCCAG	||-||||||	GA-AGCCAG	34	76	43	66	AAAAAAAAAAAAAAAAAAAAAACCAAAAAAAAAAAAAGAAGAA	0	rmsk3193074|(A)n|(A)n-Simple_repeat|(A)n-Simple_repeat|Simple_repeat|exon-1	repeatMask-Simple_repeat	34	0.4	1	-45	-5	2_chinese_hamster	2_chinese_hamster	1	1	1	1	79	0	79	0	0	0	0	0	0	0	0	0	0	novel	cdhitCluster
chr14	72682134	72683236	mmu-retrogene-250	79	-	74	37	1102	CTGTATTCTGTTGCCCTGGTTGCCTGGTAATAACTGTATTCTGTTGCCCTGGTTGCCTGTTAATAACTGTATTCTGTTGCCCTGGTTGCCTGTTAATAACTGTATTCTGTTGCCCTGGTTGCCTGTTAATAACTGTATTCTGTTGCCCTGGTTGCCTGTTAATAACTGTATTCTGTTGCCCTGGTTGCCTGGTAATAACTGTATTCTGTTGCCCTGGTTGCCTGGTAATAACTGTATTCTGTTGCCCTGGXXXXXXTGGTAATAACTGTATTCTTCTGTTGCCCTGGTTGCCTGGTAATAACTGTATTCTGTTGCCCTGGTTGCCTGGTAATAACTATATTCTGTTGCCCTGGTTGCCTGGTAATAACTGTATTCTGTTGCCCTGGTTGCCTGGTAATA…	CTGTATTCTGTTGCCCTGGTTGCCTGGTAATAACTGT	|||||||||||||||||||||||||||||||||||||	CTGTATTCTGTTGCCCTGGTTGCCTGGTAATAACTGT	1061	1065	5	5	AATAA	0.272697	ENSMUST00000089017.11|Fndc3a-201|ENSMUSG00000033487.14|Fndc3a|protein_coding|intron-2	intron	1102	1	0.03	397	30043	9_cat	10_opossum,9_cat,1_rat	3	3	1	0.333333	149	33	0	0	0	0	0	0	0	79	37	0	0	novel	NA
chr13	13231441	13232979	mmu-retrogene-251-1	79	-	22	11	1538	GAGCCTACCTCGGGGACTCGCGTCGCGGCTGTGGAGACTAGAAGGAGGACTCCGGATCCGGCTCGGCGCTCGCCCTCGCTCGCCATGGAGAAGACCGAGCTGATCCAGAAGGCCAAGCTGGCCGAGCAGGCCGAGCGCTACGACGACATGGCCACCTGCATGAAAGCCGTGACGGAGCAGGGCGCCGAGCTGTCCAACGAGGAGCGCAACCTGCTGTCGGTGGCCTACAAAAACGTGGTAGGGGGCCGCAXXXXXXCAAATTCCTTTTTAGTAGGAATCCAGAAGTGTTAGATTGAATGGGAAAGCGCTTAATGCATCCGGGCTTGGGGTCACAGATCGAAATGTCTCCTGTGTCACATATTCTGGAGGTTACATCTTTCTGTGACAACAGGGAGTTTC…	GAGCCTACCTC	|||||||||||	GAGCCTACCTC	1497	1527	31	57	AAAAAAAAAAAAAAAAAAAAAAAAAAAAGAA	1.73145	ENSMUST00000074863.5|Gm2423-201|ENSMUSG00000061724.5|Gm2423|processed_pseudogene|exon-1	pseudogene	733	0.48	1	-86	-719	3_naked_mole_rat	7_cow,9_cat,4_guinea_pig,5_squirrel,3_naked_mole_rat	5	5	3	0.6	322	0	0	79	79	23	0	62	0	79	0	0	0	novel	cdhitCluster
chr3	6593742	6593944	mmu-retrogene-1-276	79	-	26	23	202	TATAGGTTCAGGCCGGGTGTGGTGGCACACGCCTTTAATCCTAGCACTCGGGAGGCAGAGGCAGGTGGATTTCTGAGTTCGAGGCCAGCCTGGTCTACAAAGTGAGCTCCAGGACAGCCAGAGCTATAAAGAGAAACCCTGTCTCGAAAAACCAAAAAAAAAAAAAAAAAAGAAAAAAAATATAGGTTCAGGCAGCTTTGGT	TATAGGTTCAGGCCGGGTGTGGT	||||||||||||-|.|.|.||||	TATAGGTTCAGG-CAGCTTTGGT	147	180	34	53	AAAAACCAAAAAAAAAAAAAAAAAAGAAAAAAAA	0.0259509	rmsk2724359|B1_Mm|B1_Mm-SINE|B1_Mm-Alu|Alu|exon-1	repeatMask-Alu	146	0.72	1	-11	-45	2_chinese_hamster	2_chinese_hamster	1	1	1	1	79	0	79	0	0	0	0	0	0	0	0	0	0	novel	cdhitCluster
chrX	20626992	20627186	mmu-retrogene-1-277	79	+	21	13	194	CTGCTAAGTTAGCCGGGCATGGTGGCCCATGCCTTTAATCCCAGCACTCAGGAGGCAGAGGCAGGAGGATTTCTGAGTTCGAGGCCGGCCTGGTCTACAAAGTGAGTTCCAGGACAGCCAGGGCTATACACAGAGAAACCCTGTCTCAAAAAACCAAAAAAAAAAAAAAAAAAAAAAAAAACTGCTAAGTTTAG	CTGCTAAGTT-AG	||||||||||-||	CTGCTAAGTTTAG	148	181	34	58	AAAAAACCAAAAAAAAAAAAAAAAAAAAAAAAAA	0.196053	rmsk4713219|B1_Mm|B1_Mm-SINE|B1_Mm-Alu|Alu|exon-1	repeatMask-Alu	149	0.77	1	-10	-35	2_chinese_hamster	2_chinese_hamster	1	1	1	1	79	0	79	0	0	0	0	0	0	0	0	0	0	novel	cdhitCluster
[truncated: 135,573 more rows]
