# Supplementary material for: RetroSeeker reveals the characteristics, expression, and evolution of a large set of novel retrotransposons
Source: Adv Biotechnol (Singap). 2023 Oct 31;1(4):5. doi: 10.1007/s44307-023-00005-5 (PMC11727581; doi:10.1007/s44307-023-00005-5)
Supplement: Supplementary file 5 — Additional file 5: Supplemental Table S4. Retrotransposons identified in fly. [file 44307_2023_5_MOESM5_ESM.xlsx]

## Sheet: retrotransposons
#chrom	chromStart	chromEnd	name	score	strand	tsdScore	tsdLength	retroLength	retroSeq	tsd5Seq	tsdPair	tsd3Seq	polyaStart	polyaEnd	polyaLength	polyaScore	polyaSeq	conservation	geneName	geneType	olBaseNum	queryCov	sampCov	upDist	downDist	topScoreSample	identifiedSamples	identifiedSampleNum	totalIsoformNum	maxIsoformNum_with_sameTermini	maxIsoformRatio	totalScore	1_D_simulans	2_D_sechellia	3_D_persimilis	4_A_gambiae	polyA_TSD3_dist	knownRetroGenes	cdhitCluster
chr2L	22423497	22425417	dme-retrogene-1-1	143	+	120	60	1920	GAAAAATATTCATCGGCGAAAGCATCATGTTGGTACAATATTTGTTTCATTATATGGTTAAACTTTCTGAACTTTCAGACGTGAGTTTGACTTTCCTAGCTTGGTAAATTTTGGTAGGATATCTGATTCTCGATTTCCAAGTTGGCCAGTTTTGATTGATAGAATAAAAAGTGTATTTGTGTTATAATTTGTGTTTATGTGTGATTGTGCTTTTTTTTTTTTTTTTTTTTTTTAATTTTTATTATTTATTXXXXXXTTAGTTTCAGTTTCAAATAATCATTTATTTTAAACGATCGCTTGCGATCTACAAAACGAAAAAGAATAACTGTAATTAATAACTGGCCCCCGAACAGGGACCAGCGAATAAACGCGAACGACAAATATTCTAAGTAGCGGAGA…	GAAAAATATTCATCGGCGAAAGCATCATGTTGGTACAATATTTGTTTCATTATATGGTTA	||||||||||||||||||||||||||||||||||||||||||||||||||||||||||||	GAAAAATATTCATCGGCGAAAGCATCATGTTGGTACAATATTTGTTTCATTATATGGTTA	1828	1846	19	23	AATAAAAAACAAAAAAACA	0.130591	rmsk15673|Gypsy2-LTR_DM|Gypsy2-LTR_DM-LTR|Gypsy2-LTR_DM-Gypsy|Gypsy|exon-1	repeatMask-Gypsy	304	0.16	1	-1462	-154	2_D_sechellia	2_D_sechellia	1	1	1	1	143	0	143	0	0	14	novel	cdhitCluster
chr3L	24448277	24452011	dme-retrogene-2	134	-	116	58	3734	TCAGTGTGACCAACTTTCAGTATATAGTTGTTGCCAAATTAACATACATTATTTCAATACTCCTTCTCAACAACATATTCAGAAACAATTCATTTCAGTTATACATTTTAAGTGCTTGTTTTTCTGTAGGTTTTTTGTTAAAATATCTGCTAACATGTCGTTTGTACATATATATTTTACATCAATTTCCTTTTTGGAATAAAGTTCCCTAACATAGTGGTACTTTATGTCGATATGCTTACTTCTATTAXXXXXXACACACAATTCTTAAAGTCTTTACTACTCCTGGGCCCATAACCTATTTGAAATGGTGGAGTAAAACGCGAGGCGATTTAGTTAAAGTTTAATAACTGTTTTATTTGACATAAGCGTGACACCGTTGTGAGTCGTTTGGAAGTT…	TCAGTGTGACCAACTTTCAGTATATAGTTGTTGCCAAATTAACATACATTATTTCAAT	||||||||||||||||||||||||||||||||||||||||||||||||||||||||||	TCAGTGTGACCAACTTTCAGTATATAGTTGTTGCCAAATTAACATACATTATTTCAAT	3653	3666	14	18	AAAAACAAAAATAA	0.993014	rmsk60019|Copia2_I-int|Copia2_I-int-LTR|Copia2_I-int-Copia|Copia|exon-1	antisenseAnno_repeatMask-Copia	2884	0.77	1	-519	-331	2_D_sechellia	2_D_sechellia	1	1	1	1	134	0	134	0	0	10	novel	NA
chr2R	6550410	6550632	dme-retrogene-3	134	-	120	60	222	CTTGTTATTGCACCTGCTACTTGTACAGTATCAAAATTAAATATACGAGTATATCGAAACTAAAGTACTTGGCCTCTCTAATTCGAAATCAATTATTTTAAAAAATATTTGGTACTATATGGTGCTTTTGTTATGTAAAAAGCATTATTAAAAAAAGAGTATCTTGTTATTGCACCTGCTACTTGTACAGTATCAAAATTAAATATACGAGTATATCGAAAC	CTTGTTATTGCACCTGCTACTTGTACAGTATCAAAATTAAATATACGAGTATATCGAAAC	||||||||||||||||||||||||||||||||||||||||||||||||||||||||||||	CTTGTTATTGCACCTGCTACTTGTACAGTATCAAAATTAAATATACGAGTATATCGAAAC	150	156	7	14	AAAAAAA	0.00998847	FBtr0114365|jing|FBgn0086655|jing|protein_coding|intron-1	antisenseAnno_intron	222	1	0	63472	46722	2_D_sechellia	2_D_sechellia	1	1	1	1	134	0	134	0	0	6	novel	NA
chr3L	1398092	1398389	dme-retrogene-4-1	132	+	120	60	297	CTTTATTCTTGATGAAAATTTGTAATTTTTTAATTATCAATTATCGTTAACCAACACTGAATGCAAGAATGTCATATCCCATATTGTCTAGTGGTTAGGATATCCGGCTCTCACCCGGAAGGCCCGGGTTCAATTCCCGGTATGGGAATATGGTAAAGAAATCTTCTTTTTAGAAATTTTCACTTTAATTATATTTATTTATTGGTCTATTTGTAGATCAAGAACAAAAAGGTAAAGCTTTATTCTTGATGAAAATTTGTAATTTTTTAATTATCAATTATCGTTAACCAACACTGA	CTTTATTCTTGATGAAAATTTGTAATTTTTTAATTATCAATTATCGTTAACCAACACTGA	||||||||||||||||||||||||||||||||||||||||||||||||||||||||||||	CTTTATTCTTGATGAAAATTTGTAATTTTTTAATTATCAATTATCGTTAACCAACACTGA	220	230	11	12	AAGAACAAAAA	0.459304	FBtr0072687|tRNA:Glu-CTC-3-6|FBgn0011853|tRNA:Glu-CTC-3-6|tRNA|exon-1	tRNA	72	0.24	1	-76	-149	1_D_simulans	1_D_simulans	1	1	1	1	132	132	0	0	0	7	novel	cdhitCluster
chrX	564152	564357	dme-retrogene-5	122	-	114	57	205	ATTTAATACGAGCAACGTGCATAGGAACGCAAGTGCTAGTTGGTCTGTAATCGGCTGAGTTGAAACTTAACAGGGCAACGTGAGAAGCGCAGAGAGAGGCGCTTAGCACTTCCCTTAATTGGGCGATCAGCGAAAGATAAATCGGCGAATTTAATACGAGCAACGTGCATAGGAACGCAAGTGCTAGTTGGTCTGTAATCGGCTG	ATTTAATACGAGCAACGTGCATAGGAACGCAAGTGCTAGTTGGTCTGTAATCGGCTG	|||||||||||||||||||||||||||||||||||||||||||||||||||||||||	ATTTAATACGAGCAACGTGCATAGGAACGCAAGTGCTAGTTGGTCTGTAATCGGCTG	133	141	9	8	AAAGATAAA	0.552654	FBtr0070109|Appl|FBgn0000108|Appl|protein_coding|intron-3	antisenseAnno_intron	205	1	0.02	6504	3376	1_D_simulans	1_D_simulans,3_D_persimilis,2_D_sechellia	3	27	2	0.666667	2703	128	128	46	0	7	novel	NA
chr3L	2066797	2067706	dme-retrogene-6-1	121	-	114	57	909	TTCAAGAGCTTCCAGAGGAGGTTCGCGTCGTTGAAACCGTTACGGAAGATGGCAAGCCTAAGAAGAAGAAGATCCGTACTCGTGTTATCAAGAAGGTCAAAGGTGACAAGCAAGAAGTCACGAAAATTGAAACCGTCGAGGAGGACGACAAACAACCCGAAACAACGGTCACCGTTGAGGAAGTTCCGTATGAAGAAGAGAAACCTGAGGAAATTCAAGAGCTTCCAGAGGAGGTTCGCGTCGTTGAAACXXXXXXGTTCGCGTCGTTGAAACCGTTACGGAAGATGGCAAGCCTAAGAAGAAGAAGATCCGTACTCGTGTTATCAAGAAGGTCAAGGGTGACAATCAAGAAGTCACGAAAATTGAAACCGTCGAGGAGGACGACAAACAACCCGAAAC…	TTCAAGAGCTTCCAGAGGAGGTTCGCGTCGTTGAAACCGTTACGGAAGATGGCAAGC	|||||||||||||||||||||||||||||||||||||||||||||||||||||||||	TTCAAGAGCTTCCAGAGGAGGTTCGCGTCGTTGAAACCGTTACGGAAGATGGCAAGC	832	842	11	7	AAGAAGAGAAA	0.919542	FBtr0332681|sls|FBgn0086906|sls|protein_coding|cds-18	cds	909	1	0.12	2208	4344	2_D_sechellia	4_A_gambiae,1_D_simulans,2_D_sechellia	3	11	1	0.333333	775	72	127	0	122	10	novel	cdhitCluster
chrUn_CP007090v1	31567	48728	dme-retrogene-7-1	121	+	105	60	17161	GTTTGGGTTGCTTAATGACAAAAACAAAGACAAAGGAAATGCCGACGAGATTGAGAATTGAAATTTGTTTATAAACTGTGGACGTATTCATACGTCTCTTTTCAGAGACGTATGAATAATCTTTTGAAAGATTAGATCTACAAAGATTGCTTAGTCTATTTGGGCGATATTGTTGTTTACTCCACTTCATTGGAGGAACATATTTTATCTCTAAAGAAAATCCTTCAGAAACTGAGAGACTTGAAGTTGCXXXXXXACTTTCTGAACTTTCGATCTTTATGCTGAAATTATTCCACTGCACTGTGAAATTCAATTATGCTGATCGATGCAGTTTTTGATCGAAGCGCAATAAGTTGGCCGTGGTTTGGTCTCCAAGCGGAAGATGTGGGTTGTTTATTT…	GTTTGGGTTGCTTAATGACAAAAACAAAGACAAAGGAAATGCCGACGAGATTGAGAATTG	||||||||||.||||||||||||||||.|.||||||||||||||||||||||||||||||	GTTTGGGTTGTTTAATGACAAAAACAAGGCCAAAGGAAATGCCGACGAGATTGAGAATTG	17089	17101	13	16	AAAAATAAATAAA	0.93182	rmsk94235|S_DM|S_DM-DNA|S_DM-TcMar-Tc1|TcMar-Tc1|exon-1	repeatMask-TcMar-Tc1	1734	0.1	1	-14360	-1067	2_D_sechellia	1_D_simulans,3_D_persimilis,2_D_sechellia	3	10	1	0.333333	284	22	121	24	0	0	novel	cdhitCluster
chrX	127151	127332	dme-retrogene-8	119	-	108	54	181	ATTTGTTAATTTTAGGCTTAGTATGCTTTTGCTTGAATACCAATTAATAATCGGCTCTTTATAGCATTAAAATACTAAAACACCAAAAATTTATAACTTAAATGGAAAAAAATGTTCTCTAATAACCATTTGTTAATTTTAGGCTTAGTATGCTTTTGCTTGAATACCAATTAATAATCGG	ATTTGTTAATTTTAGGCTTAGTATGCTTTTGCTTGAATACCAATTAATAATCGG	||||||||||||||||||||||||||||||||||||||||||||||||||||||	ATTTGTTAATTTTAGGCTTAGTATGCTTTTGCTTGAATACCAATTAATAATCGG	106	113	8	11	AAAAAAAT	0.0610429	intergenic	intergenic	0	0	0	0	0	1_D_simulans	1_D_simulans	1	1	1	1	119	119	0	0	0	14	novel	NA
chr2L	4545396	4545761	dme-retrogene-9-1	116	-	108	59	365	GAATCTACTAGAGACGTTCCAACCACCCGCCCATTTGAGGCATCTACTCCCAGTTCAGCATCTCTGGAAACAACTGTTCCATCAGTTACTTTAGAAACCACTACAAATGTTCCAATCGGTTCAACAGGTGGGCAAGTGACAGAACAAACTACATCTTCTCCGAGCGAAGTGAGAACTACAATACGCGTTGAAGAATCTACACTTCCTTCAAGGTCAGCGGATAGAACTACTCCATCCGAAAGTCCTGAGACACCAACAACATTACCTTCAGACTTCACAACTAGACCTCACTCAGAACAAACAACTGAATCTACTAGAGACGTTCCAACCACCCGCCCATTTGAGGCATCCACTCCCAGTCCAGC	GAATCTACTAGAGACGTTCCAACCACCCGCCCATTTGAGGCATCTACTCCCAGTTCAGC	||||||||||||||||||||||||||||||||||||||||||||.|||||||||.||||	GAATCTACTAGAGACGTTCCAACCACCCGCCCATTTGAGGCATCCACTCCCAGTCCAGC	296	304	9	8	AACAAACAA	0.182584	FBtr0332348|dpy|FBgn0053196|dpy|protein_coding|cds-13	cds	365	1	0.06	1172	4955	2_D_sechellia	2_D_sechellia	1	1	1	1	116	0	116	0	0	2	novel	cdhitCluster
chr3L	13574662	13580127	dme-retrogene-10-1	116	+	14	7	5465	TATACATATGTATGAGGGACGAAGTCTACATCGCCGTGAAGACGGACGTCTTAAATCAACGCTGCGCGAAATACTCGAAACCATAGTAGTTGTGTCGGCCGGTGTGCGCGGCAATCTAGCAAAACCACACGGTGGAGTCGCGCCATAGTTCTGCGCTGCAATCACGCGAGTTAATTGTGCGCCTGTTTCGGGTAAATAGGTAATTTATTATCTTGCGATTATTGCAGCGGATAAAGCAGCTGATAGCGCTXXXXXXTGCTCACCGAAGTCATACCTTGACTGGCAGTCCCGGTGAGCGAGCAAGGACTGTAGAGCACGCGGAGGTTTTTGTTTTAGTACGTAGGCATAATTCCAATAGGGCTTATGAATCGTGCATGCCACCTACGGACGGTAGGTGGT…	TATACAT	|||||||	TATACAT	5408	5458	51	102	AAAAAAAAAAAAAAAAAAAAAAAAAAAAAAAAAAAAAAAAAAAAAAAAAAA	0.814453	rmsk51070|DMRT1B|DMRT1B-LINE|DMRT1B-R1|R1|exon-1	repeatMask-R1	5221	0.96	1	-191	-53	2_D_sechellia	2_D_sechellia	1	1	1	1	116	0	116	0	0	0	novel	cdhitCluster
chrX	8182392	8182621	dme-retrogene-11	115	-	98	49	229	TTTCCAAATTTGAACGCAGATTTTTAGAGAATTCAATCACAAACATTTTGAGGTATGCCACTTTGAAATGCGATCGATATAAGTTGAGTTATGGACTTCAGAACTTCAGTCTTGGGGCATTTTTGATTTTTTCGAATTTCCGACATCATAAAAATGACAAAAAAATTTTGAAAAAATAAATTTCCAAATTTGAACGCAGATTTTTAGAGAATTCAATCACAAACATTTT	TTTCCAAATTTGAACGCAGATTTTTAGAGAATTCAATCACAAACATTTT	|||||||||||||||||||||||||||||||||||||||||||||||||	TTTCCAAATTTGAACGCAGATTTTTAGAGAATTCAATCACAAACATTTT	150	180	31	17	AAAAATGACAAAAAAATTTTGAAAAAATAAA	0.872471	FBtr0340142|sdt|FBgn0261873|sdt|protein_coding|intron-2	antisenseAnno_intron	229	1	0.02	9190	875	2_D_sechellia	1_D_simulans,2_D_sechellia	2	4	1	0.5	289	11	115	0	0	0	novel	NA
chr3R	31982384	31982715	dme-retrogene-12-1	105	-	98	49	331	AGGTAGGTTCCACCGATGGGTCCAGCAAATTAATAGGATCTTGCGTTTTAAGTTTCTGGGAATCGAAAAGTAGCCTGTCCACCCAGTGTCAATTTGACAATCGGTTCCTATTTCGTATTGTGCTCTGTGTCGTTCACGTCCGTTAATTTTAGCTTTTCGTGTTTTTCTTTGTCCTTCAACGTGAGCGTATCTCCTTCGTGGTTTTGTTCCCTGCGTCGCGACAGTGCAGCGTGCAACTTCCTTTGGCGTTGCGATCACCTGGTTCGCGAAGAAACGACGATAAGGTAGGTTCCACCGATGGGTCCAGCAAATTAATAGGATCTTGCGTTTT	AGGTAGGTTCCACCGATGGGTCCAGCAAATTAATAGGATCTTGCGTTTT	|||||||||||||||||||||||||||||||||||||||||||||||||	AGGTAGGTTCCACCGATGGGTCCAGCAAATTAATAGGATCTTGCGTTTT	269	274	6	7	AAGAAA	0.412626	FBtr0085881|heph|FBgn0011224|heph|protein_coding|intron-1	intron	331	1	0.09	2996	458	1_D_simulans	1_D_simulans	1	1	1	1	105	105	0	0	0	8	novel	cdhitCluster
chrX	2277154	2277300	dme-retrogene-13	105	-	100	50	146	GCAGGAGCTGAGTAAGATGGAGCAGCAGGAGCTGAGTAAGATGGAGCAGCCGGAGCTGAGTAAGATGGAGCAGCAGGTGCCGAATAAGATGAAGATGCAGGAGCTGAGTAAGATGGAGCAGCAGGAGCTGAGTAAGATGGAGCAGC	GCAGGAGCTGAGTAAGATGGAGCAGCAGGAGCTGAGTAAGATGGAGCAGC	||||||||||||||||||||||||||||||||||||||||||||||||||	GCAGGAGCTGAGTAAGATGGAGCAGCAGGAGCTGAGTAAGATGGAGCAGC	83	87	5	5	AATAA	0.632249	FBtr0347302|Vml|FBgn0085362|Vml|protein_coding|cds-1	antisenseAnno_cds	146	1	0.08	409	1182	2_D_sechellia	4_A_gambiae,2_D_sechellia	2	2	1	0.5	135	0	105	0	30	9	novel	NA
chr3R	22549485	22549697	dme-retrogene-14	102	-	87	51	212	ATTTTATATATGTAAGTTCCTGACACCACTTTTCTTTCTGTGTGCCCATTTAAAAAAACATTTTTCTAAAAACATCTCTATAAAGAAATGCTTAAAAAATTATCTACATTTTTATAATAAAAATAGTTCCATTAGACCCTTTAAAAATAACCAAAATAATAACATTTTATATATAAGTTCCTGACACCACTTTTCTTTCTGTGTGCCAATTT	ATTTTATATATGTAAGTTCCTGACACCACTTTTCTTTCTGTGTGCCCATTT	|||||||||||--|||||||||||||||||||||||||||||||||.||||	ATTTTATATAT--AAGTTCCTGACACCACTTTTCTTTCTGTGTGCCAATTT	143	162	20	15	AAAAATAACCAAAATAATAA	0.177012	intergenic	intergenic	0	0	0	0	0	1_D_simulans	1_D_simulans,2_D_sechellia	2	2	1	0.5	162	102	60	0	0	1	novel	NA
chr3L	11616696	11616984	dme-retrogene-15	101	-	96	48	288	CTACAACGACGACATCTTCCGATGGTGGCGAATCCACCACCTCATCTGACCCCGTTGTGGAAGTCAGTCAAGGAACAAACGGCGATAACAGCTCCACTCAGTCTTCGTCGTCCACCACAACAACGACATCTTCAGATGAGGGCCAAACTACCTCCTCTTCGGATCCTGTCAGCGAAGTAGCTCAGGGATCCTCTTTGAATGGTGATGGAAACTCTACCCAGTCCTCGACAACGACAACAACTACAACGACGACATCTTCCGATGGTGGCGAATCCACCACCTCATCTG	CTACAACGACGACATCTTCCGATGGTGGCGAATCCACCACCTCATCTG	||||||||||||||||||||||||||||||||||||||||||||||||	CTACAACGACGACATCTTCCGATGGTGGCGAATCCACCACCTCATCTG	236	240	5	5	AACAA	0.329702	FBtr0076140|Muc68Ca|FBgn0036181|Muc68Ca|protein_coding|cds-1	cds	288	1	0.03	3088	6032	1_D_simulans	1_D_simulans,3_D_persimilis	2	4	1	0.5	318	101	0	15	0	0	novel	NA
chr2L	6613509	6613681	dme-retrogene-16	95	+	84	47	172	TTAGTATGTTGTTTATTTATGTATAGGTGTTAGCAATTTCACGTGTTATTGTTTATTTGGCTTTTAATGCTAATAACTTATATTAGAGCTATTTAGTGATCAGAAAAATGGAAAAAGTTTATTTATTTAGTATGTTGTTTATTTATGTATAGGTGTTAGCAATTTCACATTT	TTAGTATGTTGTTTATTTATGTATAGGTGTTAGCAATTTCACGTGTT	||||||||||||||||||||||||||||||||||||||||||.|-||	TTAGTATGTTGTTTATTTATGTATAGGTGTTAGCAATTTCACAT-TT	104	116	13	11	AAAAATGGAAAAA	0.0120523	rmsk4201|(TTTA)n|(TTTA)n-Simple_repeat|(TTTA)n-Simple_repeat|Simple_repeat|exon-1	repeatMask-Simple_repeat	33	0.19	1	-117	-22	1_D_simulans	1_D_simulans	1	1	1	1	95	95	0	0	0	10	novel	NA
chr3R	16914718	16914865	dme-retrogene-17	93	+	72	36	147	TTGAATTAGAAACATATGCTAACATGCTGATTTAAACTCAATACTTCAACACACATTCTATTATAAAAGCTTTAGTCACATTTAATACACTTTAAATAAAATAAGAAAAAATTGAATTAGAAACATATGCTAACATGCTGATTTAAA	TTGAATTAGAAACATATGCTAACATGCTGATTTAAA	||||||||||||||||||||||||||||||||||||	TTGAATTAGAAACATATGCTAACATGCTGATTTAAA	94	111	18	21	AAATAAAATAAGAAAAAA	0.0295968	FBtr0309897|lncRNA:iab8|FBgn0264857|lncRNA:iab8|ncRNA|intron-1	antisenseAnno_intron	147	1	0.01	14634	7577	2_D_sechellia	2_D_sechellia	1	1	1	1	93	0	93	0	0	0	novel	NA
chr2R	15970726	15973105	dme-retrogene-18	92	-	78	39	2379	CAGACGGAGTCTGCTATTGATGAAAAATCCCAAAAGGCTGAGGTGTCCGAAATTGTCTCCGAAAATATTACTGATGAGAAGGCACAAGAAAGCCAAAAGAAGGAGGTTAAGGATTCTGAAGCCAAGCCTAAGAAAGCAAAGGTCTTGGAGAAGAAATCAATCGAAGAAGAGAAACTTGAAGACAAGAAAGAAACACAGACGGACTCTGCTATTGATGAAAAATCCCAAAAGGCTGAGGTGTCCGAAATTGXXXXXXAGACAAGAAAGAAAAACAGACAGAGTCTGCTATTGATGAAAAATCCCAAAAGGCTGAGGTGTCCGAAATTGTCTCCGAAAAGATTACTGATGAGAAGGCACAAGAAAGCCAAAAGAAGGAGGTTAAGGGTTCTGAAGCCAAGC…	CAGACGGAGTCTGCTATTGATGAAAAATCCCAAAAGGCT	|||||||||||||||||||||||||||||||||||||||	CAGACGGAGTCTGCTATTGATGAAAAATCCCAAAAGGCT	2329	2340	12	14	AAGAAAGAAAAA	0.302114	FBtr0336651|Strn-Mlck|FBgn0265045|Strn-Mlck|protein_coding|cds-7	cds	2379	1	0.16	10901	1651	1_D_simulans	1_D_simulans,3_D_persimilis,2_D_sechellia	3	7	1	0.333333	310	97	28	33	0	0	novel	NA
chr3R	2301674	2301891	dme-retrogene-19-1	91	+	78	39	217	GTAACTACAACTAAGTGAACTACAATAACAACAGTTAACCTAAGCGAAAAATAAATAAACATAACCAGAAATAAACGAACAATAATAATAACAGTGTAACTAAGGAAAACTAAATAAACTTAATTACAACTAAGTGAACCATAATAAAACAGCTAAACTAAGTGAAAACTAAATAAAAGTAACTACAACTAAGTGAACTACAATAACAACAGTTAAC	GTAACTACAACTAAGTGAACTACAATAACAACAGTTAAC	|||||||||||||||||||||||||||||||||||||||	GTAACTACAACTAAGTGAACTACAATAACAACAGTTAAC	165	178	14	13	AAAACTAAATAAAA	0.0386306	rmsk67427|A-rich|A-rich-Low_complexity|A-rich-Low_complexity|Low_complexity|exon-1	repeatMask-Low_complexity	4	0.02	0.08	44	-213	3_D_persimilis	1_D_simulans,3_D_persimilis	2	3	1	0.5	158	20	0	91	0	0	novel	cdhitCluster
chr2R	20544935	20545297	dme-retrogene-20	88	+	76	43	362	TGCGAAAAATGACCAAAATTTGACTTTTTAAATTCGTCCAGATTGGGAAACAGATCGTTAGTTTGGATCATTAGCTGCAAAATAAAGTCATTCTTTTAGGTTTTTGACGCATTTTGGCCAAGTTATGAACACTCGCCGTGGTCGTAAACCCTATTTTCCGGTATTTTTGACAAAATCAATCGATTTTATGGTCCAAATCTTGAATGTTATACCTTGTTGAACTCGCAATCACATTCCTAATCAAATGGCATCAACATTTGAACATTTGAAATTTTGACAATTTTTTGCAAATTTTGATGATGTTACCCCTTATAAAAAATGCGAAAAATGACCAAAATTTGATTTTTTAAATTCATCCAGAT	TGCGAAAAATGACCAAAATTTGACTTTTTAAATTCGTCCAGAT	|||||||||||||||||||||||.|||||||||||.|||||||	TGCGAAAAATGACCAAAATTTGATTTTTTAAATTCATCCAGAT	314	319	6	12	AAAAAA	0.391217	rmsk36669|SAR2_DM|SAR2_DM-Satellite|SAR2_DM-Satellite|Satellite|exon-1	repeatMask-Satellite	362	1	0.58	129	130	2_D_sechellia	1_D_simulans,3_D_persimilis,2_D_sechellia	3	4	1	0.333333	143	17	88	14	0	0	novel	NA
chr2L	5176971	5177329	dme-retrogene-21-1	87	+	68	34	358	CTAAGGTGGTGGAAGCTCCAGAGCCCATCGTTGAGTCTTCAGTTCCTGAGGCCGTGGTTGAACCCACTGTTGAAGTGACTTTTGTTGAGGAACCAGTGGTTGAGGTGACTACAGTTGTAGAAGAAGTAACCCCCGAGACACAACCGGAACCAACTCCAGTAAGTGAGGTGGCCCCATCGCAACCACTATCATGGTCGTCCATCGTTTCTCAAGCCACGGAAGTAACGACAAATGTAACAGAGACTCGCTTCACGGAAGAACCCGAAGATAAGAAACCCTTAGAAGAAAAACCGAAAAAACCAAAGGCAAAGAAGGAAAAGAAAACTAAGGTGGTGGAAGCTCCAGAGCCCATCGTTGA	CTAAGGTGGTGGAAGCTCCAGAGCCCATCGTTGA	||||||||||||||||||||||||||||||||||	CTAAGGTGGTGGAAGCTCCAGAGCCCATCGTTGA	283	324	42	19	AAGAAAAACCGAAAAAACCAAAGGCAAAGAAGGAAAAGAAAA	0.204569	FBtr0303387|Msp300|FBgn0261836|Msp300|protein_coding|cds-6	cds	358	1	0.01	18517	8635	4_A_gambiae	4_A_gambiae,2_D_sechellia	2	3	1	0.5	261	0	87	0	87	0	novel	cdhitCluster
chrX	6430006	6435471	dme-retrogene-10-2	86	-	46	38	5465	CACACACACACACACACACACACAGACGACAGGAGAAAGCGATCGCCGTGAAGACGGACGTCTTAAATCAACGCTGCGCGAAATACTCGAAACCATAGTAGTTGTGTCGGCCGGTGTGCGCGGCAATCTAGCAAAACCACACGGTGGAGTCGCGCCATAGTTCTGCGCTGCAATCACGCGAGTTAATTGTGCGCCTGTTTCGGGTAAATAGGTAATTTATTATCTTGCGATTATTGCAGCGGATAAAGCAXXXXXXGGCCTCACATCCTGCTCACCGAAGTCATACCTTGACTGGCAGTCCCGGTGAGCGAGCAAGGACTGTAGAGCACGCGGAGGTTTTTGTTTTAGTACGTAGGCATAATTCCAATAGGGCTTATGAATCGTGCATGCCACCTACGG…	CACACACACACACACAC-A-CACACAGACGACAGGAGA	|||||||||||||||||-|-||.|||||-|-||-||||	CACACACACACACACACAAGCAAACAGA-G-CA-GAGA	5406	5430	25	40	AAATAATAAAAAAAAAAAAAAAAAA	0.432106	rmsk107481|DMRT1B|DMRT1B-LINE|DMRT1B-R1|R1|exon-1	repeatMask-R1	5221	0.96	1	-203	-41	2_D_sechellia	1_D_simulans,2_D_sechellia	2	2	1	0.5	110	24	86	0	0	0	novel	cdhitCluster
chr3R	3033349	3033511	dme-retrogene-22	84	-	67	36	162	AGGAGAAAAGGAAAAGGAGAAAAGGAAAAGGAGAAAAGGAAAAGGAGAAAAGGAAAAGGAGAAAAGGAAAAGGAGAAAAGGAAAAGGAGAAAAGGAAAAGGAGAAAAGGAAAAGGAGAAAAGGAAAGGGAGAAAAGGAAAAGGAGAAAAGGAAAAGGAGAAA	AGGAGAAAAGGAAAAGGAGAAAAGGAAAAGGAGAAA	.|||||||||||||||||||||||||||||||||||	GGGAGAAAAGGAAAAGGAGAAAAGGAAAAGGAGAAA	76	126	51	17	AAAAGGAAAAGGAGAAAAGGAAAAGGAGAAAAGGAAAAGGAGAAAAGGAAA	0.976229	FBtr0445191|Pzl|FBgn0267430|Pzl|protein_coding|intron-11	intron	162	1	0.01	26881	1813	4_A_gambiae	4_A_gambiae	1	1	1	1	84	0	0	0	84	0	novel	NA
chrX	5580604	5581001	dme-retrogene-23-1	84	+	74	37	397	TTTAAAATTTTCAGATGGCCATTTTAATCATAACTTGACTAAAACTGATCATAAAAATGAAAGAATTACTGTTTTGAGCAGCTAACAACAAGGACTAACCATCTGTATCACTTTTGGAACAATTTAGAAAAAATAATTTTTGAGTCATTTTTCGCATTTTTTGTAAGGGGTAACATCATCAAAATTTGCAAAAAATTGACAAAAAATAGAATTCTCATTTTTGGACACAGTTTGATTGGAAATTTAAATACGAGCTCAACGAGATATGACATTCCATATTCAGACAATTATTTTTAAAGTTGTGAACAAAAAACTGATTATTTTATGACGGAAAATCGAAAACAATTATTTTAGCAAAAATTTAAAATTTTCAGATGGCCATTTTAATCATAACTTG	TTTAAAATTTTCAGATGGCCATTTTAATCATAACTTG	|||||||||||||||||||||||||||||||||||||	TTTAAAATTTTCAGATGGCCATTTTAATCATAACTTG	356	360	5	10	AAAAA	0.113666	rmsk106357|SAR_DM|SAR_DM-Satellite|SAR_DM-Satellite|Satellite|exon-1	antisenseAnno_repeatMask-Satellite	397	1	0.38	342	314	2_D_sechellia	2_D_sechellia	1	1	1	1	84	0	84	0	0	0	novel	cdhitCluster
chr2R	11224122	11224280	dme-retrogene-24	82	+	72	41	158	TGCATCCAAATATAATTTTCTAAATATTGTGTGATTAAAGGAAACCATAATGCTTACTGTTGCGTAAAATTAAAAACCAATTTTACAAATTTCTGAATAGATTGCTATTTCGAAAAATTCATCCAAATATAATTTTCTAAATATTGTGTGTTTAAAGG	TGCATCCAAATATAATTTTCTAAATATTGTGTGATTAAAGG	|.|||||||||||||||||||||||||||||||.|||||||	TTCATCCAAATATAATTTTCTAAATATTGTGTGTTTAAAGG	113	117	5	10	AAAAA	0.363727	FBtr0339479|CG7737|FBgn0033584|CG7737|protein_coding|intron-1	intron	158	1	0.18	439	289	2_D_sechellia	1_D_simulans,2_D_sechellia	2	2	1	0.5	124	42	82	0	0	0	novel	NA
chr3L	7671453	7671740	dme-retrogene-25-1	81	-	73	59	287	GACAAACCTATTAGTCACCCAACTTCTTTGGTAACTTCTGTAACGGGTAGTGGGGATAAATCTTCTCTCCATCCCGAGGAAAAACCAAAGTCGCCTGAGAAGAAAGACGAAAAGGTCCTAGCTAAACCAGACGACAGTTCCAAGTCGGTCGTTGAGACTGATAAGCCCAGTCCTAAAGAATATTCGGACGATGAAACTGATGACGAAATAGAAATTCCCAAGCCACTAGACAAACCTATTAGCCACCCATCTTCTTTGGTAACTGGTGTTACATTTGGTGGGGATAA	GACAAACCTATTAGTCACCCAACTTCTTTGGTAACTTCTGTAACGGGTAGTGGGGATAA	||||||||||||||.||||||.||||||||||||||..|||.||...|.||||||||||	GACAAACCTATTAGCCACCCATCTTCTTTGGTAACTGGTGTTACATTTGGTGGGGATAA	206	214	9	8	AAATAGAAA	0.351123	FBtr0303125|Ank2|FBgn0261788|Ank2|protein_coding|cds-16	cds	287	1	0.01	22115	5288	2_D_sechellia	1_D_simulans,2_D_sechellia	2	2	1	0.5	189	108	81	0	0	14	novel	cdhitCluster
chr3L	6136379	6137764	dme-retrogene-26	80	+	75	55	1385	TCAAACCACGGGGGCAACGGGCAGATGGGCACCCTGGGGCTGGTATCCGTTCTCGTCGGCGGTGTAGGCGATGGAGTAAGTCTGGCCATCATCGGCCACAAAGGAATAGGTACCCTTGACGTTGAGAGCCTCCTCATCAGTTCCAACGTTCTTCAGCTGTCCGGCGGCCTGAGCAGAGGATCCATCGCTGGTCTCGTAGCTAATCAAGAGCAAAGGGTAAGAAAACAAATCCTTGTCACATAGTTCACAAXXXXXXGAGTACACGTTGTGCTATAAATATTTCATTTTTTAGAAGTTGACTTCTTGTGACCCAAATAGGAAATTGAAAAACAGATTCTTTTATATACATTCATTATTTTTTATTATTTAGTAGCTCTACAATTTTGACTTTTGACTTGG…	TCAAACCACG--GG-GGCAACGGGCAGATGGGCACCCTGGGGCTGGTATCCGTTC	||.||||||.--||-|||||||||.|||||||||||||||||||||.||||||||	TCGAACCACTTAGGAGGCAACGGGAAGATGGGCACCCTGGGGCTGGAATCCGTTC	1312	1316	5	5	AAAAT	0.201613	rmsk44678|(ATTT)n|(ATTT)n-Simple_repeat|(ATTT)n-Simple_repeat|Simple_repeat|exon-1	repeatMask-Simple_repeat	24	0.02	1	-683	-678	2_D_sechellia	2_D_sechellia	1	1	1	1	80	0	80	0	0	14	novel	NA
chrX	15349667	15349906	dme-retrogene-27	79	-	73	59	239	GCATAGCAAGAGGCTTGGTGGGGGATCTAGATCTAGATCTAGGTCTAGACCACGTTGTAAACAAAGTGCGTGTATCCAATAAATTTATTAAGATAAATCTGTTTGGGCATTTGTCCTGCTTCAAATGCTCACAAACTAATCCTTATGCCTATCTGATCGCGCTCTAAAGAACATTAGAATATCTTAGCATAGCGAGAGGATTGGTGGGGGATCTAGATCTAGGTCTAGACCACCTTGTA	GCATAGCAAGAGGCTTGGTGGGGGATCTAGATCTAGATCTAGGTCTAGACCACGTTGTA	|||||||.|||||.||||||||||||||||||||||-----|-||||||||||.|||||	GCATAGCGAGAGGATTGGTGGGGGATCTAGATCTAG-----G-TCTAGACCACCTTGTA	166	173	8	6	AAAGAACA	0.333975	FBtr0074011|CG6227|FBgn0030631|CG6227|protein_coding|cds-5	antisenseAnno_cds	15	0.06	0.01	-224	1129	1_D_simulans	1_D_simulans	1	1	1	1	79	79	0	0	0	13	novel	NA
chrX	4289720	4290052	dme-retrogene-28	78	+	65	35	332	TTAATAGGCTGAACATTTAAATTAGTTCTGAGCCCAGAGCAGTTTCAATTTACATTTCAAGTCACACAATCGAGGGCGGACTAATGCTTAGGCGTGGCATGCTAATTAATACGACCCGTTGGCCACGACCCGCATAATTAATTGACTAAAAAATATCCCATTCGAGAAAAAACAGCAGGAATTTCAAGCGAATTTATTTTTCCAACGCATTTTAGATGTACATATGTAGTTTCAATTAAGCAGAGATTAAAAATTCCCTCTATGAACTGCATTAAACCAAACAAAAAGCAAAGGCTTTTGAATAGGCTGAACATTTAAATTAGTTCTGAGCC	TT-AATAGGCTGAACATTTAAATTAGTTCTGAGCC	||-||||||||||||||||||||||||||||||||	TTGAATAGGCTGAACATTTAAATTAGTTCTGAGCC	279	292	14	13	AAACAAAAAGCAAA	0.52904	rmsk104176|(TTA)n|(TTA)n-Simple_repeat|(TTA)n-Simple_repeat|Simple_repeat|exon-1	repeatMask-Simple_repeat	6	0.02	0.11	49	-326	2_D_sechellia	2_D_sechellia	1	1	1	1	78	0	78	0	0	5	novel	NA
chrX	20163498	20163783	dme-retrogene-29-1	77	-	66	33	285	TCAATCGTTGGGAATTTATAGAAACAGAATCGTCTCCAACCCTATAAACCCTACAGACTATATGTGCATATATATTCTTCATCATTGGCTAAATAAAATTTCCGACTTGCTTTTGTGTGAATCTCAAACTGTTGCCGCCAAAATGCTCAACTTCTTGGTATTAAGGGACATGTGCTTCACTTGTCAACAGAAGCTAACTGGCAAATTGTGTTCAGATTAGACTTTTAGAAGCCCATTAAGAGTTAAAATAAATCAATCGTTGGGAATTTATAGAAACAGAATCGT	TCAATCGTTGGGAATTTATAGAAACAGAATCGT	|||||||||||||||||||||||||||||||||	TCAATCGTTGGGAATTTATAGAAACAGAATCGT	245	252	8	11	AAAATAAA	0.333177	FBtr0333547|Phf7|FBgn0031091|Phf7|protein_coding|intron-1	intron	285	1	0.1	1873	657	2_D_sechellia	2_D_sechellia	1	1	1	1	77	0	77	0	0	0	novel	cdhitCluster
chrX	20164766	20165055	dme-retrogene-29-2	76	-	65	35	289	TCAATCGATGGGAATTTATAGAAACAGAATCGTCTCCGACCCTATAAACCCTACAGACTATATGTGCATATTTGTATATTCTTCATCATTGGCTAAATAAAATTCCCGATTTGTTTGTGTGAATCTCAAACTGTTGCCGCCAAAATGCTCAACTTCTTGGTATTAAGGGACATGTGCTTCACTTGTCAACAGAAACTAACTGGCAAATTGTGTTCAGATTAGACTTTTAGAAGCCCATTAAGAGTTAAAATAAATCAATCGTTGGGAATTTATAGAAACAGAATCGTCT	TCAATCGATGGGAATTTATAGAAACAGAATCGTCT	|||||||.|||||||||||||||||||||||||||	TCAATCGTTGGGAATTTATAGAAACAGAATCGTCT	247	254	8	11	AAAATAAA	0.0375139	FBtr0333547|Phf7|FBgn0031091|Phf7|protein_coding|intron-1	intron	289	1	0.1	601	1925	2_D_sechellia	2_D_sechellia	1	1	1	1	76	0	76	0	0	0	novel	cdhitCluster
chr2L	9331644	9331777	dme-retrogene-30	74	-	64	52	133	GGTGTACGAAAATGGCAAACATCATTAGCTCTAGGTGCTACATATATAAAAGGGGATAATGCGGGGCAAACATGGTAAAAAGAGAGTATTACAAATGGCAAACTTATCATTAGCTCTAGGTGCTATATATATA	G-GTGTACGA-AAATGGCAAAC--ATCATTAGCTCTAGGTGCTACATATATA	|-|.|||..|-|||||||||||--||||||||||||||||||||.|||||||	GAGAGTATTACAAATGGCAAACTTATCATTAGCTCTAGGTGCTATATATATA	77	81	5	10	AAAAA	0.329937	FBtr0079799|Cks30A|FBgn0010314|Cks30A|protein_coding|utr3-2	antisenseAnno_utr3	133	1	0.21	204	293	1_D_simulans	1_D_simulans,2_D_sechellia	2	2	2	1	148	74	74	0	0	0	novel	NA
chrX	16560735	16561049	dme-retrogene-31	74	-	19	17	314	AAAAATTACATAAAATTTGCGCCGTTGTGACAAAAATTGTACGCAATCCAAGGAAGATAACAAATTAATTTACAAGATAAAGATGATGATAATGGAGATGTAGACGATGGAGAATAAATGAAGGCAACAACAAAATGCAGACAACAAGTTTTAACCTTAAGTGAATGCAAAACAAAATGAAGAAACCCAATGAAAACAAAATGATTATCAATGTTATTAACATAATTAATATTAACAAAAACGAAAAAAAAAGAACAAGCAAAAAAAAAAAACAAAAACAACCAAAAAAGAAATACAAAAACATTAAAAAAAAT	AAAA-ATTACATAAAAT	||||-||||.|.|||||	AAAACATTAAAAAAAAT	244	293	50	55	AAAAAAAAAGAACAAGCAAAAAAAAAAAACAAAAACAACCAAAAAAGAAA	0.998303	FBtr0305198|CanA-14F|FBgn0267912|CanA-14F|protein_coding|utr3-2	utr3	314	1	0.06	5226	52	1_D_simulans	1_D_simulans	1	1	1	1	74	74	0	0	0	4	novel	NA
chr3L	7683947	7684208	dme-retrogene-25-2	73	-	66	33	261	GACGATGAAACTGATGACGAAATAGATTTTCCCAAGCCACTAGACAAACCTATTAGCCACCCAACTTCTTTAGTAACTGGTGTTACATTTGGTGTGGATAAATCTCCTCTCCATCCTGAGGAAAAACCAAAGTTGCCTGAGAAGAAAGACGAAAAGGTCCTAGCTAAACCAGACGACAGTTCCAAATCGGTTGTTAAGACTGATAAGCCCATTCCTAAAGAATATTCGGACGATGAAACTGATGACGAAATAGATTTTCCC	GACGATGAAACTGATGACGAAATAGATTTTCCC	|||||||||||||||||||||||||||||||||	GACGATGAAACTGATGACGAAATAGATTTTCCC	217	222	6	7	AAAGAA	0.336071	FBtr0303125|Ank2|FBgn0261788|Ank2|protein_coding|cds-16	cds	261	1	0.01	9647	17782	1_D_simulans	1_D_simulans	1	2	1	1	138	73	0	0	0	6	novel	cdhitCluster
chrUn_DS485536v1	891	1033	dme-retrogene-32	72	-	59	37	142	ATCCAATAATATAACATATGCTTATAAAAATAATAAATAAAAGGCTACACAAAAAAAAAAAAAAAATTTTCTTTTTTAATATTATGAATAAAAAACATTATTTTTATCCCATAATATAACATATGCTTATAAAAATTTATAA	ATCCAATAATATAACATATGCTTATAAAAA-TAATAA	||||.|||||||||||||||||||||||||-|.||||	ATCCCATAATATAACATATGCTTATAAAAATTTATAA	87	95	9	13	AATAAAAAA	0	rmsk98629|(TT)n|(TT)n-Simple_repeat|(TT)n-Simple_repeat|Simple_repeat|exon-1	antisenseAnno_repeatMask-Simple_repeat	41	0.29	1	-25	-76	1_D_simulans	1_D_simulans	1	1	1	1	72	72	0	0	0	10	novel	NA
chr3L	24297158	24297441	dme-retrogene-33	72	+	62	31	283	GAATCAGTTTTCTGATTGTCAAAAACAAAATATTTTCACATAGCAAAAGGATCACTTAAAAAAGTCAATATACAGTTCTAAAGCGTAAAATAATATATGTAATATTTTTACATTCTTTTGCAAACCTTACAAAAACGTTTTAAAAGTACCAGTTTTAATTCTCGTTTTCATAGACAACGATTTTTGGGGATATAGTTTGAACTGTTGTTCTACTCTTTCGTAAAAATGAATATGAATGAATGAAAAATGAATGAATCAGTTTTCTGATTGTCAAAAACAAAAT	GAATCAGTTTTCTGATTGTCAAAAACAAAAT	|||||||||||||||||||||||||||||||	GAATCAGTTTTCTGATTGTCAAAAACAAAAT	243	247	5	10	AAAAA	0.293076	rmsk59829|(AATG)n|(AATG)n-Simple_repeat|(AATG)n-Simple_repeat|Simple_repeat|exon-1	repeatMask-Simple_repeat	32	0.11	1	-224	-27	2_D_sechellia	2_D_sechellia	1	1	1	1	72	0	72	0	0	5	novel	NA
chrY	2612456	2617019	dme-retrogene-34-1	72	+	61	58	4563	ATTTCACAAGAATAATATTTCCATCAGTTCGGGGAAATCATTGGTATTTCATCATATTACATTATTGCATACTGCGTTGCTATTGGTCGGCTGTATTTTTGTAGCTTTGGCATCTCCCGTTACAGCGCGGCGGCAGCGTGTGGTCGCTGTCGCCGAGTGTGGTTCGAAGGATAGCACTGAGAAGAAGTGAGTGACACAAATTAATTGTGTGTAGATCTTCGGTGCGTTCGAAACTCGCTGCGCGAAATGGXXXXXXTTGAAAGAGACAGTAGCGAAATTGTTGAAGCTGTTGAAAGAGACAGTAGCGAAATTGTTGAAGCTGTTGAAAGAGACAGTATGGATGCCTGAAGGGCTAATAATGAAATTTTGAAGTATAATGTAAGCACAAGTGCAAGGCAA…	ATT-TCACAAGAAT-AAT-A-TTTCCATCAGTTCGGGGAAATCATTGGTATTTCATCA	|||-|-||||..||-|||-|-|||..||||.||||||-||||||||||||||||||||	ATTAT-ACAACTATTAATTAATTTTAATCATTTCGGG-AAATCATTGGTATTTCATCA	4492	4504	13	11	AATAAGAAGAAAA	0.960991	rmsk135492|MICROPIA_I-int|MICROPIA_I-int-LTR|MICROPIA_I-int-Gypsy|Gypsy|exon-1	repeatMask-Gypsy	3990	0.87	1	-273	-300	2_D_sechellia	2_D_sechellia	1	1	1	1	72	0	72	0	0	3	novel	cdhitCluster
chr3L	7677830	7678317	dme-retrogene-35	72	-	62	31	487	GTCGCCTGAGAAGAAAGACGAAAAGGTCCTACCTAAACCAGACGACAGTTCCAAGTCGGTCGTTGAGACTGATAAGCCCAGTCCTAAAGAATATTCGGACGATGAAACTGAGGACGAAATAGAAATTCCCAAGCCACTAGACAAACCTGTTAGCCACCCAACTTCTTTGCTAACTGGTGTTACATTTGGTGGGGATAAATCTCCTCTCCATCCTGAGGAAAAACCAAAGTCGCCTGAGAAGAAAGACGAAAAGGTCCTAGCTAAACCAGACGACAGTTCCAAGTCGGTCGTTGAGACTGATAAGCCCATTCCTAAAGAATATTCGGACGATGAAACTGATGAAGAAATAGAAATTCCCAAGCCACTAGACAAACCTATTAGCCACCCAACTTCTTTGGT…	GTCGCCTGAGAAGAAAGACGAAAAGGTCCTA	|||||||||||||||||||||||||||||||	GTCGCCTGAGAAGAAAGACGAAAAGGTCCTA	447	456	10	10	AAAAACCAAA	0.34624	FBtr0303125|Ank2|FBgn0261788|Ank2|protein_coding|cds-16	cds	487	1	0.02	15538	11665	1_D_simulans	1_D_simulans	1	2	1	1	94	72	0	0	0	0	novel	NA
chr3L	11769803	11770041	dme-retrogene-36	72	-	65	40	238	ACTGAAGGTCCTTTGTCTACTGAGCCATCTACCGAAGCTAATGAGTCTTCTTCTACAGAATCTTCACAAGATAGTACGACCCAAGAAAGTAGCTCTAGCTCTGAAGGTCCTTTGTCTACTGAATCGTCTACCGAAGCTAATGAGTCTTCTTCTACAGAATCTTCACAAGATAGTACGACCCAAGAAAGTAGCTCAAGCACGGAAAGCCCTTTGTCTACTGAGCCATCTACCGAAGCTA	ACTGAAGGTCCTTTGTCTACTGAGCCATCTACCGAAGCTA	||.|||.|.|||||||||||||||||||||||||||||||	ACGGAAAGCCCTTTGTCTACTGAGCCATCTACCGAAGCTA	182	187	6	7	AAGAAA	0.0680477	FBtr0076119|Muc68D|FBgn0036203|Muc68D|protein_coding|cds-2	cds	238	1	0.05	2033	2264	2_D_sechellia	2_D_sechellia	1	1	1	1	72	0	72	0	0	11	novel	NA
chr3R	2720948	2721155	dme-retrogene-37	71	-	36	23	207	TAATAACAACAATAATAATAATAACTATAAAAATATTAATAATTAAATAATAATAATAACAATAAAAATATTAATAATTAAATAATAATAATAACAATAAAAATAATAATAATAATAATAATAATAATAATAATAAAAATAAAAATAATAATAACAATCATAATAATAATAATAAAAATAAAAATAATAATAACAATCATAATAATA	TAATAACAACAATAATAATAATA	||||||.||||||.|||||||||	TAATAATAACAATCATAATAATA	135	184	50	35	AAAAATAAAAATAATAATAACAATCATAATAATAATAATAAAAATAAAAA	0.987596	FBtr0445191|Pzl|FBgn0267430|Pzl|protein_coding|intron-16	intron	207	1	0	21955	30506	1_D_simulans	1_D_simulans	1	2	1	1	102	71	0	0	0	0	novel	NA
chrX	18463348	18463497	dme-retrogene-38	71	-	48	24	149	CAGTTTTGCAGGATCTCATCGAACAAAATGGTGCACAAGCATGGATAGTTCTAAGTGCCTAAGTGCCAAAAGCCTTATTTTGTAAGAGGTATTAACACTAAAGCCATTGGCAAAGAAAAAAAAAACAGTTTTGCAGGATCTCATCGAAC	CAGTTTTGCAGGATCTCATCGAAC	||||||||||||||||||||||||	CAGTTTTGCAGGATCTCATCGAAC	112	125	14	23	AAAGAAAAAAAAAA	0.0284886	FBtr0332378|CG32547|FBgn0052547|CG32547|protein_coding|intron-1	intron	149	1	0.01	15667	812	2_D_sechellia	1_D_simulans,2_D_sechellia	2	2	1	0.5	130	59	71	0	0	0	novel	NA
chrX	23253135	23256695	dme-retrogene-39-1	70	+	63	34	3560	TTTTATCAAGAGTAGCCAAACACCTCGTCATTAACTACTATAATATGTAGGCAGTGGTTGCCGACCTCTCATATTGTTCAAAACGTATGTATTCATATGATTTTGGCAATTATATGAGTAAATTAAATCATATACATATGAAAATGAATATTTATTATATGTATAAGTGAAAAATGTTGAAATATTCCCATATTCTCTAAGTATTATAGAGAAAAGCCATTTTAGTGAATGGATATAGTAGTGTAAGCCAXXXXXXGGTCCTGGAGCACATGGGCTTTCAACAGCTCTGATGGTGTCAGCTTGCTCTGCAGCTGTGCATCGGTCAAACGGAGTGAAGGCAGAGTGAAGGTGGTCAGCAAAAGCTTCGGCTCTTTCTGCCTCAGACCGACACCAGGAGCA…	TTTTATCAAGAGTAGCCAAACACCTCGTCATTAA	|||||||||||||||||||||||||||||||.||	TTTTATCAAGAGTAGCCAAACACCTCGTCATCAA	3521	3526	6	7	AAAGAA	0.291219	rmsk130841|LSU-rRNA_Hsa|LSU-rRNA_Hsa-rRNA|LSU-rRNA_Hsa-rRNA|rRNA|exon-1	rRNA	35	0.01	0.67	-3525	17	1_D_simulans	1_D_simulans	1	1	1	1	70	70	0	0	0	0	novel	cdhitCluster
chrX	23249750	23253080	dme-retrogene-39-2	70	+	63	34	3330	TTTTATCAAGAGTAGCCAAACACCTCGTCATTAACTACTATAATATGTAGGCAGTGGTTGCCGACCTCTCATATTGTTCAAAACGTATGTATTCATATGATTTTGGCAATTATATGAGTAAATTAAATCATATACATATGAAAATGAATATTTATTATATGTATAAGTGAAAAATGTTGAAATATTCCCATATACTCTAAGTATTATAGAGAAAAGCCATTTTAGTGAATGGATATAGTAGTGTAAGCCAXXXXXXGGTCCTGGAGCACATGGGCTTTCAACAGCTCTGATGGTGTCAGCTTGCTCTGCAGCTGTGCATCGGTCAAACGGAGTGAAGGCAGAGTGAAGGTGGTCAGCAAAAGCTTCGGCTCTTTCTGCCTCAGACCGACACCAGGAGCA…	TTTTATCAAGAGTAGCCAAACACCTCGTCATTAA	|||||||||||||||||||||||||||||||.||	TTTTATCAAGAGTAGCCAAACACCTCGTCATCAA	3291	3296	6	7	AAAGAA	0.235398	rmsk130834|LSU-rRNA_Hsa|LSU-rRNA_Hsa-rRNA|LSU-rRNA_Hsa-rRNA|rRNA|exon-1	rRNA	35	0.01	0.67	-3295	17	1_D_simulans	1_D_simulans	1	1	1	1	70	70	0	0	0	0	novel	cdhitCluster
chr3R	11308934	11309053	dme-retrogene-40	70	+	63	34	119	ATGGTTGAACTCCTCTCGTTCGTTTAAGCCGGCACGGAATGCACCACACAGGATGCCCAAATTGATGAAGAAATTAAAGTATCTAATGGTTGAACTCCTCTCGTTCGTTTAAGCCAGCA	ATGGTTGAACTCCTCTCGTTCGTTTAAGCCGGCA	||||||||||||||||||||||||||||||.|||	ATGGTTGAACTCCTCTCGTTCGTTTAAGCCAGCA	68	78	11	7	AAGAAATTAAA	0.613495	intergenic	intergenic	0	0	0	0	0	2_D_sechellia	2_D_sechellia	1	1	1	1	70	0	70	0	0	7	novel	NA
chrX	4318975	4319144	dme-retrogene-41	69	+	59	32	169	ACATACCTTATAATCCACTTACCACATGCCATCGATACGGCAATATTTTGTCTCTAATTCAGTTAAAAGTTTTAATAAATTTGCTCATTTAGCGCAATTGTTTAGATTCAGCAAGCGATGTTTGTAAAAACATAGAGACATACCTTATAATCCACTTACCCCATGCCAT	ACATACCTTATAATCCACTTACCACATGCCAT	|||||||||||||||||||||||.||||||||	ACATACCTTATAATCCACTTACCCCATGCCAT	126	130	5	10	AAAAA	0.00333542	intergenic	intergenic	0	0	0	0	0	1_D_simulans	1_D_simulans	1	7	1	1	447	74	0	0	0	7	novel	NA
chr2R	17963356	17963475	dme-retrogene-42	68	-	61	33	119	ACGACGGGAGCAAAGGATTACATCGAATGTAAATTGCTTTTAAAGCTAAAGAGTTCTGAACGCGAAATGTTTAAACAACGAACTTGACGACGGGAGTAAAGGATTACATCGAATGTAAA	ACGACGGGAGCAAAGGATTACATCGAATGTAAA	||||||||||.||||||||||||||||||||||	ACGACGGGAGTAAAGGATTACATCGAATGTAAA	73	78	6	7	AAACAA	0.964475	intergenic	intergenic	0	0	0	0	0	1_D_simulans	1_D_simulans,2_D_sechellia	2	2	2	1	136	68	68	0	0	8	novel	NA
chr2L	21186708	21187014	dme-retrogene-43	68	-	54	27	306	GACTTCTTTTAAAATTGGTGGCATGAAATCAACTCAGCCGTTGAAGAGGTTTGATGTGATGAGGTGTGGCTGAGTTGCAACTGGACATGGGTGGGACAAAATGGAAACGAGTTCAGTTAAGAATATATATATATCTACCGAGTGAACTTCAGTAAGCTATACAATAAAAGCAATTTCTTAAAATTATAATATTTGGGGTCTGTTTCTCTGACAACAGAGAACGCTGTTGTCAATTACCTCGACTATCCGATACCTTTAAAAAACATTTAAAAAACACAAGACTTCTTTTAAAATTGGTGGCATGAA	GACTTCTTTTAAAATTGGTGGCATGAA	|||||||||||||||||||||||||||	GACTTCTTTTAAAATTGGTGGCATGAA	258	279	22	14	AAAAAACATTTAAAAAACACAA	0.0223881	FBtr0081493|Ret|FBgn0011829|Ret|protein_coding|intron-3	intron	306	1	0.16	1133	469	2_D_sechellia	2_D_sechellia	1	1	1	1	68	0	68	0	0	0	novel	NA
chr3R	26552712	26552880	dme-retrogene-44	67	-	55	40	168	AATTAGCATTTGCAGTTATTGAAGTTCAACCGTCTTTGAAAGCATTGTCTTTTCGCTTTATCAACTTGTTTCAAAGATTCATTTTCAAATCAAATTTATTGGAGTTAAAAATGAAAAGGGGTTCTACAAAGTTATGCAGTCCCAGTTATTGAAGTTCAACCGTCTTTG	AA-TTA-GCATTTGCAGTTATTGAAGTTCAACCGTCTTTG	||-|||-|||.|..||||||||||||||||||||||||||	AAGTTATGCAGTCCCAGTTATTGAAGTTCAACCGTCTTTG	107	117	11	12	AAAAATGAAAA	0.0175003	FBtr0308624|scrib|FBgn0263289|scrib|protein_coding|intron-3	antisenseAnno_intron	168	1	0.02	1476	7552	1_D_simulans	1_D_simulans,2_D_sechellia	2	2	2	1	134	67	67	0	0	11	novel	NA
chrY	401064	401212	dme-retrogene-45-1	67	-	34	37	148	ATCGGTGGTTGACAAACAATAGTCAAACCTACTGCACTGCATATGGTCCCTAAAAATGTAAAACAAAAAAAAAAATAAAAAAGAACCCAAAAACTCAATAGAACTCCGTACCATCAGTGGTTGACACACGATGAATGAACCGACTGCA	ATCGGTGGTTGACAAACAAT-AGTCAAACCTACTGCA	|||.||||||||||.||.||-|.|.||-||.||||||	ATCAGTGGTTGACACACGATGAATGAA-CCGACTGCA	60	103	44	33	AAAACAAAAAAAAAAATAAAAAAGAACCCAAAAACTCAATAGAA	0.128519	FBtr0346771|kl-3|FBgn0267432|kl-3|protein_coding|intron-5	antisenseAnno_intron	148	1	0	76036	44075	3_D_persimilis	3_D_persimilis	1	1	1	1	67	0	0	67	0	9	novel	cdhitCluster
chrX	14025091	14025601	dme-retrogene-46	67	+	55	55	510	AATTGGCACTTATAAACCGCAGCCGGTAGGATTCGAACCTACGCTCCCAGAGGGAATCTGATTTCTAGTCAGACGCCTTAACCGCTCGGCCACGACTGCTTTGATGACTCCAGTGGCTTTATTACCCGGCTCTAGCTACATTAATATCACTGATCTTTTTATAGCGTAAAGAGGATCATATAACTATTAATATCACTTTTTTAACAATAGATGATGATTAAATTCAAAAAAGTTAAATTGGTTTCAGCGCXXXXXXAGAGATCACCCAAGTTGTTGTTGGGCTATTTTTTAAATCATTAAATTCTTTCTTTATATCAGTAACTTTACAAAGGTGCATGATTTTATTTGCCACACACTTCACTCTTTTACTACGAAATATTTTTTAAGCATTATAAGAGA…	#NAME?	-|-|||---|||-||.--|-||||.||||||||||||||||||||||||||||||	CAGATT---ACT-ATT--C-GCAGTCGGTAGGATTCGAACCTACGCTCCCAGAGG	457	462	6	12	AAAAAA	0.317367	FBtr0073886|tRNA:Ser-AGA-3-1|FBgn0011980|tRNA:Ser-AGA-3-1|tRNA|exon-1	antisenseAnno_tRNA	82	0.16	1	-17	-411	2_D_sechellia	2_D_sechellia	1	1	1	1	67	0	67	0	0	0	novel	NA
chrX	3436982	3437109	dme-retrogene-47	66	-	54	32	127	TAATTTCCCAACATTGAGCAGTATTCATACGTACAGTCAGGAAAGTCCGTCGAGGGTCGAGGGTTGTCTCTGCACTGCTAGAAAAAACGGGACTCTAATTTCCCAACATTGAGCAGTATTCGTAACG	TAATTTCCCAACATTGAGCAGTATTCATA-CG	||||||||||||||||||||||||||.||-||	TAATTTCCCAACATTGAGCAGTATTCGTAACG	82	87	6	12	AAAAAA	0.0287142	FBtr0332303|CG12535|FBgn0029657|CG12535|protein_coding|intron-2	intron	127	1	0.01	2196	12690	1_D_simulans	1_D_simulans	1	1	1	1	66	66	0	0	0	8	novel	NA
chrUn_CP007120v1	75449	75573	dme-retrogene-48-1	66	+	56	28	124	GTTGCCGACCTCTCATATTGTTCAAAACGTATGTATTCATATGATTTTGGCAATTATATGAGTAAATTAAATCATATACATATGAAAAAGGCAGTGGTTGCCGACCTCTCATATTGTTCAAAAC	GTTGCCGACCTCTCATATTGTTCAAAAC	||||||||||||||||||||||||||||	GTTGCCGACCTCTCATATTGTTCAAAAC	85	89	5	10	AAAAA	0.00849763	rmsk94674|NTS_DM|NTS_DM-Other|NTS_DM-Other|Other|exon-1	repeatMask-Other	88	0.71	0.79	24	-36	1_D_simulans	1_D_simulans	1	1	1	1	66	66	0	0	0	7	novel	cdhitCluster
chr2R	12827521	12827788	dme-retrogene-49	66	+	56	28	267	CAGTAAGAAGTTGGCCAAAATGAGATGGCCATGCAGTTCCGGGAAACGTAAATTTAATACCAGACCACAATTTCGTTTCCAGCCAACGCACAAACATTATGCTAAAATTCTTTATTAACTATTTACTTCAATAATTACTTTCACTTCGCAGAATTTGTATATGAAAGAGCCGAGTCGTTTCGCCCACACACACAAGCTCTAATTCCTCTTTCTCCAGGGGAAAATAGTAAAATAAGCGTCAGTAAGAAGTTGGCCAAAATGAGATGG	CAGTAAGAAGTTGGCCAAAATGAGATGG	||||||||||||||||||||||||||||	CAGTAAGAAGTTGGCCAAAATGAGATGG	221	235	15	10	AAAATAGTAAAATAA	0.248421	intergenic	intergenic	0	0	0	0	0	1_D_simulans	1_D_simulans,2_D_sechellia	2	2	2	1	132	66	66	0	0	4	novel	NA
chr3L	16458757	16459420	dme-retrogene-50	66	-	14	12	663	GGCGACTTTGAAACTTTAGACTTGCTGGAACAAAAAGTTGGGAATGTGTAACTTTGAAGGTGTCGGCAGTATCTTTATATTGTTTTTGTAGATGCCCTTTAGGATTCCTGTGAATTTAACTATTACATCAAATATAAAATTTCTTATTAATTCTTTAGAACCTATATATTTATTCTTTTATTAACTAACGAAGATTTGCAAATATTCCACATTCTTAGAAAAGTTGCACCAAATACTTTTACTCCACTTAXXXXXXTCAGCCTTCTTCTTTTTGTGTGGTGTCATGGCCCGAACAGACTTGCCGGTCTGCTCCGTGCTGTTTTGGCCTGGTCTTGTTGGACTTGTTGGAGTTGTGGGTCTGGCTGACAATGTTGACAATGACTTTGTGTTGTGTGGCTG…	GGCGACTTTGAA	||||||.|.|||	GGCGACGTGGAA	587	637	51	52	AAAAAAAAAACACAAAAAAAAAAAAAACATAAAAAAAAAACTAAAAGGCAT	0.611681	rmsk53210|(T)n|(T)n-Simple_repeat|(T)n-Simple_repeat|Simple_repeat|exon-1	antisenseAnno_repeatMask-Simple_repeat	46	0.07	1	-580	-37	4_A_gambiae	4_A_gambiae	1	1	1	1	66	0	0	0	66	14	novel	NA
chr2L	241	440	dme-retrogene-51-1	65	+	60	60	199	AGAGTAGTGCCAACATATTGTGCTAATGAGTGCCTCTCGTTCTCTGTCTTATATTACCGCAAACCCAAAAAGACAATACACGACAGAGAGAGAGAGCAGCGGAGATATTTAGATTGCCTATTAAATATGATCGCGTATGCGAGAGTAGTGCCAACATATTGTGCTCTCTATATAATGACTGCCTCTCATTCTGTCTTAT	AGAGTAGTGCCAACATATTGTGCT----A-ATGA-G--TGCCTCTCGTTCTCTGTCTTAT	||||||||||||||||||||||||----|-||.|-|--||||||||.||||--|||||||	AGAGTAGTGCCAACATATTGTGCTCTCTATATAATGACTGCCTCTCATTCT--GTCTTAT	123	127	5	5	AAATA	0	rmsk1|HETRP_DM|HETRP_DM-Satellite|HETRP_DM-Satellite|Satellite|exon-1	repeatMask-Satellite	96	0.48	1	-71	-32	1_D_simulans	1_D_simulans,2_D_sechellia	2	2	2	1	130	65	65	0	0	14	novel	cdhitCluster
chr2L	7856810	7856984	dme-retrogene-52	65	-	52	26	174	TATCATGCTAAGTATTTTCAGCTTACGCTAAAAATAAAAAATAATATAAGCTATAGTGATAATTATGACAACAGCGCAATATGAACAGCAGCGCAATATTGTTGATAAGAATTTATAGATATAATATATATTTTACTGGAAAAATAAATATCATGCTAAGTATTTTCAGCTTAC	TATCATGCTAAGTATTTTCAGCTTAC	||||||||||||||||||||||||||	TATCATGCTAAGTATTTTCAGCTTAC	140	148	9	13	AAAAATAAA	0.0819543	intergenic	intergenic	0	0	0	0	0	2_D_sechellia	1_D_simulans,2_D_sechellia	2	2	1	0.5	84	19	65	0	0	0	novel	NA
chr3R	2568407	2568545	dme-retrogene-53-1	65	+	56	28	138	AGGTGTTGGAGACGCTGTGTTTATTCAAAAGTGCAACGGCGGTGACCAATAGTTGAAGGCCACGCCGTAGAAATTGCAAGCAGGCTATTGAAGAAAACGGCAGCAGCCAAAGGTGTTGGAGACGCTGTGTTTATTCAA	AGGTGTTGGAGACGCTGTGTTTATTCAA	||||||||||||||||||||||||||||	AGGTGTTGGAGACGCTGTGTTTATTCAA	91	97	7	9	AAGAAAA	0.0448824	FBtr0445191|Pzl|FBgn0267430|Pzl|protein_coding|intron-18	antisenseAnno_intron	138	1	0	10053	121544	1_D_simulans	1_D_simulans	1	1	1	1	65	65	0	0	0	13	novel	cdhitCluster
chrX	2739998	2740552	dme-retrogene-54	64	-	46	28	554	GTGGAAGCTAATTTACCGCAACACACACATTACATTACATACATGTGTAAATAGATGTTAGCACACACATTCTATACATACAAACATATTTCGCGCGCCATTGAAAACGCAAAATTACAGCGAATTTAGGAAGAAAAACGCGCAAATGCTTCGCATCACAATGCGCATACTCGCATTTACTCAAGTAACACTTTTCACCATCTAAAGATCGTTGAATTCAATAAACTTTATTTCGCGGCGCGCAGTTAAAXXXXXXCAGGGAATGATCAAGGGCCAACGGTAAATCAAACTCATATGCACTCTCTCTGTTTGCCGCTGTTGTTTTAACATCATCTATTAGTTAATGAGGATGTTAAATAAAGCATTATGTTCTGCAATACAGATTATCACGTACATAGA…	GTGGAAGCTAATTTACCGCAACACACAC	|||||||||.|||||.||||||||||||	GTGGAAGCTTATTTAGCGCAACACACAC	518	526	9	18	AAAAAAAAA	0.124305	FBtr0332496|Syx4|FBgn0024980|Syx4|protein_coding|intron-5	intron	554	1	0.3	870	453	1_D_simulans	1_D_simulans,2_D_sechellia	2	2	1	0.5	126	64	62	0	0	0	novel	NA
chrUn_CP007093v1	20939	23449	dme-retrogene-55	64	-	33	34	2510	ATATATTAAATATTTATATATATATAAATATCTATTAATTTATAATTAGTATATAAATTTTTTTTTAAAAAAATAATTTTTTTTAAAAAAATTTTTTAAAAAATAAAAAAAATAAATAAATTATATTTCATTATAAAATTTATTTATTAATAAATTCTCCACTCCCACGCTCTCCCGCTCTTCACCACAGAGTCTCCGAGGAGTCTCCGCTGCGCTTGGGAGAACCCAACGCATTAGAATAAGCTTTAGTXXXXXXCGGTTGCCTCCATGCGATACAGAAGTTTTCGCAGGCGACTATCTTCGCTGGCCGACTTTCCAGGATCTTTTAAATTATTAGATATATAATAATATATTAAATATTTATATATATATAAATATCTATTAATTTATAATTAGTAT…	ATATATTAAATATTTATATA-TATATAAATATCT	||-||-||||-||||||.||-||-||||||-|||	AT-TA-TAAA-ATTTATTTATTA-ATAAAT-TCT	2450	2472	23	31	AAAAAATAAAAAAAATAAATAAA	0	rmsk94333|BATUMI_I-int|BATUMI_I-int-LTR|BATUMI_I-int-Pao|Pao|exon-1	repeatMask-Pao	1384	0.55	1	-948	-178	1_D_simulans	1_D_simulans	1	1	1	1	64	64	0	0	0	9	novel	NA
chr3L	6169472	6170018	dme-retrogene-56	63	-	16	13	546	AATGTATTGGTTTGTAGCTCAATTTTTTGTTTTACCATTTATTACTTAAATACATTGCACTTGTAATTAAAACCAGGGGTTTACCTTTCAGCAATCATGCCAACGATATCAGCAGTAACAACGTGGATGGCCACGAAGCCAACATCACAACGGAGCAGCAGAAATTGGCCGCTGCCGCCAAGACGAACAATGTTGAAATTGCAACTACGACCACATAAATGCACTTCCTCACCACACCATACATCATTCAXXXXXXTCTTTGGTCATTATCATGCATACATATTTATATAAATATATACCACATACTACTACTATACGTACATATATAACAGGCTGCATAGTACAACAAAAGATTTGTGTATTAGCAAAAGGCCGAAACCCGCCCAAAACCAAAATGCA…	AA-TGTATTGGTT	||-||||||-|||	AAGTGTATT-GTT	471	521	51	47	AAAAAAAAAAAAAAAATAGCATCAAAAAAATATCAAAAAGCTAAAAAAAAA	0.881695	FBtr0331791|fmt|FBgn0035688|fmt|protein_coding|cds-11	cds	142	0.26	1	-76	-328	4_A_gambiae	4_A_gambiae	1	1	1	1	63	0	0	0	63	13	novel	NA
chr3L	16112837	16112961	dme-retrogene-57	63	-	53	44	124	TTAAATCCTTTGAACTATTATTAGAGTACTGTTTAAAGCTGAATGTTAGGTAATTGAATAAATGAAGAATACGCTCAAAAATTAGAAACTACTAAAACTATTATTAGAGTACTGTTTAAAGCTG	TTA-AATC--CTTTGAACTATTATTAGAGTACTGTTTAAAGCTG	|||-||.|--||..-|||||||||||||||||||||||||||||	TTAGAAACTACTAA-AACTATTATTAGAGTACTGTTTAAAGCTG	77	81	5	10	AAAAA	0.0122393	intergenic	intergenic	0	0	0	0	0	2_D_sechellia	2_D_sechellia	1	1	1	1	63	0	63	0	0	0	novel	NA
chrX	13878611	13880253	dme-retrogene-58	62	-	19	17	1642	GGAAAATCAAACCAAACGCAATGCGAACTATTTCATTGAAGAAATACCAGCGATAAGATGAATTCAGCATTCAATCCTGATTCCTTTAATACTATTCTAATATAAGTTCAAAAGATGATTAAAATATACATAAAAAGCGTATATATTTAGTTCTTATATTTTAACAAATTCAAACATTTTCTAAAAATGTTAATTAGAGCTGTTGCATCAAAAATGTTAAATTCCATTATCTAATGATTTTCAAGCAAGTXXXXXXATATTTTTTAATATTTTTATTCGGAGGCTTTCGCACAACTTTTGACTGAATGCATTTAGGTATTGTCGGTGGGTTTGGTTCTTGAGGGGAGCGCGTTCCCCTTTCACCCGGAACCCCATTCACCCCATCACTCTAAGCCTCCA…	GGAAAATC-AAACCAAA	|||||-||-||||-|||	GGAAA-TCCAAAC-AAA	1570	1613	44	43	AAAATAAAAAACAAAAAAAAAAACAACCGCAAAAAAAAAAAGAT	0.545187	FBtr0346003|mamo|FBgn0267033|mamo|protein_coding|intron-5	intron	1642	1	0.14	2982	7343	1_D_simulans	1_D_simulans	1	1	1	1	62	62	0	0	0	14	novel	NA
chr3R	103919	104734	dme-retrogene-59-1	62	-	52	26	815	TGGAATATTTGAAAAGTTTTCTACTACAACCACTACCTACCTATAGTAGATTAGAACCCTCTGTCGTAGTACAGCTAGCTTAAGCTACTGTAACCGTTTCATTAAATTGCTATTATCAATACCAAGATAATATTGTTATATTTTCACATTTTTCACTTATACATATAATAAATATTCATTTTCATATGTATATAATTAATTTACACATATAAATGCCAAAATCATATGAATACTTAAGTTTTGAACAATAXXXXXXTCACTTATACATATAATAAATATTCATTTTCATATGTATATGATTTATTTTACACATTTAAATGCCAAAATCATATGAATACATAGGTTTTGAACAATATGAGAGTTCAGCATCCACTGCCTACCTATGGTAGTTTTTAAACC…	TGGAATATTTGAAAAGTTTTCTACTA	||||||||||||||||||||||||||	TGGAATATTTGAAAAGTTTTCTACTA	780	789	10	10	AAGAAAATAA	0	rmsk64666|NTS_DM|NTS_DM-Other|NTS_DM-Other|Other|exon-1	antisenseAnno_repeatMask-Other	236	0.29	1	-74	-505	1_D_simulans	1_D_simulans	1	1	1	1	62	62	0	0	0	0	novel	cdhitCluster
chr2R	3123684	3123830	dme-retrogene-60	62	-	51	43	146	TACTAACATTTCTTTATATAAATAACATATTATCTTCCCACAGCACCATTCTTACGATATTTCTCACCGTGCCTATGGAGAAGACATTAGTTCGACTAAATAAAATACTAACAATTTACTATATAAATGCCATATTATCTACCCAC	TACTAACA-TTT-CTTTATATAAATAACATATTATCTTCCCAC	||||||||-|||-||--||||||||..||||||||||.|||||	TACTAACAATTTACT--ATATAAATGCCATATTATCTACCCAC	98	105	8	11	AAATAAAA	0.952176	rmsk21085|DM297_LTR|DM297_LTR-LTR|DM297_LTR-Gypsy|Gypsy|exon-1	repeatMask-Gypsy	2	0.01	0.02	117	-144	1_D_simulans	1_D_simulans	1	2	1	1	88	62	0	0	0	0	novel	NA
chrX	12229859	12229993	dme-retrogene-61	61	+	56	28	134	TGCCCCTGCCCATGCATCGAAACGGGGTGCAGACGACTCGCGATCGCCGCTGAAGGGTTAAATCCTGCAATTGCCATTAACAATAATAATAGTTGTAATAATTACATGCCCCTGCCCATGCATCGAAACGGGGT	TGCCCCTGCCCATGCATCGAAACGGGGT	||||||||||||||||||||||||||||	TGCCCCTGCCCATGCATCGAAACGGGGT	97	101	5	5	AATAA	0.969076	FBtr0300201|Ten-a|FBgn0267001|Ten-a|protein_coding|utr5-1	utr5	71	0.53	0.24	-63	231	1_D_simulans	1_D_simulans,2_D_sechellia	2	2	2	1	122	61	61	0	0	5	novel	NA
chrX	16047449	16048620	dme-retrogene-62-1	61	+	52	31	1171	TGACAGAAGAGCCGTGGACTCTATCAACTTCACCTCCTCAATCAAGTTCAAAGACAAACATTATATTTTCGAGTCAGAGTGTAAATGAAAACAAAACTTCTCTAGAGGATACAAGGACACTGTCGACTTCTCAATCAATAACAATAACAAATAGTCTACTTACAGATTTGAGTGCAGAAGATCAAACAAATCAAGAGAAAACATCAGAACTTTCAAATTCCGTACCTCAATTAACAACAGAAGAAAGCATXXXXXXTTTCGAGTCAGAGTGTAAATGAAGACAAAACTTCTCTAGAGGATACAAGGACACTGTCGATTTCTCAATCAATTACAATGACAAATAGTCCACTTACAGATTTGAGTGCAGAAGATCAAACAAATCAAGAGGAAACATCAGAA…	TGACAGAAGAGCCGTGGACTCTATCAACTTC	|||||||||||||||||||.||||||||.||	TGACAGAAGAGCCGTGGACACTATCAACATC	1129	1140	12	9	AACAAAATCAAA	0.00916934	FBtr0074205|Muc14A|FBgn0052580|Muc14A|protein_coding|cds-8	cds	1171	1	0.08	13354	56	1_D_simulans	1_D_simulans,2_D_sechellia	2	19	1	0.5	594	81	35	0	0	0	novel	cdhitCluster
chr3L	11968457	11968628	dme-retrogene-63-1	61	-	54	27	171	CTTATGATCCTGAAGGGAGCACCACGAGAGAAGACGACACAACTGTTGCAATCGAGACAACTACCGAAAAACCTGAGGATGATACAACTGTAGAAGATTCAACACCGATTCCTGAGGAAACTACCACTGTCGCCCAGGAAACAACTTATGATCCTGAAGGGAGCACCACGA	CTTATGATCCTGAAGGGAGCACCACGA	|||||||||||||||||||||||||||	CTTATGATCCTGAAGGGAGCACCACGA	139	144	6	7	AAACAA	0.138671	FBtr0076063|Muc68E|FBgn0053265|Muc68E|protein_coding|cds-1	cds	171	1	0.03	4351	878	2_D_sechellia	1_D_simulans,2_D_sechellia	2	4	1	0.5	259	110	61	0	0	0	novel	cdhitCluster
chr3L	175	374	dme-retrogene-51-2	60	+	55	60	199	AGAGTAGTGCCAACATATTGTGCTAATGAGTGCCTCTCGTTCTCTGTCTTATATTACCGCAAACCCAAAAAGACAATACACGACAGAGAGAGAGAGCAGCGGAGATATTTAGATTGCCTATTAAATATGATCGCGTATGCGAGAGTAGTGCCAACATATTCTGCTCTCTATATAATGACTGCCTCTCATTCTGTCTTAT	AGAGTAGTGCCAACATATTGTGCT----A-ATGA-G--TGCCTCTCGTTCTCTGTCTTAT	|||||||||||||||||||.||||----|-||.|-|--||||||||.||||--|||||||	AGAGTAGTGCCAACATATTCTGCTCTCTATATAATGACTGCCTCTCATTCT--GTCTTAT	123	127	5	5	AAATA	0	rmsk40121|HETRP_DM|HETRP_DM-Satellite|HETRP_DM-Satellite|Satellite|exon-1	repeatMask-Satellite	96	0.48	1	-71	-32	1_D_simulans	1_D_simulans,2_D_sechellia	2	2	1	0.5	110	60	50	0	0	14	novel	cdhitCluster
chrX	13079166	13112522	dme-retrogene-64	60	-	14	12	33356	GAAATAGCGATGGATGCAATCGATATTTGCGGGCCTGCCAATCGATGTACAACCACCACTGGCGGTCACTTCAGTTGTTTACTTTTTTACTTTGCGTGCAGCGGAAAACCGGGCCGAATTGAACTGCTCGAATTTTTTTTTTATTATTTTTTTTCGCCACTCTTGCCGCCGCATTTTGCCGCAAATTGGTGTAAATAGAAGAGAGGAAGCGATTGTAATGAAAGCGCGCGGTTTTTTCAGTGTGTGAAAAXXXXXXTTTCAGAACTTTTATATGGCGAAAGGGAAGTATGGAAGTAAATGGAGATATAAACAGTTCAGAAAGACAACGTATTTGGAATTGATTTAATGATTAAATCAAAAGTATTTTGAATAGCTTCAGAAGTACAAGCCAAATAGCTT…	GAAATAGCGATG	|||||.-|||||	GAAATT-CGATG	33291	33338	48	46	AAAGAAAATAAAAAAAAAAAGAAAAAACAAAACAATAAACTTATAAAA	0.577602	FBtr0346130|CG43313|FBgn0263005|CG43313|protein_coding|cds-2	cds	657	0.02	1	-10981	-21718	3_D_persimilis	4_A_gambiae,1_D_simulans,3_D_persimilis	3	3	1	0.333333	87	16	0	60	11	7	novel	NA
chrX	5612067	5612271	dme-retrogene-65	59	+	13	14	204	ACAACGATAAACCTACAGGATTCGAAACACATCCGGCTAAATGCAATGAACCATTTTGTATGCGCAAACGGGCGAAATTTCACGGCCCACGATAGAAATCGAATAAATTAATAGCATTACATATATGACAGAAAATTAAGCAAAAAACAAAAAAAAAACAAAAAAAAACAGAAGAAGAATGGAATATTGCAACACAAAAAACCT	ACAACGATAAACCT	||-||.|.||||||	AC-ACAAAAAACCT	142	179	38	46	AAAAAACAAAAAAAAAACAAAAAAAAACAGAAGAAGAA	0.363549	FBtr0070781|Vsx1|FBgn0263511|Vsx1|protein_coding|utr3-3	utr3	148	0.73	0.84	29	-56	4_A_gambiae	4_A_gambiae,1_D_simulans	2	2	1	0.5	80	21	0	0	59	12	novel	NA
chr3L	11618319	11618585	dme-retrogene-66-1	59	-	52	26	266	TGGCGGTAACAGCTCCACTCAGTCTTCGTCGTCCACCACAACAACGACATCTTCAGATGAGGGCCAAACTACCTCCTCTTCGGATCCTGTCGTCGAAGTAGCTCAGGGATCCTCTTCGAATGGTGATGGAAACTCAACCCAGTCCTCGACAACGACAACAACTACAACGACGACATCTTCCGATGGTGGCCAATCCACCACCTCATCTGACCCCGTTGTGGAAGCCAGTCAAGGAACAAATGGCGGTAACAGCTCCACTCAGTCTT	TGGCGGTAACAGCTCCACTCAGTCTT	||||||||||||||||||||||||||	TGGCGGTAACAGCTCCACTCAGTCTT	235	240	6	7	AACAAA	0.290371	FBtr0076140|Muc68Ca|FBgn0036181|Muc68Ca|protein_coding|cds-1	cds	266	1	0.03	1487	7655	1_D_simulans	1_D_simulans,3_D_persimilis,2_D_sechellia	3	12	1	0.333333	459	93	61	21	0	0	novel	cdhitCluster
chrX	21062342	21062695	dme-retrogene-67	58	-	11	8	353	ATCTGATTTCCTGTGATAAACTCAGCCCAAAACTCCCAAAACAAAACACCCACCCGCAAACCACAGCACATTTAGCCTAGAGTTGATAGCCAATAATTTACAAGAAGTTATTAATTAATAGCCTATTGATAATTAATTATACTGTTTTTTTTTTTTTGTCTCATTCATTAATTTTCTTCTGTTATTTATTAATCCACCGAAAACTATGTTTTTCTCTGTTTTAAGTGCGGATATTAAGTGAATGTAATTTATATTAAAACAAACAAACAAAAACAACAACAAAAGAAACAAAATCAAAAACCAAAAAAGCACAAAAAGAAACAAAAACACAAAAAAAAAACCATACATCTGTT	ATCTGATT	|||||-||	ATCTG-TT	290	340	51	47	AAAATCAAAAACCAAAAAAGCACAAAAAGAAACAAAAACACAAAAAAAAAA	0.903879	FBtr0077262|CG32512|FBgn0052512|CG32512|protein_coding|utr3-3	utr3	312	0.88	0.54	271	-41	4_A_gambiae	4_A_gambiae	1	1	1	1	58	0	0	0	58	6	novel	NA
chr3R	22411011	22411156	dme-retrogene-68	58	+	48	54	145	CTTAGGTGTCATTGCATGTGCTTTCGGTTATTTGGTAAATGCTTCCAATTTTATTACTATGCCGATTTCTCTTTGTGCTTTATTAATAAGAAAACTAATGTTTTATTGAACTATTTCGGTTATTGGTAAATGGTTCCCATTTTAT	CTTAGGTGTCATTGCATGTGCTTTCGGTTATTTGGTAAATGCTTCCAATTTTAT	||.|.||.|.||||-|..|-.|||||||||-||||||||||.||||.|||||||	CTAATGTTTTATTG-AACT-ATTTCGGTTA-TTGGTAAATGGTTCCCATTTTAT	85	94	10	10	AATAAGAAAA	0.177891	intergenic	intergenic	0	0	0	0	0	2_D_sechellia	2_D_sechellia	1	1	1	1	58	0	58	0	0	0	novel	NA
chr3R	1865017	1865110	dme-retrogene-69	58	-	9	7	93	AATAAATGGCGAGAATAATCTTAGGAAAGAATATAATGTAAAATTAAAAAACAAACAAAAAAAAAAAACAGAATAAAAGAAAATAACAATAAA	#NAME?	-||||||	CAATAAA	40	86	47	49	AAAATTAAAAAACAAACAAAAAAAAAAAACAGAATAAAAGAAAATAA	0.940437	FBtr0347366|lncRNA:CR46122|FBgn0267797|lncRNA:CR46122|ncRNA|exon-1	ncRNA	3	0.03	0	898	-90	2_D_sechellia	2_D_sechellia	1	1	1	1	58	0	58	0	0	0	novel	NA
chr3R	10022562	10022754	dme-retrogene-70	58	+	53	29	192	CGTTTATCGGGGTTAACCAAGCTTTTAAGGATTTCAATCGGATATTAAACAATTAGGATGAGAAAAGATTGGAAACCCATAAAAATAATTTGTTTATAAAATTCTTTCAAAAAAATAATTTGGTCCAAATTCGAAGCCGTTGCCTCGACATCATTAGGAATAACTTTTATCGGGGTTAACCAAGCTTTTAAG	CGTTTATCGGGGTTAACCAAGCTTTTAAG	|.|||||||||||||||||||||||||||	CTTTTATCGGGGTTAACCAAGCTTTTAAG	159	163	5	5	AATAA	0.0095095	FBtr0082210|Mical|FBgn0053208|Mical|protein_coding|intron-1	antisenseAnno_intron	192	1	0.05	1179	2260	2_D_sechellia	2_D_sechellia	1	1	1	1	58	0	58	0	0	0	novel	NA
chrX	23246371	23249695	dme-retrogene-39-3	58	+	51	28	3324	CAAGAGTAGCCAAACACCTCGTCATTAACTACTATAATATGTAGGCAGTGGTTGCCGACCTCTCATATTGTTCAAAACGTATGTATTCATATGATTTTGGCAATTATATGAGTAAATTAAATCATATACATATGAAAATGAATATTTATTATATGTATAAGTGAAAAATGTTGAAATATTCCCATATACTCTAAGTATTATAGAGAAAAGCCATTTTAGTGAATGGATATAGTAGTGTAAGCCAGCTGTTXXXXXXGGTCCTGGAGCACATGGGCTTTCAACAGCTCTGATGGTGTCAGCTTGCTCTGCAGCTGTGCATCGGTCAAACGGAGTGAAGGCAGAGTGAAGGTGGTCAGCAAAAGCTTCGGCTCTTTCTGCCTCAGACCGACACCAGGAGCA…	CAAGAGTAGCCAAACACCTCGTCATTAA	|||||||||||||||||||||||||.||	CAAGAGTAGCCAAACACCTCGTCATCAA	3285	3290	6	7	AAAGAA	0.0969579	rmsk130828|LSU-rRNA_Hsa|LSU-rRNA_Hsa-rRNA|LSU-rRNA_Hsa-rRNA|rRNA|exon-1	rRNA	35	0.01	0.67	-3289	17	1_D_simulans	1_D_simulans	1	1	1	1	58	58	0	0	0	6	novel	cdhitCluster
chr2R	2966800	2968317	dme-retrogene-71	58	+	16	8	1517	TGTTAAAAAACGAAACTTTTATTTATATTCTATTTTGGGTGTTTAATTTTCAAGCAGTTCTTAATGCAGCTATATGATATAGTCGTCCCATATTAAATAAAATTAAAATAAAATGTATATATTGTTAAAATATCGGATTTCGGATAGTTCCGAAGATATGTATAAAAATGGCTTTATGTATTCAATGCAATGGAATATAAACTTAAATTTTTTGTATAAAATATACGTAAATTTTTAAGGTATTTTAATTXXXXXXTATATATGTTTTTATGCCCCATACGTGTAGAGTAAAATTAGATTCGTTGATTCTACGTGTAACGGGTATAATAATATAAAACAAGAGAGAAGGCTATAGTCGAGTTCCCTGATTATCAGATACCAGTAACTAAGCTAGGGTCA…	TGTTAAAA	||||||||	TGTTAAAA	1478	1508	31	42	AAAAAAAATAAAATGAAAAAAAAATAAAAAA	0.839254	rmsk20883|(AT)n|(AT)n-Simple_repeat|(AT)n-Simple_repeat|Simple_repeat|exon-1	repeatMask-Simple_repeat	59	0.04	1	-1223	-235	1_D_simulans	1_D_simulans	1	1	1	1	58	58	0	0	0	1	novel	NA
chr3L	27420455	27421211	dme-retrogene-72	57	+	14	12	756	AGACGGTGAGAAATGTTAACTCTTTATTCGTTTTTTGTACATTGTAATCAGCAGAGTCTTTAACTGACAGCTTAGATACGAGTTTCGCTGAATGATTGGCAATACCTTTACGTGTACAATGTACATAGCCTCTCGTTTTTAACTTATCAGCATTTATTAAACCAAAATAGACCGCTATATAAAATATTATTTAATAAAAACATGTCTTATCTTTCTGTTATAGACAAAAAGAACTGCTGCTTGGCTTGCAXXXXXXGATGGCTGACTGTGAAACTTATTTACATCGAATAGGACGGACTGGGAGGTTTGGTAAGAAAACAAAGTTCGTTTTTATACCCGTTACTCTTAGAGTAAACGGATATACTATATTTTTTAAAATGTATGTAACCGGCAAAAGGA…	AGACGG-TGAGA	|||.||-|||||	AGAAGGTTGAGA	709	742	34	43	AAAAAAACAAAAAAAAACTAAAAAAACTAAAAAA	0.845703	FBtr0113715|Dbp80|FBgn0024804|Dbp80|protein_coding|cds-10	cds	215	0.28	1	-445	-96	1_D_simulans	1_D_simulans,2_D_sechellia	2	8	1	0.5	144	57	14	0	0	2	novel	NA
chrX	7640373	7640974	dme-retrogene-73	57	+	17	16	601	CTTCCAACCTTTTAATTTTCCTCTCCTCCATGCGTATGGCAATTATAAATCCTCTAATTTGATGCCCACTCACACACATTCGCATGCTTTGGGTATTATGAATACTGTAACTGTATCTCTCAAACGGAGTACACACGCACACTTTGACACTTTTTGGCGTAGTGAAAAAAACTCGTAGGAACTTGAGTTTCCACAATCTCTCTCCCACATATAACTCTTTTTCGCTGTCATGTGACGCATTAAAAATCGAXXXXXXTATGCAGGGCACGCGTGTATATAATCCTTTTTTACAGGACCCCAACCCGAATATCACGCCCCATCCATTCCTCCCCCCTGACTTTTCTCATCTTCGTCAGCAGCTTCGCATATCAAAGCTAATTTATATTTTGTATAGCATAC…	CTTC-CAA--CCTTTT	||||-|||--||||||	CTTCTCAATGCCTTTT	542	576	35	40	AAAAAAAAAGCATAAAACAAAATAAAATAAAAAAA	0.664209	rmsk109215|A-rich|A-rich-Low_complexity|A-rich-Low_complexity|Low_complexity|exon-1	repeatMask-Low_complexity	35	0.06	1	-541	-25	3_D_persimilis	3_D_persimilis	1	1	1	1	57	0	0	57	0	9	novel	NA
chr2L	23390408	23395611	dme-retrogene-74	57	-	48	29	5203	TAAATATGAACGACGCTAATAAGAATCCATCTCCGACATCAGAAATTTGGTTTTCACAACGAACGTAAAGACACGAGCGGAGCTACAACAACAACTCAGAGCCCACTTGTTCGTCAGAAATGCCGAATTCGCTGGAATCAAGCAAGGCCCCGAAAAGAAGAGGCACAAAAAGCAAACACCGATTAGATGCCATAGTTGCGGTAAACTCGGACACAAGGCCATGGAATGCCGAAAGAGAAGAGCAGAATAGXXXXXXATTTACTTCATTTATAGGATTTAATGTTAATTATAAAAATAATAAATGATGGTAAAAAGGAATGAGAAGCGAGAGAGAGTTTCTGTATAAGAGCGCTGTGTCGAAGGAGAGCGAAGATCCCTGCTGAGCGTGGCGCAATGTGT…	TAAATATGAACGACGCTAATAAGAATCCA	|||||||.||||||||||||||||||.||	TAAATATTAACGACGCTAATAAGAATGCA	5164	5170	7	9	AAATAAA	0.916351	rmsk17078|Invader6_I-int|Invader6_I-int-LTR|Invader6_I-int-Gypsy|Gypsy|exon-1	repeatMask-Gypsy	1774	0.34	1	-840	-2589	2_D_sechellia	1_D_simulans,2_D_sechellia	2	8	1	0.5	202	35	57	0	0	4	novel	NA
chrUn_DS485545v1	193	312	dme-retrogene-48-2	56	-	46	23	119	GGCAGTGGTTGCCGACCTCTCATATTGTTCAAAACGTATGTATTCATATGATTTTGGCAATTATATGAGTAAATTAAATCATATACATATGAAAAAGGCAGTGGTTGCCGACCTCTCAT	GGCAGTGGTTGCCGACCTCTCAT	|||||||||||||||||||||||	GGCAGTGGTTGCCGACCTCTCAT	92	96	5	10	AAAAA	0	rmsk98651|NTS_DM|NTS_DM-Other|NTS_DM-Other|Other|exon-1	repeatMask-Other	95	0.8	0.71	38	-24	2_D_sechellia	2_D_sechellia	1	1	1	1	56	0	56	0	0	0	novel	cdhitCluster
chrX	11018948	11019136	dme-retrogene-75	56	-	13	9	188	TAAAAACATGAAGCTCTCTAGCTGATTCAAATAGAATGAGCAAAATAACGAACAGGCTTAAACAACAACATTTGAGCAAGCATAAAAAAAATGTTGAACATTTAAATTGAATTTCCGCTTAAGCCAAAAAGTCAATATCGGAATAAAAGAAATACCAAAAAAAAAAAAAAAATAGAAAAATAAAAAAT	TAAAAACAT	||||||-||	TAAAAA-AT	142	180	39	43	AATAAAAGAAATACCAAAAAAAAAAAAAAAATAGAAAAA	0.767781	FBtr0299862|CG42339|FBgn0259241|CG42339|protein_coding|intron-2	intron	188	1	0	18338	35057	1_D_simulans	1_D_simulans	1	1	1	1	56	56	0	0	0	0	novel	NA
chr3L	26448136	26448241	dme-retrogene-76	56	-	47	36	105	TTTTGTAGTTCCTTTTACAAATAACTAACTTATCTTTAGTGTAGTTCCTTTTACACATAATAAAATTGTCTTTAGTGTAGTTCCTTTTACACATAATAAACTTAT	TTT--TGTAGTTCCTTTTACAAATAACTAA-CTTAT	|||--||||||||||||||||.||||-|||-|||||	TTTAGTGTAGTTCCTTTTACACATAA-TAAACTTAT	59	65	7	9	AATAAAA	0.992	intergenic	intergenic	0	0	0	0	0	2_D_sechellia	2_D_sechellia	1	1	1	1	56	0	56	0	0	5	novel	NA
chrX	9020168	9020358	dme-retrogene-77	56	+	47	31	190	TTTTGGTTTTGCCAACCGTGCGTATGAGCAATATTATTGCGAATCGTAAAAATTACTCATACGCCGCGTTAGCCACATAATCTACTGAAAGCCTAAACTATCGAGTCAGCAAGAAGAGTAATATGAAGTGAAGTCTAAGTAAAATAATGGCAACGAAATGTTATTGTTTCTGCCAACCGTGCGTATGAGC	TT-TTGGTTT-TGCCAACCGTGCGTATGAGC	||-||-||||-||||||||||||||||||||	TTATT-GTTTCTGCCAACCGTGCGTATGAGC	141	147	7	9	AAAATAA	0.0956543	rmsk111406|A-rich|A-rich-Low_complexity|A-rich-Low_complexity|Low_complexity|exon-1	repeatMask-Low_complexity	4	0.02	0.08	46	-186	2_D_sechellia	2_D_sechellia	1	1	1	1	56	0	56	0	0	13	novel	NA
chr3R	10957930	10963266	dme-retrogene-10-3	55	+	19	12	5336	CACATGTCCGTGGAGACGAAATCTAGCAAAACCACACGGTGGAGTCGCGCCATAGTTCTGCGCTGCAATCACGCGAGTTAATTGTGCGCCTGTTTCGGGTAAATAGGTAATTTATTATCTTGCGATTATTGCAGCGGATAAAGCAGCTGATAGCGCTGCCAACTTGGCGCAGCGGGCGATCTGGAGAGGGAGGCGTTGCCAGATCAACCGTGTGATCAGTGTTGTGTTGCGACAGTAGAGCGCGAAATTCXXXXXXACACTGAAGGAAGGGAGTGCGACCTGGCCTCACATCCTGCTCACCGAAGTCATACCTTGACTGGCAGTCCCGGTGAGCGAGCAAGGACTGTAGAGCACGCGGAGGTTTTTGTTTTAGTACGTAGGCATAATTCCAATAGGGCT…	CACATGTCCGTG	|||||||.||||	CACATGTGCGTG	5302	5324	23	36	AAATAATAAAAAAAAAAAAAAAA	0.528147	rmsk75114|DMRT1B|DMRT1B-LINE|DMRT1B-R1|R1|exon-1	repeatMask-R1	5222	0.98	1	-98	-16	2_D_sechellia	2_D_sechellia	1	1	1	1	55	0	55	0	0	0	novel	cdhitCluster
chrX	12445737	12445961	dme-retrogene-78	55	+	47	26	224	GATTGTAGCACCTACAACACCACAAGCTAAAGTAGAAACACCAACAAAGGATTCTCCAACAAGAAAGATTGTAACACCTACAACACCACAAGCTAAAGTAGAAACACCAACAAAGGATTCTCCAACAAGAAAGATTGTAACACCAACAACACCACAGGCAAAGGTCGAAACACCAACAAAGGATTCTCCAACAAGAAAGATTGTAACACCTACAACACCACAAG	GATTGTAGCACCTACAACACCACAAG	|||||||.||||||||||||||||||	GATTGTAACACCTACAACACCACAAG	190	198	9	8	AACAAGAAA	0.311275	FBtr0340086|Pkcdelta|FBgn0259680|Pkcdelta|protein_coding|cds-2	cds	224	1	0.05	2540	1836	2_D_sechellia	1_D_simulans,2_D_sechellia	2	3	1	0.5	229	123	55	0	0	0	novel	NA
chr2L	9603264	9603453	dme-retrogene-79	55	-	40	20	189	GTATCTACAGACTTCATATAGTTGGAACAAACACCCAAAAATATTTCAAATTAAATATTACATTTTATAATGTCTAAAATATAAAAATGTATATATTACCTTGCCTGTATATGAGATTCGTGACCAATTTTAAGTTAAATCAGTCCTATTACTAACACGAAAAAGAAAAGTATCTACAGACTTCATATA	GTATCTACAGACTTCATATA	||||||||||||||||||||	GTATCTACAGACTTCATATA	160	169	10	15	AAAAAGAAAA	0.0304237	rmsk6134|(TAATATT)n|(TAATATT)n-Simple_repeat|(TAATATT)n-Simple_repeat|Simple_repeat|exon-1	antisenseAnno_repeatMask-Simple_repeat	60	0.32	1	-38	-91	1_D_simulans	1_D_simulans,2_D_sechellia	2	2	1	0.5	74	55	19	0	0	0	novel	NA
chr3L	12697	13178	dme-retrogene-80-1	55	-	46	23	481	GACAGAATGAGAGGCAGTCATTATATAGAGAGCAGAATATGTTGGCACTACTCTCGCATACGCGATCATATTTAATAGGCAATCTAAATATCTCCGCTGCTCTCTCTCTCTGTCGTGTATTGTCTTTTTGGGTTTGCGGTAATATAAGACAGAGAACGAGAGGCACTCATTAGCACAATATGTTGGCACTACTCTCGCATACGCGATCATATATTGTGCTGTATTTAACGTTGCAATGAATTTATTTCTGATTAGCGGCAACTTGAATATATTATCATCTCGTTCATCCGCCACCATTTTGGGTTGCCAAAAAATCAAAGAGCACAATATGTTGGCACTACTCTCGCATACGCGATCATATTTCTCCCTATAATATGGGAGAGAAAATGAGAGGCAATC…	GACAGAATGAGAGGCAGTCATTA	|||||||||||||||||||||||	GACAGAATGAGAGGCAGTCATTA	452	458	7	9	AAAATAA	0	rmsk40176|HETRP_DM|HETRP_DM-Satellite|HETRP_DM-Satellite|Satellite|exon-1	antisenseAnno_repeatMask-Satellite	156	0.32	1	-282	-43	2_D_sechellia	1_D_simulans,2_D_sechellia	2	3	1	0.5	113	41	55	0	0	0	novel	cdhitCluster
chrX	7329044	7329165	dme-retrogene-81	55	+	6	13	121	CTGAAAATCTGAGTTAAATTTTGCTCTTTGTACTATTATTTAAAATAGCTGCATTCGCGCACACACCATCAAATAATCCATAAAAAAAAAAAAAAAACAAAAAAAAAACAGTAAGATGCTG	CTG-AAAAT-CTG	|.|-||.||-|||	CAGTAAGATGCTG	82	108	27	49	AAAAAAAAAAAAAAAACAAAAAAAAAA	0.449427	FBtr0071051|CG18155|FBgn0029945|CG18155|protein_coding|cds-1	cds	6	0.05	0.08	-115	72	3_D_persimilis	3_D_persimilis	1	1	1	1	55	0	0	55	0	0	novel	NA
chr2L	2073	2264	dme-retrogene-51-3	55	+	50	50	191	AGAGTAGTGCCAACATATTGTGCTAATGAGTGCCTCTCGTTCTCTGTCTTATATTACCGCAAACCCAAAAAGACAATACACGACAGAGAGAGAGAGCAGCGGAGATATTTAGATTGCCTATTAAATATGATCGCGTATGCGAGAGTAGTGCCAACATATTGTGCTCTCTATATAATGACTGCCTCTCATTC	AGAGTAGTGCCAACATATTGTG----C----TAATGAGTGCCTCTCGTTC	||||||||||||||||||||||----|----||||||.||||||||.|||	AGAGTAGTGCCAACATATTGTGCTCTCTATATAATGACTGCCTCTCATTC	123	127	5	5	AAATA	0.0126814	rmsk9|HETRP_DM|HETRP_DM-Satellite|HETRP_DM-Satellite|Satellite|exon-1	repeatMask-Satellite	96	0.5	1	-71	-24	2_D_sechellia	2_D_sechellia	1	1	1	1	55	0	55	0	0	14	novel	cdhitCluster
chrX_DS484556v1_random	628	959	dme-retrogene-82-1	55	-	44	22	331	GCGACGGACGAACGAGATGATAATATATTCAAATTGCTGCTAATCAGAAAAAAATCATTGCCCCGTTAAATGCAGAAAAAAATGACCGCTGAAAACAAGCTTGAATTTATAATGACTGCCTCTCATTCTCTGTCTTATATTACCGCAAACCCAAAATAACAATGCAGGACAGAGAGAGAGAGAGAGAGAGCAAGAGAGATATTTAGATTGCCTCTCACTCTCTCTCTCATGTTATAGAGTGAATAATAATCCCGTATGCGAGAGTAATGCAAACATATTGTTCTTTTCGTTTTTTTGGCAAACAAAATGGCGACGGACGAACGAGATGATA	GCGACGGACGAACGAGATGATA	||||||||||||||||||||||	GCGACGGACGAACGAGATGATA	300	307	8	11	AAACAAAA	0	rmsk131775|HETRP_DM|HETRP_DM-Satellite|HETRP_DM-Satellite|Satellite|exon-1	repeatMask-Satellite	152	0.46	0.97	-179	4	1_D_simulans	1_D_simulans	1	1	1	1	55	55	0	0	0	2	novel	cdhitCluster
chrX	11272852	11273249	dme-retrogene-83	55	+	41	23	397	TTCAAATTTTCTGATTTTTTATAAGGGATGTTTAGATGTTTAGGTCCGTCTACACTCGTCCGGAATTCGATAAGGAAACCGGTCTGCTGACCAGAGTCACTGGCGTGGACTTTCTGGTGGCCCAAATGCTCAGGGAGCGATTGAATTTCACCATGCTACTGCAGCAGCCGGAAAAAAAATATTTTGGGTAAGCAATGCCGATGTCTTTTTATTTTTTCATTTTTTGTAGAAAAATTCGGAATACGATTTAGTTGATTTAGCTATAACTTGGCTAAAAATGAGCACATATCCAAATGAATGAGTGTTTTCCACAGCTAATGATCCAAACAAACGATTCGTATCACCATTTTGTTAATTTAAAAAAATTTATTTTTTTTCAATTTTCTGATTTTTTATA	TTCAAATTTTCTGATTTTTTATA	|||||-|||||||||||||||||	TTCAA-TTTTCTGATTTTTTATA	359	365	7	14	AAAAAAA	0.431582	rmsk114621|XDMR|XDMR-Unknown|XDMR-Unknown|Unknown|exon-1	repeatMask-Unknown	179	0.45	0.92	-218	16	2_D_sechellia	2_D_sechellia	1	1	1	1	55	0	55	0	0	10	novel	NA
chrX_DS484132v1_random	1637	1954	dme-retrogene-84-1	55	+	41	33	317	AAAGGGTTGAATTTATAATGACTATCTCTCATTCTCGGTCTAATATTACCGCAAACCCAAAATAACAATGCAGGACAGAGAGAGAGAGAGAGAGAGAGCAAGAGAGATATTTAGATTGCCTCTCACTTTTTCTCTCATGTTATAGAGTGAATAATAATCCCGTATGCGAGAGTAATGCAAACATATTGTTCGTTTCTTTTTTTGGGCAAACAAAATGGCGACGGACGAACGAAATGATAATATATTCAAATTGCTGCTAATCAGAAAAAAATTATTGCCCCGTTAAATGCTTGAATATATAATGACTGCCTCTCATT	AAAGGGTTGAATTTATAATGACTATCTCTCATT	|||.|.||||||.||||||||||..||||||||	AAATGCTTGAATATATAATGACTGCCTCTCATT	265	271	7	14	AAAAAAA	0	rmsk131470|HETRP_DM|HETRP_DM-Satellite|HETRP_DM-Satellite|Satellite|exon-1	repeatMask-Satellite	142	0.45	1	-87	-88	1_D_simulans	1_D_simulans	1	1	1	1	55	55	0	0	0	13	novel	cdhitCluster
chr3R	27003758	27003993	dme-retrogene-85	55	-	48	34	235	CCACAGAGAAGCCCGAAGAGACCTCTACATCACCAATTGATACTGAGGATTCAACAACTAAGGAGCCTGAAGATGTTTCTACTACCCCCAAGGAATCCGAGGAGTCCACCACTTCAAGTCCTGAAGATGATGATACTACGTCAGCACCTGGCGAAGATGATGATACTACCGCAGCTCCAGGAGGTGACGAAGAGGAAACAACCACCGAGGACCCCGAAGAGACCACTACATCACC	CCACAGAGAAGCCCGAAGAGACCTCTACATCACC	||||.|||.|.||||||||||||.||||||||||	CCACCGAGGACCCCGAAGAGACCACTACATCACC	196	201	6	7	AAACAA	0.209552	FBtr0085078|CG6296|FBgn0039470|CG6296|protein_coding|cds-3	cds	235	1	0.14	1040	439	1_D_simulans	1_D_simulans	1	1	1	1	55	55	0	0	0	0	novel	NA
chr3L	26736916	26737085	dme-retrogene-86	55	-	37	51	169	AATCCAAATTTTTTTCAAAAGTGTGGGCAGGACAGTTTTGGGTGTTAGAGAGGGCGTAAAAAGTTTTTTTTTTTTGAAAAATCAATAGAAATTTACAAGAATAAAAAAAATCTGAAAAAATATCAACACATATTTCAAAAGTGTGGGCGTTACAGATTTGTGGGCATTA	AATCCAA-ATTTTTTTCAAAAGTGTGGGCAG-GACAG-TTT-TGGGTGTTA	.||-|||-|..|.||||||||||||||||-|-.||||-|||-||||..|||	TAT-CAACACATATTTCAAAAGTGTGGGC-GTTACAGATTTGTGGGCATTA	97	120	24	18	AAGAATAAAAAAAATCTGAAAAAA	0	rmsk62917|DNAREP1_DM|DNAREP1_DM-RC|DNAREP1_DM-Helitron|Helitron|exon-1	antisenseAnno_repeatMask-Helitron	169	1	0.72	40	26	2_D_sechellia	4_A_gambiae,1_D_simulans,2_D_sechellia	3	8	1	0.333333	191	28	55	0	10	0	novel	NA
chrUn_CP007084v1	36559	36684	dme-retrogene-87-1	55	-	42	21	125	CACTAAGCCTTTAAATAGAATGAAGACCCCAACAGAAGATAATCAGGACAACTACATTGAAGGAAGAACTCCCACGAAAAGTATCGTGAGCATGTAAAAAATAACACTAAGCCTTTAAATAGAAT	CACTAAGCCTTTAAATAGAAT	|||||||||||||||||||||	CACTAAGCCTTTAAATAGAAT	96	104	9	13	AAAAAATAA	0.767945	intergenic	intergenic	0	0	0	0	0	2_D_sechellia	2_D_sechellia	1	1	1	1	55	0	55	0	0	0	novel	cdhitCluster
chr2L	17058394	17058524	dme-retrogene-88	54	-	45	30	130	CGCATTACTACTTTAAATTTTCGATCTATAGTCACAAAATAAGATTGGCATAGGATAGAACAAGATTCAATGAATTATAAATGCTATTTATTTAACAAAACGTTTTACTACTTTAAATTTTAGATCTATA	CGCATTACTACTTTAAATTTTCGATCTATA	||..|||||||||||||||||.||||||||	CGTTTTACTACTTTAAATTTTAGATCTATA	94	100	7	9	AACAAAA	0.00433959	intergenic	intergenic	0	0	0	0	0	2_D_sechellia	2_D_sechellia	1	1	1	1	54	0	54	0	0	0	novel	NA
chrUn_CP007089v1	14519	14726	dme-retrogene-89	54	-	32	26	207	CAAACACCCAAAAATTTTCGCTACACAAAAAAAAACATATATTCATATTATTAATATTTATACCTCACATATTATTACACATAACCACATCCCAATATATATACCCCAATACATATACGAGGTATCACAAAATATAATATAATATTTTACTACATTAATAAACAAACGTAAACAAAAAAAAACCAATCACCCAAAAATTTACCTACA	#NAME?	-|||.|||||||||||||.|-|||||	CCAATCACCCAAAAATTTAC-CTACA	157	182	26	22	AATAAACAAACGTAAACAAAAAAAAA	0	rmsk94152|ACCORD2_I-int|ACCORD2_I-int-LTR|ACCORD2_I-int-Gypsy|Gypsy|exon-1	repeatMask-Gypsy	99	0.48	0.93	-108	8	1_D_simulans	1_D_simulans,2_D_sechellia	2	2	2	1	108	54	54	0	0	0	novel	NA
chr3R	31980140	31980451	dme-retrogene-90-1	54	+	44	27	311	TATTTTGCTGGACCCAGCGGTGGAACCTACCTTATCGCCGTTGCTTCGCGAACCAGGTGATCGCACCACCAAAGAAAGTTGCACGCTGCACTGTCGCGACGCACGGAACAAAACCACGAAGGATATATGCTCACGTTGAAGGACAAGGAAAAACACAAAAAGCTAAAATTAACGGGACGTGAACGAAACAGGGCCCAAACCGAAATAGAAACCGAATGTCAAATTGACACTGGGTGGACAAGGCTACTTTTCCATTCCCAGATACCTAAAACCCAAAAACCAAATGTTTTGCTGGACCCATCGGTGGAACC	TATTTTGCTGGACCCAGCGGTGGAACC	|.||||||||||||||.||||||||||	TGTTTTGCTGGACCCATCGGTGGAACC	275	284	10	10	AAAAACCAAA	0.353253	FBtr0085870|CG2003|FBgn0039886|CG2003|protein_coding|intron-1	intron	311	1	0.03	1826	8800	2_D_sechellia	2_D_sechellia	1	2	1	1	115	0	61	0	0	0	novel	cdhitCluster
chr2R	5427823	5432183	dme-retrogene-91-1	54	-	12	16	4360	ACTCCGGCATGACACCGGCACCGTCGCTGCCATCTCTTGAGCTCACGATATTCACTGGAACTTGTATTCTATGTTTGCGACGATAATAGATAGTCATTCTACAAGCGTAGAAAAGCTGCAGCATCTACGATCTTGTCTAAGGGACACGTCGTTGAAAATCATTCGCTCATTACCGACGGCAACTGTATAAAGTGTAACAGATTTTCTAATTGACTTTTGGTTTTTCAAGCGTATGTCAGGAGATATCGGAXXXXXXTTTTAACTTTTTTAATTACATAATTCGATACTACTAACAGTAATATTTAATATGGTTATTTTACATTATATTCATTTCCTCGTTCCTGTTCTCTGTTTTATATCGCGTCTATATCTTCTCGCAAATCGAGCCGTACGATACAC…	ACTCCGG-CA-TGACA	||||.||-||-||.||	ACTCTGGCCATTGTCA	4306	4331	26	42	AAAACAAAAAAAAAAAAAACAAAAAA	0	rmsk24252|DMCR1A|DMCR1A-LINE|DMCR1A-CR1|CR1|exon-1	repeatMask-CR1	2399	0.55	1	-731	-1230	3_D_persimilis	1_D_simulans,3_D_persimilis,2_D_sechellia	3	3	1	0.333333	79	14	11	54	0	13	novel	cdhitCluster
chrX	4926322	4926888	dme-retrogene-92	54	+	47	26	566	GTCCCTCCTTCCGCTCGACTGACGCTGGAAAATCAAAGCCAGCGGAAGTGACTTCCGGCGGTTAAGATTTTCCAGCGCCTGTGAAGCGCCAGGAGCGAACTTGTTGGAGTCAAACTACAGGCTACCAGGGCGCTACAGTCAACAATTAACACTCAAATAATGGTTACAATTTGTATGGTTCTGTGTGTGTGTGGGTGTGTGTTTTGCGTGGACTCATTCCCCATTCTGTTCTTAAGGGCCCCCCAGTATCXXXXXXAGTGACTTCCGGCGGTTAAGATTTTCCAGCGCCTGTGAAGCGCCAGGAGCGAACTTGTTGGAGTCAAACTACAGGCTACCAGGGCGCTACAGTCAACAATTAACACTCAAATAATGGTTACAATTTGTATGGTTCTGTGTGTG…	GTCCCTCCTTCCGCTCGACTGACGCT	|||||||||||||||.||||||||||	GTCCCTCCTTCCGCTTGACTGACGCT	535	540	6	7	AAACAA	0.0616841	rmsk105142|(TG)n|(TG)n-Simple_repeat|(TG)n-Simple_repeat|Simple_repeat|exon-1	repeatMask-Simple_repeat	29	0.05	1	-181	-356	1_D_simulans	1_D_simulans	1	3	1	1	127	61	0	0	0	0	novel	NA
chr2L	22813473	22813570	dme-retrogene-93	53	+	16	8	97	AAACAAAACTTCTTAGCCCTTATTCACACACCACAAATAATTGAACGCTAAACAAAAAAAAAAATACAAAAAAAACTGCTGAAAACAATAAACAAAA	AAACAAAA	||||||||	AAACAAAA	50	75	26	37	AAACAAAAAAAAAAATACAAAAAAAA	0	intergenic	intergenic	0	0	0	0	0	2_D_sechellia	2_D_sechellia	1	2	1	1	78	0	53	0	0	14	novel	NA
chrX	8311444	8311774	dme-retrogene-94	53	+	7	11	330	TGCGTGTAAATTTGCAGCGCTCAACCAAAACCAACTTCAACAAAGAATAAGCGAATAAACCAAGCAGCGTTTTCATGATAATTTCAGCTCTTTCTTGGGCTATTGAAGCCGCCCTGCTTTTCCGCTTTTCCGGGACGAAAACCACCCCCTCCCCCCCTTTCGTTTTTCCTTCAGTTTTCCCCTCGTCTTTGCCATCGGCCTTGTCTGCCAATGCCAAACGTTTTGTTGTTTAGTTCCATTGGAATTTATGGCGTTGTTTACACAAAAATTGCATTCGCCTTTTGCAGTTGAGTAAGCAAAAAAAAAAAAAAAAAAAAAAATGCCAGAAAT	TGCGTGTAAAT	|||..|-||||	TGCCAG-AAAT	298	320	23	46	AAAAAAAAAAAAAAAAAAAAAAA	0.682657	rmsk110177|(A)n|(A)n-Simple_repeat|(A)n-Simple_repeat|Simple_repeat|exon-1	repeatMask-Simple_repeat	23	0.07	1	-297	-10	3_D_persimilis	3_D_persimilis	1	1	1	1	53	0	0	53	0	0	novel	NA
chrM	16483	16824	dme-retrogene-95	53	+	33	39	341	TTATTTAAAATAATTTATAAAAATATTTTTAATATAATGAAAATTTAAAATGATTTTTTATTATTAATTAAATTCATATATTTACATATATATATATATATATATATATATATAGATAATTTAATTTTCAATTAAATTATATAAGTATAATAAAATAATTTATTTTAATCACTAAATCTGAATTAATTAATTGTATGTATATATATATATATATATATAAAAAAATGAAAATAAATTTATTCCCCCTATTCATAAATTTATTATATAATTAAATCTTAAAAAGTATTTTTTTTTAAAAAAAAAATTATTTATTAAATTATACTTAATAAACTATTTTTATA	TTATTTA--AAA-TA-A-TTTATAAAAATATTTTTAATA	|||||||--|||-||-|-||.||-|||.|||||||-|||	TTATTTATTAAATTATACTTAAT-AAACTATTTTT-ATA	295	304	10	20	AAAAAAAAAA	0.691972	FBgn0013687|mt:ori|FBgn0013687|mt:ori|pseudogene|exon-1	pseudogene	341	1	0.07	1567	2700	4_A_gambiae	4_A_gambiae	1	1	1	1	53	0	0	0	53	0	novel	NA
chrX	14056678	14056863	dme-retrogene-96-1	53	-	16	38	185	TTGTATGTATATTGTTGTTGTTGTAATCAATACGAAAAATCAAGAACATATTCAATTCAGTTTTCTTTAATTTTAATTAATTTTTTTCTAAGAAAAATAAATAAAAACGAAAAATTCAAATAAAAATTATAAAAAATAAACCGAGTTGTGTTTTATTTAAATAGTTAAGTGGTAATATAACTGAA	TTGTATGTATATTGTTGTTGTTGTAATCA-ATAC-GAA	||.|||.||.||.|||-..||.|||||-|-|-||-|||	TTTTATTTAAATAGTT-AAGTGGTAAT-ATA-ACTGAA	90	140	51	37	AAGAAAAATAAATAAAAACGAAAAATTCAAATAAAAATTATAAAAAATAAA	0.60968	rmsk118885|(TTTATT)n|(TTTATT)n-Simple_repeat|(TTTATT)n-Simple_repeat|Simple_repeat|exon-1	antisenseAnno_repeatMask-Simple_repeat	51	0.28	1	-89	-45	1_D_simulans	1_D_simulans	1	1	1	1	53	53	0	0	0	10	novel	cdhitCluster
chr3L	11754	11953	dme-retrogene-97-1	52	+	47	31	199	AGAGTAGTGCCAACATATTCTGCTCTCTATATAATGACTGCCTCTCATTCTGTCTTATTTTACCGCAAACCCAAATCGACAATGCACGACAGAGGAAGCAGAACAGATATTTAGATTGCCTCTCATTTTCTCTCCCATATTATAGGGAGAAATATGATCGCGTATGCGAGAGTAGTGCCAACATATTGTGCTCTTTGAT	AGAGTAGTGCCAACATATTCTGCTCTCT-AT	|||||||||||||||||||.||||||.|-||	AGAGTAGTGCCAACATATTGTGCTCTTTGAT	150	154	5	5	AAATA	0	rmsk40172|HETRP_DM|HETRP_DM-Satellite|HETRP_DM-Satellite|Satellite|exon-1	repeatMask-Satellite	125	0.63	0.8	-74	31	2_D_sechellia	2_D_sechellia	1	2	1	1	70	0	52	0	0	14	novel	cdhitCluster
chr3L	14357	14549	dme-retrogene-51-4	52	+	47	51	192	AGAGTAGTGCCAACATATTGTGCTAATGAGTGCCTCTCGTTCTCTGTCTTATATTACCGCAAACCCAAAAAGACAATACACGACAGAGAGAGAGAGCAGCGGAGATATTTAGATTGCCTATTAAATATGATCGCGTATGCGAGAGTAGTGCCAACATATTCTGCTCTCTATATAATGACTGCCTCTCATTCT	AGAGTAGTGCCAACATA-T-TG-T-GC----TAATGAGTGCCTCTCGTTCT	|||||||||||||||||-|-||-|-.|----||||||.||||||||.||||	AGAGTAGTGCCAACATATTCTGCTCTCTATATAATGACTGCCTCTCATTCT	123	127	5	5	AAATA	0	rmsk40183|HETRP_DM|HETRP_DM-Satellite|HETRP_DM-Satellite|Satellite|exon-1	repeatMask-Satellite	96	0.5	1	-71	-25	2_D_sechellia	2_D_sechellia	1	1	1	1	52	0	52	0	0	14	novel	cdhitCluster
chr2R	19749796	19750183	dme-retrogene-98-1	52	+	42	21	387	AACAAAGTTTTCATTCTGATTTGTAGCCAATAATGCTTAAATAAAAACTAAGAAGGCAGCAGGCAGCAGGCAGCAGGCAGCAAAAAGTTGTGGACGAGGCCAACAACACGCGGTGTTCCCAAGCGGTCCCCCATCTAAGTACTAACCGCGCCCGACGCTGCTTAATTTCGGTGATCGGACGAGAACCGATGTATTCAGCGTGGTATGGTCGTTGGCGAAAGTCGAGGGGCTAAACAGTGTCCTTATACTCTGATATTCAGTTATGCCCATAGACTGAAATAGACTGTTTTTGTACCATTGGGTTTCAGATATCGTAATAAAGATATAAAAGATTAATGAGTGAAAGACAAAATTTGAAATTAGGTGAACAAAGTTTTCATTCTGATT	AACAAAGTTTTCATTCTGATT	|||||||||||||||||||||	AACAAAGTTTTCATTCTGATT	343	352	10	10	AAAGACAAAA	0.134236	rmsk36002|(AGGCAGC)n|(AGGCAGC)n-Simple_repeat|(AGGCAGC)n-Simple_repeat|Simple_repeat|exon-1	repeatMask-Simple_repeat	29	0.07	1	-53	-305	2_D_sechellia	2_D_sechellia	1	1	1	1	52	0	52	0	0	14	novel	cdhitCluster
chr3L	12525	12717	dme-retrogene-51-5	52	+	47	51	192	AGAGTAGTGCCAACATATTGTGCTAATGAGTGCCTCTCGTTCTCTGTCTTATATTACCGCAAACCCAAAAAGACAATACACGACAGAGAGAGAGAGCAGCGGAGATATTTAGATTGCCTATTAAATATGATCGCGTATGCGAGAGTAGTGCCAACATATTCTGCTCTCTATATAATGACTGCCTCTCATTCT	AGAGTAGTGCCAACATA-T-TG-T-GC----TAATGAGTGCCTCTCGTTCT	|||||||||||||||||-|-||-|-.|----||||||.||||||||.||||	AGAGTAGTGCCAACATATTCTGCTCTCTATATAATGACTGCCTCTCATTCT	123	127	5	5	AAATA	0	rmsk40175|HETRP_DM|HETRP_DM-Satellite|HETRP_DM-Satellite|Satellite|exon-1	repeatMask-Satellite	96	0.5	1	-71	-25	2_D_sechellia	2_D_sechellia	1	2	1	1	67	0	52	0	0	14	novel	cdhitCluster
chrX	23113255	23113712	dme-retrogene-99-1	52	+	7	11	457	TTTTTCAAAAGTGTGGCCCTGGCAGTTTTGGGCGGTTTTAGGGCGTTAGAGTGGATAAAAAAACTTGCACTGGGTCTAAATCGTCTAGCTTTAATAGTTCCTGAGATCGATCGTTGTAGTGCTCTTGATGAAAACTCTTTTTATTCTTTCATTAAACGAAATTATTTAATTGACTAGCGTACTATTACCCTTCTTTTACAACTTAATCTAATCGGTATAAATTTAGGCGATTTATTATTTATAATAATAATAATAATAATCATAATAATAATAATAATAATAATAATAATAATAATAATAATAATAATTATAATAATAATAATAATAATAATAATAATAATAATAATAATAATAATAATAATAATAATTATAACAATATAACATTTAATATTATATTAA…	TTTTTCAAAAG	|.|||-|.|||	TATTT-AGAAG	398	447	50	45	AATAAATAAAATAAAAATAATATAAAATATAAAATAAAATAATAAAAAAA	0.973022	rmsk130631|(ATA)n|(ATA)n-Simple_repeat|(ATA)n-Simple_repeat|Simple_repeat|exon-1	repeatMask-Simple_repeat	202	0.44	1	-240	-15	2_D_sechellia	1_D_simulans,2_D_sechellia	2	3	1	0.5	82	16	52	0	0	0	novel	cdhitCluster
chr3L	16784	16983	dme-retrogene-97-2	52	+	47	31	199	AGAGTAGTGCCAACATATTCTGCTCTCTATATAATGACTGCCTCTCATTCTGTCTTATTTTACCGCAAACCCAAATCGACAATGCACGACAGAGGAAGCAGAACAGATATTTAGATTGCCTCTCATTTTCTCTCCCATATTATAGGGAGAAATATGATCGCGTATGCGAGAGTAGTGCCAACATATTGTGCTCTTTGAT	AGAGTAGTGCCAACATATTCTGCTCTCT-AT	|||||||||||||||||||.||||||.|-||	AGAGTAGTGCCAACATATTGTGCTCTTTGAT	150	154	5	5	AAATA	0	rmsk40194|HETRP_DM|HETRP_DM-Satellite|HETRP_DM-Satellite|Satellite|exon-1	repeatMask-Satellite	125	0.63	0.8	-74	31	2_D_sechellia	2_D_sechellia	1	2	1	1	70	0	52	0	0	14	novel	cdhitCluster
chr2L	10420680	10422607	dme-retrogene-100	52	-	11	8	1927	AAATATTCGGACACTGACGACCTGGTCTTTGGCGAATGGATGATTGTACGCAATTTGCAGGTGCACTATTTTTGCCTGGTAAGTGCGATTGTTGTGAAATGAAGAGAACTCCCGCTAATGTAAACTTCCTGATCCAATCCACCAGCTACTCTCAACGCATTTGCCGCAGCGCGGCGGAGATAGCAGTGGAATCCTGGGATTTCTGCTTCGCGATATCCGCGAGGAGGCAGCCGCCGCGGAGAAGAGGAAAXXXXXXCAACATAACACCAGACGATGTATGGTGCCGCAGCGAGGACCGCGGCATCTTTGAGCATATCGAGAAGTTCCACGAATGGTACAGATCAGAGGGGTTCTCTTAAATATTGTTTAAAACAATTCTTAATGTTCTTAATGTTTTAA…	AAATATTC	||||-|||	AAAT-TTC	1898	1920	23	41	AAAAAAAAAAAAAAAACAAAAAA	0.276858	FBtr0333490|pie|FBgn0005683|pie|protein_coding|cds-2	cds	1635	0.85	1	-145	-147	3_D_persimilis	3_D_persimilis	1	1	1	1	52	0	0	52	0	0	novel	NA
chr4	292586	300987	dme-retrogene-101-1	52	+	33	19	8401	TTAAATAGTAGCAATTTTAATTGGCGCCCAACGTAGGGCGATGTACTTCAAAAGTTCTAAAAAAATATTAACGATAATAAGTTAAATATAAAACGAAACTCACGCCGCCAACAACTCACATTGTTAGTGGAAAAATTAAAACTGGAAAAATTAAACAAAAAATTTCAAAAATATTGAAAAAATCAACACCAAGAAGGAAGGAAGAGCTGAGGGCAATCCCTCGCTATAATTAAAAACACAAAATTATAGGXXXXXXCAACTTATTGCGCTTCAATTTTGTATCCTAAATATATTTGAAAGCTCAAGAAAATCCTAAAGAAAAGCTTCTGGCCGAGGTTGAGTGGGACGAGATCGTGAACAACTAGCTTCAAATTAAAGATAGGCTAGTAATAAAGTCCC…	TTAAATAGTAGCAATTTTA	||||||||||.||||||||	TTAAATAGTAACAATTTTA	8347	8368	22	19	AAAAATAATAAAAAATTAAAAC	0.928234	rmsk92101|TLD2|TLD2-LTR|TLD2-Gypsy|Gypsy|exon-1	repeatMask-Gypsy	1100	0.13	1	-3240	-4061	2_D_sechellia	1_D_simulans,3_D_persimilis,2_D_sechellia	3	5	1	0.333333	140	31	52	26	0	14	novel	cdhitCluster
chr2L	16365513	16365654	dme-retrogene-102	52	+	45	30	141	TATCAGAGTAAAATTATATGAATTTTATGCATTGTGTTGGCTAGTGTATTTTCTAGCTGTCATAGGCGCTCTCTCTTTCTGTCCTTTTTCCCCCTAAACGAAACCAATAAATATCATAGTTAAATTATTTGAATTTTATGC	TATCAGAGTAAAATTATATGAATTTTATGC	|||||.|||.|||||||.||||||||||||	TATCATAGTTAAATTATTTGAATTTTATGC	106	111	6	7	AATAAA	0.109897	intergenic	intergenic	0	0	0	0	0	1_D_simulans	1_D_simulans,2_D_sechellia	2	2	2	1	104	52	52	0	0	0	novel	NA
chr3L	5157102	5157901	dme-retrogene-103	52	-	9	17	799	CAACCGACGAGGAGTGTTCTAATCTAAAGCTATACTGACTTTTTGTGTGTGTATTTAAATCTACTTTGACAAGAAACCAAACTGGGAACTCGTTTGTTTTGCGTCTGTATTTTGTTTTATTTTAACGCGTTTTACTTTAGTTTTTTAACTAATTTTAAGTAGTTAATTTATTATTTGTCTTAAAATCGTCGAGACCCCAAATAAGATTCAAGATTGCTTGGGTATCTCGCCTCTGATTGAAAACCTCTCGXXXXXXATCCCCACTTTATTAAATTAGATTGTGTTCTGAACAGGAGGCAAACTTAGTCGTCTTAGTCGTTGTTTAGGGGCGGGCAGAGCAGAGCGTAAGTGTCGAGCTGGAGAAATAAATAAACATTTTTTAATTAAGCCAATTTAAGG…	CA-ACCGACGAGGAGTG	||-|..||.|||||.||	CACATAGAGGAGGAATG	744	782	39	43	AAAACAAAACAAACAAAAAACAAAAAACATAAAGAAAAA	0.969368	FBtr0077174|shep|FBgn0052423|shep|protein_coding|utr3-12	utr3	799	1	0.14	3700	1282	3_D_persimilis	3_D_persimilis	1	1	1	1	52	0	0	52	0	0	novel	NA
chr3L	19529	19728	dme-retrogene-97-3	52	+	47	31	199	AGAGTAGTGCCAACATATTCTGCTCTCTATATAATGACTGCCTCTCATTCTGTCTTATTTTACCGCAAACCCAAATCGACAATGCACGACAGAGGAAGCAGAACAGATATTTAGATTGCCTCTCATTTTCTCTCCCATATTATAGGGAGAAATATGATCGCGTATGCGAGAGTAGTGCCAACATATTGTGCTCTTTGAT	AGAGTAGTGCCAACATATTCTGCTCTCT-AT	|||||||||||||||||||.||||||.|-||	AGAGTAGTGCCAACATATTGTGCTCTTTGAT	150	154	5	5	AAATA	0	rmsk40206|HETRP_DM|HETRP_DM-Satellite|HETRP_DM-Satellite|Satellite|exon-1	repeatMask-Satellite	125	0.63	0.8	-74	31	2_D_sechellia	2_D_sechellia	1	1	1	1	52	0	52	0	0	14	novel	cdhitCluster
chr3L	14040	14239	dme-retrogene-97-4	52	+	47	31	199	AGAGTAGTGCCAACATATTCTGCTCTCTATATAATGACTGCCTCTCATTCTGTCTTATTTTACCGCAAACCCAAATCGACAATGCACGACAGAGGAAGCAGAACAGATATTTAGATTGCCTCTCATTTTCTCTCCCATATTATAGGGAGAAATATGATCGCGTATGCGAGAGTAGTGCCAACATATTGTGCTCTTTGAT	AGAGTAGTGCCAACATATTCTGCTCTCT-AT	|||||||||||||||||||.||||||.|-||	AGAGTAGTGCCAACATATTGTGCTCTTTGAT	150	154	5	5	AAATA	0	rmsk40182|HETRP_DM|HETRP_DM-Satellite|HETRP_DM-Satellite|Satellite|exon-1	repeatMask-Satellite	125	0.63	0.8	-74	31	2_D_sechellia	2_D_sechellia	1	1	1	1	52	0	52	0	0	14	novel	cdhitCluster
chrX	11489618	11489991	dme-retrogene-104-1	52	-	45	25	373	ATCTCATATCGGGGCCTCCTTGCCGGAGCCATTAAATCGTAATTCCAATAATAAGAGTGTCCTGGATTTGCAAGGCCAGCGTGATCAAGGTAGCAAAGATGAGAAAATGATTCCAAGCTCGAAAAGGAATTTCACTTTGACGAAGGACATTATTCCACCCGGAGAGGGAAAGAAATCTCATATCGGGGCCTCCTTGCCGGAGCCAGTAAATCGTAATTCCAATAATAAGAGTGTCCTGGATTTGCAAGGCCAGCGTGATCAAGGTAGCAAAGATGAGAAAATGATTCCAAGCTCGAAAAGGAATTTCACTTTGACGAAGGACATTGTTCCACCTGGAGAGGGAAAGAAGTCTCATATCGGGGCCTCCTTGCCG	ATCTCATATCGGGGCCTCCTTGCCG	.||||||||||||||||||||||||	GTCTCATATCGGGGCCTCCTTGCCG	343	348	6	7	AAAGAA	0.0349432	FBtr0073545|CG33235|FBgn0030307|CG33235|protein_coding|cds-1	cds	373	1	0.08	1532	2850	2_D_sechellia	1_D_simulans,2_D_sechellia	2	3	1	0.5	104	25	52	0	0	0	novel	cdhitCluster
chrX	14054140	14054322	dme-retrogene-96-2	52	-	15	35	182	TATGTATATTGTTGTTGTTGTAATCAATACGAAAAATCAAGAACATATTCAATTCAGTTTTCTTTAATTTTAATTAATTTTTTTCTAAGAAAAATAAATAAAAACGAAAAATTCAAATAAAAATTATAAAAAATAAACCGAGTTGTGTTTTATTTAAATAGTTAAGTGGTAATATAACTGAA	TATGTATATTGTTGTTGTTGTAATCA-ATAC-GAA	|||.||.||.|||-..||.|||||-|-|-||-|||	TATTTAAATAGTT-AAGTGGTAAT-ATA-ACTGAA	87	137	51	37	AAGAAAAATAAATAAAAACGAAAAATTCAAATAAAAATTATAAAAAATAAA	0.0622718	rmsk118881|(TTTATT)n|(TTTATT)n-Simple_repeat|(TTTATT)n-Simple_repeat|Simple_repeat|exon-1	antisenseAnno_repeatMask-Simple_repeat	51	0.28	1	-86	-45	1_D_simulans	1_D_simulans	1	1	1	1	52	52	0	0	0	13	novel	cdhitCluster
chr2R	3368296	3368589	dme-retrogene-105	51	-	22	16	293	AAAAAAATCGGCTATGAATTGGTTCACCCAAAATAGAATAGAGATAATGCCGTGGCCATCTTCCGACTTAAGCCCAATTGAAAATCTGTGGGGACATTAAAAAATATGTGTCGAAGAACTCCCCGACGTCTAAGGCTCAGCTTTGACAAGTTGTGCAGGATGGATGGTCAAAAATTCGACACAATCGTTGCCAGGACTTGGTTTACTCCATGCCGCCTAGGTGTAAGGCTGTGCTGGCGTAAAATTAAAAAAAAAAAAATGTAAAAATTTTGTGCAAAAAAAAAAATCGTATG	AAAAAAATCGGCTATG	|||||||||-|-||||	AAAAAAATC-G-TATG	241	267	27	29	AAAATTAAAAAAAAAAAAATGTAAAAA	0	rmsk21434|FB4_DM|FB4_DM-DNA|FB4_DM-TcMar-Tc1|TcMar-Tc1|exon-1	repeatMask-TcMar-Tc1	238	0.81	0.45	288	-55	2_D_sechellia	2_D_sechellia	1	1	1	1	51	0	51	0	0	12	novel	NA
chrX	13347052	13347192	dme-retrogene-106	51	-	37	31	140	GCATACTTTTAAGCACCTTTTTACTATTGTAAATGAAGAAAACAAGATATTGTTGCATACTTTTGAGCACCTTTATACTTTTGTAAATAAAGAAAACCAAGATATTGTTGCATACTTTTGAGCACCTTTATAACTTAATT	GCATACTTTTAAGCACCTTT-TTAC-T-ATT	||||||||||.|||||||||-|.||-|-|||	GCATACTTTTGAGCACCTTTATAACTTAATT	85	96	12	14	AAATAAAGAAAA	0.00571408	intergenic	intergenic	0	0	0	0	0	1_D_simulans	1_D_simulans	1	1	1	1	51	51	0	0	0	13	novel	NA
chrUn_CP007094v1	2220	2373	dme-retrogene-107	51	+	19	47	153	CAGTTCGTTACAACATTACATTGAGAAATAAATATTTCATAAAAATAATTCGAAGAAGAAAATAAATATTTATAAAATAAATAAAATATAATAAAAATAAAAATAGAAACGGTTTATTGCAAAATTCATATCAGAAACACTAGAATTATTCTA	CAGTTCGTTACAACATTACAT-TGAG-AA-A-TA-AA-TATTTCATA	|.|||..||.|||.|||-|||-|.||-||-|-||-||-||-|||-||	CGGTTTATTGCAAAATT-CATATCAGAAACACTAGAATTA-TTC-TA	74	109	36	32	AAAATAAATAAAATATAATAAAAATAAAAATAGAAA	0	rmsk94348|PROTOP_B|PROTOP_B-DNA|PROTOP_B-P|P|exon-1	antisenseAnno_repeatMask-P	141	0.92	0.22	-12	513	1_D_simulans	1_D_simulans	1	1	1	1	51	51	0	0	0	0	novel	NA
chrX	14050354	14051418	dme-retrogene-96-3	51	-	14	12	1064	TATTATGAAATAAAAGAACTAATACTTATTATGCCAGCCGAACATAAAACGAATTTTCGAGTCTAGAGTTCCCATCTGGAAGGGCAAGCCTTTTAGCACGTGTCAAAAACTCAAAGAAGAAGACGATGACTTTGAAGTCTACAAGTCATATTTCTGTGATCAAGTGAACTGGCAACATGTCGAGCTCGTAAGTAACTAGGTTTTTCCTATAGAAATTATAGCAAGTCACAGTAAAATCTTGTAGCCAGAAXXXXXXTTTCGGTTGCACCAAAGAGCTTTGATGCAACTCAAATCGCCCAAGCCAAAGAATATCGGAATATTGGTCAGGCGCATCAATGTATTTTTGTATGTATATTGTTGTTGTTGTAATCAATACGAAAAATCAAGAACATATTCAAT…	TATTATGAAATA	||||-|-|||||	TATT-T-AAATA	991	1041	51	37	AAGAAAAATAAATAAAAACGAAAAATTCAAATAAAAATTATAAAAAATAAA	0.0162422	FBtr0300093|Ste:CG33244|FBgn0053244|Ste:CG33244|protein_coding|cds-2	cds	501	0.47	1	-244	-319	1_D_simulans	1_D_simulans	1	1	1	1	51	51	0	0	0	13	novel	cdhitCluster
chrX	9477206	9477332	dme-retrogene-108	51	-	18	14	126	AAAGAATGAAACAGCAAAAGTCGTCACAATATTAAGAAAAACGAATGAGCCGCAGAAAGAAGAAGTTCTTGGAGCTTGCAAAAAAAAAGAAAAGAAAACAAAATATCTGTCTTAAAAGAAGAACAG	AAAGAATGAAACAG	||||||-|||-|||	AAAGAA-GAA-CAG	80	103	24	33	AAAAAAAAAGAAAAGAAAACAAAA	0.785566	FBtr0343370|mgl|FBgn0261260|mgl|protein_coding|intron-1	intron	126	1	0.01	18341	3940	4_A_gambiae	4_A_gambiae	1	1	1	1	51	0	0	0	51	11	novel	NA
chr3L	2007	2198	dme-retrogene-51-6	50	+	45	50	191	AGAGTAGTGCCAACATATTGTGCTAATGAGTGCCTCTCGTTCTCTGTCTTATATTACCGCAAACCCAAAAAGACAATACACGACAGAGAGAGAGAGCAGCGGAGATATTTAGATTGCCTATTAAATATGATCGCGTATGCGAGAGTAGTGCCAACATATTCTGCTCTCTATATAATGACTGCCTCTCATTC	AGAGTAGTGCCAACATATTGTGCT----A-ATGA-G--TGCCTCTCGTTC	|||||||||||||||||||.||||----|-||.|-|--||||||||.|||	AGAGTAGTGCCAACATATTCTGCTCTCTATATAATGACTGCCTCTCATTC	123	127	5	5	AAATA	0	rmsk40129|HETRP_DM|HETRP_DM-Satellite|HETRP_DM-Satellite|Satellite|exon-1	repeatMask-Satellite	96	0.5	1	-71	-24	1_D_simulans	1_D_simulans,2_D_sechellia	2	3	1	0.5	89	50	22	0	0	14	novel	cdhitCluster
chr2L	21480723	21481138	dme-retrogene-109-1	50	-	18	34	415	ATTTCACTAATTCGTAATGTTTATTAAAATTGAAACGTTCATCCCCTAGAAAGGGCTTCTGAAAGAAGCGTCTATTATTAATTAAGATACTTTATCACTTGATTTAAGTTCACATTGAACTACAGAAAAATTTGCTTTAAAGCAGCATTCAGAAATAATTTTCGATCGTTAAAAATACAGATACTTTCTTAAATAACATAATATTAATATAATAAATAATATTTTCTTAAATTATTAATGTGTTTGCTTGTTATTAATGTGTTTTCATGCATATTTTAAAATAATTTGTTCTGAAATCAATCGATTTCCTCGCCACATATGCATTACCGTCTATGTAGTCAAATAAATAAATCAAATAAAAAATAAAAAGAAACAATTTTTGTATTATCCTTTATTATG…	ATT-TCAC-TAATT-CGTAATGTTTATTAAAATT	|||-||-|-|.|||-.|||||.|.||||-|.|||	ATTATC-CTTTATTATGTAATATATATT-ACATT	341	376	36	32	AAATAAATAAATCAAATAAAAAATAAAAAGAAACAA	0.69038	rmsk14549|(TAT)n|(TAT)n-Simple_repeat|(TAT)n-Simple_repeat|Simple_repeat|exon-1	antisenseAnno_repeatMask-Simple_repeat	30	0.07	1	-191	-194	4_A_gambiae	4_A_gambiae	1	1	1	1	50	0	0	0	50	7	novel	cdhitCluster
chr3R	1331695	1331900	dme-retrogene-110	50	-	23	29	205	AACATTATAATTAGAGATAAAAAACAAAAGAAACAGAAAGTACATAAGGATAGGTTAAAAAGGATAGGGTTAAAAATATATAATCAATGAAACGTTTCATTTAAGAAAAGGTCTGATCAACCCAAAAAAAAAAAAAAAACAAAAAAATTATTCTTCCAAGAAAATTAAACATGAAACAAAACATAACGTAATATAATAAAAAAAA	AACATTA--TAATTAGAGATAAAAAACAA	|||||.|--|||-||.|-||||||||-||	AACATAACGTAA-TATA-ATAAAAAA-AA	124	169	46	27	AAAAAAAAAAAAAAAACAAAAAAATTATTCTTCCAAGAAAATTAAA	0	rmsk66144|STALKER4_I-int|STALKER4_I-int-LTR|STALKER4_I-int-Gypsy|Gypsy|exon-1	repeatMask-Gypsy	205	1	0.2	657	179	2_D_sechellia	2_D_sechellia	1	2	1	1	62	0	50	0	0	10	novel	NA
chr3L	1549	1740	dme-retrogene-51-7	50	+	45	50	191	AGAGTAGTGCCAACATATTGTGCTAATGAGTGCCTCTCGTTCTCTGTCTTATATTACCGCAAACCCAAAAAGACAATACACGACAGAGAGAGAGAGCAGCGGAGATATTTAGATTGCCTATTAAATATGATCGCGTATGCGAGAGTAGTGCCAACATATTCTGCTCTCTATATAATGACTGCCTCTCATTC	AGAGTAGTGCCAACATATTGTGCT----A-ATGA-G--TGCCTCTCGTTC	|||||||||||||||||||.||||----|-||.|-|--||||||||.|||	AGAGTAGTGCCAACATATTCTGCTCTCTATATAATGACTGCCTCTCATTC	123	127	5	5	AAATA	0	rmsk40127|HETRP_DM|HETRP_DM-Satellite|HETRP_DM-Satellite|Satellite|exon-1	repeatMask-Satellite	96	0.5	1	-71	-24	1_D_simulans	1_D_simulans	1	1	1	1	50	50	0	0	0	14	novel	cdhitCluster
chrX	2173214	2173399	dme-retrogene-111	50	-	32	26	185	TGGATGGTGTTTTTTCCGGCGAGTGTGATTTGGAAATAATGTGGACTGGTAAGGGGTTCTCACTTGGCCCCCCATAACTGGACATACCAATGCCCGCATTCCTGCTTCAATTTGATTCTATATTAGCTTTAACCGGCTCGTACTACAACTCAAAAAAAAATGGATGGTGATTTTTCCCGGAAGTG	TGGATGGTGTTTTTTCCGGCGA-GTG	|||||||||.|||||||.|-||-|||	TGGATGGTGATTTTTCCCG-GAAGTG	152	160	9	18	AAAAAAAAA	0.154338	FBtr0343049|ND-B14.5A|FBgn0025839|ND-B14.5A|protein_coding|utr3-2	antisenseAnno_utr3	185	1	0.49	33	160	1_D_simulans	1_D_simulans,2_D_sechellia	2	2	1	0.5	113	50	63	0	0	0	novel	NA
chr3L	633	824	dme-retrogene-51-8	50	+	45	50	191	AGAGTAGTGCCAACATATTGTGCTAATGAGTGCCTCTCGTTCTCTGTCTTATATTACCGCAAACCCAAAAAGACAATACACGACAGAGAGAGAGAGCAGCGGAGATATTTAGATTGCCTATTAAATATGATCGCGTATGCGAGAGTAGTGCCAACATATTCTGCTCTCTACATAATGACTGCCTCTCATTC	AGAGTAGTGCCAACATATTGTGCT----A-ATGA-G--TGCCTCTCGTTC	|||||||||||||||||||.||||----|-||.|-|--||||||||.|||	AGAGTAGTGCCAACATATTCTGCTCTCTACATAATGACTGCCTCTCATTC	123	127	5	5	AAATA	0	rmsk40123|HETRP_DM|HETRP_DM-Satellite|HETRP_DM-Satellite|Satellite|exon-1	repeatMask-Satellite	96	0.5	1	-71	-24	1_D_simulans	1_D_simulans	1	1	1	1	50	50	0	0	0	14	novel	cdhitCluster
chr2L	21470637	21471052	dme-retrogene-109-2	50	-	18	34	415	ATTTCACTAATTCGTAATGTTTATTAAAATTGAAACGTTCATCCCCTAGAAAGGGCTTCTGAAAGAAGCGTCTATTATTAATTAAGATACTTTATCACTTGATTTAAGTTCACATTGAACTACAGAAAAATTTGCTTTAAAGCAGCATTCAGAAATAATTTTCGATCGTTAAAAATACAGATACTTTCTTAAATAACATAATATTAATATAATAAATAATATTTTCTTAAATTATTAATGTGTTTGCTTGTTATTAATGTGTTTTCATGCATATTTTAAAATAATTTGTTCTGAAATCAATCGATTTCCTCGCCACATATGCATTACCGTCTATGTAGTCAAATAAATAAATCAAATAAAAAATAAAAAGAAACAATTTTTGTATTATCCTTTATTATG…	ATT-TCAC-TAATT-CGTAATGTTTATTAAAATT	|||-||-|-|.|||-.|||||.|.||||-|.|||	ATTATC-CTTTATTATGTAATATATATT-ACATT	341	376	36	32	AAATAAATAAATCAAATAAAAAATAAAAAGAAACAA	0.764847	rmsk14539|(TAT)n|(TAT)n-Simple_repeat|(TAT)n-Simple_repeat|Simple_repeat|exon-1	antisenseAnno_repeatMask-Simple_repeat	30	0.07	1	-191	-194	4_A_gambiae	4_A_gambiae	1	1	1	1	50	0	0	0	50	7	novel	cdhitCluster
chrX	16552637	16552798	dme-retrogene-112	50	+	35	40	161	TAAATAATTATTTTTAATCATTTTGTTTAAGACCAGCTATATCATTTTTCCCGGTGCAGCATTTCCTTGCGTTTTTACTGCTGTGACTTATCGAATTCGGACCGTTATCACAAAACAAAAATTTTTGAATTAGTTTTGATTATTTGGTTTAGGACCAGCTA	TAAAT-AATTATTTTTAATCATTTTGTTTAAGACCAGCTA	|...|-|||||.||||.||.||||.|||||.|||||||||	TTTTTGAATTAGTTTTGATTATTTGGTTTAGGACCAGCTA	112	121	10	15	AAAACAAAAA	0.0374178	FBtr0112868|Arp2|FBgn0011742|Arp2|protein_coding|intron-2	antisenseAnno_intron	161	1	0.18	187	545	2_D_sechellia	2_D_sechellia	1	1	1	1	50	0	50	0	0	0	novel	NA
chr3L	7986406	7986525	dme-retrogene-113-1	50	+	37	26	119	TAATTTCGATTGCCCACCTTTTAAAACTAAATAATTTCGTTTGCCCATCCTTTAAAATTCATTTTTAACGTTTGCCCACCCTTTAAAAATAAATTATTTCGTTTGCCCACCCTTTAAAA	TAATTTCGATTGCCCACCTTTTAAAA	|.||||||.|||||||||.|||||||	TTATTTCGTTTGCCCACCCTTTAAAA	85	93	9	13	AAAAATAAA	0.99106	FBtr0076756|nmo|FBgn0011817|nmo|protein_coding|intron-3	intron	119	1	0	5424	53349	1_D_simulans	1_D_simulans	1	1	1	1	50	50	0	0	0	0	novel	cdhitCluster
chr4	1251575	1252287	dme-retrogene-114	50	+	38	24	712	AATTTATTTATAAAAACAATAAAACTACAATTTCCTTTCTGACATTAAAAATAAATTTCTGGTATATATAGTCCTATGACAGCTTTTTTTTATATTCGTCTGATTTTAATCAAACATAAACCGAAATTACTCTAAATCTAACGCCCATAAACGCCAACACATTCAAAAATGTATTCGAATTTTTTAGTTTTATTTATCTTTTTGCCAATTTCTGCTAATATTGCGATATCAGATATTTAAAAGTGATAAAXXXXXXAATTACTCTAAATCTAACGCCCATAAACGCCTACACATTCAAAAATTTATTCGAATTTTTTAGTTTCATTTTTCTATTTGCTTATTTCTACTTATATGGCGATATCAAATATTTAAAAGTGATACAAGTAACCGTTTTTATTT…	AATTTATTTATAAAAACAATAAAA	||||||-|.|||||||||||||||	AATTTA-TGATAAAAACAATAAAA	676	681	6	12	AAAAAA	0.196467	FBtr0307333|Cadps|FBgn0053653|Cadps|protein_coding|intron-17	intron	712	1	0.23	692	1718	2_D_sechellia	1_D_simulans,3_D_persimilis,2_D_sechellia	3	3	1	0.333333	78	15	50	13	0	8	novel	NA
chrX	9688089	9688339	dme-retrogene-115	50	+	18	29	250	TCGATTTAAATTTGTTTAACAAAGTAGGCATTGAACATAATTTCAATCACAAGACAACCGACCCACAAGCAAAACCCTCATTTCTACTTTGACTCCCAAAGAAAACACACAACGTAAAAATTATCGAATAACAAATACGTTTTGGAAAATTTAGAATAAAACATGAAAGTACGAAAGTCAAACCAGGAAAAGCCAAAAAAAAACAAAATAAGAAAAACAATACATAGATCATTTAAAGCTAAAAATAGGC	TCGATTTAAATTTGTTTAACAAAGTAGGC	||-|||||||---|-.|||-|||-|||||	TC-ATTTAAA---G-CTAA-AAA-TAGGC	195	220	26	32	AAAAAAAAACAAAATAAGAAAAACAA	0.0344821	rmsk112390|A-rich|A-rich-Low_complexity|A-rich-Low_complexity|Low_complexity|exon-1	repeatMask-Low_complexity	31	0.12	1	-193	-26	2_D_sechellia	2_D_sechellia	1	1	1	1	50	0	50	0	0	8	novel	NA
chrUn_DS483737v1	552	681	dme-retrogene-116	50	-	45	30	129	CTGTCTCTTTCAACAGCTTCAACAATTTCGCTACTGTCTCTTTCAACAGCTTCAACAATTTCGCTACTGTCTCTTTCAACAGCTTCAACAATTTCACTACTGTCTCTTTCAACAGCTTCCTTACAATTT	CTGTCTCTTTCAACAGCTTCA--ACAATTT	||||||||||||||||||||.--|||||||	CTGTCTCTTTCAACAGCTTCCTTACAATTT	87	91	5	5	AACAA	0	intergenic	intergenic	0	0	0	0	0	2_D_sechellia	2_D_sechellia	1	1	1	1	50	0	50	0	0	8	novel	NA
chr2L	23016535	23016665	dme-retrogene-117	49	+	37	31	130	TTGATATTTTTCACATTTTTATTAGTCTTGTAAATTTTTATAGATTTCCAAATTTCTAAATCCACCCAAAACTGCAACGCCCCCATTTTTGAAAAAATTTTCGATATTTTTTCATAGCTTTATTAGTCTT	TT-GATATTTTT-CACATTTTTATTAGTCTT	||-|||||||||-||.|..||||||||||||	TTCGATATTTTTTCATAGCTTTATTAGTCTT	92	97	6	12	AAAAAA	0.764621	rmsk16533|DNAREP1_DM|DNAREP1_DM-RC|DNAREP1_DM-Helitron|Helitron|exon-1	repeatMask-Helitron	130	1	0.9	6	8	1_D_simulans	1_D_simulans,2_D_sechellia	2	2	1	0.5	78	49	29	0	0	2	novel	NA
chrX	9943988	9944977	dme-retrogene-118	49	-	11	8	989	GGTGGGCGTGAGTTTTGTGGAGGCGTGGCAGGATAAATGGGAACATGACTCACCGTTTGGCCAGAAAAAATGAAACGAAATGAAATGAAATGGGGGCTGCACACAAATTAGTTATCTTGCGTGCAAAAACGCAAAAATATACGTGAGATAATTCATTTGATGTTTTATGAACATTTTATTCACATCTACTTATTGATCTTGTTATCATCTTAAAATAAAATATATAAAATCAGAAAATCCAATCTAAAAAXXXXXXTTGCCGTTATTTACACTTGGTCGCTTTGGAATGTTGGTGTTGTTGTGTCTGTCTTAAAATTGACAATTTTATTTAACTGATTTCCATGGCCAGCCAGCAGAAAAAAGCGAAGAAATAAAATTAAATAAAACGAAGGCAGAAGA…	GGTGGGCG	||||.|||	GGTGTGCG	937	975	39	38	AAAAACGCAATAAAAAAATAAAAAAAAAACGAAAAGAAA	0.518776	rmsk112801|(TG)n|(TG)n-Simple_repeat|(TG)n-Simple_repeat|Simple_repeat|exon-1	antisenseAnno_repeatMask-Simple_repeat	44	0.04	1	-513	-432	1_D_simulans	1_D_simulans	1	1	1	1	49	49	0	0	0	6	novel	NA
chrX	8407029	8407427	dme-retrogene-119-1	49	-	8	24	398	TTCTTTTTAACAGACTTCTCAGCGATAACGCATTTGACAATTATATTTTGAATCAAATGCACGTTACAAACAATAACATGTGTGACCAATGTAACGTTATCGATAACGTATCCCACAAGTTATACAACACTGCTAGGCAGCACTTTCCAGCCCTGGAAAAATACCAAGACATCTACCATCTCTCTAAAAACGAAAACATCAAAGATTTACTACACCAAATTAAAATAAACTTATAAATCTTTGCAACCTTAAGTCCGTGGCAATTTCCATTTTGCATTTCCATATCCGGCTGGCCAAATAATTCCACGACATTTACGGATGTCGCGGTAACCTAAACACAAAAAAAATAAATAAATATAAATAAAATAAAATAAAATACATTAAAACGGATCATCAGC	TTCTTTTTAACAGACTTC-TCAGC	|.|.||..|||.||--||-|||||	TACATTAAAACGGA--TCATCAGC	334	376	43	41	AAACACAAAAAAAATAAATAAATATAAATAAAATAAAATAAAA	0.204204	FBtr0071175|PIG-T|FBgn0030035|PIG-T|protein_coding|utr5-1	utr5	234	0.59	0.8	-164	60	1_D_simulans	1_D_simulans,3_D_persimilis	2	2	2	1	98	49	0	49	0	0	novel	cdhitCluster
chr2L	12719165	12719534	dme-retrogene-120	49	+	18	19	369	TCGATTCGATTCTATTCACTCCGATCCCCCACAACCGATTCGTTTGAATCGCAGCGAGTTTTTTTCTACGTAGAGGTAATTATAAGTGACATTTCAGTCGCATCGATACCGCCAACAACAACCACCGCCGTCCATTTTTGATACCCTTGTTGATATGTGGTTGTTGGATTCCGCCAAAGCGGAACAAGTGTGCCAGTGTGCGTTCGTATCTATGTGTTGTGTATCTATCTCTGTGTGTCCACATTCTTTGCCTGAAATTGTGAAATTTCCGAAAGGCTCCAGAATATCCCGCGCAAACATTTCTCAGCAAACGAAAGAAATACGAAAAAAAAAAAAAAGAACTGACGAGAAATCGATGATTCACATTCA	TCGATTCGATTCT-ATTCA	|||||--|||||.-|||||	TCGAT--GATTCACATTCA	314	341	28	31	AAAGAAATACGAAAAAAAAAAAAAAGAA	0.811687	FBtr0090022|MRP|FBgn0032456|MRP|protein_coding|utr5-1	utr5	75	0.2	0.38	121	-294	4_A_gambiae	4_A_gambiae	1	1	1	1	49	0	0	0	49	11	novel	NA
chr3R	794852	795520	dme-retrogene-121-1	49	-	12	16	668	TCGATGCAAAATTGTAATCCAACAAATTTGAATAAATAAAGAATAAATTGTAATTCAACAAATTTGATTAAATAAAGAATAAAAGACAATTAATAATTTACACATTACTGCGATGTGAGATTACTAAGTGAGATGTGTTTTCAGTTTTTAAAGATTTTATTGCCAAGGGCGAAGCTCACTTTAATTCAAAGGCATCAGCTATTACTTAACGGTTCCTCACACTCCACAATTTAATGGTGTTTCTGAGCTCXXXXXXAAGAAACCAATTTTGAAATATCTTAAGCCAGTGGCATTTCAAGTGAACAGACGTGTTTTCATCGAGCTCCGTATAAAATCACTTGATTTTAGTGAAGCAAATAAAATAAATAAATAAATCGAAAGCTAAAGAGACGCTATTGG…	TCGAT-G--C-AAAAT	|||||-|--|-|||||	TCGATCGTTCTAAAAT	602	652	51	37	AAAAATAAAGTAAAACTAAAAAAAAACAAAAACAAATAGACAACGAACAAA	0.281699	rmsk65483|Copia_I-int|Copia_I-int-LTR|Copia_I-int-Copia|Copia|exon-1	repeatMask-Copia	308	0.46	1	-131	-229	1_D_simulans	1_D_simulans	1	1	1	1	49	49	0	0	0	0	novel	cdhitCluster
chrX	13730666	13730759	dme-retrogene-122	48	-	14	12	93	CAAACCACAAAAAAAAAACAAAAAAAATTATCAAAACTAACCGAAACACCAACAAAAAATGAAAACAAAACAAAACAAAAAACGAACCAAAAA	CAAACCACAAAA	|.|||||-||||	CGAACCA-AAAA	51	82	32	34	AACAAAAAATGAAAACAAAACAAAACAAAAAA	0.962194	FBtr0331710|g|FBgn0001087|g|protein_coding|intron-7	intron	93	1	0.1	789	22	4_A_gambiae	4_A_gambiae	1	1	1	1	48	0	0	0	48	0	novel	NA
chr3L	19008979	19009181	dme-retrogene-123-1	48	+	9	7	202	TAATAATTACTATGTTATATCAACTATTATAATTCTCCCTATCATTTTTAGGATTAAAAATCTGTTAGTCTTAAGTAACCAAGACACATTGTAAAATAAAATAATTTAAGCAGATCAAATTAAGTTGCCGCATGGGTAACAGTGCGTTGATCAAATAATAAAAACATCATCGTAATAAAAAAAAAAAAAAAAAAATAAAAAT	TAATAAT	|||.|||	TAAAAAT	174	195	22	39	AATAAAAAAAAAAAAAAAAAAA	0.913972	rmsk55101|LINEJ1_DM|LINEJ1_DM-LINE|LINEJ1_DM-Jockey|Jockey|exon-1	repeatMask-Jockey	189	0.94	0.7	80	-13	2_D_sechellia	2_D_sechellia	1	1	1	1	48	0	48	0	0	0	novel	cdhitCluster
chr2R	3532267	3532445	dme-retrogene-124	48	+	11	13	178	TTAAGATTTTGAAGATCAGTGTAAATCACGACGAGATCGTGAACAGTTTCAAATCGAAGATAAGCAAATAATAAAGTGTCTTGTAATAGTATATAATAGTCACCAATAAAATATATTATAACACAAAAAAAAATAAATAAATATTAAAAAATAATAAAATAACAATTAATTTTTTAAA	TTAAGATTTTGAA	||||..||||.||	TTAATTTTTTAAA	125	165	41	37	AAAAAAAAATAAATAAATATTAAAAAATAATAAAATAACAA	0.950334	intergenic	intergenic	0	0	0	0	0	2_D_sechellia	1_D_simulans,2_D_sechellia	2	11	1	0.5	274	28	48	0	0	0	novel	NA
chr2L	22160396	22160633	dme-retrogene-125	48	-	18	14	237	TTTACATGTAAGTTTTTTGTTTTGGACTGCCTTTTGATTGATGAATAAGATACGCATTAGATAAGTTAATCAGGAGAATTTCACTTTTTCGTGCGTATCTAACTCTTCTTGGCCATAAGTCTTCAGATCACAGTAACGGTCTATATTTGAACAAAGTACAAAGACGATATTTCGCAGTGATATTGCGTAAGACAAATAAAAAGCAAGCAAAACAAAAAAAAAATTAACGATGTAAGT	TTTAC-ATGTAAGT	||.||-||||||||	TTAACGATGTAAGT	194	223	30	30	AAATAAAAAGCAAGCAAAACAAAAAAAAAA	0.539024	FBtr0303274|CG42748|FBgn0261802|CG42748|protein_coding|utr3-4	antisenseAnno_utr3	237	1	0.09	715	1652	3_D_persimilis	3_D_persimilis	1	1	1	1	48	0	0	48	0	0	novel	NA
chrX	17455819	17456156	dme-retrogene-126	48	-	14	22	337	TATATTATGCGTTTTTATTTGGTCTTTGAAGTCGTTAGGTTCGATTTCATTATTACATATTTGGCGATTGTTTGAAAAGCGCGGCTATTGCTTTAAAAATATGCAGCATAATTTTGGGGCGTTCCTGTAATAAAGTTTGACAGTCACTGTTAAATCTTTGGTTGACCATACAGTTTTACAGCCTCAAAAACGGAAGACCAACAATGTAAATTTAATTATGCTGTTTCATGATACTGACGAATTACTATCAAGACTTTATTATTAATTCAAAAGATAACCAATAAAAAAATATAAAAAAAATAAATATAAATACAATATTTTCGAATGACTTTTTTAT	TATATT---ATG-CGTTTTTAT	|||.||---|||-|.|||||||	TATTTTCGAATGACTTTTTTAT	269	315	47	34	AAAAGATAACCAATAAAAAAATATAAAAAAAATAAATATAAATACAA	0.225042	intergenic	intergenic	0	0	0	0	0	3_D_persimilis	3_D_persimilis	1	1	1	1	48	0	0	48	0	0	novel	NA
chr3R	29185410	29185736	dme-retrogene-127	48	-	28	19	326	TTTTTACGATTTTTGTGAAATTTTGTGATGTAACCCCTTACCAAAAATGCGAAAATTGACAAAAATCGAAAAATTTCAAATCACCCTAATGGCATTATTTTTACTTAGAATAGAGTCTTAGACGTAAAAAAAAGTGTGTCTTATGGTTTTAGGTCACATTTTGGCAAAGTTAGAGCTCTAAAACCCCTTGAAAAGGAGGTATTTTGGCTAAAAAAATGAAAATATTAATCGGAAAAGGTAATGGAATACTTTAATAAGCTACTAAAAGCAATTATAAAAGATGAACATTCACAATTTTGAAAAAAAAAATTTTACGATTTTGTGAA	TTTTTACGATTTTTGTGAA	||||-||||||||-|||||	TTTT-ACGATTTT-GTGAA	300	309	10	20	AAAAAAAAAA	0.0475348	rmsk89846|SAR_DM|SAR_DM-Satellite|SAR_DM-Satellite|Satellite|exon-1	repeatMask-Satellite	89	0.27	1	0	-237	2_D_sechellia	1_D_simulans,2_D_sechellia	2	7	1	0.5	443	114	60	0	0	0	novel	NA
chrUn_DS485426v1	789	952	dme-retrogene-128-1	48	-	18	14	163	GTATGTATGTATACTACAATAGTAAAATGGGAAAAAACGCAAATATGTTTATAGTTTTACTCAAGGCGTGTATTTATTGCAAGAAGAATATAAATTATAAAAATAAAAAATTAATAATAGAATAATAAATAAAATAATAATAATATTTAAGTATTTATTATAC	GTATGTATGTATAC	||||.|||-|||||	GTATTTAT-TATAC	99	143	45	30	AAAAATAAAAAATTAATAATAGAATAATAAATAAAATAATAATAA	0	rmsk98499|(TTAT)n|(TTAT)n-Simple_repeat|(TTAT)n-Simple_repeat|Simple_repeat|exon-1	antisenseAnno_repeatMask-Simple_repeat	54	0.33	1	-89	-20	1_D_simulans	1_D_simulans,2_D_sechellia	2	2	2	1	96	48	48	0	0	7	novel	cdhitCluster
chr3R	4357943	4358417	dme-retrogene-129-1	48	+	8	9	474	TATGACAACGCTCCCATCCATACGGCTCGGATTATAAAACAGTGGATCACAGACCAAAACGTTAAATTGCTCGAGTGGCCGCCTTACTCCCCTGACATTAACATTATTGAAAACATTTGGGGACTTTTGTCCAGGGGAATGTACGAAAAAGGAAGACAATTTAGTGACACTGAGACCCTAGTTGAAGCAATTAAAAAAGCCTGGGCAACAATTTCACTAAATGAAATTAAAAAATATTATGATTCCAAACCGTATGTTTGAGGTAATTAAAAACAAGGGTGGCCATACCAAATACTAAATAATGCTAAAACAGTGCCTTTTATTATCTATCCAGTGCCTTGAAATTTTTCTTTATACTAATAAATGTATACTTTATTAAATAGTTTTAGTGGTCAAACC…	TATGACAAC	|||-|-|||	TAT-A-AAC	443	467	25	40	AAAAAAAAAAAAAAATAAAAAAGAA	0.993274	rmsk70089|A-rich|A-rich-Low_complexity|A-rich-Low_complexity|Low_complexity|exon-1	repeatMask-Low_complexity	32	0.07	0.86	-442	5	2_D_sechellia	3_D_persimilis,2_D_sechellia	2	5	1	0.5	110	0	48	21	0	0	novel	cdhitCluster
chr3R	107450	107717	dme-retrogene-39-4	47	+	37	31	267	TATAACAATATTTTCTTAGTATTTATTATAGAGAAAATACATTTATAAAAAGGGTACAGTAGTGTAAGCTGGCTGTACTATGACAGAGGGTTCATAAACTACCATAGGCAGGCAGTGGATGCTGATCTCTCATATTGTTCAAAACTTAAGTATTCATATGATTTTGGCATTTATATGTGTAAAATAAATTATATACAATGAATATTTATTATATGTATAAGTGAAAAATGTGAAAATATAACAATATTCTCTTGGTATTGAGAATAG	TATAACAATATTTTCTTAGTATTTATTATAG	||||||||||||.||||.|||||.|..||||	TATAACAATATTCTCTTGGTATTGAGAATAG	224	228	5	10	AAAAA	0	rmsk64684|NTS_DM|NTS_DM-Other|NTS_DM-Other|Other|exon-1	repeatMask-Other	195	0.73	0.84	-72	36	1_D_simulans	1_D_simulans	1	1	1	1	47	47	0	0	0	8	novel	cdhitCluster
chrM	15153	15663	dme-retrogene-130	47	-	35	50	510	TTTATTTATTTACATATATATATATATGTATATAATTAATTATTTCAGATTTATTGATTAAAATAAATTATTTATTATATTTATTATTCGTATAATTTAATTAATAATCAAATTATTTATTATTATATATATATTGATTTTTAATAAATTTATTACTTTTTTTATTTATTTATAAAAATTTTAATAATTTTTTTTAATAGATTAAATTTTCATTTTTGTAAAAAAAATATTTTTATAATATAATTTTCATXXXXXXAAAAAAATTTTTTTTAAAATTTATATTTATATATTTTTTTAAAAATTGTAAAAAAAAAGTTTTAAAATACTTAAAAAAAAAAATTTTTTTTAGTCATTTAAAAGAAATTAATCTATAATTTTTTAAATTTTTTTTAAAAAAAA…	TTTATTTATTTACATATATATATATATGTATATAATTAATTATTTCAGAT	||||.||-||||.||-||-|.||.|||-|.|||-|||||||-|||--|||	TTTAATT-TTTAAAT-TA-AAATTTAT-TTTAT-ATTAATT-TTT--GAT	431	466	36	12	AAAAAAAAATATTTTTAAAAAAGTGTAAAATTAAAA	0.857758	FBgn0013687|mt:ori|FBgn0013687|mt:ori|pseudogene|exon-1	antisenseAnno_pseudogene	510	1	0.11	3861	237	4_A_gambiae	4_A_gambiae	1	1	1	1	47	0	0	0	47	2	novel	NA
chr3L	19161381	19163037	dme-retrogene-131	47	-	15	25	1656	GATGATACAAAGTACAACAAATTTTCTCTCTCTGCACTTGAGTATCTTTTTGGGCTCTCGCATCGAAACATAATTAATTTCTGTTTGTTTAAGGTCTGCGCCTGCGACTGACTGTTGTTTCCTGCGACGCGATGACGATGGCGATATTTGCTTTCCTCGGAGCGAAGGAAGGGTGCTGCTCCTTGAGATTCATTGGAATTTAAATTTTCAAAAAACGATACTCCGCACAATACATATTCATTGTCGTGGCXXXXXXGCTTCAGCTTCAGATACAGATACAGATACAAAGTACAGATATAGATACAGATACGGTTACGGTTGCAGGGGCAACCTCTTCTACGGCATTTTATTTGTCACTGGCTGATTAAACTTGCATTATATAGACACATAAATACATGT…	GA-TGATACAAAG-TACAACAAATT	||-|||-|.||||-||-|..|||||	GAGTGA-AAAAAGTTA-ATTAAATT	1594	1624	31	32	AATAAGAAATAACAAAAAAAAAACACAAAAA	0.71747	FBtr0112890|fz2|FBgn0016797|fz2|protein_coding|intron-1	intron	1656	1	0.18	6806	696	3_D_persimilis	3_D_persimilis	1	1	1	1	47	0	0	47	0	9	novel	NA
chr3L	25061643	25068189	dme-retrogene-132	47	+	15	25	6546	TTCACTAGAAACTATAAGTTAACACGCGCAAGCTTGAGTTTGCTGACAACGCTGCTACGCGGGATGCCGTCGCGACAAAGTTACAGCCGAAACCAGAAAATCGCACGCGAAAGCTGCCGGACTGCCCGTTGCAGACGCTGTCGCAACATTCAGCCGACTTTCAAGCGGCAGCGGCGGCTTCGTGGTCCGACGGATCTTGCCCTAAGTTTCAGTTTTAATTTTGTTCTCCAATTGTCAAGTACAATAAATAXXXXXXTTGTACCAGTGCAGAATGAGAAAGAAGAAACCCGAAGACGGGTTTCAAACTAGTAGGGGAGGAGTTTACGCTCGCAAGATGCCGTCGCGACAAAGTTGCAGCCGAAACCAGAAAATCCACGCGTAAGCTGCCGGACCGCCCGT…	TTCACTAGAA-ACTATAAGTTAACA	||.||.|.||-||.||||.|.||||	TTTACCAAAATACAATAAATAAACA	6496	6516	21	32	AATAAAAAAAAAAAAAATAAA	0.979071	rmsk60768|Gypsy4_I-int|Gypsy4_I-int-LTR|Gypsy4_I-int-Gypsy|Gypsy|exon-1	repeatMask-Gypsy	2403	0.37	1	-2547	-1596	2_D_sechellia	3_D_persimilis,2_D_sechellia	2	2	1	0.5	61	0	47	14	0	5	novel	NA
chr2L	17875091	17875870	dme-retrogene-133	47	+	14	22	779	GGCAGAAGACGATTGGTTTTAACAATGCGAGGAGACTCCAAGACATTTTCATAAATAAATTAAAAGAGATTGTCTGAATGGGAATTATTAAACGAGCTCATTTTGTTGTAAAAACAATTGGGAGATTTTTACGTACCATTTTGATTGCTGACAGGAAGTATTCGAATAAAATTCGAGTTCTGTAAATAAAAAAAGGAAATGGTTATTAAGTAAATCGTTCCAGGTTCCAGGTACTTATATTAGCATTGAAXXXXXXTGCTGTTGCTTACCATTTCAGATTACGGCCAGAGTTTAGTTGGCGCATAGGGCTTTTCCCTTCTAGCTGACACATGCCTACAAGCTTATTTATAATAAAAAATCATACATGAGCGCACAGACAATGAGACAATAGACGAGAAT…	GGCA-GAAGACGAT--TGGTTT	||||-|||-|-.||--||||||	GGCACGAA-A-AATGCTGGTTT	730	758	29	33	AAAAAAAACACACAAACAAGAAAAAAAAA	0.589309	rmsk11956|(TTTTCTG)n|(TTTTCTG)n-Simple_repeat|(TTTTCTG)n-Simple_repeat|Simple_repeat|exon-1	repeatMask-Simple_repeat	42	0.05	1	-461	-276	1_D_simulans	1_D_simulans	1	1	1	1	47	47	0	0	0	1	novel	NA
chr2R	7020934	7021183	dme-retrogene-134	47	+	16	13	249	AAATTAACTTAACAACTTATCCAACCCGTAAGTATAGCACTCTGCCAACGTTGATAAACAAATCCGATTTTTCCGATAAATATAAAATAAATTATAAATAACCAAGCAAATTTTAATTTCACAATGCGGTAAAATAATTTCAGTGTAAGTCTTTAATCCTAAACATATTTGAAAATTCAAGAAAATCCTAAAGAAAAGATAAATATTAAAAAATAATAAAATAAAAATAGTTTTTTTAAATAACTATAA	AAATTAACT-TAA	|||-|||||-|||	AAA-TAACTATAA	190	227	38	31	AAAGAAAAGATAAATATTAAAAAATAATAAAATAAAAA	0.192058	intergenic	intergenic	0	0	0	0	0	1_D_simulans	1_D_simulans	1	1	1	1	47	47	0	0	0	10	novel	NA
chrX	8400675	8400903	dme-retrogene-135	47	+	15	15	228	AGTGTAGTGTAGCCGCTCAAGACGATGACGATGATCGGATGTGGTTGGACTTCATTTTAAAAGAATTCGATATCGATGCCTTTAGTTTTGACCAATTTCTGTGATATTAAAAAACTGTTGATTTGTTGAATATAATTCGAAATCCTAACATATTGTTTAAGAATTTAATTTAATTTGGGTATAACCCCAAAAAAAAAAAAAAAACGTTTAGTCAGTGGTATGTTGTAG	AGTG-TA-GT-GTAG	||||-||-||-||||	AGTGGTATGTTGTAG	189	204	16	32	AAAAAAAAAAAAAAAA	0.30788	FBtr0071174|CG10555|FBgn0030034|CG10555|protein_coding|intron-2	intron	228	1	0.83	3	45	3_D_persimilis	3_D_persimilis	1	1	1	1	47	0	0	47	0	9	novel	NA
chr3R	778324	778545	dme-retrogene-136	47	-	10	10	221	TTTAATATGGCGGATTTAAACGATATTTGATACTTTGTTGGGATTAAAATTGATAGAAATGAAAACATATTAAGTTTAAGTCAATCACAAGTCAATCGTCGACGCGATCGGTTGTAATCCGAAACCGATTTTGTGATGCAAGATCGCTCAAATATATATTGTAATTCAAAATCTTAAAATAAAATATAAAAATCAAATAAAAAAATAAAAATATTAAATAT	T-TT-AATAT	|-||-|||||	TATTAAATAT	176	211	36	37	AAAATAAAATATAAAAATCAAATAAAAAAATAAAAA	0.975511	rmsk65465|FW_DM|FW_DM-LINE|FW_DM-Jockey|Jockey|exon-1	repeatMask-Jockey	46	0.21	0.09	-175	479	2_D_sechellia	2_D_sechellia	1	1	1	1	47	0	47	0	0	0	novel	NA
chr3L	27084842	27085232	dme-retrogene-137	47	-	19	12	390	CAAGAATATATAAATGTACTTTATATTTTCGGAAACGCTCCATTATGCCTGTTACATACATTCGATACTCTACTCTACGAATAACGAGTATTATAATAATACATTTTTAGCTCAGTCTTTAATCTAAAGCACAAACTTATAGATTCCAGTTGCAAATGTCAGGCTCGGTATGGCTGCGACTGAGCTATGATTTACATTACATTATTTATTCAAATCAGCTGTCCTGAAATACAACATAAATCCGGTGACGTTGAGGGTGGTATAGAAAGAAAAACAACGATCCAAATAGCTCGGTTAAGAACCTTCAATAAATTAAATAAAACTTTTAGAAATATCTAAATTAAAATGAAAAATTAAAAAAAAAAATTTTTCGATAAACAAGAATACATA	CAAGAATATATA	||||||||.|||	CAAGAATACATA	343	366	24	28	AAAATGAAAAATTAAAAAAAAAAA	0.983541	rmsk63173|DNAREP1_DM|DNAREP1_DM-RC|DNAREP1_DM-Helitron|Helitron|exon-1	antisenseAnno_repeatMask-Helitron	91	0.23	0.38	146	-299	1_D_simulans	1_D_simulans	1	1	1	1	47	47	0	0	0	12	novel	NA
chrX	17835586	17835713	dme-retrogene-138	47	+	37	21	127	ATTAGATATATATTTCCAAGATTCACAAAGGATAAACAATGATTCCATGTGTAAATATTTAACTTCTGCAAAATCGTTATTTTCCAGCGAAAAATCGAATGTATAAATTCGATATATATTTCCAAGA	ATTAGATATATATTTCCAAGA	|||.|||||||||||||||||	ATTCGATATATATTTCCAAGA	90	94	5	10	AAAAA	0.112316	FBtr0074462|CG6398|FBgn0030870|CG6398|protein_coding|intron-1	intron	127	1	0.01	4140	4446	1_D_simulans	1_D_simulans	1	1	1	1	47	47	0	0	0	12	novel	NA
chrUn_CP007092v1	7538	7760	dme-retrogene-139-1	47	-	30	60	222	AACTTAAAACCAAGTTTAAAGAAAACTTAAAACCAAGTTTAAAGAAAACTTAAAACCAAGTTTAAAGAAAATTTAAAAGCAAGTTTAAAGAAAACTTTAAACCAAGTTTAAATCAAACTTAAAACCAAAATAAACTCCAGAAAACAAAAGACAAAAGGCAGTCCCACAACTCTCAGAAACACATCTAAAACAACTACTAAACCAAATCAAAGAATTAAATTA	AACT-T-A-AAAC-CAAGTTTAAAGAAAACT--TAAAACCAAGTTTAAAGAA--AACTTA	||||-|-|-||||-||--|.||||-|.||||--||||-||||.|.-||||||--||.|||	AACTCTCAGAAACACA--TCTAAA-ACAACTACTAAA-CCAAATC-AAAGAATTAAATTA	141	156	16	17	AAAACAAAAGACAAAA	0.935957	intergenic	intergenic	0	0	0	0	0	2_D_sechellia	2_D_sechellia	1	1	1	1	47	0	47	0	0	11	novel	cdhitCluster
chr3R	789462	789990	dme-retrogene-121-2	47	-	10	15	528	TCAGTTTTTAAAGATTTTATTGCCAAGGGCGAAGCTCACTTTAATTCAAAGGCATCAGCTATTACTTAACGGTTCCTCACACTCCACAATTTAATGGTGTTTCTGAGCTCATGATCAGAACAATAACTGAAAAAGCTCGAGCAATGATAACAGGAGCAAAATTGAATAAAAGTTTTTGCGGTGAAGGTGTTTTAACAGCAACTTGTCTAATAAATAGATGCCCAAGAAGAGCATTGCAAAATGTGAAGAAXXXXXXAAGAAACCAATTTTGAAATATCTTAAGCCAGTGGCATTTCAAGTGAACAGACGTGTTTTCATCGAGCTCCGTATAAAATCACTTGATTTTAGTGAAGCAAATAAAATAAATAAATAAATCGAAAGCTAAAGAGACGCTATTGG…	TCAGTTTTTAAAGAT	||-|||.|-|||-||	TC-GTTCT-AAA-AT	462	512	51	37	AAAAATAAAGTAAAACTAAAAAAAAACAAAAACAAATAGACAACGAACAAA	0	rmsk65475|Copia_I-int|Copia_I-int-LTR|Copia_I-int-Copia|Copia|exon-1	repeatMask-Copia	299	0.57	0.97	9	-229	2_D_sechellia	2_D_sechellia	1	1	1	1	47	0	47	0	0	4	novel	cdhitCluster
chrX	7223938	7224824	dme-retrogene-140	47	+	9	7	886	TTGTTTGAATTGAATTAAAAAAGCGACGGTAATCAATGCGAAGCTGCGCCGGCTGCTTCGTCCTTGTCCTCGTCCAGGACCCTCTATCTAAATCAGGCGAAAAAAACCTTTGCCTGCCTCACATGTGACACAAACGCCACCCCAACCCTCGCGATTCATATCTTGGGAAAATCTTGGCCACCACCCAAAAGTAAAAAAAAAAAAACGGAAAAAGGAAACCCAAGGCGCGCACACACACACATCCAAAATCXXXXXXCGCACAAAGGACAGGGACCAGTTTTTTTTTTTTGTTGTTTTGCCTTCTTCTTAGCGTTCCAGGACATTAGCAGCATCCTTTTACAAGGCAGCTCGCATCTGCGCAAGCGCCGCCGCGTCTTAGTCCTGCCGAGGGGTAAATCA…	TT-GTTT	||-||||	TTCGTTT	831	879	49	38	AAAAAACATAAAAAAAAACAAAAAACAACACACATGAGGAACAAAAAAA	0.782773	rmsk108661|GA-rich|GA-rich-Low_complexity|GA-rich-Low_complexity|Low_complexity|exon-1	repeatMask-Low_complexity	49	0.06	1	-830	-7	3_D_persimilis	3_D_persimilis	1	1	1	1	47	0	0	47	0	0	novel	NA
chr3L	25402933	25403074	dme-retrogene-141-1	47	-	36	38	141	AAAAGGTGTTTGTGACGCAGTGTTCATTAGAAGACTTCAGAAGACGGAGTCCGAAAGGTGTTGGAGATTCCGTATCTAGTGCTCGAAGAAAAACGGCAGCAGCCAAAAGGTGTTGGAGACGCTGTGCTTATTCAAAAGCAC	AAAAGGTGTTTGTGACGCAGTG-TTCATT-AGAAG-AC	||||||||||.|.|||||.|||-||-|||-|.|||-||	AAAAGGTGTTGGAGACGCTGTGCTT-ATTCAAAAGCAC	86	93	8	11	AAGAAAAA	0.784593	FBtr0346768|CG45782|FBgn0267429|CG45782|protein_coding|intron-5	intron	141	1	0	18086	98655	2_D_sechellia	2_D_sechellia	1	1	1	1	47	0	47	0	0	11	novel	cdhitCluster
chr3R	31979867	31980172	dme-retrogene-12-2	47	-	40	30	305	AGGTAGGTTCCACCGCTGGGTCCAGCAAAATAATAGGATCTTGCGTTTTAAGTTTCTGGGAATCGAAAAGTAGCCTGTCCACCCAGTGTCAATTTGACAATCGGTTCCTATTTCGTTTTCTGCTCTGTTTCGTTCACGTCCCGTTAATTTTAGCTTCGTGTTTTTCCTTAGAAGGAAGTTGATCACGTTGAAACGTGAGCGTAAATCCTTCGTGCATCGCTACAGTGCAAGTTTCTTTGGTGGTGTGATCACCTGGTTTGCGAAGAAACGGCGGTTAGGTACGTTTCACCGGTGGGTCAGCAAAA	AGGTAGGTTCCACCGCTGGGTCCAGCAAAA	|||||.|||.|||||.||||||-|||||||	AGGTACGTTTCACCGGTGGGTC-AGCAAAA	263	268	6	7	AAGAAA	0.218657	FBtr0085888|heph|FBgn0011224|heph|protein_coding|intron-1	intron	305	1	0.37	282	248	1_D_simulans	1_D_simulans,2_D_sechellia	2	3	2	1	153	59	47	0	0	8	novel	cdhitCluster
chr3L	11770396	11770536	dme-retrogene-142	47	+	42	41	140	GACTCATTAGCTTCGGTAGATGGCTCAGTAGACAAAGGGCTTTCCGTGCTTGAGCTACTTTCTTGGGTCGTACTATCTTGTGAAGATTCCGTCGAAGAAGATTCATTAGTAGCTTCTGTAGACGATTCAGTAGACAAAGG	GACTCA-T--TAGCTTCGGTAGATGGCTCAGTAGACAAAGG	||.|||-|--|||||||.|||||.|..||||||||||||||	GATTCATTAGTAGCTTCTGTAGACGATTCAGTAGACAAAGG	95	99	5	5	AAGAA	0.0928183	FBtr0076119|Muc68D|FBgn0036203|Muc68D|protein_coding|cds-2	antisenseAnno_cds	140	1	0.03	2857	1538	2_D_sechellia	1_D_simulans,2_D_sechellia	2	5	1	0.5	207	70	59	0	0	0	novel	NA
chr2R	4557191	4557348	dme-retrogene-143-1	46	+	15	25	157	CTAATACAATTACTTCATATTGTAATTAATATAAGTTATATAATAAGATTTGAATAATTATTGTTAGTCTCACAAAAAGAGAAGATCCAATAAATAACGCAATAAGTTTAACAAAAAAAAAAAAAAATTGTGCTAATAGTTTTACACTCTCAATATT	CTAATACAATTAC--T-TCA-TATT	||||||...||||--|-|||-||||	CTAATAGTTTTACACTCTCAATATT	110	127	18	31	AACAAAAAAAAAAAAAAA	0	rmsk22933|DOC2_DM|DOC2_DM-LINE|DOC2_DM-Jockey|Jockey|exon-1	repeatMask-Jockey	123	0.78	0.03	4596	-34	2_D_sechellia	2_D_sechellia	1	1	1	1	46	0	46	0	0	5	novel	cdhitCluster
chr3R	3352460	3352763	dme-retrogene-144-1	46	+	27	36	303	ATCAGCATAATTGAATTTCACAATGCAGTGGAATAATTTCAGCATAACGCTTTTATCGAAAGTTCTGAAAGTTTCAAAGAAAAGCTTCTGGACGAGGTTGATTGGATTAGGACTCAGAATTTGAAGATCAGTCTGATTCGGGAGGATTAAAAGAACGGTTTACAAATATCGATAGATAAGAATAAATGTCTTGTAATAAAATGATAAGATGAAAAGTTTAACATCAATAAAGATATTAAAAAAAAAAAATTAATTTTTTAAATAATTTATACCGCAAAAAGTTAATTTGCACACATACAGTGG	AT-CAGCATAA--TTGAATTT-CACA-ATGCAGTGG	||-|.|||.||--||-|||||-||||-||.||||||	ATACCGCAAAAAGTT-AATTTGCACACATACAGTGG	238	254	17	19	AAAAAAAAAAAATTAAT	0.478029	FBtr0300207|spok|FBgn0086917|spok|protein_coding|intron-1	intron	303	1	0.01	29242	365	3_D_persimilis	3_D_persimilis,2_D_sechellia	2	2	1	0.5	65	0	19	46	0	14	novel	cdhitCluster
chr3L	14970772	14971098	dme-retrogene-145-1	46	+	15	40	326	TATTGGTATAGTAAATATCATATCTTTTCATATCATATTATGGTTCACACGCTTCACACGCACCCCAACCACCTAGCGCGAGGTCTAATCCAGCTCAGCAGCCGTTCCCGTCTCCGGCGAAAGGACCTACCAACCCAGCGAATAAATTATTAGGGCCGTTTAAACATAGAACAGTTGGAAAAATAATACAACTGTTCAAAAAATACTTGTTATAGTTAAGATTTTTAAACTTATTGTTAGTTCTTATACAAGAAGATTCAATAAATAAAAGCAAAGTAAAATAAAAAAAAAATATTATGGTTAAAAAAAATTACTGTTTGTATCTA	TATT--GGTATAGTAAATATCATATCT-TTTCATATCATA	||||--|||-||..|||.||--||-||-|||.-||||-||	TATTATGGT-TAAAAAAAAT--TA-CTGTTTG-TATC-TA	260	292	33	31	AATAAATAAAAGCAAAGTAAAATAAAAAAAAAA	0.124608	rmsk52059|FW_DM|FW_DM-LINE|FW_DM-Jockey|Jockey|exon-1	repeatMask-Jockey	245	0.75	1	-47	-34	1_D_simulans	1_D_simulans,2_D_sechellia	2	2	1	0.5	76	46	30	0	0	0	novel	cdhitCluster
chr3L	3403952	3404279	dme-retrogene-146	46	-	41	38	327	CAGCATCAGCAACAACAACAACAACAGCATCAACAACAACTTCCTTAGTCATTTCCAAAGCGCTGAGCCGGCGAGCAACGCTCTGGGCCAGCCGCCCGCCTCCCCCGTCACGCTGGCGCAACCGCGACCCGAATCCGAAAGGCTAACCAATGAGTATGTGGACACGCCGCTGCAACATGCGACGCGCTCGCAGCATCCGGCTGGCCAGCAGGATAATGGCCAGACGACCACCCACCACCTGTTGCTGCTGCCCCAGCGGAATCAGCACCTGCACCTGCAACAACACCAGCAGCACCTGCAACAGCAACAGCAGCAGCAGCAACAGCA	CAGCATCAGCAACAACAACAACAACAGCATCAACAACA	|||||.|.||||||.|||||.||.|||||.|||||.||	CAGCACCTGCAACAGCAACAGCAGCAGCAGCAACAGCA	279	283	5	5	AACAA	0.902776	FBtr0073145|sty|FBgn0014388|sty|protein_coding|cds-2	cds	327	1	0.18	446	997	1_D_simulans	1_D_simulans	1	1	1	1	46	46	0	0	0	6	novel	NA
chr3R	1219303	1220876	dme-retrogene-147	46	+	31	38	1573	TTATTTTTTATTCTATTTGGTGTAATATTATTCTGTCTAGAGGCAAATCTAAGGTTGTTTCCTTGATTTTTATTTTCATTCCTAAATCCATCATACCTATTTCCAAATTGAGCTCTAAAGTTGTTGGACTCTAAATCCTGACACTTTGGCAAAGCATTTGGCAAGTCTGGTGTGTTAAGAGAGAAGAGTGTTTCTGAGATTGAACCGTTTTATCCAGAAATGAAAACTCTAAGAGCATTGCTTCTAATTGXXXXXXATTATTGCATTTATTGATTTCCAATTAAGTTTTTTCACGATCACTGTCACAGTAGTTATGTGTCGTTGGATTGTTGTGGATGTTTTAATTTTTCCACTAAAAATATTGGTTGTTGGCGGCGCGATTTCCGTTTTGTATTTAAC…	TTATTTTTT-AT-TCTAT-TTGGTG-TAATA-TTATTC	|||||||||-||-|.|.|-||||||-|||-|-||-|||	TTATTTTTTAATATTTTTATTGGTGTTAA-ACTT-TTC	1524	1533	10	15	AAAAAAATAA	0.757194	FBtr0392909|Myo81F|FBgn0267431|Myo81F|protein_coding|intron-8	intron	1573	1	0.01	27328	121319	1_D_simulans	1_D_simulans	1	1	1	1	46	46	0	0	0	4	novel	NA
chr2L	6838855	6839492	dme-retrogene-148	46	+	33	19	637	TATATATATATATATATATATTTTCATTTTAATGTTCAACAAACTAATGTATGTAATATTAAAACAACAATTATGAAGACAAACATTAATCTACATTCTAAGTATTTTTATGTTTTCAAAATAAATTGAATTTATTAAGCAAATGTGAAAGATGATTTTTTATTGATTGGATTGCATTCAGTGTGTATTCATACCATTATTATAATTTGAAAACCAAAAGGCACACATCGCATAAAGTGTCAATAGGAAGXXXXXXATATTCAAACTCGTCTGAGTAACTCATGAGTGGGTGAAGCCCACTTCAACCTGTTTTCTATTCCCCAGCGTGTCCAGCCGCAGCTATCAAATATCACGTACGAGACAAGGGTAAGCCATCAAACCACCTACCCCACATTTTCC…	TATATATATATATATATAT	||||||||||||||||.||	TATATATATATATATAAAT	610	618	9	13	AATAAAAAA	0.707367	FBtr0345446|sens-2|FBgn0051632|sens-2|protein_coding|utr3-5	utr3	140	0.22	0.17	697	-497	4_A_gambiae	4_A_gambiae	1	1	1	1	46	0	0	0	46	0	novel	NA
chrX	10904798	10905574	dme-retrogene-149	46	+	17	16	776	CCTCATATTTTACAATTCTTTGCATTCCATTTCAATTCGAAGAAGATATGTCAGCTGAATCTTTTCCAAAGTCGTTTTGAATTCAGCTTATTCTAATTGCATCAGGCTTTATGTTCACTATCAGTTATGGGAAGCATTTTGTCAGTTGATCGGAAAGGTAGCTAGGCTGGCATCACTGGACACCCGTTTCCGTTGCTCGACTTACATGCAGCAACCACCTTTGCTTCTGTTTCTGCTTCTTCCGCTACCTXXXXXXCCTTTCCTGCTCGTTAATATCCTTCCTTTGAACATACCCCACCTAATTTACTTATAGGCTTTGTAGAACTTTAACCCACTGTGCTTCGCTCGGCAGAGAAAAAGGCCGAGATCGCGACGAAGACGGCTTAATTTTCTGTCGCC…	CCTCATATTTTA-CAA	||-|||.|||||-|||	CC-CATTTTTTACCAA	736	757	22	29	AACAAGAAAGAAAAAAAAAAAA	0.341721	rmsk114133|(CTTCTG)n|(CTTCTG)n-Simple_repeat|(CTTCTG)n-Simple_repeat|Simple_repeat|exon-1	repeatMask-Simple_repeat	49	0.06	1	-218	-509	1_D_simulans	1_D_simulans	1	1	1	1	46	46	0	0	0	4	novel	NA
chr2R	10890313	10906357	dme-retrogene-150	46	+	6	8	16044	ATTCGAGAACCACATGTTTGTTCATCGGGGTAAGTAAGCTGGGTCGGTCACACAGCTCTAGTTACTAAATAATCATGCATATATCTGGTTGGACTTCAGGTCTGGCTCCCTATCGCTGCGAACTGTGCACTAACCTCTACAACATGAAGCGATTGCTGATCAAGCACTATAAAACTGTGCACAAGCGAATGCCCACGAGGGACATGGTCCAGGCGAAGGGCGATAAGGTTTCCGTAGCCCGCACCAACATXXXXXXATATATATATTTATATAAATAGGCACAGGAAAAGCAACTGCCGACGACGGCGACTGTTGACTGCGCCAGTGTAAATAGCACGGCCAGCGAAATACAATAAAAAATAAATACGAAAAAATAGTCCTGCAGCTCCTCAAGGAACT…	ATTCGAGA	|-.|||||	A-CCGAGA	15998	16037	40	40	AAATAGAAATACAAAAAAAAAAAAGGAAAAAAAAAGTAAA	0.621636	FBtr0088235|CG30020|FBgn0050020|CG30020|protein_coding|cds-12	cds	910	0.06	1	-1094	-14040	1_D_simulans	1_D_simulans,3_D_persimilis	2	4	1	0.5	100	46	0	25	0	0	novel	NA
chr3L	23268490	23268970	dme-retrogene-151	46	+	20	15	480	TTGTAATTGAGTAAATTCGGATTAAAAGCCCAGGATGTGAAAGTTGCATGCCCATTTCTATGTCTTTAATAAATTGCATAAGTTGTACACAAGGTTCCTGTGGAAGCTTAACGGTATTAGTTATCTTTTGTTTCTTAAATTGTGTTTTGTAGTATTTAGTGTTTATTTTTTAATCTAAAATTGGATGCCCAGCGTATAAGAATAATTTGGGTTTACCTATCTGAACAAAAATGCACATTATTGTGTTCCTGCATTATATTTAGTCCTTGTTTTAATTTGCTCAAGTGTACCGAATTTGGAATAACTGTCAATGCAACTGATGAATAAATATCTACCACAAACTTGTATCGGCAATGTTCAGGATTAGGAGTGCTTTTATAAGGCATTTTGGTGTTTCTA…	TTGTAATTG-AGTAA	|||||||||-|-|||	TTGTAATTGCA-TAA	441	453	13	26	AAAAAAAAAAAAA	0.18756	FBtr0308332|nAChRalpha4|FBgn0266347|nAChRalpha4|protein_coding|intron-9	intron	480	1	0.1	4126	433	1_D_simulans	1_D_simulans	1	1	1	1	46	46	0	0	0	13	novel	NA
chrX	5917756	5918024	dme-retrogene-152	45	-	18	19	268	ACAATAAGCGAAGAAAAAGCGCCAATCGTTTCCTGAGCGAAAAACAATTGTTTACAATAATTGCATGCGATTATTATTTATGTCAATTTCGAATATTCAGCTGGCAAAGTCAACAAACCCGGAAACCTTCGGCGAGAACAACGGAATTTTTATCGTAATATTTTGTTCGCCTTTTTGCATTCAACAAAAAAGAGCACGCACAAAACAAAACATGCAAAAAAAAAAAGAAGCACAAAATATATGATTGAAAAACAAAAACGATAAAAAA	ACAATAAGCGA-AGAAAAA	||||.||-|||-|-|||||	ACAAAAA-CGATA-AAAAA	202	237	36	27	AAAACAAAACATGCAAAAAAAAAAAGAAGCACAAAA	0.872813	FBtr0343051|CG3726|FBgn0029824|CG3726|protein_coding|intron-1	antisenseAnno_intron	268	1	0.01	20544	129	1_D_simulans	1_D_simulans	1	1	1	1	45	45	0	0	0	14	novel	NA
chr3L	3289836	3289989	dme-retrogene-153	45	+	13	14	153	CTCCAAAATGTGCCGTATGCTAACAAATTCAGACCTCTTTGGTTTCAGATATGGTAAAATTTTGGACAGCTCACAAACGTTCTCGGAACGTACAACTCTAAAACAAAAAAAAAAATGAAATTATACAAGAAACAGAAAAACCCAACCAATGTG	CTCCAA--AATGTG	|-||||--||||||	C-CCAACCAATGTG	100	140	41	32	AAAACAAAAAAAAAAATGAAATTATACAAGAAACAGAAAAA	0.987814	FBtr0308311|CG12017|FBgn0035429|CG12017|protein_coding|cds-7	cds	9	0.06	1	-48	-96	4_A_gambiae	4_A_gambiae	1	1	1	1	45	0	0	0	45	0	novel	NA
chr4	723100	723220	dme-retrogene-154	45	-	29	32	120	AAAACGCAAAAAAGTGCCACGCCCACACTTTAAAAAAATGCTTTGATAATTTTTCATCGATTTGCCAAAAAAAATTTTTGCCACGCCTAAAACCGCCCAAAACTGGCAAGACCACACTTT	AAAA-CGCAAAAAAGTGCCACGCCCACACTTT	||||-|||..||||.||.||.|.|||||||||	AAAACCGCCCAAAACTGGCAAGACCACACTTT	67	74	8	16	AAAAAAAA	0.249904	rmsk92618|DNAREP1_DM|DNAREP1_DM-RC|DNAREP1_DM-Helitron|Helitron|exon-1	repeatMask-Helitron	120	1	0.69	51	3	2_D_sechellia	2_D_sechellia	1	1	1	1	45	0	45	0	0	14	novel	NA
chr3L	20254534	20255531	dme-retrogene-155	45	+	7	11	997	TTGTGGCATCTGCGAGGACTCACCGTTAAAAATATGGGATAATGCGGGAAAAGTGGCAAATGAAAAGTAACCCTTCTGGCAAATAAATTCCCGACCACAGCATTTGGCACAATGTTTCCAGCGATTAATCAATACCGCCTTTCACGGTGCCTTTATATTTAGGACTCCACGGCGAACGGATGGGTTCCTTGATGGTCCTTGAGCGGCTGCGGGTTAGCATTTTAATTTCACACCCGCTGGATCTCTGGTGXXXXXXGACATTCAAATTGTGTTCTTTAGCATTTGTCCGGCTTTTGTATTATTACTTTACAAAACACTTTACTTTGCATACAGAAAGCACGGAATGGCTTGTAAGCCCTAAGTTCCTAATTGTCCTCTGTCATTAACCGAGAATGGCAT…	TTG--T-GGCA	|||--|-||||	TTGGGTTGGCA	943	986	44	38	AAAAACAATAAAAACAAGCAAATAAAAAAAAACAATAATAATAA	0.534856	rmsk55937|(ATA)n|(ATA)n-Simple_repeat|(ATA)n-Simple_repeat|Simple_repeat|exon-1	repeatMask-Simple_repeat	53	0.05	1	-934	-10	1_D_simulans	1_D_simulans	1	1	1	1	45	45	0	0	0	0	novel	NA
chr3R	563909	564963	dme-retrogene-156	45	-	26	23	1054	ATATATAAGATATATATATAAGCGCCGAAGCAGGCTATGCCGGCAGCTCTGCCCTGTGTTTTTGTGCTAAGAAATCTTTGTACTTCAATCCGAATATCAACCATATAACAGACTTCCATTAAAGCGGGATCTTTCCTACTTCAATCTCTTCTAAATAAAAATACAAAAAAAAAAATATCTGAATAAAACCATTGTCATTATTGGAGTGGAGTGATTATCACTTTGAAATATGTGCCTTCTACATGCCTACXXXXXXAACCGAAATAATAATTTAAATTGATATATAGATAAGAAAAATTAATATTGAGCGATACTGCTCGATAAGCTCGTGGACCCGCAAAGTTCACAAAAATGTAAGTAGGAATGTGTAAAATCGAATATGAAATTGGAAAGCAGAAA…	ATATATA-AGATATATATATAAG	|||||||-|.|.||||.||||||	ATATATATATACATATGTATAAG	990	1026	37	19	AAAAGAGAGATAAAACTAAACAAATACAACAACAAAA	0	rmsk65171|(TTTTAT)n|(TTTTAT)n-Simple_repeat|(TTTTAT)n-Simple_repeat|Simple_repeat|exon-1	antisenseAnno_repeatMask-Simple_repeat	36	0.03	1	-152	-866	3_D_persimilis	3_D_persimilis	1	1	1	1	45	0	0	45	0	5	novel	NA
chr3R	1529324	1539567	dme-retrogene-157-1	45	-	3	14	10243	ATAAAAAACTATGAGCGGCCGGCGGGAAACAACATATCGCAGCGGCCACCCCACCACTTGATCGAAGTTCGAATTTCATATTTAAAAAAAAAATGTAAGTGAGATGTTCATTTTTTTTTCAAATAAAGTAAATAAAATACTCATAGCTGTCTAGTGTGATATTTCTGTTGCAATAGAGTGTTAAAGAGCCTCTATAAGCTTAAACAAAAATTTATTCCGAAAAGATTTGAGTCTTTTTATGTTGTGTCCGXXXXXXGCAGTCGAAACCAGAAACTCGCATGCGTAAGCTGACTGAGCGCCCGTTGCAGACGCTGACGCAACATTTAGCCGACATTCCAGCGGCAGCGGCGGCTTCGTGGTCCGACGGAGCTTGCCCTAAGTTTCACTTTTAATTTTGTT…	#NAME?	--|-.||||||-||	GGAGCAAAAAA-TA	10185	10230	46	42	AAAATACAATAAATAAAAAAATAATAACAAATAAATAAACAAAAAA	0.952837	rmsk66388|Gypsy4_I-int|Gypsy4_I-int-LTR|Gypsy4_I-int-Gypsy|Gypsy|exon-1	repeatMask-Gypsy	1411	0.14	1	-1467	-7365	1_D_simulans	1_D_simulans	1	1	1	1	45	45	0	0	0	0	novel	cdhitCluster
chr2R	11122342	11123734	dme-retrogene-158-1	45	-	14	7	1392	AAAGAGATGTTACTAAAGGATGTTACTAAAAGGCATTCCGACAGAAATCAAAATAAAACATATCTTCTACTGAGCATATAAGCCTATGTCTGAACAATAACATACTTATATTGAATATGAGCGGTTGATATTTTTTTAGCAGTATCAAGCTTTCTTGACTTACGGCAATAATTTCGCTTTCTATCACTGTGATGGTGGGAATTCTTAGGAGTCATGCTGGATTGCAGCTTTTCAATTTGTAGAGAATCGTXXXXXXAGACGATCCAGATGCATTGACTGTGTTCCAAAACACGAAGCACGATGTTCAGATATGCCTTTCAATTGAATATACAGCCATCAATGTGGAGATTTATCTCCACTCCAAACTTTCGGATGATGATGCGTCTTCTCGATGACATC…	AAAGAGA	|||||||	AAAGAGA	1347	1374	28	31	AAATAAATAAAATAAAAAATAAATAAAA	0.333698	FBtr0089418|Cyp12d1-d|FBgn0053503|Cyp12d1-d|protein_coding|utr3-4	utr3	77	0.06	0.36	136	-1315	1_D_simulans	4_A_gambiae,1_D_simulans,2_D_sechellia	3	4	1	0.333333	114	45	38	0	20	11	novel	cdhitCluster
chrY_CP007109v1_random	31320	31976	dme-retrogene-159	45	-	15	15	656	AAGTTATTTAAAAGATAGTTTATACATTATTAAAAAAAATGGGTTATGATTGTTTTTAAGTACATTTATATAGTGAAAATTTTTAAGTAAAACCTTAAAAAGAAAATATGTTTTTTATGTTTTTTTATTATTATTATTATTATTTTTATGCCTATGTAAAATTGCCCTCTGTCCACTCGCTTACGCTGAGAGTGTGAGTAAAAACAAGAGACGAGAACGCGTATATGTGTGCGTGTTGTGCTAGAAGACGXXXXXXGTGCATTTTAAATATTAAAATTGGATCATTTACATACATTACATTAAGTCAAATGACTTAATAAATATACTTAATAATTAAAGCAAATACAAAGGAAATTATTGTAACTACTGTAATTTAAAACATAAATTCCAAAACGAAGA…	AAGTTATTTAAAAGA	||||.||.|.|||||	AAGTCATATCAAAGA	594	628	35	30	AAAAAAAAATTTATAAATAAAAAAAAAAATGTAAA	0.736444	rmsk136680|PROTOP_B|PROTOP_B-DNA|PROTOP_B-P|P|exon-1	antisenseAnno_repeatMask-P	41	0.06	1	-157	-458	1_D_simulans	1_D_simulans,3_D_persimilis	2	3	1	0.5	94	45	0	31	0	13	novel	NA
chrX	3322281	3322450	dme-retrogene-160	45	+	8	9	169	CAACCTTAAATTTAATCTCTATGTAGATGCATTTTGCGCACTGCATCTGCTGTCTGTTGCTGGGCATATTTTGTGCACAGCTTTTATAGCGCCTAAGGCTTGAACTTCAATTAGTTAGTCACAGTAGTTTCCCTCGTCCAAAAAAAAAAAAACAAAAAAACAGCCATTA	CAACC-TTA	||.||-|||	CAGCCATTA	140	160	21	37	AAAAAAAAAAAAACAAAAAAA	0.504998	rmsk102779|(A)n|(A)n-Simple_repeat|(A)n-Simple_repeat|Simple_repeat|exon-1	repeatMask-Simple_repeat	21	0.12	1	-139	-9	4_A_gambiae	4_A_gambiae	1	1	1	1	45	0	0	0	45	0	novel	NA
chrX	2730012	2730302	dme-retrogene-161	45	+	25	15	290	TTAGTTCAATAAAACTGATTTTTGTTCCAGAAAAAACTGAAAGAAAATTCGACACTTATTTTTTACATACATAAAAATAATTTTGTTTTCACGATAACTATCTCAGCAGGTTTAGCCACTCTTATCCATCAATTGTGATTAGATAACGCACAGCAAGTTCTCCACTTTCGTAACGAAACACATGGATGTCTTGTTTTTGGTTTTACGGTTAAGTCGTCTCTTTATAATAATAATATTACGATTAAATTGCCAAAAAACAAAAACAAGCAAGTTTAGTTATTCAATAAAAC	TTAGTTCAATAAAAC	|||-|||||||||||	TTA-TTCAATAAAAC	252	266	15	20	AAAAAACAAAAACAA	0.624877	FBtr0070487|dwg|FBgn0000520|dwg|protein_coding|utr3-3	utr3	30	0.1	0.34	59	-260	4_A_gambiae	4_A_gambiae,2_D_sechellia	2	4	1	0.5	88	0	13	0	45	10	novel	NA
chr3R	19765306	19765586	dme-retrogene-162	45	+	12	11	280	TAAATGTTTGACTATTATTTGTATTTATTTTTTTGTTTGATTTTGTTAAACATTTCGAATTGTTTAACGTTTTCTGTATGTGTGACTCTCTTTCTGTCTTTCTCTTTCTGACTGTCTCTATCTCTGTCTCGCCTAACACTATCGCTGTCTAACTGTATTAACCGTGTTTAACCTGTGCATCCCAACTAACACACCCAAAAAACCTGTAAAAAAAAAAATCCAACAAAAAATCCAAAAAAATAAAAAACAATCCAACTGCCGTGGAACAAATAAATTCTTG	TAAATGT-TTG	|||||-|-|||	TAAAT-TCTTG	208	256	49	33	AAAAAAAAAAATCCAACAAAAAATCCAAAAAAATAAAAAACAATCCAAC	0.891251	rmsk82378|(TCTG)n|(TCTG)n-Simple_repeat|(TCTG)n-Simple_repeat|Simple_repeat|exon-1	repeatMask-Simple_repeat	58	0.21	1	-72	-150	4_A_gambiae	4_A_gambiae	1	1	1	1	45	0	0	0	45	14	novel	NA
chr2L	22311708	22312466	dme-retrogene-163	45	-	14	7	758	AAGGAAATTTAAAATATAATATCCGAATTGGTTTCAAAACTTGCGAAGTGCTGCAGACCATCAAAATAAATGTGCTTATGGTTGAATTTGGGTTGCATTTTTATCGTGCACTATACAAATTCTACATGAATTTAGTTTTAAGCCATTTTCTTGGCATACATGTGCGTACATAAAAATGTGTATGTATATGTATACTCCCGCGCGAAATGCAGTCAATGTAATGTTCGTTAGCACTTGTTTAAGTAATTTGXXXXXXTTAGACTTTGTGATCCCTTAAACAACTGAGGAGGCTACGTGTGTAGAAAACATTGATGACTTGTGTGGAGGCTGGAAGGTGGCGGGCATAGGCACTGGAAGGTGATTGAAAAGTTTGGGGTTAATTAAATTTTTATTATTTTG…	AAGGAAA	|||||||	AAGGAAA	729	751	23	31	AACAAACAAAAAAAAAATAAAAA	0.150865	FBtr0306235|Marf1|FBgn0039972|Marf1|protein_coding|utr5-3	antisenseAnno_utr5	174	0.23	1	-428	-156	2_D_sechellia	1_D_simulans,2_D_sechellia	2	3	1	0.5	79	23	45	0	0	0	novel	NA
chr3R	23533775	23535789	dme-retrogene-164	45	+	38	34	2014	CACCGTGCTCCGCGTCGTCCATAAATTTCTGCAGTTTCGAATCGCACGGCTCAGCTGGCTCGGTGAGGTGCAGTCCTCCGACTTCTATGATGTTCGGTACGTTAGATCGTACCCTGCCCATACTGATGTGGTTGTTGACCAAAATCACTGAGTACTTTTCCCGCATGTTGTAAAATTTCTGCTCCGAAAAGTTAAAAAACTTCTTAAAGATGCGCAGTTGAGATGGTCGAAAGATCAGGTGCTTCAGCAAXXXXXXTTGTGATGAAAAGTCGGACATTTGGATGGTTCAATATATGTCGCTGAGGGGCTTGTTCAACAACATATACATTATCCGATTTGTCAGGCATATATAATAGTTCGCTCTTCCAAATAATACTTTCATTTAGCGTAGCAAAAGTC…	CACCGTGCTCCGCGTCGTCCATAAATTTCTGCAG	|.|||||.||.||.|.|||||.||||||||||||	CTCCGTGATCGGCCTTGTCCAGAAATTTCTGCAG	1975	1980	6	7	AAATAA	0.475483	FBtr0084420|Ugt303B3|FBgn0039085|Ugt303B3|protein_coding|cds-1	antisenseAnno_cds	262	0.13	1	-686	-1066	4_A_gambiae	4_A_gambiae	1	1	1	1	45	0	0	0	45	0	novel	NA
chr4	488090	488189	dme-retrogene-165	45	-	25	30	99	GCTAGAAATATATTTTAAAATATTGCTGAAATATCCATAGAAATTGGAGAGAAAAAAGAAAATTAAAGAAAGTTAAAACATTTTTCAAAATTATTGACT	GCTAGAAATATATTTT-AAAA-TATTG-CT	|.||-|||.||-||||-||||-|||||-||	GTTA-AAACAT-TTTTCAAAATTATTGACT	52	71	20	20	AAAAAAGAAAATTAAAGAAA	0.167865	FBtr0344869|Asator|FBgn0039908|Asator|protein_coding|intron-1	intron	99	1	0.01	658	6386	2_D_sechellia	2_D_sechellia	1	1	1	1	45	0	45	0	0	0	novel	NA
chr3R	3397006	3398144	dme-retrogene-166	45	-	10	10	1138	TCATCGAGAAGGAGCATCGTCGGGCTCACAGGGGTTCAGCAGAAGTAAAAATGCAACTGTTGGAAAGGTTTTACTTCCTCCGAATGGCCAGTACTATACGAGTTTAAGTGTCTGCCTGTGAATGCTGTAAAACATTCAAATACGACCGACACCCTAACAAACCAGATTTGCAACCAACCCCCATTCCGAGTTACCCATGTAACCATGTATTCATCTTTGAGAAAAGAATTTATTTAAGCTGTATTGACAAXXXXXXTTCATAAATCAGACGTTAGAAGGTAACGAGGAGTAGCTTACGGATTCTGCTCTTATATTATTAATTTTTACAACAAAAATAAAAGTTGTTAAAGATTTTCACCCACTTAGAATATAAAGCATAAACAAAAATATAATTCAAAC…	TCATCGAGAA	||-||.||||	TC-TCCAGAA	1079	1128	50	35	AAACACAAATAAAAAAACACAAACAAGAAAATACACAAATAAATATAAAA	0.0664114	rmsk68879|NOMAD_I-int|NOMAD_I-int-LTR|NOMAD_I-int-Gypsy|Gypsy|exon-1	repeatMask-Gypsy	925	0.81	1	-2	-211	2_D_sechellia	2_D_sechellia	1	1	1	1	45	0	45	0	0	1	novel	NA
chr3R	9933558	9940626	dme-retrogene-167	45	+	18	19	7068	TATTGCAAAAACAAACAATATGGGAAAACTGGCAGCGTGCAAAGAAAAGCAAAAGAACAGCACAAAAACACACAGACCCCAACAACAACAACAACAGCAGGAATAATAATATAAATAATTTTACAAACAAGTTTACCGTTGCAAAACAAAATAGCGCAAAAAAATGAAGAACGAAATCAACAAAAAATACTCAACAACAAAATCAGAACAACAAAAACAAGTTGTAAATTAATTATCAACAAGTTCCACTXXXXXXAAACTAACAACAACATCGACACCTTGAAACAACAACAGCTAACAACAATCCCAGGCACTTGTCTGATTTTCGGCCTGTCCAAAAATAAAATCAAAATAAAAAACACACACACTCACACGATTCGTCTGGCAACGTCATGGGCA…	TATTGCAAAAACAAACAAT	|||||-||.||.|||-|||	TATTG-AATAATAAA-AAT	7002	7037	36	27	AAAAAACAACAAATCGTAAAAAAAACGAAACAAAAA	0.647281	rmsk74248|(CAA)n|(CAA)n-Simple_repeat|(CAA)n-Simple_repeat|Simple_repeat|exon-1	repeatMask-Simple_repeat	72	0.01	1	-6794	-202	4_A_gambiae	4_A_gambiae	1	1	1	1	45	0	0	0	45	14	novel	NA
chrX	13273389	13274974	dme-retrogene-168	44	+	19	12	1585	AGGAAACTGCAATCTGCCCAATCCCCTCCGAAAGCCAATGCCCCCCCCCCCACCAACACCACAGAGGCACCCACCACCCCCTGCAGTGACGACCGCTTGCACAACATTCGCCAGTTGCTATGGCCGATGCTATAATTATAAATACCTGCGCTATAATTATAGCGGGGCAAAAGACAACACACAGGCACGCCCATATAAATAGAAGCACTGCCGTTCGCAGCGGGCATAAAAATAAGATTAAATACGAAATXXXXXXTTAAACTTCCAATTTCTTTCCGTGTATAGACTGAGACTAAAACGAAACTGTGGGCGGCGGGGTGTGGCAGGCTGAAGAAGAAGCAGAACACGCCGAACATAATGCTGCATATAAAATGCTCTTAAACGCTAAAAATAAAGTTT…	AGG-AAACTGCA	|||-||||||||	AGGCAAACTGCA	1515	1559	45	25	AAAAAAAAAACAAAACACACACACACAAAAAAAAGGCACAAATTA	0.566406	rmsk117597|A-rich|A-rich-Low_complexity|A-rich-Low_complexity|Low_complexity|exon-1	repeatMask-Low_complexity	68	0.04	1	-1479	-38	1_D_simulans	1_D_simulans	1	1	1	1	44	44	0	0	0	14	novel	NA
chrX	5071068	5071673	dme-retrogene-169	44	-	16	28	605	CTGCGCATATAAATGTAAAGTGAGAAAGTTGTGAGTGGGTAAGCAGATTCAAAATTACAAATTGGCGCAATTTGCTCAACATATTAAAAAGCGATACATTATACAAAAACATAAACATAAATCATAATTCAAAAGCAGTTAGTTTCCCTGTTTTACGTTTTCTTGAATTAATAGTGGAAATTTTAAAGAATTTAGTTTAACTAAAAACCAATCGAAGTAGCCGAAACAAAGCCATTTAAAAAACTATTCCXXXXXXACCGAAGAGAAACCAAAAACAATCTAGATTTTATTGTAATTCCGTGTCTGTGTGTGTATTTCAGTAATTAATGTAAAAAAATATAAAAATTAAAACAAACAAAAAAAAAACAACACAAAAATCTAACAATAAAATCGACAAGA…	CTGCGCATATAAA-TGTAAAGTGAGAAA	|||..||||.|||-||-||-|-||.|||	CTGAACATAAAAAATG-AA-G-GACAAA	530	578	49	28	AAAAAAATTGTAAAAAAAAAACAAAATGCAAACCTCTGAAAAAAAAAAA	0.929225	FBtr0331758|CG32767|FBgn0052767|CG32767|protein_coding|utr3-5	utr3	605	1	0.1	5463	42	4_A_gambiae	4_A_gambiae	1	1	1	1	44	0	0	0	44	2	novel	NA
chr3L	24160045	24160155	dme-retrogene-170	44	-	22	26	110	TATAGACAATTTTTTCAAAAATTTGGTCATGGCCATTTTGGTGGCTTGTGCCTTAGTCATAGGCATAACAATAAAAAAATGAAAAAATATCAACATTTTTCAAAAGTGTG	TAT-AGACAATTTTTTCAAAAATTTG	|||-|-||-|-||||||||||.|.||	TATCA-AC-A-TTTTTCAAAAGTGTG	67	87	21	22	AACAATAAAAAAATGAAAAAA	0	FBtr0111143|Snap25|FBgn0011288|Snap25|protein_coding|intron-3	antisenseAnno_intron	110	1	0	975	28808	3_D_persimilis	3_D_persimilis,2_D_sechellia	2	4	1	0.5	81	0	15	44	0	0	novel	NA
chr3R	27843260	27843566	dme-retrogene-171	44	+	16	8	306	TCGCTTTTGACGTTGCAATAAATTTTCACGTTTATTTATTATTGCGCCGCACGTCACTGATAATTAAAAATAAATCAATTTTTAATGGCTCTGGCTGGCAAACTAAACCGAGGCCCATAGCTTGGCTCTTTCGGATGAGTGGACTCTGGTTATGAGGTTGTGCTGCACAAAAACCAATTAGCACACGTTTAGGTTAAAAAATGTAATAAGGTGCCCGTCAGTCAAATCAATATATGTACATATTTGTGTGGGCGGGCATAGAATGCTGAACACGTAGGCAAAAAAAAAAAAAACCAACTCGCTTTT	TCGCTTTT	||||||||	TCGCTTTT	280	293	14	28	AAAAAAAAAAAAAA	0.731506	FBtr0305292|CG34353|FBgn0085382|CG34353|protein_coding|intron-2	antisenseAnno_intron	306	1	0.01	8803	42024	1_D_simulans	1_D_simulans	1	1	1	1	44	44	0	0	0	5	novel	NA
chr2L	14738663	14739184	dme-retrogene-172	44	-	25	35	521	TCTTAAAAATAAGATGTTTAATAAACATATAGCAGGTGGAAGCCGAATGGAGCGATTTGCACCAAAACAAAGTAATAAAAACAAAATTTTCTTATTTTTTGCTTATTATTTCCTATCGAAATCTATATACCCCAAGCTGTGATTATTAGATTAAGCGTCTGCGATGAGGTAGCAAAATTCTAGCACTGCATTAACAGAGCTGATTTCTGATCAGGGGTTGAGGACCTTTAGCCTGATCTTTCTTCTTGTTXXXXXXAGCTGATTAGCTATATACCGATTAAAAGCTTTTCAATTGCCACTAAAAAAAAAGTATAAGAAACGGCGAAGACTTTTTAGCGCTGCATTTAAATTCACAAGCTTAACAGTATTCTTTTAGGCTGAATTTGCTCTCAAAAAAAG…	TCTT-AAAAATAAG-ATGTTTAATAAACATA-TAG	||||-|||||.|||-||||.-||.|||.|.|-|||	TCTTTAAAAAAAAGGATGTA-AAGAAATAAACTAG	467	483	17	19	AAAAAAAATACAAATAA	0.312243	intergenic	intergenic	0	0	0	0	0	2_D_sechellia	1_D_simulans,2_D_sechellia	2	3	1	0.5	81	21	44	0	0	4	novel	NA
chrUn_CP007095v1	4603	5019	dme-retrogene-173	44	+	16	8	416	GTCAGAAATAGCCGAAGAGGGTGCAAAGTTGCATCCCGCGTTTGCTGCACGATAACAGGTAAAAAAAGACGTTACACTTTCATTTTCTTTTTCCGGTCAATTGAAAAAATATAAACAATTTGTGCTGCTAACCGATCGCAAAAACCGAGTGGCGTTGCCAGACCAACTGTGATGCCAGACTTTGTCCGTTTGGCGCACATCGTAAAAATTAAAAAAATATATAAATCTCGTGCAAAGAGACGCTAACTAAAAAAAAAAATCAAAACAAAAAAAAAACAAAAACAACAACCGCCGGACTGATGCTCCCGGCAACAAATATCGTTAAACTTTTCTTATTTTTATTATAAATTTATTCGAAACAAAAAAAAAACAGTTTATATAAATAACATCAAATAATAA…	GTCAGAAA	||||||||	GTCAGAAA	357	405	49	28	AAACAAAAAAAAAACAGTTTATATAAATAACATCAAATAATAAAAAAAA	0.950018	rmsk94374|A-rich|A-rich-Low_complexity|A-rich-Low_complexity|Low_complexity|exon-1	repeatMask-Low_complexity	40	0.1	1	-248	-128	3_D_persimilis	3_D_persimilis	1	1	1	1	44	0	0	44	0	3	novel	NA
chr3L	9838756	9857409	dme-retrogene-174	44	-	7	11	18653	GTTTGGTGTTGCCAAGTCTATTAATGCATTATGACAAACGGTTTTGATATACTAATTGCCCTTGATTGGTATATATTTTAAAATCCATAAATTCAACAAAAAAAATCGAAGCTTGAAAATCATCTATAAATCTATTTAACAGCCTTTTCCTCTTGCCGTTTAAATGTATTCAAAGTGCGATTAGGAAAACCCACATTGGGGTCTTTTATGAGTATTTATGTGTAAACTTCACATTAACATGAGGTGGATAXXXXXXTATTGGATTACCTATTTTTCTATATAACATCCAATATATATGTATTTGATTTGGTTCAGAATTCAAAAATATTTAGGGGGATTATATTTCTATTTTCTTTCTTTCTTTAGAAACAAGTTTTTTTTTTACGAGGTTGAATGAAA…	#NAME?	-||||..||||	TGTTTTCTGTT	18607	18642	36	37	AAACAAAAAATTAAAAAAAACAAAATTATAAAAAAA	0.721618	FBtr0076368|RasGAP1|FBgn0004390|RasGAP1|protein_coding|cds-2	cds	1886	0.1	1	-11970	-4797	3_D_persimilis	3_D_persimilis	1	1	1	1	44	0	0	44	0	0	novel	NA
chr3L	4516721	4516833	dme-retrogene-175	44	-	18	14	112	TTCGATTATTATTAATGATTAAATGGATTAAAATACTAGAAAATCAAGTAAAATAAAAATCCTTGTTAAAAACTAAAAACAAAAAAATAAGATATGTTCTTTCGATTTTTTA	TTCGATTATTATTA	|||||||-||-|||	TTCGATT-TT-TTA	68	90	23	26	AAAAACTAAAAACAAAAAAATAA	0.106981	FBtr0073323|Tie|FBgn0014073|Tie|protein_coding|intron-2	intron	112	1	0.01	7238	1466	3_D_persimilis	3_D_persimilis	1	1	1	1	44	0	0	44	0	10	novel	NA
chr3L	25485527	25485637	dme-retrogene-176	44	+	21	18	110	TATTTCACTTCCTTTCTTAAAAGGTCTGACAAAGGTTTAGCTATAACCGCATTTTTTTCCTAATCATATGAAAAATAAATATAAAAAAATTTGTATTTAATTCCTTTTTT	TATTTCACTTCCTTTCTT	|||||.|-|||||||.||	TATTTAA-TTCCTTTTTT	71	89	19	23	AAAAATAAATATAAAAAAA	0.781759	FBtr0346768|CG45782|FBgn0267429|CG45782|protein_coding|intron-2	antisenseAnno_intron	110	1	0	4481	185036	1_D_simulans	1_D_simulans,2_D_sechellia	2	2	1	0.5	70	44	26	0	0	4	novel	NA
chr3L	26474524	26474785	dme-retrogene-177-1	44	-	12	16	261	TTATCTGTAATCTTGACTCTCTGCCGCTCTTAAAGCAATCGACTTTAACTTTTTTATTACATAATTGGATCCTACTAACAGTAATATTTAATATAGTTATTTTACATTATATTCATTTCCTCATTCCTGTTCTCTTTTTTATATCGCGTCTATCTTCTCGCGAATCGAGCCGTACGATACAGGGCAGCGCCCCTCGGTCGGTTGGGCGGGAGGTGTGGCCGTGCGAAAAAAGAAAAACAAAAAAAATTTTTTTAATTCTTG	TTATCTGTAA-TCTTG	||-|.|.|||-|||||	TT-TTTTTAATTCTTG	226	246	21	32	AAAAAAGAAAAACAAAAAAAA	0	rmsk62580|DMCR1A|DMCR1A-LINE|DMCR1A-CR1|CR1|exon-1	repeatMask-CR1	226	0.87	0.07	2824	-35	3_D_persimilis	3_D_persimilis	1	1	1	1	44	0	0	44	0	0	novel	cdhitCluster
chr2L	21391273	21393399	dme-retrogene-178	44	+	14	17	2126	TATGTGTGTTTTACAGCGAAATCCAGGAGAGTTCAGAATTTCTTAGTCCATCCGTTCCCATAGTTAAGTTCCTGATAAGTCAATCATCCTTCGGGATGCAGAAAGTGGCATATGAACTGCAATATACTATATGTATATTATATAAAATTTTGTTATTTACTCACAGGCAACCCGTTGACCAGATTGTGGAAATCATAAGAGAAATTTGAGTCACCCCTTTTCCATCCACTTAACAAGATACATTTCTTTGXXXXXXTAATAAAAAAAAAGCTATAATATTAAATGAAACTTTCAGAAGTAAATAAAAACAGCTAATAAAAGGAAATACAATGTGCTACATAATTCTTGAAAAATATCCCATTAAAAATGAAGTCATTGTACACGTTACAAAGAATAAAT…	TATGTGT-GTTTTA-CA	|||.|-|-||||||-||	TATTT-TAGTTTTAACA	2080	2104	25	30	AAATAAACAAAAAAAAACAGAAAAA	0.579632	FBtr0081520|nrv3|FBgn0032946|nrv3|protein_coding|utr3-8	utr3	2046	0.96	0.65	1118	-80	1_D_simulans	1_D_simulans	1	1	1	1	44	44	0	0	0	6	novel	NA
chrY	1864823	1865826	dme-retrogene-179-1	44	-	16	8	1003	CACTATATATATTAATATATAATACGTAGATATTAATATTTTGAAACAAACGGGGACTTTTAAAAATTGTGGGCTCAGTTTTTAAAGAACTATTTGGAACACTAGATGAAAATGATCGAGTCGAAATACATAAAAAACTTGAAATCAACGCCCATAACTCAGTAAAATTAGATGAACTCAGCGAAGCTATACGATTGATAAATGACGGAATACAAAAGGTACAGAACTACGAAAATAACCCCACAATTATXXXXXXAAAACCAGATTTGACACCACTATACACCCCAATTTTGTAAAACACAACGACATTGTTGAGATGATTTCAGAGAACAATATTACACCTTACGTATTAATGATCATTTTAATGATTGCACTAATTTTGTTGTACTTATATTTAAG…	CACTATAT	||||||||	CACTATAT	940	983	44	28	AAAATAAGTAAAAAAAACACCACAACAAATAGAAAAATAAGAAA	0	rmsk134591|DM297_I-int|DM297_I-int-LTR|DM297_I-int-Gypsy|Gypsy|exon-1	repeatMask-Gypsy	478	0.48	1	-42	-483	1_D_simulans	1_D_simulans	1	1	1	1	44	44	0	0	0	12	novel	cdhitCluster
chr2L	8560499	8560669	dme-retrogene-180	44	+	18	24	170	CAAACACGCACGCACACCAGCACAAACAACCGCTACACACACACACACACACACACACTTAAAGTCACCGTTCAGTACCAAAATTCTTCGCCAGGACTTTTACGCGCGAGTGTTCGAAAAAAAACAAAAACAAATTGTAAAATATTTTCAAACAGACACAGACATAAGCA	CAAACACG-CAC-GCACACCAGCA	||||||-|-|||-|-|||..||||	CAAACA-GACACAG-ACATAAGCA	117	134	18	26	AAAAAAAACAAAAACAAA	0.356537	rmsk5426|(AC)n|(AC)n-Simple_repeat|(AC)n-Simple_repeat|Simple_repeat|exon-1	repeatMask-Simple_repeat	58	0.34	0.95	3	-112	1_D_simulans	1_D_simulans	1	1	1	1	44	44	0	0	0	14	novel	NA
chr2L	20900882	20901010	dme-retrogene-119-2	44	-	20	30	128	TCTCAACATTAAGTCCTTGGCAATTTCCACGTACACGGGGGTGGCCAAATAATTCCACGACATTTACGGATGTCGCGGTAACCTAAAACCAAAAAAAAAAATCTCAACATACTAGCTTTTACAATTCC	TCTCAACAT--TAAGTCCTTGGCAATTTCC	|||||||||--||-|-|.||..|||||-||	TCTCAACATACTA-G-CTTTTACAATT-CC	85	101	17	24	AAAACCAAAAAAAAAAA	0.00329234	FBtr0081442|sky|FBgn0032901|sky|protein_coding|intron-2	intron	128	1	0.01	2005	18418	1_D_simulans	1_D_simulans,2_D_sechellia	2	2	2	1	88	44	44	0	0	0	novel	cdhitCluster
chr3L	5749128	5749525	dme-retrogene-181	44	+	12	11	397	TTATCACACTTTCCTTTCGACAAGCGAACGAGGCAGCAGGAAAAACGAGGGTAACAATTGCATATTAAATACAATTTATAAGTCAGCCACACAACACACACACACACACACACACACACACACGAAAACCAAATTCGAAACAGAAATCAATAGCAAAATGCAGCAGGATTGGAAACAAATGTTGCCATTTTCGAATGGACAACAGCAGACAGCAACATTGAAATTCAATTTTTATTGTAAACCTAATTAGCAGCTGCAAACAAGAAGAACAAAAATATATTACAACAAAAACGAACATGAAATGGATGTTAATACTTTTTGAAAAAGAGAATAAAAAAAAAAAACAAATATGCAACAGTAAAGAAAGTAAAAAGAAATACACAATGATTATACAATT	TTATCACACTT	||||-|||.||	TTAT-ACAATT	323	373	51	32	AAAAGAGAATAAAAAAAAAAAACAAATATGCAACAGTAAAGAAAGTAAAAA	0.976218	FBtr0330122|sif|FBgn0085447|sif|protein_coding|utr3-35	utr3	397	1	0.13	2575	74	4_A_gambiae	4_A_gambiae	1	1	1	1	44	0	0	0	44	14	novel	NA
chr3L	1398101	1398354	dme-retrogene-182	44	-	32	16	253	TTACAAATTTTCATCAAGAATAAAGCTTTACCTTTTTGTTCTTGATCTACAAATAGACCAATAAATAAATATAATTAAAGTGAAAATTTCTAAAAAGAAGATTTCTTTACCATATTCCCATACCGGGAATTGAACCCGGGCCTTCCGGGTGAGAGCCGGATATCCTAACCACTAGACAATATGGGATATGACATTCTTGCATTCAGTGTTGGTTAACGATAATTGATAATTAAAAAATTACAAATTTTCATCA	TTACAAATTTTCATCA	||||||||||||||||	TTACAAATTTTCATCA	232	237	6	12	AAAAAA	0.491595	FBtr0072716|Ptp61F|FBgn0267487|Ptp61F|protein_coding|intron-1	intron	253	1	0	26436	51651	2_D_sechellia	2_D_sechellia	1	1	1	1	44	0	44	0	0	0	novel	NA
chr2R	1592193	1592434	dme-retrogene-10-4	43	+	21	28	241	AGTTGATAATATACATATATACAGTATGCCAAGAAACTGCTTACAAGCTGTGAAATAAGTTAAATTTTTGACTTTAAAGGTAAAAATTAAATTAATTAAATTGCTTAATTAAACCAAATTTTTTATGAAATATAATTAAACAATATTTATTTTATTTTTAAATCAAAAACAAATTAAAAATACTAAATATACATGAAAATAAACAACAAATTCCAAGCTTACAAGTATATATGTATACGTA	AG-TTGATAA-TATACATATATACAGTA	||-||-|.||-||||.||.|||||-|||	AGCTT-ACAAGTATATATGTATAC-GTA	165	210	46	22	AAAAACAAATTAAAAATACTAAATATACATGAAAATAAACAACAAA	0.00818687	FBtr0113761|CG17691|FBgn0039993|CG17691|protein_coding|intron-3	intron	241	1	0.06	1176	2511	1_D_simulans	1_D_simulans,3_D_persimilis	2	2	1	0.5	59	43	0	16	0	5	novel	cdhitCluster
chr3R	942746	943089	dme-retrogene-183-1	43	-	6	38	343	TGCCACCTTTGCAGTTCTCTGGTGTGAAAGTCACAAAGAATGGCTGTTTGTTATTTGGCGGTAACTGTGAGAACAATGTTGCAATTATTAAATTGCAATTAAATCACAAAGCATATACAGTTTGTCAAGAAACTGTTTACACACTGTGAAATAAGTTGAATTTTTGACTTTAAAGGTAAAAATTAAGGGTTCTTTGCTTAATTAAACGCAATTTTTTATAAAATATAATTAAACAATATTGATTTTACTTATAAATCAAAAAAAAAAAAAATTAAAAATATTAATTATACAAGAAAATAAACAACAAATTCCAAGTTTACACACTCTTGAGACTGTCAAGAAA	TGCCACCTTTGCAGTTCTCTGGTGTGAAAGTC-ACAAA	|.|||..|||.||-..||||--||.||..|||-|.|||	TTCCAAGTTTACA-CACTCT--TGAGACTGTCAAGAAA	258	308	51	37	AAAAAAAAAAAAAATTAAAAATATTAATTATACAAGAAAATAAACAACAAA	0	rmsk65669|S_DM|S_DM-DNA|S_DM-TcMar-Tc1|TcMar-Tc1|exon-1	repeatMask-TcMar-Tc1	226	0.66	0.24	-117	703	1_D_simulans	1_D_simulans	1	1	1	1	43	43	0	0	0	0	novel	cdhitCluster
chr2R	3312907	3313202	dme-retrogene-184	43	+	16	23	295	GCGAAATAAAAAGTCTTGAGCCGAGCGTCCGAACACGAAGAAGTTTTATTTGAAACTGAAACTGATACACATAAAAATGCCAGCTTTATGCGGCTGCTTATTTACTAATATATATACATACATACAGTTCATGTGTATGTATGTATGTTCTCATACAAAATTACATATGCACATGTGGAAATTGCCTATATTCAACACACATGTGGGCATTGCCTATATTCAACATAAGGCTGTGCTGGCTTAAAATTAAAAAAAAAAAATGTAAAAATTTTGTGCAAAAAAAAAATCGTATGGC	GCGAAATAAAAAGTC-T-TGAGC	||-|||.|||||.||-|-||-||	GC-AAAAAAAAAATCGTATG-GC	243	268	26	27	AAAATTAAAAAAAAAAAATGTAAAAA	0	rmsk21378|DM1731_LTR|DM1731_LTR-LTR|DM1731_LTR-Copia|Copia|exon-1	antisenseAnno_repeatMask-Copia	225	0.76	0.67	111	-70	2_D_sechellia	1_D_simulans,2_D_sechellia	2	3	1	0.5	91	30	43	0	0	6	novel	NA
chr3R	5629342	5629578	dme-retrogene-185	43	+	25	20	236	TTGGAAAAATTTGAAGCCGAACAAAGAAAGCGGGAAGAATTCGAAAGAAATAGACAAGAGGAGCTTTTGATTCTCAAAGAACGTCAGGAAAAAGAAGAATTTGAACGAAGAGAATTGGAAAAAAAATTAGAAGCCGATCGAAAACAAAAGGAAGAATTGGAAAGACTGCAAGAAGAAGAGCTTAGACTCCGAGATAAAGAATTTGAAAAAAAAATTTTCGAAAAACTAGAAGCCGA	TTGGAAAAATTTGAAGCCGA	||.||||||.|.||||||||	TTCGAAAAACTAGAAGCCGA	206	214	9	18	AAAAAAAAA	0.522073	FBtr0078706|CG31551|FBgn0051551|CG31551|protein_coding|cds-1	cds	236	1	0.06	1491	2455	3_D_persimilis	3_D_persimilis	1	1	1	1	43	0	0	43	0	2	novel	NA
chr2L	21200162	21202405	dme-retrogene-186-1	43	-	34	17	2243	GTACAGAATTATAATTTCTCTCATTGATATTTGCGTTGCCTATCCAGCTTTCATTGTTTCTTTCAATAAATCGATAATCAATAGCAACCCTGTTTTGTACATGCGTATTAACAAACACATTTTTTTTTTGCAGTTACCAATCGAGAAGCCAAAATGACTGAGAGCATTGTGTGTCACAAGTGCCAGGAGGCCATCACCAAGCGTATGATCACCGCCCTGGGCAAGACGTGGCACCCGGAGCACTTCCTGTXXXXXXCATACTTTTTAACGAATCTAGTATACCCTTATTATACCCGTTATTGCTTGTTGTTGTGCTCCCATTTTGTGTGAAACATCTAATAGAAAGTAAAGTAACAACGGTGGCCCTGTGACAACTGTTTTGATATATGAGAACAGTAC…	GTACAGAATTATAATTT	|||||||||||||||||	GTACAGAATTATAATTT	2220	2226	7	9	AAAATAA	0.546393	FBtr0343873|CG31988|FBgn0051988|CG31988|protein_coding|cds-2	cds	537	0.24	1	-153	-1553	2_D_sechellia	1_D_simulans,2_D_sechellia	2	3	1	0.5	87	23	43	0	0	0	novel	cdhitCluster
chrX	4909350	4909614	dme-retrogene-187	43	+	8	9	264	CGCGCGTGTGTGTGTGTACCACGAAAATATCGTATAAATCAAATTTCTATATCATTTATATAGTTTTTTTTTTGTTTTTGCCATCATAATATGCCATATAGCGATCACCGAAATCCAAACGCAAACCAAACTCCAAAAAGTTAGTTTCAAATACAACCACACATCGTTTGGATCGTGTTCACAAACTTATAGTAGGAAGGAAAAGGAAAAAGATAGAAAAAAAACGAACTAAATAATAATAAACGAAAAAGAAAAACGGCGCTG	CG-CGCGTG	||-|||-||	CGGCGC-TG	207	256	50	35	AAAAAGATAGAAAAAAAACGAACTAAATAATAATAAACGAAAAAGAAAAA	0.541469	FBtr0342952|CG32772|FBgn0052772|CG32772|protein_coding|utr5-2	utr5	163	0.62	0.53	-101	144	4_A_gambiae	4_A_gambiae	1	1	1	1	43	0	0	0	43	0	novel	NA
chrX	14028307	14028998	dme-retrogene-188	43	-	14	7	691	CAAGAAATTTTCAACTTGAAGTGTTATCTCTATAAATAAATAAATTTAAAATTCAACCTTTGATCTTTGCTGACCGGAATGTAAGATTTTCCCTCACGAAATCATCTTAAGAACCCCTCAAACCCCAAATATTCAAACTGAAGGCAGTCCGCAAATGGAAGATGCTTTTTAATTAGCCACCAACAAGAGGCGTCAGACAAAGAAAATCACGAAAAGGATGTCCAAAATCAAACAACAACCAAAACGGCGGXXXXXXGGACAACTTCATTTTTGTTGTTGTTATTCCACAGTGTCTGCCGCAAGCAGGGGCGTCGGTGGGTTAACGGGTAGGGGTGTGTTGTGTTGTAAGGGGGTGGAAGGGGGGGGGGTCATGCAAAAGTGTTAATGGCGGCTAATAAG…	CAAGAAA	|||||||	CAAGAAA	658	684	27	29	AACAAAAAAAAAACAACAAAAACACAA	0.609273	rmsk118836|(TTG)n|(TTG)n-Simple_repeat|(TTG)n-Simple_repeat|Simple_repeat|exon-1	antisenseAnno_repeatMask-Simple_repeat	56	0.08	0.95	-635	3	1_D_simulans	1_D_simulans	1	1	1	1	43	43	0	0	0	0	novel	NA
chr3L	7670121	7671284	dme-retrogene-189	43	+	36	23	1163	GTTGGGTGGCTCATAGGTTTGTCTAGTGGCTTGGGAAAATCTATTTCGTCATCAGTTTCATCGTCCGAATATTCTTTAGGACTGGGCTTATCAGTCTCAACGACCGACTTGGAACTGTCGTCTGGTTTAGCTAGGACCTTTTCGTCTTTCTTCTCAGGCGACTTTGGTTTTTCCTCAGGATGGAGAGGAGATTTATCCCCACTACCCGTTACAGAAGTTACCAAAGAAGTTGGGTGGCTAATAGGTTTGTXXXXXXTTGGGTGACTAATAGGTTTGTCTAGTGGCTTGGGAATATCTATTTCGTCATCAGTTTCATCGTCCGAATATTCTTTAGGACTGGGCTTATCGGTCTCAACGACCGACTTGGAACTGCCGCCTGGTTTAGCTAGGACCTTTTCG…	GTTGGGTGGCTCATAGGTTTGTC	|.|||||||||.|||||||||||	GATGGGTGGCTAATAGGTTTGTC	1135	1140	6	7	AAAGAA	0.329163	FBtr0076806|CG32373|FBgn0052373|CG32373|protein_coding|intron-1	intron	1163	1	0.01	19256	65828	2_D_sechellia	2_D_sechellia	1	1	1	1	43	0	43	0	0	0	novel	NA
chrX	14172885	14173019	dme-retrogene-190-1	43	-	21	28	134	ATATTTCAACTTATAAATAAAATAAAGTTTCGATCTGGAATTGTTAGTATTAATTTTTTAACTTAAAACATACATTTTCCGAAAAAAGAAAATATACACAATAAAAACTATATTTCATAAAAATGATAAAAAAA	ATATTTCAACTTATAAAT-A-AAATAAA	|||||||-|--||.||||-|-|||.|||	ATATTTC-A--TAAAAATGATAAAAAAA	82	107	26	22	AAAAAAGAAAATATACACAATAAAAA	0.0345053	intergenic	intergenic	0	0	0	0	0	1_D_simulans	1_D_simulans	1	1	1	1	43	43	0	0	0	2	novel	cdhitCluster
chr2R	17371940	17372972	dme-retrogene-191	43	+	14	12	1032	ATCGAAAAAGCTTGATGGCCTTAACTTTGAGTTTAGCTTGGCAGCTTTTGATTTTCCCACCCCCAATCTTTGGTTTCTGTGTCGCACTCGTAGGGCCACCGACAAAAAATGAGGCCTCGATATGATGGTAACGACACTAACCCCAACCTTTACGATCTCTCTTTCTCTTCTCTCTTCTCTTTTCTTATATTTCTAGTGCCGCCTATTAGGATATGTAATTGTTACCGCCTAGTACCGCCCCAATAGAACCXXXXXXCGACTAACATCTGGAACTCCACCAACATCAAGCAATTGTAAAACCGAAAACCGTATTTATTCTAACCAACCATTAACCATTCTAGTGAACCATTTCAATATTATAAGATATAACTAATTTGTGCTCTTTTTCTTTTCTTTTTT…	ATCGAAAAAGCT	|||.|||||-||	ATCCAAAAA-CT	964	1010	47	29	AAATATAAAAAAAAAAAAAACCCTCCAAACCAAAAAAAAAACACGAA	0.872211	rmsk34076|(TC)n|(TC)n-Simple_repeat|(TC)n-Simple_repeat|Simple_repeat|exon-1	repeatMask-Simple_repeat	39	0.04	1	-155	-838	3_D_persimilis	3_D_persimilis	1	1	1	1	43	0	0	43	0	11	novel	NA
chrX	19809397	19813322	dme-retrogene-192-1	43	-	15	10	3925	CAACAAAGTAAGGTTCCGGTGAAGTTTCCTCTTCTTCTCTGTGCCTCACAGGTCTTCGCCCAACTCGGCCGTATCGATCGGTAAATCGTCTTCGATGTTGAACGTCTGGCGGATCTCCTCGGGAGTCTTTCCCCTAATCATATTGGCCAACGTCTTGCAACAGAGATCCTCTAGGCCCTTAATCTCCAGATAGTTGGCGGCCACTGTAATTTCGAACAAGATGGGTTGATCGACGTTAATAAAGTTGGCGXXXXXXACGTGGCATTCATCAAAGAACCCAGCGCTCATGCATATTCAAATGATGCCCGGCTAGGAATCTCAGCAACCAAAATCAAGGCGACGCACTTTGGGGCAGCGCCCCCATTCCTCACGCCCACGCCCACAAATTCTTAAAGGCCA…	CAACAAAGTA	||.|||||||	CAGCAAAGTA	3853	3901	49	28	AAAAAAAAAGTGAAACAAAAAACCAAAAAAGGGTAAAAACGATGAAAAA	0.501895	rmsk126683|DNAREP1_DM|DNAREP1_DM-RC|DNAREP1_DM-Helitron|Helitron|exon-1	repeatMask-Helitron	202	0.05	1	-3068	-655	4_A_gambiae	4_A_gambiae	1	1	1	1	43	0	0	0	43	14	novel	cdhitCluster
chr3R	14046916	14047060	dme-retrogene-193	43	-	20	15	144	ATTATCAAACTTTAGGCATTCTGTAAAATATTTTTAAATTTAAGTAATTGTCTGTCACGCTGAATAATATTAATAAAAAAATGTACAAAAAATAAAATGAAAAGAAATTAAAAGTTTTGAACTATGATTATTATACAAAATTTA	ATTAT-CAAACTTTA	|||||-||||.||||	ATTATACAAAATTTA	72	115	44	23	AATAAAAAAATGTACAAAAAATAAAATGAAAAGAAATTAAAAGT	0.404603	intergenic	intergenic	0	0	0	0	0	4_A_gambiae	4_A_gambiae	1	1	1	1	43	0	0	0	43	14	novel	NA
chrX	11976221	11976380	dme-retrogene-194	43	-	11	13	159	TATTTTAACGATGAAGCCACTTCTACACCAGTTCACATTATGTTCTACTTATAATTTCGATTACTTCCGTTGAGAAAGAGAGTAAAAAAAACAAAAAACAAAAAAAAAAAAAAATATGGAAAAATGGGATCTGAAAATACTGCATACATATGTTTAGAT	TAT-TTTAACGAT	|||-|||-|-|||	TATGTTT-A-GAT	87	137	51	32	AAAAACAAAAAACAAAAAAAAAAAAAAATATGGAAAAATGGGATCTGAAAA	0.700199	FBtr0307315|cac|FBgn0263111|cac|protein_coding|intron-8	intron	159	1	0.29	22	360	4_A_gambiae	4_A_gambiae	1	1	1	1	43	0	0	0	43	11	novel	NA
chr3R	4579644	4579870	dme-retrogene-195	43	+	15	25	226	GTAGTGTATGGATATATATATTTTTTTTCGCACGGGTCCCACCGCCACACCGCCCAACCGACCGAGGGGCGCTGCCGTGTATCGTACGGCTCGATTCGCGAAAAGATATAGGCACGATATAAAAAAGAGAACAGGAACGAGGAAATGAATATAATGTAAAATAAAAAAAAAGTAAAAATGTAAAAAATAACTATATTAAATATTAGTAGTTATGTTAGTAGTAGTT	GTAGTGTATGGATATA-TA-TATTT	|||||-|||-|-|-||-||-||.||	GTAGT-TAT-G-T-TAGTAGTAGTT	158	191	34	28	AAAATAAAAAAAAAGTAAAAATGTAAAAAATAAC	0.767875	rmsk70280|DMCR1A|DMCR1A-LINE|DMCR1A-CR1|CR1|exon-1	antisenseAnno_repeatMask-CR1	206	0.91	0.17	-20	1035	1_D_simulans	1_D_simulans	1	1	1	1	43	43	0	0	0	14	novel	NA
chr2R	3336870	3337120	dme-retrogene-196	43	+	14	17	250	AGTCAGACTCTAGGCTTCTAAAAGAAGCAATGCTCATCTTCCTCTTTGCATTTTTAGTTGATAGCATCTTAGCACTCGGAGTATATTGGAATACCATGGTGTCAGTGCTCTGTTGAGGGGTGCGAGGCAGTGGCACGAAAGGCTCCCAGTCGGCAAGCAACAATTAAGGATTATGAAAACAAAATAATAAAATAATATATAAAATAAATAAATATATGAAAACTGTTTATTGCAAGTCATATCTTGAGGC	AGTCAGA-CTCT-AGGC	|||||.|-||-|-||||	AGTCATATCT-TGAGGC	176	222	47	29	AAAACAAAATAATAAAATAATATATAAAATAAATAAATATATGAAAA	0	rmsk21402|PROTOP_B|PROTOP_B-DNA|PROTOP_B-P|P|exon-1	antisenseAnno_repeatMask-P	65	0.26	0.36	-185	117	1_D_simulans	1_D_simulans	1	1	1	1	43	43	0	0	0	12	novel	NA
chr3R	1580272	1580385	dme-retrogene-197-1	43	+	29	22	113	GTGTTAAAGGAACTATACAAATTATAAGTTTATTATGTGTAAAGGAAACTACACAAATTTATTTGGTTTAAAAAGATTTAAAAAAATATAAGTGTTAAAGGAATTACACGAAT	GTGTTAAAGGAACTATACAAAT	||||||||||||.||.||.|||	GTGTTAAAGGAATTACACGAAT	80	91	12	14	AAAAAAATATAA	0.211713	FBtr0392909|Myo81F|FBgn0267431|Myo81F|protein_coding|intron-11	intron	113	1	0	113014	7909	1_D_simulans	1_D_simulans	1	1	1	1	43	43	0	0	0	0	novel	cdhitCluster
chr3L	9105059	9105548	dme-retrogene-198	43	-	20	15	489	AGCAATACAAAGCAAAAAGATGAATAAGCAAAGGAGACGACAAAGTCAAGCAGCAAAGCAAGCACACACTAAAACTCTTACACAACACACACACACACACACACACAGAGACGCACACCCACGAGTCCTGGGCGGAAAGTCAAGGATAACTTATGAAAAATTCCCTTAACTTTCCGATCAGTATTCGTTTAAAAGGAAATGAAAACCTAACTTGTAAGCCAAGCAAAAGAAAACTGAACGAAATTTTAGTCTAAAAGAAAATACTAATGGAGGACAAGTAAAAATTATTACATAAGACAAGCAAAAAGTGAACTAAATACAAAAAAAAAAAAACATCAAAAACAAAAAACACTACAATAAAGATATTCAAAATATGCTAGCTAAAATGGCGAAAAACAT…	AGCAATACAAAG-CA	|||||||||.||-||	AGCAATACATAGACA	457	470	14	23	AAAGAAAAAAAAAA	0.913389	FBtr0331858|bol|FBgn0011206|bol|protein_coding|intron-7	intron	489	1	0.11	1793	2252	1_D_simulans	1_D_simulans	1	1	1	1	43	43	0	0	0	4	novel	NA
chrX	5388014	5388141	dme-retrogene-199	43	+	16	8	127	ACTGAAAACCGCAACAACGTTAAACCGCTAACGAAAAATATCAAAACGGCAATTAAAATATCAATTAAATCAAACCAAAAAAAAAAAAAAAAACGTATCATAAATGATAAAACGAACTGACTGAAAA	ACTGAAAA	||||||||	ACTGAAAA	77	112	36	27	AAAAAAAAAAAAAAAAACGTATCATAAATGATAAAA	0.863011	rmsk106066|(A)n|(A)n-Simple_repeat|(A)n-Simple_repeat|Simple_repeat|exon-1	repeatMask-Simple_repeat	17	0.13	1	-76	-34	1_D_simulans	1_D_simulans	1	1	1	1	43	43	0	0	0	7	novel	NA
chr3L	11421021	11422083	dme-retrogene-200	43	-	11	8	1062	AATTAGGACTTAACTGGAAGTCACGCGCAGCGCATTCGTAATCCGAGTCCTGCCGTTCCTGCCACTCCTGTCCATGTGCTTGTGGCGCATATTCAAGGTCACAATTCCACTTCCAATTCCGATTCCAGCTGCGGTCGAGTGAGTCGTCAGCGATTCGATTTCATCTCATTTCGCAGCCCGCAGCTGTTCCTTACCCATTGGATTGATCATTTAGAGAGATTACTACAGGACCACTTGAGAATGTCCGAATXXXXXXTGGTCCTGGGGCGGTTGAGGGGAGGGAAGCGGTGGCGGGCGGTCCTGAGGTCCTGAACGGCAAACAGGACGCACAATGGAAAGGAAAAGCAAGTCAGCAGGCCTGCACACACATGCACACACGCACCAAAACTAAAATATGTG…	AATTAGGA	||||.|||	AATTGGGA	1028	1043	16	32	AAAAAAAAAAAAAAAA	0.494786	rmsk49461|(T)n|(T)n-Simple_repeat|(T)n-Simple_repeat|Simple_repeat|exon-1	antisenseAnno_repeatMask-Simple_repeat	29	0.03	1	-1027	-6	3_D_persimilis	3_D_persimilis	1	1	1	1	43	0	0	43	0	11	novel	NA
chrX	9688528	9688626	dme-retrogene-201	43	-	6	8	98	TTTAATTAATATCTAATAAACGGAGCTCAGTTGCTTACTAAAAAACACAGAAATAATGGAAACGAGCAAAAAAAAAAAAAAATAAATAAATTTGTTTA	TTTAATTA	|||..|||	TTTGTTTA	40	90	51	37	AAAAAACACAGAAATAATGGAAACGAGCAAAAAAAAAAAAAAATAAATAAA	0.208319	rmsk112392|(ATTT)n|(ATTT)n-Simple_repeat|(ATTT)n-Simple_repeat|Simple_repeat|exon-1	antisenseAnno_repeatMask-Simple_repeat	53	0.54	1	-38	-7	2_D_sechellia	2_D_sechellia	1	1	1	1	43	0	43	0	0	0	novel	NA
chrUn_DS483811v1	4633	4733	dme-retrogene-202	43	-	36	18	100	TCACACACACACATTAATTACTAAGTACGAAGTAACATATCTACACCCACAAACCCCCAACCACAAACACTGTTGTAAACAATCACACACACACATTAAT	TCACACACACACATTAAT	||||||||||||||||||	TCACACACACACATTAAT	77	82	6	7	AAACAA	0.691789	intergenic	intergenic	0	0	0	0	0	2_D_sechellia	2_D_sechellia	1	1	1	1	43	0	43	0	0	0	novel	NA
chrUn_DS484355v1	1917	2010	dme-retrogene-203-1	42	+	34	22	93	TTCAGTTTGTGTAAAAGGAACTACACAAAATATAAGTTCAGTTTGTGTAAAAGCAACTACACAAAATATAAGTTCAGTTTGTGTAAAGGGAAC	#NAME?	-|||||||||||||||.|||||	GTTCAGTTTGTGTAAAGGGAAC	63	71	9	8	AAAATATAA	0	intergenic	intergenic	0	0	0	0	0	1_D_simulans	1_D_simulans,2_D_sechellia	2	3	1	0.5	167	42	73	0	0	0	novel	cdhitCluster
chr2L	21389997	21390287	dme-retrogene-204	42	+	10	10	290	AAGCCATACATTTGCATTGTGGTAAATCTTAACTTTGGTAACTCTTTATTTTAGCCGGCGTTTTGATCAACATTGAATGTAAAGCTTGGGCCCGCAACATTAATCACGACCGTTCAGACAGAAGAGGATCCGTTCACTTCGAGTTGATGGTTGATTAAGAGAGTCGTTGGGAAGATGTCATTGGAGAGAAGAGATCGGCCGTATTATAAAGTGGGCATCAAAAAATAAATGAGAAAATAAAATAAAGGAATGGAATATAGAAAAAAAAAACTGACAACAAAACCCACACA	AAGCCATACA	||.|||.|||	AACCCACACA	220	270	51	32	AAAAAATAAATGAGAAAATAAAATAAAGGAATGGAATATAGAAAAAAAAAA	0.687679	FBtr0081519|nrv3|FBgn0032946|nrv3|protein_coding|cds-8	cds	104	0.36	1	-54	-132	1_D_simulans	1_D_simulans	1	1	1	1	42	42	0	0	0	10	novel	NA
chr3L	24998652	24999046	dme-retrogene-205	42	+	17	21	394	GCTCTTTTGAAAAATATTTATATTTTTCATTGTTTGTTTGCCAATTTATATACTGGAGACCAGCACCTCCTTTCACCAAAAAACGCCGAAAACGGTCACGCCCACACTTTTAAACAATTTTTAAATTTGTTCTCATTTTTTTCCAAAAAATCAATCAAAGAATCAATATCGAAGAAAAATGATGAAATATCGCATTGGCTTTCCCAATAGCTGAGTAACGAGTATCTGATAGTCGGAGAACTTGACTATAGCATTCTCTCTTGTTTTAAAATACATACAAATTAAAATTGTTATAATTAATTTTTATTTTATTATAATGTAATTTTTTTGTTTGGTGATAATATAATAAAAATAAAATAATAAAAGCAATAAAAGCTTTATGATGAAATTATTT	GCTCTTTTGA--AAAATATTT	|||-||.|||--|||.|||||	GCT-TTATGATGAAATTATTT	345	374	30	25	AATAAAAATAAAATAATAAAAGCAATAAAA	0	rmsk60693|(TTATT)n|(TTATT)n-Simple_repeat|(TTATT)n-Simple_repeat|Simple_repeat|exon-1	repeatMask-Simple_repeat	46	0.12	1	-287	-61	1_D_simulans	1_D_simulans	1	2	1	1	70	42	0	0	0	0	novel	NA
chrM	16152	16705	dme-retrogene-206	42	-	30	50	553	TTTTATATATATATATATATATATACATACAATTAATTAATTCAGATTTAGTGATTAAAATAAATTATTTTATTATACTTATATAATTTAATTGAAAATTAAATTATCTATATATATATATATATATATATATATATGTAAATATATGAATTTAATTAATAATAAAAAATCATTTTAAATTTTCATTATATTAAAAATATTTTTATAAATTATTTTAAATAATTTTATTCATAAAATAATTTATTATAAAXXXXXXTTTTTAAGATTTAATTATATAATAAATTTATGAATAGGGGGAATAAATTTATTTTCATTTTTTTTATATATATATATATATATACAATTAATTAATTCAGATTTAGTGATTAAAATAAATTATTTTATTATACTTATATAATT…	TTTTATATATATATATATATATATACATACAATTAATTAATTCAGATTTA	|||||.||.|.|||-|||||-||.|.|||-..||.|||||||---|||||	TTTTAAATTTTTAT-TATAT-TAAAAATA-TTTTTATTAATT---ATTTA	501	506	6	12	AAAAAA	0.749635	FBgn0013687|mt:ori|FBgn0013687|mt:ori|pseudogene|exon-1	antisenseAnno_pseudogene	553	1	0.12	2819	1236	3_D_persimilis	3_D_persimilis	1	1	1	1	42	0	0	42	0	3	novel	NA
chr2L	14518132	14518335	dme-retrogene-207	42	-	22	26	203	CGGCCCGGGTTCGATTCCCGGCCGATGCAATTTAATATTTTAATTATGATATTGAATATTATAATTTGTTATCATATTTTTGATATGATTATATCTTATCTATAATAAGTATGCTACAAATACAATTTAAACAAGTTCATTAGAAATACAAAAAAAAAGTTTAAAAAAGTATTATGCATCGGCCGGGAATCGAACCCGGGCCG	CGGCCCGGG-TTCGATTCCC-GGCCG	|||-|||||-.||||-.|||-|||||	CGG-CCGGGAATCGA-ACCCGGGCCG	144	168	25	20	AAATACAAAAAAAAAGTTTAAAAAA	0.547828	FBtr0080666|tRNA:Gly-GCC-1-5|FBgn0011863|tRNA:Gly-GCC-1-5|tRNA|exon-1	tRNA	29	0.14	0.41	42	-174	1_D_simulans	1_D_simulans	1	1	1	1	42	42	0	0	0	11	novel	NA
chr3L	26613259	26615984	dme-retrogene-208-1	42	-	16	23	2725	ATCGCAATGAACCCTCTGAAGATTCTTATCTGGAATGTAAATGGTATTTCAGGTAAAGCCAGAGAAGTCCAGCTCTTCGCACACAACAGCTGCGTTGACATTCTTCTCCTAAACAAGATCAGATTCAACGGAGGGATCACAGTTAAGATACATGGGTATAGCTTTTATCCCGCATACAAACCTTCAAGCCATAATCACGGAATGGGAGAATAGCAGTACTGGTGAGAAGCTCTCTTCGTCATTTCCCGCAXXXXXXCGTCTTATCCCCGCTCGACCTCTGAGACGACTCAAACGGCAAGGCTTCGCCAAGACAATTGGGCAACAGTAAAAACTCTTCACTCATATTCCTATTTCACTTATTTTAATATAGTGTTTGGAATTTCCTAAAAATATTTCTCT…	ATCGCAATGAACC-CTCT-GAAG	|||.|||.|||.|-|||.-||||	ATCACAAAGAATCACTCGCGAAG	2667	2694	28	26	AATAAATAATAATTAAAAAAACAAAAAA	0	rmsk62746|HELENA_RT|HELENA_RT-LINE|HELENA_RT-Jockey|Jockey|exon-1	repeatMask-Jockey	1235	0.45	1	-1264	-226	2_D_sechellia	2_D_sechellia	1	1	1	1	42	0	42	0	0	8	novel	cdhitCluster
chr3L	22866044	22866167	dme-retrogene-209-1	42	-	14	7	123	AAAAAAACTATCACTAAGTGAAAGTTAATTAAGTTAGATTAAGATTTGAACACTTATTGTTAGTCTCTTAACACAAAGGGAAGATTCAATAAATAATAAAAAAAATTATAAAAAAAAAAAAAA	AAAAAAA	|||||||	AAAAAAA	88	116	29	28	AATAAATAATAAAAAAAATTATAAAAAAA	0.335828	rmsk57808|DOC|DOC-LINE|DOC-Jockey|Jockey|exon-1	repeatMask-Jockey	123	1	0.11	945	6	3_D_persimilis	3_D_persimilis	1	1	1	1	42	0	0	42	0	0	novel	cdhitCluster
chr2L	22178784	22178934	dme-retrogene-210-1	42	+	26	23	150	TTGCACGCCCACTTTAACGCCCACAAGAAGCCCAAAACTGTCACGCCCTCACTTTTGAAAAATGTTTTGAATGTTTTCAAAATTTTATTAGTCTTGTAAATGTCTATTGATTTGCCAAAAAAAACTTTTTGCTACGCGCACTCTTACGCC	TTGC-ACGCCCACT-TTAACGCC	||||-||||.||||-||-|||||	TTGCTACGCGCACTCTT-ACGCC	117	124	8	16	AAAAAAAA	0.0378671	rmsk15318|DNAREP1_DM|DNAREP1_DM-RC|DNAREP1_DM-Helitron|Helitron|exon-1	repeatMask-Helitron	150	1	0.55	32	89	1_D_simulans	1_D_simulans	1	1	1	1	42	42	0	0	0	4	novel	cdhitCluster
chr4	292041	292183	dme-retrogene-211	42	-	15	15	142	TTGTTCAAAAGTATGTCCGTGATCATTTTAACAGTTTGTAGGTGCTAGAAGGGGCGTGGAAAAAGTGTTTTTGGCATACCAATCAAAACGTACAAGACAAAAAAAAAATGAAGAAATATCAAACAAAAATTTCAAAAGTGTG	TTGTTCAAAAGTATG	||-|-|||||||.||	TT-T-CAAAAGTGTG	99	129	31	27	AAAAAAAAAATGAAGAAATATCAAACAAAAA	0.971494	FBtr0089139|Syt7|FBgn0039900|Syt7|protein_coding|intron-3	intron	142	1	0.01	10058	9303	1_D_simulans	1_D_simulans,2_D_sechellia	2	4	1	0.5	132	55	21	0	0	0	novel	NA
chrX	478155	480129	dme-retrogene-212-1	42	+	35	20	1974	CACAATGTCAAATGTATTACCAACCAGCTCCGTTTCACTTATGTCCTGTAACTGCTTTCTTTCCGGCCGATAGCCTGGATGAGATCCTGGCACAGGAGACTGGGCTGGGCTGCTCGGTCTGACATCAGGTTACTGTGTTCTTTTAACAGCACAATCAGGTTGTCTGTGAGTGCATTATACAGATCCACAAATAGCTGCCAACTGCCGCCGTGGCTGATCAAGTACTTGATGTCTACATCCAACATGCTGCXXXXXXCGAGGAGTGTGGCTACTCCTGCGGCGAGTGCGCCAAGTTTATTTGCCGCAACTGCGTGACTTTATTGTGAGTTAAGTCCCAGAAGGAAGAAGCATCCCCCTAGGGAAACCCGTTAGTTTAAAAATCAATCGACCATCATCTTA…	CACAATGTCAAATGTATTAC	||-|||||||||||||||||	CA-AATGTCAAATGTATTAC	1945	1950	6	7	AAACAA	0.408297	FBtr0336919|CG32817|FBgn0052817|CG32817|protein_coding|cds-3	cds	302	0.15	1	-1488	-184	1_D_simulans	1_D_simulans,3_D_persimilis,2_D_sechellia	3	3	2	0.666667	98	42	42	14	0	5	novel	cdhitCluster
chrX	16013327	16014217	dme-retrogene-213-1	42	+	34	17	890	GCAGTTCATTTCAAGAATCCAGTGCAGAAGAAAATCAAATGACAGAAGTGCCATGGACACTAACAACATCACTTTCTCAATCAAGTTCAAAAACAAAGAATATATTTTCGAGTCTGAGTGTAAATGAAGACAACATTTCTCAAGAAGATACAAGGACACTATCAATTTCTGTCCCGCAATCAATTGCAACAGCCAATAGTTTACTTACAGGTTCGAGTGCAGAAGAGCACACAGCTCAAGAGGAGACATCXXXXXXACTATCAACATCACTTTCTCAATCAAGTTCAAAAACAAAGAATATATTTTCGAGTCAGAGTGTAAATGACGACAACATTTCTCAAGAAGATACAAGGACACCATCAATTTCTGTCCCGCAATCAATTGCAACAGCCAATAGTT…	GCAGTTCATTTCAAGAA	|||||||||||||||||	GCAGTTCATTTCAAGAA	860	873	14	8	AACAACAGAAGAAA	0.00510555	FBtr0074205|Muc14A|FBgn0052580|Muc14A|protein_coding|cds-3	cds	890	1	0.16	3220	1474	1_D_simulans	1_D_simulans,2_D_sechellia	2	6	1	0.5	153	42	42	0	0	0	novel	cdhitCluster
chrX	23202853	23202919	dme-retrogene-214-1	42	+	14	7	66	AAAAAAATCAAAACAAAATATTTTTAACGTAAAATAAACCAAAACCCAAAAAAAAAAAAAAAAAAA	AAAAAAA	|||||||	AAAAAAA	31	59	29	28	AAAATAAACCAAAACCCAAAAAAAAAAAA	0	rmsk130789|MDG1_I-int|MDG1_I-int-LTR|MDG1_I-int-Gypsy|Gypsy|exon-1	repeatMask-Gypsy	66	1	0.52	28	34	2_D_sechellia	2_D_sechellia	1	1	1	1	42	0	42	0	0	0	novel	cdhitCluster
chr3R	8113898	8114141	dme-retrogene-215	42	-	28	24	243	AGCGAGAGAGGTAGAGCATTTATAAAAATAATACTTAAGCATGTATAAAAGCGGCGAAGTTAAGGAGCAACAATTAATAGAAGCACACTTTAAAATTTTTTTAAAGCTTTAATCCCATTTTAAAAATTTGTTACTTAGATTTCTTTCTGTGTAGCGGTCAAAAGAAGTCTGAACCAAGGATTCTGATCCGACAGATGCAAATAAAATAAAGAGCGCAGGCAAGCGAGAGAGGAAGCGATATTA	AGCGAGAGAGGTAGAGC-AT-TTA	|||||||||||-|-|||-||-|||	AGCGAGAGAGG-A-AGCGATATTA	199	210	12	14	AAATAAAATAAA	0.469367	FBtr0339726|lncRNA:CR44331|FBgn0265419|lncRNA:CR44331|ncRNA|exon-1	ncRNA	105	0.43	0.12	-138	786	4_A_gambiae	4_A_gambiae	1	1	1	1	42	0	0	0	42	11	novel	NA
chr3L	14219595	14219858	dme-retrogene-216	42	-	14	12	263	CAACAACAAAACACCCGCGCGAGAGAGCGCGAGAGAGTGAGAGACAGGGCGACCGTTCGATGCGCTGCTCCGCTTTTCTAGTGTTGTGAACGCGGCAAGCGTTAAATGCAATCTGAGAGAGGAAAGCGCTGAAAAGCCAGCGCCAAGTCGCGGCCCCTCCTCTGCCGCTGCCTCGGTCGACGTCGGCAGAAGCCGCGACTTGTTTTGGGTGCCCGAAAAAATAACGAAAAGAAATACAAAAAAACAGAGCCCCAAAGCAAAAC	CAACAACAAAAC	|||-|.||||||	CAA-AGCAAAAC	216	244	29	28	AAAAAATAACGAAAAGAAATACAAAAAAA	0.676933	FBtr0100043|nuf|FBgn0013718|nuf|protein_coding|utr5-1	antisenseAnno_utr5	117	0.44	0.6	78	-146	4_A_gambiae	4_A_gambiae	1	1	1	1	42	0	0	0	42	8	novel	NA
chr3L	3088429	3088530	dme-retrogene-217	42	+	15	20	101	TGAGAACCATAAACAAGTAAAATACGAAGATGTTTATTGTTAAGCCAAACCGAAAAAGGAACTTAAAAGAAAAAAAAAAAGTGAAAACCGATATCCAATGT	TGAGAACC-ATAAACAA-GT	|||.||||-|||..|||-||	TGAAAACCGATATCCAATGT	65	80	16	27	AAAAGAAAAAAAAAAA	0.979322	FBtr0072995|CG11486|FBgn0035397|CG11486|protein_coding|utr3-12	utr3	64	0.63	0.34	127	-37	4_A_gambiae	4_A_gambiae	1	1	1	1	42	0	0	0	42	1	novel	NA
chrX	6133451	6133640	dme-retrogene-218	42	-	11	8	189	TATTCAACACACACACACACACACGCTCGCGCAAATCAAGTACAACAATTACACATATATACACACAAACGCATATACAAGAGCTCCATAAAGTTTTGCATACGTTGAAGCGTGTGAATTGTTGCGAACTGTGCAAAGAAATGGTAGAAAAAAAAAATAAACAGAAAAAAGCGAGCGGGAATATTTCAA	TA-TTCAA	||-|||||	TATTTCAA	148	170	23	31	AAAAAAAAAATAAACAGAAAAAA	0.896763	FBtr0334984|Ca-alpha1T|FBgn0264386|Ca-alpha1T|protein_coding|intron-8	intron	189	1	0.06	2061	1138	4_A_gambiae	4_A_gambiae	1	1	1	1	42	0	0	0	42	11	novel	NA
chr3R	1218284	1218435	dme-retrogene-219	42	-	32	26	151	TCCTGAGCACGCCGACGTTGAATTATCCGTCATTAATAAAACTAATAGTTCGGGATCTGAAAATCCTGAGCACGCCGACGTTGAATTATCTGTCATTAATAAAACTAATAGTTCGGGATCTAAAAATCCTGAGCACGCCAGCGTAGATTTA	TCCTGAGCACGCC-GACGTTGAATTA	|||||||||||||-|-|||.||.|||	TCCTGAGCACGCCAG-CGTAGATTTA	122	126	5	10	AAAAA	0.77794	FBtr0392909|Myo81F|FBgn0267431|Myo81F|protein_coding|intron-8	antisenseAnno_intron	151	1	0	123760	26309	1_D_simulans	1_D_simulans,3_D_persimilis,2_D_sechellia	3	3	1	0.333333	88	42	26	20	0	0	novel	NA
chrY	1654341	1654644	dme-retrogene-220	42	-	11	18	303	CCTCAAAGACCTCGCCCACCCCGATGGGTACCACAAGACACAGCCGAAGGACCTCATCATACGGTCCCCCTTGACGAGAGCGAGCAGATGGTCTCTTATTTATTTCACTGTTATTTAATTGTTATTTATTTCATTTTTATTGTTAAGCCTAACCTTGTTAGCCGGCGCGACCGCTAGCGCCGAGTTATTAGAGACCCTGGTCACAAAGGGGTTCTCAGCTACTCCGTGTCTTAAAAAAAATTAAACAAAACAAAAAAAAAATGTCAAATAATAATTTTTACCTTTTTGCCCTAAAACTACCCA	CCTCAAAGACCTCGCCCA	|||-|||-|-||-.||||	CCT-AAA-A-CT-ACCCA	233	275	43	31	AAAAAAAATTAAACAAAACAAAAAAAAAATGTCAAATAATAAT	0	rmsk134342|BS3_DM|BS3_DM-LINE|BS3_DM-Jockey|Jockey|exon-1	repeatMask-Jockey	248	0.82	1	-6	-49	2_D_sechellia	2_D_sechellia	1	2	1	1	54	0	42	0	0	14	novel	NA
chr3L	4472473	4472654	dme-retrogene-221	42	+	17	31	181	AATAAAGATAATATGATAATTTGATAATTAAACAAGAATGATATGGTGTATAGTTTTAGCAAAAGAAGCGCGCAAAAAAAAAAACTATAAAACCTAAAACAACATTTCAAAAGTGCTAAAATTCTTGCTAGAAAAGAAAAAAAAAATCGCAAAATTAAATTTTATTAATAATTGTTAGTTA	AATAAAGATAATATGA-TAATTTGATAATTA	|||.||-||..|||.|-|||||-|.||.|||	AATTAA-ATTTTATTAATAATT-GTTAGTTA	132	146	15	25	AAAAGAAAAAAAAAA	0.42446	intergenic	intergenic	0	0	0	0	0	3_D_persimilis	3_D_persimilis	1	1	1	1	42	0	0	42	0	6	novel	NA
chr3L	17556091	17556331	dme-retrogene-222	42	-	17	26	240	GAGATCGCCCCCAACGCAAATACGGCTGTGGTATAAGCAATGTGTGTGTGTGTGCGGGTGTGGTGTTGGCCCAATCCTCCCCAGAAAGTGGTCAGGCTGTAGAGAGTTCGATCCCTGACTTTTTGTGGCTAAAATCTTTGGGCAGTTCTTTTACCTGCTTAATTCCTCGCTTATAGCTAACAAACCCAGGTATGTGAGTCGAAACAAAAAAAAAAAGTGACGACCCCAAGTCACAAATCG	GAGATCGCCCCCAA--CGCAAATACG	|.||-||.||||||--|.|||||-||	GTGA-CGACCCCAAGTCACAAAT-CG	202	216	15	25	AAACAAAAAAAAAAA	0.442621	FBtr0333125|CycT|FBgn0025455|CycT|protein_coding|utr5-2	utr5	189	0.79	0.68	88	-51	4_A_gambiae	4_A_gambiae	1	1	1	1	42	0	0	0	42	0	novel	NA
chr3L	17385976	17386221	dme-retrogene-223	42	-	37	51	245	GCCACCCACCAGGCCACCCACCAGGCCTCCCACGCCACCACCAACCTACCTGCCGCCCACCAACAAGCCACTGCCACCAGTGACCACCCGTCTTCCTCCACCACCACCACCACCAAGGACTCCTCCCCCAACGAGGCCCCCAACTAGGCCACCAACCACTCGTCCTCCGGCAACCTACCTGCCACCCACCAACAAGCCACTGCCACCAGTGACCACCCGTCTGCCTCCTCCACCACCATCACCAA	GCCAC--CCACCAG-G-CCACCCACCAGGCCTCC-C-ACG-CCACCACCAA	|||||--|||||||-|-||||||..|.|-|||||-|-||.-|||.||||||	GCCACTGCCACCAGTGACCACCCGTCTG-CCTCCTCCACCACCATCACCAA	191	195	5	5	AACAA	0.737233	FBtr0306800|CG13731|FBgn0036717|CG13731|protein_coding|cds-3	cds	245	1	0.11	113	1949	2_D_sechellia	1_D_simulans,3_D_persimilis,2_D_sechellia	3	4	1	0.333333	141	36	42	36	0	0	novel	NA
chr2R	6342681	6343065	dme-retrogene-224	42	-	12	11	384	TATTTTAATATAACTTTATTTTAACTAGTTCCTGTTGCAAGCAGGCCACCGAATGACACCTCGAAAGTCATTTGTGCGAATGGGCCGTAACAGATTCCATCGTATATACTGAACGTACATGACAGAAAGGGATGACAATGTTGTGCTTAATTCTAACGTGGATTTGTGCTTATTACTCCATTGCTTTTTATTCTACTTTACTGCGGGTCTCATTCGTATCAATTATGTCATGTATGTATGTATACTACAATAGTAAGATGGGAAAAAACACAAATATGTTTATAGTTTTACACAAGGCTTGTATTTATTGCAAGAAGAATATAAATTATAAAAATAAAAAATTAATAATAGAATAATAAATAAAATAATAATAATATTTAAGTA	TATTTTAA-TA	|||||-||-||	TATTT-AAGTA	330	374	45	30	AAAAATAAAAAATTAATAATAGAATAATAAATAAAATAATAATAA	0.120214	rmsk25201|(TTAT)n|(TTAT)n-Simple_repeat|(TTAT)n-Simple_repeat|Simple_repeat|exon-1	antisenseAnno_repeatMask-Simple_repeat	54	0.14	1	-320	-10	2_D_sechellia	2_D_sechellia	1	1	1	1	42	0	42	0	0	0	novel	NA
chr3L	23571433	23571593	dme-retrogene-225	42	+	4	7	160	CTTGTGTCCACCCCCTTAACTGCAATAGAAATGAAAAAGGCGTAACCACCCAGAAAGGTTCTTTGACTATGCCCGGATGTCTATTTCGACTTTTGAATATATTTGAAATAAAATTCTTTTGACAAAGAATTGGCAAAAAAAAAAAAAAAAAAACAGGTGT	CTTGTGT	|..||||	CAGGTGT	135	153	19	38	AAAAAAAAAAAAAAAAAAA	0.00832353	rmsk58764|(A)n|(A)n-Simple_repeat|(A)n-Simple_repeat|Simple_repeat|exon-1	repeatMask-Simple_repeat	19	0.12	1	-134	-7	2_D_sechellia	2_D_sechellia	1	1	1	1	42	0	42	0	0	0	novel	NA
chr3R	5259485	5259581	dme-retrogene-183-2	42	+	16	13	96	TTAAACAATATTTATTTTACTTATAAATCAAAAAACAAATTAAAAATATTAAATATACAAGAAAAAAAACAACAAATTCCAAGTTTAAACACTTTT	TTAAACAATATTT	|||||||.|-|||	TTAAACACT-TTT	34	76	43	26	AACAAATTAAAAATATTAAATATACAAGAAAAAAAACAACAAA	0.793142	FBtr0344333|Hph|FBgn0264785|Hph|protein_coding|intron-1	intron	96	1	0.01	1364	7171	1_D_simulans	1_D_simulans	1	1	1	1	42	42	0	0	0	8	novel	cdhitCluster
chr2L	4060467	4060856	dme-retrogene-226	41	-	12	11	389	ACGAGCGAGATGGGTATAGAGCAATGTGGAGCAAATGCATGACAACATTTTCAGTTGTTGGTGTCGCTCTTTTTTGGCAGCTCTTGCAGCAGCTCTTTCCACCGACACAAAAGTGAAAAAACCAAAAAAAAACTACCGGCGACAATAAATTTTCCAACTGTTTTTCCTGTCGTGTTTTTCTTGTTGTTGTGCGTCAAGTGACCCACATTATTTTTGGGTTCTTCGTATATTTTTTGTTGTTTTTTTTTTTCAGGCGTTCTTTTTATACCAGTATTTGTATGTCCATGCAGTGGGCAGGGATTTGACAAGGGTTAAAGCACAATGACAACAACCGCAACAGCAACAACAAGTTAAACAAAAAAATAAAAATAAAATATCACGACCGAAAT	ACGAGCGAGAT	||||.|||.||	ACGACCGAAAT	353	374	22	29	AAACAAAAAAATAAAAATAAAA	0.829854	rmsk2555|(TTGTTG)n|(TTGTTG)n-Simple_repeat|(TTGTTG)n-Simple_repeat|Simple_repeat|exon-1	antisenseAnno_repeatMask-Simple_repeat	54	0.14	1	-318	-17	3_D_persimilis	3_D_persimilis	1	1	1	1	41	0	0	41	0	4	novel	NA
chr3L	25231784	25231867	dme-retrogene-227-1	41	-	17	11	83	AAAAAAAAAACAGTGGCATGTAATAGTGTGAATGAAAAGTTTTATCATAAAAAAAGAAAATAAAATTATATTAAAAAAAATAC	AAAAAAAAAAC	||||||||.||	AAAAAAAATAC	49	65	17	24	AAAAAAAGAAAATAAAA	0.235595	rmsk60952|(TATTT)n|(TATTT)n-Simple_repeat|(TATTT)n-Simple_repeat|Simple_repeat|exon-1	antisenseAnno_repeatMask-Simple_repeat	34	0.41	1	-48	-1	2_D_sechellia	2_D_sechellia	1	1	1	1	41	0	41	0	0	7	novel	cdhitCluster
chr3L	2360396	2362676	dme-retrogene-228	41	-	22	31	2280	ATACATATTATTATAAACAAATGAAGGCCTAACCTAATCTAATGCCAATCAAAAATTGAGTGGGCAATAATTAGGAAAATCGAGCAGATGACAACGGTGAATAGCATGATTAGGAAACCAACCACAAAGAATGACCTGAAGGTGATCTTGTAGCCATGAGCTTTGCCCACCACCGCGGCGAACTCGTTGGCCAGGGAGCCCAAGAGAGTGCCATTGGCACCGTAGCTGGTGCCCATGCTTGTGGCCCAGAXXXXXXGATGCGAAACACATAGCCAATGGTCGAGTCCCGTTCAGTTCTCCTTAGCCTCAGGCGATATTTCTTGATAATTGGATTCATGGTCGTTCATATGGATCAAAGTTACTTTGGGAATGCATTAATATGAACATTTGAAGGATAAG…	ATACATATT-ATTATAAACA-AA-TGAAGGC	||.|||-||-||||.||||.-||-|.|||||	ATCCAT-TTGATTAGAAACCCAAGTTAAGGC	2205	2241	37	19	AAATAATAAAAAAAAAATATTAAAAATACCAGTTAAA	0.437314	FBtr0072888|CG13801|FBgn0035332|CG13801|protein_coding|cds-1	antisenseAnno_cds	2073	0.91	1	-38	-169	1_D_simulans	1_D_simulans,3_D_persimilis	2	2	1	0.5	75	41	0	34	0	9	novel	NA
chr3L	17060445	17061714	dme-retrogene-229	41	+	23	34	1269	TGATTTCATCTTGCTTGGTTACGCATTTCTTGTAAATACAATTTTAACGCCACTCACGCCGTTTGTCTTGCCTCAATTATGTATTATTTGTTTTTGGTTTTCCTCATTTTCTTGTATATATTAATATATAATTTTCCATATAGTATAGTGTAAAATATATAAGAGATATTGTCAATATAGTAAAGGTGTTTTGTCAGCAGGAGTTCTGCCACTTCCAACTGACACATTCCTGGGGGGAATTTCTTACTTAXXXXXXACTTTTTATACACACACACTTCTCCGTTCTCGATATAAAAAAGAGAGCTCACTTGTCGAATCTTATAAATTGTTTTTTTTTCCTTGTTCGTGTTATTAATATTTTGTTCAATTTAAAGCTTTTGCGCCTGCGCCGTCCACTGC…	TGATTTCATCTT-GCTTGGTTACGCATTTCTTGT	||.|||..||||-.|||-|||-|||-|||-||||	TGTTTTTGTCTTCACTT-GTT-CGC-TTT-TTGT	1207	1225	19	18	AAAAAAATAATGAAAAAAT	0.955899	rmsk53599|(TGTGTC)n|(TGTGTC)n-Simple_repeat|(TGTGTC)n-Simple_repeat|Simple_repeat|exon-1	repeatMask-Simple_repeat	82	0.06	1	-319	-868	3_D_persimilis	3_D_persimilis	1	1	1	1	41	0	0	41	0	14	novel	NA
chr2R	15228963	15229073	dme-retrogene-230-1	41	+	34	17	110	TAGGTGAAGTTATAAAAGTGTTTAAACTAAAATATTCCACCCAAGCGATTAGAAATCGTAGGATCATCGAAGTCCAATGCAATGTGCAACAAATAGGTGAAGTTATAAAA	TAGGTGAAGTTATAAAA	|||||||||||||||||	TAGGTGAAGTTATAAAA	88	93	6	7	AACAAA	0.0605848	FBtr0340008|asRNA:CR44370|FBgn0265508|asRNA:CR44370|ncRNA|exon-3	ncRNA	110	1	0.05	1558	554	2_D_sechellia	2_D_sechellia	1	1	1	1	41	0	41	0	0	0	novel	cdhitCluster
chrX	13847400	13848139	dme-retrogene-231	41	-	19	17	739	AGAGAGTAGGGGAAAATATGAAAATATGGGTGCGAAAGGTGGAAAGGGAATTAATGGAACCAATTCGAGACGCATCGCGTCAAGTTTAAGGTTTACAGATGGGACTTAGAAGCAATGTTAGTTTAGGCGTGGCAGGGCGTAGAGTTTGGTGCATTCGCACAGAGTTGTAATTATTTTTGTGATAAAATCCGAAGCGCAATTTTTTTCTCCAACTGTATGGTAGGTTAGAGGTCTGTACATAGGCGGGGTGXXXXXXTAACGGAAGCGGAAGGAGCTTAGCAATATGCTTTACAAGCAAACAGATTTCTATTCTACAGTTTTAACGGTTTTTTACGGGAAATGTGAACGGAAAGCGTAGTGGGTTATTTTATTCGGTTCAATTCAACCTTACTTCGTTGA…	AGAGA-GTA--GGGGAA	|||||-|||--||||||	AGAGATGTATTGGGGAA	659	709	51	22	AAAAAAAAAAACGAAACAAACCGCAACCACAACAAAAACAGAAATCAAACA	0.692382	FBtr0346001|mamo|FBgn0267033|mamo|protein_coding|utr3-11	utr3	739	1	0.09	5959	1285	4_A_gambiae	4_A_gambiae	1	1	1	1	41	0	0	0	41	13	novel	NA
chr2L	22566643	22567306	dme-retrogene-232	41	-	18	19	663	CACGTAAGATAGTATAATCTCTCCATATATACACTATAATTAAGGAACAGAATCCATAATATCTTTTAAGCTACACATTAGGTTAAGTTCAGAAGGAACTAAACGATTCCTAATGAATAATAATAAATGATTCAAACTCTAAAAAAAAAAAAACAAATAAAAAACAAATTTCGACAACTTAACTGGCTAATAGAAAAACACCCGAAACTCGAATTACATAATTAAATAGCAATATACAAGGCGATAACAAXXXXXXAATCAACTACTTAGCCACCAGAGCTCAAACTTGAGACAAATACCGATGACAGGGTTGGAACCAAGAAGATTAAAACGCAGAACTCCAACAGAATTAAAATATTAAATTATTAATGTATTAGCGGATCCCTGCACTGGGAAGGG…	CACGTAAGA-TAGTATAAT	|||||||-|-.||.|||||	CACGTAA-ACGAGAATAAT	606	639	34	23	AAAAAATAGAAAATAGAAAATTAAGAAAAGTAAA	0	rmsk15915|DOC5_DM|DOC5_DM-LINE|DOC5_DM-Jockey|Jockey|exon-1	repeatMask-Jockey	615	0.93	0.42	840	-48	2_D_sechellia	2_D_sechellia	1	1	1	1	41	0	41	0	0	6	novel	NA
chr3R	1712470	1712659	dme-retrogene-233	41	-	6	18	189	CATTACAATTACGTCACAAAAACGAAAAACACAAGCAAAAACACAATTATTGTATTACAAAATATGAATATAAAACATTCAAGAAATACAAACATACAAATAAACACAACAATTTTCAATACTAACACGCTTGAAATACTGCACACTACACTAAAAAAAACAAAAAAAAAAACCCTTCATAATAACGCA	#NAME?	-|.||-|.|||.|||-||	CCCTTCATAATAACG-CA	153	172	20	35	AAAAAAAACAAAAAAAAAAA	0	rmsk66592|(T)n|(T)n-Simple_repeat|(T)n-Simple_repeat|Simple_repeat|exon-1	antisenseAnno_repeatMask-Simple_repeat	20	0.11	1	-152	-17	3_D_persimilis	3_D_persimilis	1	1	1	1	41	0	0	41	0	0	novel	NA
chr2R	5303146	5303270	dme-retrogene-234	41	+	21	23	124	TTTCAAATCAGAGATAAGCAATTCAAAGTGGCTTGTAATAGTATAAGTGAAAAAGTCTCTCAGCGAATAGGGATATTAAAAAATTATAAAATAAAAATTATTTTTTCAAATGATTATAATGCAA	TTTCAAATCAGAG-ATAA-GCAA	||||||||--||.-||||-||||	TTTCAAAT--GATTATAATGCAA	78	97	20	20	AAAAAATTATAAAATAAAAA	0.96354	intergenic	intergenic	0	0	0	0	0	2_D_sechellia	1_D_simulans,3_D_persimilis,2_D_sechellia	3	17	1	0.333333	344	33	41	22	0	6	novel	NA
chr3R	31986088	31986307	dme-retrogene-235-1	41	-	31	18	219	CTTTCGAAAATTTAAAGTCACAGCCAGAAATACTAAGGAATGACATTCATTTTCTTATCTTAATTAAATATATGTATTTACCTCTTTATATTTTTTATTTGTTATTTTTAGGACTCTTATCAATTTGTATAAATGTTAACTTTAAAATATAACTCAACACAACTGTTTAAAAAGGCAAACTATTCCATTATCCGTTAAAAACTTTCGAAAATGTAAAGT	CTTTCGAAAATTTAAAGT	|||||||||||.||||||	CTTTCGAAAATGTAAAGT	197	201	5	10	AAAAA	0.0317498	FBtr0085878|heph|FBgn0011224|heph|protein_coding|intron-1	intron	219	1	0.02	6900	6469	2_D_sechellia	2_D_sechellia	1	1	1	1	41	0	41	0	0	0	novel	cdhitCluster
chrY_CP007109v1_random	26987	27053	dme-retrogene-236	41	+	6	13	66	TAGTATAAGCAAGTAGTTTTACACCAAAAAAAAAAAAAAAACAAAAAAAAAAAGACTATGAGCCAG	TAGTATAAGCAAG	.|.|||.|||.||	GACTATGAGCCAG	34	53	20	35	AAAAAAAACAAAAAAAAAAA	0.97903	rmsk136671|DOC2_DM|DOC2_DM-LINE|DOC2_DM-Jockey|Jockey|exon-1	repeatMask-Jockey	66	1	0.31	126	22	1_D_simulans	1_D_simulans	1	2	1	1	57	41	0	0	0	0	novel	NA
chr4	460011	465328	dme-retrogene-237	41	-	15	10	5317	ATTACTAATTTAGCAAATCGGATAGAGCCGAACCTTAAGGATGCACGCTTAAGTATAAAAAATCTCAGCATCAATGTTCAAGAACTATTGGACTACATAGGTAATGTCGAGCCTGTTGGATTCATCCGGGATGTACCACAGTTTCCCATTGGAAAATCTGTAAACATGAACTTCCTTAAGCCTGGAAGCGCTGAAACTCTAACGCGACCTGTCTACATATTTGAATACTTGCCACCAATGCAGGACCCCGXXXXXXAAGGTCGACGATGGATCAGCTATGATTGGTTGTGACGGCTGCGACGCTTGGTATCATTGGTATAATTGTGCTGAACCAACTGTATACTACAATTTACTTAAAAAAAAACTTTTACTTTAGGATTTGTGTTGGTATAACCTTTG…	ATTACTAATT	|||-||||||	ATT-CTAATT	5277	5304	28	26	AAAAAAAAAAGAGACGAAACAAGAAAAA	0.387592	FBtr0089110|bip2|FBgn0026262|bip2|protein_coding|cds-3	cds	1686	0.32	1	-588	-3043	4_A_gambiae	4_A_gambiae,1_D_simulans	2	2	1	0.5	66	25	0	0	41	4	novel	NA
chr2R	15976581	15976760	dme-retrogene-238	41	-	32	46	179	CCTGGAAGAAAAGGAACTAGAGGCTAGTGCACAAAAGCAAGGTGATCAGGATGTCGAAAAGAAGTCCCAGAAACCAGAAGTATCTGAGGTCGTAGCTGAGAAAATATCTGAAGAAACAATTGAAGAGCCAAAGAAACCTGAAGTAAAGGAAACTGAGGTTAAATCAGAGAAAGCTACAG	CCTGGAAGAAAAGG-AACTAGAGGCT-AGTGCACA-AAAGC-A-AG	|||-||||.|||||-||||-||||.|-|.|-||.|-|||||-|-||	CCT-GAAGTAAAGGAAACT-GAGGTTAAAT-CAGAGAAAGCTACAG	130	136	7	9	AAAGAAA	0.548216	FBtr0336651|Strn-Mlck|FBgn0265045|Strn-Mlck|protein_coding|cds-7	cds	179	1	0.01	7246	7506	3_D_persimilis	3_D_persimilis	1	1	1	1	41	0	0	41	0	0	novel	NA
chrX	1442687	1442831	dme-retrogene-239	41	+	31	33	144	TCACCTTTAATGTCTAAGGAAGCTTCCAGACCAGCATCCGTTGCAGGAAGTGTTAAGGATGAAGCTGAGAAGTCCAAGGAAGAATCTAGGCGAGAGTCAGTTGCTGAAAAATCACCTTTGCCCTCCAAAGAAGCTTCGAGACCA	TCACCTTTAATGTCTAAGGAAGCTTCCAGACCA	||||||||....||.||.||||||||.||||||	TCACCTTTGCCCTCCAAAGAAGCTTCGAGACCA	107	111	5	10	AAAAA	0.359532	FBtr0307598|futsch|FBgn0259108|futsch|protein_coding|cds-7	cds	144	1	0.01	9212	4464	1_D_simulans	1_D_simulans,2_D_sechellia	2	3	1	0.5	149	56	52	0	0	0	novel	NA
chrX	12410596	12410850	dme-retrogene-240	41	+	15	10	254	TGACATTTCAACCTGTGAATGCCCGAAGATCATTCTCGTTTTGCAGACATTGGAATGCCAATAAAAGTCAGGACATAGACATTCCGCAGAAAGGATGCTTCAATCAGCAATGTAACCGTGTGCGCATAAAATTTATGAATTATTGAATCTATGAAAATATGAACATCACGTACGCTTTCTCTTACTCCCCCCGCCAACAAACTATGAGAATGAAAAAAAAAATGGAAAAAATAAACGTGTATGTATGAATTTCA	TGACATTTCA	|||-||||||	TGA-ATTTCA	213	235	23	26	AAAAAAAAAATGGAAAAAATAAA	0.0134474	intergenic	intergenic	0	0	0	0	0	2_D_sechellia	2_D_sechellia	1	1	1	1	41	0	41	0	0	10	novel	NA
chr2R	3437893	3450945	dme-retrogene-241-1	41	-	29	22	13052	TTTTTCTGGAATATCGATAGATATCGGGGAATAAAGTGAGAAAAAAATTAAAAATTGCTTAAAAGTGTGGGCGTGGCAAAACTGTTTTTGGCAAATCGATAGAAATTTACACGACTAATAAAATCCAAAAAAAAATTTCAACAATGTAGGCGTGCCATTTTTGGCCGGTTTATGTGCGTTAGAGTGTTATAGCAAATCGATAGAAATTTGCAAGACCAATAAAATTATAAAAAAATATGCAAAACTTTTTXXXXXXAGAAAAAAATTAAAAATTGCTTAAAAGTGTGGGCGTGGCAAAACTGTTTTTGGCAAATCGATAGAAATTTACACGACTAATAAAATCCAAAAAAAATTTTCAAAAATGTGGGCGTGCCATTTTTGGGCGGTTTATGTGCGATA…	TTTTTCTGG-AATATCGATAGA	|||||.|||-||-|||||||||	TTTTTTTGGCAA-ATCGATAGA	13015	13020	6	12	AAAAAA	0.947416	rmsk21547|HOBO|HOBO-DNA|HOBO-hAT-hobo|hAT-hobo|exon-1	repeatMask-hAT-hobo	694	0.05	1	-5518	-6840	2_D_sechellia	2_D_sechellia	1	1	1	1	41	0	41	0	0	11	novel	cdhitCluster
chrX	22405796	22405898	dme-retrogene-242	41	-	19	12	102	AATAAACCTTAAAATAAAAATTACGAAAAAAGTCAATTTTAAATAATTAAAATCAACCATTTTTAGAAAAAAAAAAACTTTCTTAAATCTTAATAAACCTAA	AATAAACCTTAA	||||||||-|||	AATAAACC-TAA	67	77	11	22	AAAAAAAAAAA	0	intergenic	intergenic	0	0	0	0	0	2_D_sechellia	1_D_simulans,2_D_sechellia	2	11	1	0.5	245	25	41	0	0	14	novel	NA
chr2L	16988073	16988377	dme-retrogene-243	41	-	13	14	304	AAATATCTAAGTAAATCGGATGCCTAAATAAACTAACCATTTTTCACCATAATAGCTTTTTGGCCCACACATCCACACAAAAATGGTCAAAGGAAAGCATTTGATTGAAGAGGAACGAGAACTCGCAACATTTTTTCTACTGATGGAAAATTAAGCTCACGCATGTGTTTTTGTAGAAAAGGGCTCCTTTAACTAATAAAGATATTTGATATGAAAAGTGAAATCAATTCAAAAAAAAAAAAACTATATAACATTAATATAATTAAAATACAAAAGAAATCGAATTTGTTTAATTATTAAGCAA	AAATATCTAAGTAA	||.|||-||||.||	AATTAT-TAAGCAA	231	279	49	28	AAAAAAAAAAAAACTATATAACATTAATATAATTAAAATACAAAAGAAA	0.555179	FBtr0273450|beat-IIIb|FBgn0053179|beat-IIIb|protein_coding|intron-4	antisenseAnno_intron	304	1	0.07	1863	1923	4_A_gambiae	4_A_gambiae	1	1	1	1	41	0	0	0	41	12	novel	NA
chr3L	6720	6906	dme-retrogene-244-1	41	+	36	18	186	AGAGTAGTGCCAACATATTCTGCTCTCTATATAATGACTGCCTCTCATTCTGTCTTATTTTACCGCAAACCCAAATCGACAATGCACGACAGAGGAAGCAGAACAGATATTTAGATTGCCTCTCATTTTCTCTCCCATATTATAGGGAGAAATATGATCGCGTATGCGAGAGTAGTGCCAACATAT	AGAGTAGTGCCAACATAT	||||||||||||||||||	AGAGTAGTGCCAACATAT	150	154	5	5	AAATA	0	rmsk40150|HETRP_DM|HETRP_DM-Satellite|HETRP_DM-Satellite|Satellite|exon-1	repeatMask-Satellite	112	0.6	0.72	-74	44	2_D_sechellia	2_D_sechellia	1	1	1	1	41	0	41	0	0	14	novel	cdhitCluster
chr3R	11957127	11957250	dme-retrogene-183-3	41	+	20	20	123	TTTTTATTCAATATAAACAATATTTATTTTACTTATAAATCAAAAACAAATTAAAAATATTAAATATACAAGAAAATAAACAACAAATTCCAAGTTTGCACACTTTTGAGTCTATATATAAAC	TTTTTATTC-A-ATATAAAC	||||.|.||-|-||||||||	TTTTGAGTCTATATATAAAC	42	89	48	21	AAAAACAAATTAAAAATATTAAATATACAAGAAAATAAACAACAAATT	0.636372	rmsk75978|S_DM|S_DM-DNA|S_DM-TcMar-Tc1|TcMar-Tc1|exon-1	antisenseAnno_repeatMask-TcMar-Tc1	110	0.89	0.56	86	-13	2_D_sechellia	2_D_sechellia	1	1	1	1	41	0	41	0	0	14	novel	cdhitCluster
chr2L	3875832	3876175	dme-retrogene-245	41	+	16	18	343	AACTCATAGATACGCACTTACACGTTCAGGCAGTTACGTTTTGTTAATCAATCAGAGATCTAAGAACTTGACAAATGCAAATGGTGTGCAACATCCTGTCCCGACACCATATCCAATATACCCAGTAAGGAGTTTATCCTTAAGGAGTGGCTCGGTCAGAGTCAAGTTTATCGCACTTTACACCATTTGTGCCCAAGTGTTTGCCAGCGATTTGCATGTTGTTTGCACATTTTAAAGAACCGAGTAACCCAAGAAACCCACAAGCCAGCTGGAGGAGTGCAACCCAACATCTCCAAAACTAAAAAATGAAAAAATAAACCAAAACCTAACCATAAGAACCCAC	AACTCAT-AGATACGCAC	|||-|||-|||-||.|||	AAC-CATAAGA-ACCCAC	295	324	30	25	AAAACTAAAAAATGAAAAAATAAACCAAAA	0.66105	FBtr0290079|capu|FBgn0000256|capu|protein_coding|intron-2	antisenseAnno_intron	343	1	0.1	530	2719	3_D_persimilis	3_D_persimilis	1	1	1	1	41	0	0	41	0	3	novel	NA
chr2L	4540394	4541023	dme-retrogene-9-2	41	-	34	17	629	CTCCGAGCGAAGTCAGAACTACAATAGGTCTTGAAGAATCTACACTTCCTTCAAGGTCAACGGATAGAACTTCTCCATCCGAAAGTCCTGAGACACCCACAACATTACCTTCAGACTTCATAACTAGACCTCACTCAGATCAAACGACTGAATCTACTAGAGACGTTCCAACCACCAGGCCATTTGAGGCATCTACTCCCAGTCCAGCATCTCTGGAAACTACTGTTCCATCAGTCACTTCAGAAACTACXXXXXXTCCATCCGAAAGTCCTGAGACACCCACAACATTACCTTCAGACTTCATAACTAGACCTCACTCAGAACAAACGACTGAATCTACTAGAGACGTTCCAACCACCCGTCCATTTGAGGCATCTACTCCCAGTCCAGCATCTCTGA…	CTCCGAGCGAAGTCAGA	|||||||||||||||||	CTCCGAGCGAAGTCAGA	598	603	6	7	AACAAA	0.141408	FBtr0332348|dpy|FBgn0053196|dpy|protein_coding|cds-13	cds	582	0.93	0.09	5910	-47	2_D_sechellia	2_D_sechellia	1	1	1	1	41	0	41	0	0	9	novel	cdhitCluster
chr3R	7472459	7473769	dme-retrogene-246	41	-	14	12	1310	TATGTTATAAACAAGCGTGGTTGCCGCACAAAATGGATTCTATTTTTCTGGTAGACACAACAGGACGCCAGGAATTCAATGGCGAGCAGCAGCAAAAGAAGATTGTGTACAACAAAGAGCTGCTCCTGACAGAAAGTGACGCGCACAGCGAGGAGGACGAGGAACAAAATGAGGGCGCAGTGGAGCTCTTTGGCCTAAAGTTGAACTCCAAGGAAGTGCTCGATGTCGTGAATTCCCTGCCTGACCGAAAXXXXXXCTTAAGAGTCTGCCCAAATTTTTCCAAATCGGTACTGTGCTACCTTCGCATTTGGATCACTACCAAGAAAAGAAGTCCAAGAAGAAGCAGTCGCTGGTAAATGAGTTGTTAGAAGACGAGAGCTTCCAGAAGTTCAACAAGAG…	TATGTTATAAAC	|||.|||-||||	TATTTTA-AAAC	1259	1299	41	27	AAGAAAATGAAAAAACTTAAGAAAAATAAATAAATATAAAA	0.815796	FBtr0081560|scaRNA:MeU5-C46|FBgn0043853|scaRNA:MeU5-C46|snoRNA|exon-1	snoRNA	316	0.24	1	-547	-447	3_D_persimilis	3_D_persimilis	1	1	1	1	41	0	0	41	0	0	novel	NA
chr2R	10214578	10214660	dme-retrogene-247	41	-	36	18	82	GCTTATAGCCGCCTCGTATTATGTATAATTCGGGATGAATGAATACGGCACCGTTAATCAAGAAGCTTATAGCCGCCTCGTA	GCTTATAGCCGCCTCGTA	||||||||||||||||||	GCTTATAGCCGCCTCGTA	60	64	5	5	AAGAA	0.949423	FBtr0306345|Hr3|FBgn0000448|Hr3|protein_coding|intron-2	intron	82	1	0.01	7816	4471	2_D_sechellia	2_D_sechellia	1	1	1	1	41	0	41	0	0	0	novel	NA
chrX	9186834	9188219	dme-retrogene-248	41	+	12	11	1385	CCATAAAAAAGCGAAAAAAAAAAAATCACAGCTCACACAAAGTTACGCCAAAAGAAAAGAAAACCAGAACAAAAAAAATTTATATACATTTATCGAAGGAAAAATATATACAACAAATATAAATTTTAGTGATTAATATAAGCAAAGAACCAAAATGAAATATTCATTTTTCAAAACGCAAATAACTCAAGTGTGGAGAAAATGACAGCAAACAACACTACGAAAATAGCCTTACCATGTTTTCCAAACAXXXXXXTGTGAAGTATAATATGCAATTGAAACCATAATACCGCAAAAAGATCTAACAATTATAACAAATCAAATGCGAGATGAATACGAAAAATACAAAACAAAAAAAAAAAGAAATCACACAAAACTGAATCTAAATTAAGCATGAAT…	CCATAAA-AAA	||-||||-|||	CC-TAAACAAA	1344	1375	32	29	AAAATTAAAGAAAAAACCAAAAACACAAAAAA	0.881076	FBtr0333474|mei-P26|FBgn0026206|mei-P26|protein_coding|utr3-8	utr3	1385	1	0.07	16019	1090	1_D_simulans	1_D_simulans	1	1	1	1	41	41	0	0	0	0	novel	NA
chrY	2826784	2826943	dme-retrogene-139-2	41	+	14	7	159	GATTGAAGCGCAATAAGTTGGCCGTGGTTTGGTCTTCAAGCGGAAGCTGTGTTTACGTTAAGTTTGGGTTATTTACTTTAGCGGGTAGCTAAGCGCTGGCAAAGGCAATGACAAAAAAAAGACAAAAACAAAGACAAAGGAAATGCCGACGAGATTGAA	GATTGAA	|||||||	GATTGAA	113	143	31	27	AAAAAAAAGACAAAAACAAAGACAAAGGAAA	0.6435	rmsk135728|(CAAAGA)n|(CAAAGA)n-Simple_repeat|(CAAAGA)n-Simple_repeat|Simple_repeat|exon-1	repeatMask-Simple_repeat	40	0.25	1	-99	-20	1_D_simulans	1_D_simulans	1	1	1	1	41	41	0	0	0	9	novel	cdhitCluster
chrX	7116054	7116241	dme-retrogene-249	41	+	23	14	187	AAATTTGGCAAAAATGTAGTAAGAAAAATATCAGAATTTTACGTACAACTTTTGTAATGAAAGTTCAAATGTGGAATGCCATACCTTGCTGAATTCGTAGCTTAATTTCCTATCCAGTGGCATTTCCAGCTAAAAATTTTTAAATTTCACCATTTTTCGAAAAAAAAACGTGAAAATTTGGAAAAAA	AAATTTGGCAAAAA	||||||||.|||||	AAATTTGGAAAAAA	160	168	9	18	AAAAAAAAA	0.0150057	rmsk108467|SAR_DM|SAR_DM-Satellite|SAR_DM-Satellite|Satellite|exon-1	repeatMask-Satellite	151	0.81	0.14	-36	949	2_D_sechellia	1_D_simulans,2_D_sechellia	2	3	1	0.5	78	13	41	0	0	5	novel	NA
chr3L	20841853	20841982	dme-retrogene-250	41	+	32	46	129	CTAGTTCAAATTTCGATTAGAATCAGCGTTATGCCATGTTTATAATTTAGTTTATGAAATTTTAAGAAAATTATTCTAAAACAACTATTTCAAATTTCGATAGTGCAGCCGCGATAGTGCTCACTATTT	CTAGTTCAAATTTCGAT--TAGAATCAGCGTTA-TGC-CA-TGTTT	|||.|||||||||||||--|-|.|.|.|||.||-|||-||-|.|||	CTATTTCAAATTTCGATAGT-GCAGCCGCGATAGTGCTCACTATTT	78	84	7	9	AAAACAA	0.178526	intergenic	intergenic	0	0	0	0	0	1_D_simulans	1_D_simulans,2_D_sechellia	2	2	1	0.5	99	41	58	0	0	0	novel	NA
chr2R	3119608	3119750	dme-retrogene-251	41	-	9	12	142	GAATGATGAATGAGAGATGAATGTAGCGAACAAGTACGAATCGCTTTTACAATTGCATATGTCCGTACACTAAACTTTCTTAAAATATGCAATGGATCTTTGAAATCAATAAAAAAAAAACAACAAAAAACAAGAGAGAATG	GAATGATGAATG	|-|-||-|||||	G-A-GA-GAATG	108	133	26	32	AATAAAAAAAAAACAACAAAAAACAA	0.862895	rmsk21076|DNAREP1_DM|DNAREP1_DM-RC|DNAREP1_DM-Helitron|Helitron|exon-1	antisenseAnno_repeatMask-Helitron	15	0.11	0.07	-127	201	1_D_simulans	1_D_simulans	1	1	1	1	41	41	0	0	0	0	novel	NA
chr2L	7183368	7183513	dme-retrogene-252	41	-	19	17	145	TACTCAATTATCTAAGGCAAACAACGTGAGTTTAGCTTACGAAAATGCATCAATTATGAGCATTATTCAAATTATGAAAAGTAAGTTATGCCAACCAAAACAACTAATACAATAAAAAAAAATATCCTTACTCAAGTTAATCCAA	TACTCAA-TT-ATCTAA	|||||||-||-|||.||	TACTCAAGTTAATCCAA	97	122	26	22	AAAACAACTAATACAATAAAAAAAAA	0.563066	FBtr0113028|MICU1|FBgn0031893|MICU1|protein_coding|cds-3	antisenseAnno_cds	11	0.08	0.07	152	-134	4_A_gambiae	4_A_gambiae	1	1	1	1	41	0	0	0	41	6	novel	NA
chr2R	18808274	18816327	dme-retrogene-253	41	-	16	28	8053	AGATCGTTTAGTACAACCATTCTGGTGCACGCGTTTGTCTGCTTCCACTGTTTAGCGACTAAAGATAATCAGTTTGTTTTCATTTCCAGGGGACATGAGACGGGCATGTGAGCAAATATCTGCCAGATACATCGACCCAACTGTCGCGAAGCTATCTAAGACACTTGTTTGCTCTGCTGACGCACCATTAGATCGAACTTTCATTTGCGGGGCCCATAAATTTGGCAATGTGATGTGCGTCTCAAGAAAAXXXXXXTCCTATTTGCAGCCAGGTGCAATGCATTCTCGCATTCGCCGTGTATATTTGTAAATTGTATTTGTTAACTGTGACTATTTCGTATTTGCATTCCACTCGTCTTAAGTTTTAGTTTGTTAATACTATGTGATAAGAATACCCAT…	AGATCGTTT-AGTACAACCATTCTGGTG	||||-||||-|.|.|.||-||.-|||||	AGAT-GTTTGATTCCCAC-ATG-TGGTG	7973	8022	50	25	AAAAAAAAAAAAAACAATAAAAAGAGCATGAGCAACATGTGAAAAGAAAA	0.619273	FBtr0086632|CG15096|FBgn0034394|CG15096|protein_coding|cds-3	cds	1086	0.13	1	-6352	-615	3_D_persimilis	3_D_persimilis,2_D_sechellia	2	2	1	0.5	113	0	72	41	0	6	novel	NA
chr3R	1398001	1398383	dme-retrogene-254-1	40	-	22	26	382	AGAGCTGATAGATAGTGAAGTTAGAGACTTGAAGGAAATCAGGAAATAAGGGTCGGCATCGCAATTAAAAGCACAGAGGGATAATGACAAAAGATATAATAATAAGAAAAAATAAAGTACGCAGTACAAAGTAGGAGATTACATTATGATAAAGAATAGTAGAGGAGGAGTTGCTTGAAAGCTAAGCTAAACATAAGAGTCCATATGTAATAGAAAAGGTATTGAAAAATGATATGTTTTTAATTAAAGATGTTGAAGGTTTTCGATTGGCGCGAAATCCATATCGTGGTGTCTGGAGTGGAAAATTAATTTCCTTAATTAATTAAGGATAAGAAAATAAGAAAACAAATAGCGAGTAAGAGCAATGTAATAGTTATAGTTA	AGAGC--TGATAGATAGTGA-AGTTA	|||||--||-||-|||||.|-|||||	AGAGCAATG-TA-ATAGTTATAGTTA	331	349	19	18	AAGAAAATAAGAAAACAAA	0	rmsk66201|Invader2_I-int|Invader2_I-int-LTR|Invader2_I-int-Gypsy|Gypsy|exon-1	repeatMask-Gypsy	382	1	0.7	128	35	2_D_sechellia	2_D_sechellia	1	1	1	1	40	0	40	0	0	9	novel	cdhitCluster
chr3R	1558691	1558768	dme-retrogene-255-1	40	+	26	23	77	GTGTAAAGGAAACTACACAAATTTATTTGGTTTAAAAAGATTTAAAAAAATATAAGTGTTAAAGGAATTACACGAAT	GTGT-AAAGGAAACTACACAAAT	||||-|||||||.-|||||.|||	GTGTTAAAGGAAT-TACACGAAT	44	55	12	14	AAAAAAATATAA	0.03916	FBtr0392909|Myo81F|FBgn0267431|Myo81F|protein_coding|intron-11	intron	77	1	0	91433	29526	1_D_simulans	1_D_simulans	1	1	1	1	40	40	0	0	0	0	novel	cdhitCluster
chr2L	16187070	16187221	dme-retrogene-256	40	-	13	9	151	TTCAGTTAAGTTGTGGGTAACACAATAGCTATCGGAAGTTTGAAAGGAAAGATTGGTATCGATAGTATTTAAGATAGATTAGCCAATTTAAGAATCAAATTCATTCTTTTTCTGCATCATAGGAAAAAAGAAAAAAAAACTCTTTCATTAA	TTCAGTTAA	||||-||||	TTCA-TTAA	124	139	16	27	AAAAAAGAAAAAAAAA	0.666507	FBtr0332022|Ca-alpha1D|FBgn0001991|Ca-alpha1D|protein_coding|intron-29	antisenseAnno_intron	151	1	0.08	233	1444	4_A_gambiae	4_A_gambiae	1	1	1	1	40	0	0	0	40	4	novel	NA
chr3L	26170817	26173294	dme-retrogene-257	40	-	13	9	2477	TATTTATTTGCTAAGGATTGGCTGAGACCTTCACTGATATAGGCACCTTCAAGGGCCTTTGTCAGTTTCTCCACCTCTTGGGTGTATTGGTTAGCCGTTTTATTTCTCTGTTGTAGATTCAAAAGCTTGGCAGATATCACTTCTACCGATTCTCCTTTTACTGCAATTGACAGTTGGGTAATGATTGCAGCAATCGTCTGCTCATTACTTATAAGGTTTCTTACATGGCCTTTAAGTTTAGTTTTTATTAXXXXXXGGGCGCTGGAGTGCTTACGTAGTTTTTTGTGGTCTTTTTGTATATTTGTATATTTATATTTATTATGACCAAGTGTCACAATGTATTGACGCTAAGTTATACCCAATCATTTATTGTATTTTTAGGGTAGATTAGTCTAATAT…	TATTTATTT	|||||.|||	TATTTTTTT	2407	2457	51	27	AAAAAAAAAATAAAAAAAATAATAACTCATGAACCAAGATTATAAAGAAAA	0.544475	rmsk62165|Gypsy12A_LTR|Gypsy12A_LTR-LTR|Gypsy12A_LTR-Gypsy|Gypsy|exon-1	repeatMask-Gypsy	60	0.02	0.29	-2417	148	1_D_simulans	1_D_simulans,3_D_persimilis	2	6	1	0.5	143	40	0	23	0	11	novel	NA
chr3R	19452117	19452576	dme-retrogene-258	40	+	20	15	459	GCAGACGAAAGAAAAATAACCGATTTTCCACGAGTTTCGATTTTAAAATACCCAATAAATTCAGGAAAATTAAAAATCCGAGCAGAATTAATATGCCATCTTTTTGAGCCAATAGTTCAACCAATGGGTTCAATCAAACTACTAATTATTTGTATTACTATTATGTCCGATGAGGTCAAGTGAAATACCGTCTAGATGTAATTTCAAACCTAAAAATGTTCTTAGAAATCATAAAAGTTTAGTATAAAAAAATAATCAATTAAATGACAAAGCTATAACATAAATATACAAAAAATATAAACCTCTTTCCAGCGACACATACTAAACATTAAAAGACTAATAAATTACTTGACTTATGATAAACATACATATGTAAAAAGAAGAACCCAGTAAAAAACT…	GCAGACGAAAGAAAA	|||||-|||||.|||	GCAGA-GAAAGGAAA	425	434	10	20	AAAAAAAAAA	0.179646	FBtr0083762|CG31221|FBgn0051221|CG31221|protein_coding|intron-3	intron	459	1	0.03	11286	1490	3_D_persimilis	3_D_persimilis	1	1	1	1	40	0	0	40	0	11	novel	NA
chr4	854662	855065	dme-retrogene-259	40	+	19	17	403	TTGAAAATATACATATACGCTTTCTTGTTATAAATTAAATACAATTGCCAAAGCAAACAATCCTTTTTTGAAATTTAAAACATTAGTTTAATTATGAATAATTATAGAAACAAACCAACATATGAATATGTCAAAGTCAAAGTGGGATAGTGGGAGTCCATATGGGATACTTTCCCTTATTTCATAAAATTCTTGTTTAGTTAATTATAAAGGTATGGTAACATTGACTCTCAGGACCGATCAGCGTTGACTGAAAAAAATTAGCTATTTTATTTTAGTTGGCGCAATGAAAACTTCCAGCACGAACCAATTGCAGCTTGTTTTTATCCTGCACATAAAATAACAAATGTATTAAAAGAAATAAAAGAAATTAAACAACAGAAGAATTTGAAAACTTTA…	TTGAAAA-TATACATAT	|||||||-|.|||-|||	TTGAAAACTTTAC-TAT	354	386	33	21	AAAAGAAATAAAAGAAATTAAACAACAGAAGAA	0.184632	FBtr0300886|Gyf|FBgn0039936|Gyf|protein_coding|intron-9	antisenseAnno_intron	403	1	0.27	895	190	3_D_persimilis	3_D_persimilis	1	1	1	1	40	0	0	40	0	1	novel	NA
chrY	600457	600594	dme-retrogene-260-1	40	+	25	40	137	TTATTTTCGTAAATATTTATTTAGAACTTTTAAGTACGCCGCCCGACGTTGGGCGCCAATTAACTTTTTGCGGTATAAATTATTTAAAAAATAAATTTTTTATTTTTTAATATTTTTATTGGTGTTAAACTTTTCAA	TTATTTTCGTAA-ATATTTA----T-TTAGAACTTTT-AA	|||||||-.|||-||.||||----|-|||-|||||||-||	TTATTTT-TTAATATTTTTATTGGTGTTA-AACTTTTCAA	86	95	10	15	AAAAAATAAA	0.770133	FBtr0346722|kl-2|FBgn0001313|kl-2|protein_coding|intron-2	intron	137	1	0	1619	37255	3_D_persimilis	3_D_persimilis	1	1	1	1	40	0	0	40	0	4	novel	cdhitCluster
chrX	3948449	3948892	dme-retrogene-261	40	+	12	11	443	AACGCTATGATTGAACATCAGAATAATTTGATATCAGGTTATTTTACAACTTTGTGTGTCCTTAAGGCCGACTATATTTACATAAAATATGTAATACTACCATCAAATACAAATTTGTGTTCTATTAAATAAATGCTTTGGCAAGCTTAAAATTATTGTAATTTTGCATGTTCTTATTTTTATTCGTATTTTTATGTATTACTTCGACTGCTTTGCTTCCTGTTGCAAAATTGTAACTTAAAACTAGGAAAATTTATTTTAATACATTTTTAAATTTCATGTACTCGTTATGTTATAAATTTAACTAATTTATATTCTGTCAAAAGCTGAATGGCATTATTCAGGGAAAGGAAAATTTTGGTGCAAATTGTTATTAATAACATTTTCAAATTACCTAAA…	AACGCTATGAT	|||.||||-||	AACACTAT-AT	397	420	24	28	AAATAAAAAAAAATAGAAAAAATA	0.0794722	FBtr0344826|Gem4c|FBgn0052783|Gem4c|protein_coding|utr3-3	utr3	11	0.02	0.03	346	-432	2_D_sechellia	1_D_simulans,2_D_sechellia	2	3	1	0.5	73	20	40	0	0	13	novel	NA
chrX	8059849	8060205	dme-retrogene-262	40	+	15	10	356	GCACTTTTTAAACTTACTTTTCCTTTGGATTTTATCGTTCTTCTTTTCTTTTTGTTGTTTCGTTAAATCCACTCGTTCTGTTACTGTTTATTCGCTATTATGGGCGAATATATGTATATATCCGAATGACTTTTGATTTTGGCTTTGTTTATGGCCGCGCTGCCGCTGGATGTTGATTTTGTCTTAGCCAAGTTTAGCTTGTCGGTTTTGTTTGTTGTTGTTGCTGAATTGCGTTGTTGCTATTGTTGCTGAATTTTGAATTGAACATATACAACATACAGATTGTACACGATTGTTAAAAAGTTGCAACTGTAAAAATAAAAACAAAAAATATTGGTCACATCGGGCACTATTTT	GCACT-TTTT	|||||-||||	GCACTATTTT	314	333	20	25	AAAAATAAAAACAAAAAATA	0.708407	rmsk109813|(TTG)n|(TTG)n-Simple_repeat|(TTG)n-Simple_repeat|Simple_repeat|exon-1	repeatMask-Simple_repeat	53	0.15	1	-198	-105	4_A_gambiae	4_A_gambiae	1	1	1	1	40	0	0	0	40	13	novel	NA
chrX	9697407	9697619	dme-retrogene-263	40	+	12	11	212	GTTCTTTTTAAGCCATACCATATAGAATGAGAGAAACCATCTAGTTGTGTACCATAATAATTGTTAATTGTCTTTAAGATAAATTATATACAACAACAAAAAGTGAAAAATCCAAGGCGACAAAATCCCCACACTGAAATGAAATCCTAACAATAAAAAAAAAAAACGAACAAAATAATATCGGAAAACAAAGCGAATCCAGTTTTTTATTA	GTTCTTT-TTA	|||.|||-|||	GTTTTTTATTA	149	192	44	28	AACAATAAAAAAAAAAAACGAACAAAATAATATCGGAAAACAAA	0.972053	FBtr0071379|btd|FBgn0000233|btd|protein_coding|utr3-2	utr3	151	0.71	0.3	360	-61	4_A_gambiae	4_A_gambiae	1	1	1	1	40	0	0	0	40	9	novel	NA
chr2L	10278742	10279334	dme-retrogene-264	40	-	17	26	592	TATTTAAATATTACATTGATTGTTTGAATAATATAGTTTTAATTAAAAACTACCTAAAATTTTGTTTATCTTTCAGTTAATGAAAACATTGAAAGTGAGAAGGAATTCCTAAAAAACCGAGCAAACACATCTAAGGCCAAAGGAGTTTGTGCATGGATATTCACATTTAATTTTCTTCTAGCGATAACTCGCACAATAAATTTCCATTTTTTTTAACTAAATTTTCAATTTATTTTTTGATCTTCAATAAXXXXXXAGCATCTGTATTGATTTGGTGTATAATAAATTGTTATCAGCTAACGCGAAAATAAAAATTATTTGGTCACAGTTTCCCACAATTTTCCAATCGTTCCAGTTCCGTTATCGATTGCGCAGTGAGAAACTAACTTCAAAAAAGGC…	TATTT-AAATATTACATTG-ATTGTT	|||||-|||.|.|||..||-|||-||	TATTTTAAAAACTACGCTGTATT-TT	549	567	19	23	AAAAATATAAATAAAAAAA	0.324862	FBtr0300408|CG34043|FBgn0054043|CG34043|protein_coding|cds-6	cds	140	0.24	1	-76	-376	3_D_persimilis	3_D_persimilis	1	2	1	1	71	0	0	40	0	0	novel	NA
chr2R	4461860	4462046	dme-retrogene-10-5	40	+	11	13	186	TTCCTAAGATCTTCCTAAGAATATAGTTTGTCAAAATATAGGTTGTCAAAATTAAGGGTTTTTTTGCTTAATTAAACGCAATTTTTTTTATAAAATATAATTAAAAAATATTTATTTTACTTATAAATCAAAAAACAAATTAAAAATATTAAATATACAAGAAAATAAACAACAAATTCCAAGTTT	TTCCTAAGATCTT	||||-|||-|-||	TTCC-AAG-T-TT	130	176	47	29	AAAAAACAAATTAAAAATATTAAATATACAAGAAAATAAACAACAAA	0	rmsk22812|S_DM|S_DM-DNA|S_DM-TcMar-Tc1|TcMar-Tc1|exon-1	repeatMask-TcMar-Tc1	142	0.76	0.15	-44	790	2_D_sechellia	2_D_sechellia	1	1	1	1	40	0	40	0	0	0	novel	cdhitCluster
chr3L	26507690	26507770	dme-retrogene-87-2	40	-	31	18	80	ATTGAAAATCCTGAGCACGCCGACGTTGAATTATCCGTCATTAATAAAACTAATAGTTCGGGATCTGAAAATCCTGAGCA	AT-TGAAAATCCTGAGCA	||-|||||||||||||||	ATCTGAAAATCCTGAGCA	43	49	7	9	AATAAAA	0.937296	rmsk62615|(AAT)n|(AAT)n-Simple_repeat|(AAT)n-Simple_repeat|Simple_repeat|exon-1	antisenseAnno_repeatMask-Simple_repeat	3	0.04	0.15	17	-77	2_D_sechellia	2_D_sechellia	1	1	1	1	40	0	40	0	0	13	novel	cdhitCluster
chr2L	20175279	20175802	dme-retrogene-265	40	-	18	34	523	CATATATTCATTTTTCGGCGTCCACACATGTGTAACACATTAAAAAAATTTAAATTATTAATTTTTGTAAAAAAAAAAGAACAGGCCAAATGTCTCATAGTGCACTATGTGTGCCCACACTCATAAACAGTCGGTAGTTCGAAAATCGTTGAAGGCAATAAGTATTACAAACGGTTTAGTTTTCCACAGAAGAACGAAAAAGTTATTTTTCAACATTGAAGAAGCGTTCAATGGAAAGCTTCCAAGAGTGXXXXXXAATATGTTAAGGAAAATAAAAGGAAGTTCGCCGGTTGATAATATTCTTACAATCGTTTGGGTACAAGCCAAACCCTGTGTTGTGAATACACAGTATCGGCAGAATTACTAGAATCTTTTTCAGTTATACTTAAATTTTACAAT…	CAT-ATAT-T-CATTT--TT-CGGCGTCCACACA	|||-||||-|-|||||--||-|.-|.||||.|||	CATTATATGTACATTTCCTTACA-CTTCCAGACA	475	490	16	22	AAAAAAAAAATCAAAA	0	rmsk13507|Invader3_LTR|Invader3_LTR-LTR|Invader3_LTR-Gypsy|Gypsy|exon-1	repeatMask-Gypsy	26	0.05	0.84	5	-497	2_D_sechellia	1_D_simulans,2_D_sechellia	2	3	1	0.5	88	26	40	0	0	0	novel	NA
chr3R	24688708	24689316	dme-retrogene-266	40	+	14	17	608	TTTTAATCCAAATTTAAGCTCAAGCTTACAAATACTTCACAATTTATTATATTTTATATTTATTAATTCGTAGTAAGCAAAAGTTGAATTCCAATATTCCTCTTGTATCATATCCGTACAGTTTTTATACTCCCATAGAATTTACTTAGTCTTGAGAGCCTAGTTAAGTAATGTTAATTAGATATTTAAGACGAGTTTTTTGTCTAGAGCATAGACTTAATTTAAGTAAGGAGGTTACAATATTTCTACTXXXXXXGCATATTTGCGGACTACGAAAATCGCACCATAATCATAAATATCTGTATATTGTTTGTTGTGTTTCGAACACCAACCCACACACATGCAATGATATGATATTCTTCTGTTCCTTTGAATACAATTCAATCTACGTGAACTCTG…	TTTT-AATCCAAATTTA	||||-|||..|||.|||	TTTTAAATGAAAAATTA	570	587	18	26	AAAAAAAAAACAAAACAA	0.980106	FBtr0334296|slo|FBgn0003429|slo|protein_coding|intron-9	intron	608	1	0.3	1411	5	4_A_gambiae	4_A_gambiae	1	1	1	1	40	0	0	0	40	4	novel	NA
chrUn_CP007076v1	31037	31121	dme-retrogene-144-2	40	-	31	18	84	TTTAAATTCTCAATCTCGAGTTATCCAACCTATAAACATAGCACCCTTCCACAGTTTATAAACAAATTTCAATTCTCAATCTCG	TTTAAATTCTCAATCTCG	|||.||||||||||||||	TTTCAATTCTCAATCTCG	60	66	7	9	AAACAAA	0.449843	rmsk93509|(TGACAA)n|(TGACAA)n-Simple_repeat|(TGACAA)n-Simple_repeat|Simple_repeat|exon-1	antisenseAnno_repeatMask-Simple_repeat	13	0.15	0.24	-71	42	2_D_sechellia	2_D_sechellia	1	1	1	1	40	0	40	0	0	0	novel	cdhitCluster
chr4	1128191	1130705	dme-retrogene-267	40	-	21	18	2514	ATATATATACTTTATTTGGTCGGAAGCGTTTCTACCTGTAACATACTTTTAACGAATCTAATATGTAGTAAAATAACGGGTATAATTAAGTATAAATAAAAGACGATTTTAATGCGTACCTCTCTAGTCATAACGACCAAGGTTATATTTGCGATATTTGAATCGTAGAAAGCTGTTGGATCCGAAATGTTAACACCGTCGTCGGGATGCCAATATCCAACCTTTTGTATTTTTTCTTGCTTTAGTTTAAXXXXXXTACGAAAATGTAGTCCAGATATGGTATTCGCAGTTGGGGAGCTTATAAACAATTTCATATGACTTGTGCGAAAAATAATTAACGACACTCAAAAACAAATTTTTAAATATGAGGGCGTGTCATGGTTGGCCAGATTGTAGGCG…	ATA-TATATACTTTATTT	|||-|||-||.|||||||	ATATTAT-TATTTTATTT	2458	2484	27	19	AAAAAATTAAATAAAAACAAGACAGAA	0.464412	rmsk93076|DNAREP1_DM|DNAREP1_DM-RC|DNAREP1_DM-Helitron|Helitron|exon-1	repeatMask-Helitron	377	0.15	1	-1294	-843	1_D_simulans	1_D_simulans	1	1	1	1	40	40	0	0	0	13	novel	NA
chr2L	18159334	18159474	dme-retrogene-268	40	-	15	10	140	TGTGGAGGTCAGATTTGGGCGGTTTTAGGATGTTAGAGTGGGCTTTGCAAAAAGGTTTTTGGCAAATCGATAGAAATTTGCAAGGTTAATAAAATTATAAAAAAAAATTATCAAAAATAAATAATAATTTTGTGGACGTC	TGTGGAGGTC	||||||.|||	TGTGGACGTC	88	127	40	25	AATAAAATTATAAAAAAAAATTATCAAAAATAAATAATAA	0.300958	rmsk12085|DNAREP1_DM|DNAREP1_DM-RC|DNAREP1_DM-Helitron|Helitron|exon-1	antisenseAnno_repeatMask-Helitron	140	1	0.24	241	194	2_D_sechellia	2_D_sechellia	1	1	1	1	40	0	40	0	0	3	novel	NA
chr3R	1666642	1666800	dme-retrogene-269	40	-	19	22	158	ATATCGATACTATTGATTCCAGTTAGAGAGACTGATAGGAAAGATCTGTGATCATTAAAAAGAAAAAGAATGATCACTTTAGAAGAAGTTTGGTAATTTGGCATGAAAATAAAATACAAAGAAATAAAGACCTACAGTATATTCTGATATATTCTTCC	ATAT-C-GATACTATTGATTCC	||||-|-||||-||||.-||||	ATATTCTGATA-TATTC-TTCC	106	128	23	21	AAAATAAAATACAAAGAAATAAA	0	FBtr0392909|Myo81F|FBgn0267431|Myo81F|protein_coding|intron-12	antisenseAnno_intron	158	1	0	178760	78104	1_D_simulans	1_D_simulans,2_D_sechellia	2	2	1	0.5	78	40	38	0	0	10	novel	NA
chrX	16371921	16372049	dme-retrogene-270	40	-	14	7	128	AATAAATTTCCTGTTTTTCAGCTATATTAAATTATTAGCTTTCTATTCGATTGCTATTTATAGATTTTAATGCCAGTTAGACTTGCGTAACAATAAATAACAATAAATAAAAATAAATAAAAATAAAT	AATAAAT	|||||||	AATAAAT	89	121	33	26	AACAATAAATAACAATAAATAAAAATAAATAAA	0.34099	rmsk121842|(TTTATT)n|(TTTATT)n-Simple_repeat|(TTTATT)n-Simple_repeat|Simple_repeat|exon-1	antisenseAnno_repeatMask-Simple_repeat	41	0.32	1	-87	0	2_D_sechellia	1_D_simulans,2_D_sechellia	2	2	1	0.5	60	20	40	0	0	0	novel	NA
chr2R	2494369	2494626	dme-retrogene-271	40	+	22	41	257	GATTTTACTCCTCACAACTTTACTGCATCTCAGCTATGCAGCAACATCATCGTTACCTATGCAGAGCATCTACGTAAGCTCTCCACTCTAGTTCGCTCCACAATTATTTCAATTCTCGCTTATGCATGCTGCCAAACTTCGTAAGAAAAAAAACAAATAATCGTTTTAATTCGCTACAACATTAAAGTCGTCGTTTATTTTCGCAAATACAGAAAATAAAAAAGATTATTACCCCAACATTTAAGTAATCTGCTATG	GATT-TTACTCCTC-ACAACTTT-ACTGCATCTCAGCTATG	||||-||||-||-|-||-|-|||-|.|-.||||--||||||	GATTATTAC-CC-CAAC-A-TTTAAGT-AATCT--GCTATG	205	223	19	18	AAATACAGAAAATAAAAAA	0.973649	intergenic	intergenic	0	0	0	0	0	2_D_sechellia	2_D_sechellia	1	1	1	1	40	0	40	0	0	0	novel	NA
chr2R	11126115	11126453	dme-retrogene-158-2	40	-	9	12	338	TTCGAGATGCTAGAACTCTGGAGATGCCGCCTGGTTTTCGAATCCCTTGGCTTGGTGGCTTTCGATCGCCCAATGGGTTTGATCAGTCGAAATCGAGACGATCCAGATGCATTGACTGTGTTCCAAAACACGAAGCACGATGTTCAGATATGCCTTTCAATTGAATATACAGCCATCAATGTGGAGATTTATCTCCACTCCAAACTTTCGGATGATGATGCGTCTTCTCGATGACATCTTAATGTTCTCACAGAAAATGATAAAGGACACCGAGGACTCTGTGGAAAAGCGGCGCCAGTAAATAAATAAAATAAAAAATAAATAAAATATCAGTATGC	T-TCGAG-ATGC	|-||-||-||||	TATC-AGTATGC	300	327	28	31	AAATAAATAAAATAAAAAATAAATAAAA	0.427204	FBtr0475148|CR46421|FBgn0286921|CR46421|pseudogene|exon-3	pseudogene	298	0.88	0.91	31	-40	1_D_simulans	1_D_simulans,2_D_sechellia	2	2	2	1	80	40	40	0	0	0	novel	cdhitCluster
chr3L	17667496	17667598	dme-retrogene-272	40	-	25	15	102	TTATAATTAATTTGTATTCAACGTGAATAAGTGGGGCTTTACAAAGTATAGTATTGTTTATCTGTTCTTATCAAAAAATTAACAAAATTATAATTCATTTGT	TTATAATTAATTTGT	||||||||.||||||	TTATAATTCATTTGT	73	87	15	15	AAAAAATTAACAAAA	0.276409	FBtr0330162|Crtc|FBgn0036746|Crtc|protein_coding|intron-1	intron	102	1	0.03	508	2850	2_D_sechellia	2_D_sechellia	1	1	1	1	40	0	40	0	0	0	novel	NA
chr3L	11114156	11117393	dme-retrogene-273	40	-	11	8	3237	TTCTTTGTCCAGTGCCTAAGCAAGAATGGCATCTTTGTGGATGATTTCCTGCAGCGCCGCAATGTGGATCCACTTCGTTTGCCGCAGCGGTAGGTATACCACCAAGGGAATCGCGAAGCAATATGAACATTAATATTAACTTATTGTTTGACTAAAGAATTCTTTCCAATATACCATTTTATGCACACTTATCTCTAATGCAATGCCCCATATTCATATTGCAGCTGCTACTTCCGCTTCCCGAGCACGGXXXXXXTATATATATATATGTGTATATATATATATGTATATCTATATTAATATATATACAAATTATTAAAATACAAACAAAAACAAAAATGATGAAAATAAATAAGTAATATCTACAAATTTACGGATACAATAACAATATATAAAGAT…	TTCTTTGT	|||||-||	TTCTT-GT	3201	3222	22	29	AAAAAAAAAAACAAAAATCAAA	0.775048	FBtr0301967|FoxK|FBgn0036134|FoxK|protein_coding|cds-3	cds	504	0.16	1	-224	-2509	3_D_persimilis	3_D_persimilis	1	1	1	1	40	0	0	40	0	8	novel	NA
chrY	1836990	1837095	dme-retrogene-274-1	40	-	14	12	105	TTGTTCAAATACTGAGGCTTAGCCTCAATCCAATTTGCATTTGGTTTTTAGTCTTAAGCTGATATCTGAAAAAAAAAAAAATTCAACAAAACCCTTAGTTAAATA	TT-GTTCAAATA	||-|||-|||||	TTAGTT-AAATA	69	91	23	26	AAAAAAAAAAAAATTCAACAAAA	0.653199	rmsk134549|DM297_LTR|DM297_LTR-LTR|DM297_LTR-Gypsy|Gypsy|exon-1	repeatMask-Gypsy	105	1	0.29	223	39	1_D_simulans	1_D_simulans	1	1	1	1	40	40	0	0	0	3	novel	cdhitCluster
chrX	9776930	9786730	dme-retrogene-275	40	-	8	9	9800	GGCTATATGTTGTTTATTTTTGCACTCTTTTATTTTTATGTTGTTGTAATATATACCCATTTTTCTGTTTGCACCTCGCCTCATAATTAAAAGCTGCACTACGAATTTTTCAATAACAGCGATAAATCAGGCATATGGAAGGCCCAGGGAGTTGGCCATAAATAAACTTTACAGCCACACACATTGGCCGACAAAGCGAAACGGCCCAAACGGTGGGCGTTGCAGGACAGAAGTTGGGGGCGTGGCCGAAXXXXXXTTAATTATTGGAGTCGGGTAGAAAATGGTGCCCGCATACGGTCGCTGGCAAAAGAACGCGAATGGGGCACGTAGCTGGGGCCTCATAAATTTGTATACATATGACTGACTAATTGCGGTTCCCGCGGAATTAGCCCAACGAGC…	GGCTATATG	|||-||-||	GGC-AT-TG	9754	9784	31	32	AAAAAAAAAAAGAAAAAAAAATGTGAAAGAA	0.542652	FBtr0474138|CG1354|FBgn0030151|CG1354|protein_coding|cds-6	antisenseAnno_cds	660	0.07	1	-4912	-4228	1_D_simulans	1_D_simulans	1	1	1	1	40	40	0	0	0	9	novel	NA
chrX	7924061	7924232	dme-retrogene-276	40	-	13	9	171	AGAAATAAAACTATAGAACGCGATATTTGTATTGTATTTATCTATAAGTTGTTGTGTACACACTGCGAAAAACAAACAAACCAAACAACAAACTAAAAAAAAAAAAGCAAAAAAACAACATTGAAACACACAAAATCAAATGAAAACAAAAAGGAAAAAACGAGAAAAAAA	AGAAATAAA	|||||.|||	AGAAAAAAA	110	160	51	27	AAAAAACAACATTGAAACACACAAAATCAAATGAAAACAAAAAGGAAAAAA	0.989312	FBtr0344137|mahe|FBgn0029979|mahe|protein_coding|utr3-4	utr3	94	0.55	0.04	2467	-77	3_D_persimilis	3_D_persimilis	1	1	1	1	40	0	0	40	0	2	novel	NA
chrX	18319478	18319957	dme-retrogene-277	40	-	22	11	479	GTGCTCGACCTCGCTGAGGTGCAAAAGAGCTGTGCTTGCCAACTGCATCGTACCGATGTGGTTATACGGGATCCAGATTTGGGGAAGTGCAGCCAAATCTAATTATGACTTCAAAATCGCGCACTACGACAATAACCAACTGTCCCTGGTATTTAAGTAATTCCACACTCCATAAGGACCTCAATCCTTACACAGTTGAGGCACAAATGGGAAGACACACAAGTCGATGCAGCGGCAGATTACTGAGTTATAGCAGTCTTCTTGCAAGACGTCTTATAGCCGCTTGACCTCTGAGGCGACTTAAACGGCAAGGCTATGCAAAGACAATTGTACAACAGTAAAAACTTTTCACTTATGTTTCTACTTCATTTATAGAATATTTAAGAATAATATTGATGT…	GTGCTCGACCT	|||||||||||	GTGCTCGACCT	460	468	9	18	AAAAAAAAA	0.728893	rmsk124576|HELENA_RT|HELENA_RT-LINE|HELENA_RT-Jockey|Jockey|exon-1	repeatMask-Jockey	283	0.59	1	-10	-186	1_D_simulans	1_D_simulans,2_D_sechellia	2	2	2	1	80	40	40	0	0	0	novel	NA
chr2L	20906323	20906471	dme-retrogene-278	40	-	17	16	148	TTCCGTACTCTTAAAGGAGTTTCTATTTTCATTTAGAAGTTTCAGCTAAGTTTCCGACAATCTTACAAGGTCGCCAAGCTTATAGAGCAGGGATTACCTTTTGATTTCAGCAAAAAAAGAAAAAACCAAAGAGTTCCGACGCTTATAA	TTCCGTACTCTTA-AA	|||||-||.||||-||	TTCCG-ACGCTTATAA	112	130	19	23	AAAAAAAGAAAAAACCAAA	0.213234	FBtr0081442|sky|FBgn0032901|sky|protein_coding|intron-1	intron	148	1	0.01	10433	2764	2_D_sechellia	2_D_sechellia	1	1	1	1	40	0	40	0	0	3	novel	NA
chr3R	1851401	1852002	dme-retrogene-279	40	-	12	11	601	AATTAGGCTACCACCATTTGAAACGCTAAGTCTTGGATAGATTACCATTGGAATTGCTGAATCGATCCAAACAACGGGGTCACTTGACAACACAGAACCGCATCCGCTCCACTTCTACTTTTCGGTCAATCAGCATATAAGAATAAGCATAAATGTACCAAACCAAAACTATAAAAACGATGAGAAAGAAATAAAACATTCATTCAGAATTTCAAACTCCACTCCAACGGACGTTTCTCTTGGGATCAAAXXXXXXATGATATCGATGTAAGAAAAAACAGTGAGTACAGTGAAGTGTGTAAAATGGAGGCGGAAATAAAAAACCGGGAGTTAACAATTAGAAATGGCATTAAAAAAAATATAAAAAAAAAACAAAAAAAAAATTCAAGTGCACAGAAT…	AATTAGGCTAC	|||.|.|||||	AATAATGCTAC	539	577	39	28	AAAAAAAAAAAAAAAACAAAGAGGAAATAGCCGAAATAA	0.950098	rmsk66776|(TTT)n|(TTT)n-Simple_repeat|(TTT)n-Simple_repeat|Simple_repeat|exon-1	antisenseAnno_repeatMask-Simple_repeat	112	0.19	1	-446	-43	2_D_sechellia	2_D_sechellia	1	1	1	1	40	0	40	0	0	13	novel	NA
chrX	20489325	20519812	dme-retrogene-280-1	40	-	14	12	30487	GCGAAACATGACTCACCCGGCAATAATCTCACTTTTATTTCGATTTCGTCTATATGGCGCACATACACACAAATGGCAGATCGTAGAACTTATATATAGATCGGGGCATATAGCGGATATATGTACATATGTGCGGGACGATGTTACCGATTTGTATAATCGGTGGGAGCCGTCGAATCGAGCGGGCAAATCTCACTTGGCTCTCGGTTGACACAGACGGTCGGAGATCTCCGACTTACATATGCACATAXXXXXXATTTATATATATATATATATAATAAAAATAAAAATGTAAAATGAGATTGCAAAATATGTCGTTCAAAACATTTTAGATTTTCCTAATCTTTTCAGTGTCGTTGATTTAACGCTTTAATGCCCCTAATACAAAAAAAACCCAAT…	GCGAAAC-ATGA	||||.||-||||	GCGATACTATGA	30439	30461	23	26	AAAACAAAATAAAAATAATAAAA	0.495059	FBtr0077319|Tak1|FBgn0026323|Tak1|protein_coding|cds-7	cds	464	0.02	1	-2690	-27333	1_D_simulans	1_D_simulans	1	1	1	1	40	40	0	0	0	14	novel	cdhitCluster
chr3R	23936804	23936993	dme-retrogene-281	39	-	13	14	189	ATCATTAATGACGGTACATTCTGATTATTAATTCTTTTCGTTACCACCTATCCATCCTTAAGCCCAAAAAACTTTTTCTACCTCATGTTTACCTTTTTTGTAGTTAGTTTTGTTCTGTAACGTTTATTTTGTGCATTTATTACTTGTTGCTTTATCCAAAAAAAAAAAAACACAATATCATAATCAGAC	ATCATTAAT--GAC	||||-||||--|||	ATCA-TAATCAGAC	158	175	18	26	AAAAAAAAAAAAACACAA	0.566697	FBtr0089496|Gdh|FBgn0001098|Gdh|protein_coding|cds-5	cds	13	0.07	0.33	26	-176	4_A_gambiae	4_A_gambiae	1	1	1	1	39	0	0	0	39	1	novel	NA
chr3L	9440263	9440539	dme-retrogene-282	39	+	21	23	276	TTCCATTTTGAAATGAACTATAAACCCTAAATTAATAATTGCATTACTTGTGTAAATTTTGAAAATGTCTAGTAAATGAAATAAATTCTCTATTTAATAATTACAAACAATTTTTAACAGCTGGCTAACAGAAAATAAATATTAGAAATTAGAAACGATTTAGAAAATGAATATAATAAGTAAAACAATTATCTCTTTCTTGAACTTATCACTTTTCCAATCTAAGTGAATGAAAATAAATAGAAAAACCCAAAAATTCCCTTTGAAAATAATATA	TTCCATTTTGAAA-TGAACTATA	||||.|||-||||-|-||-||||	TTCCCTTT-GAAAAT-AA-TATA	233	256	24	18	AAAATAAATAGAAAAACCCAAAAA	0.348558	FBtr0076504|Nf-YA|FBgn0035993|Nf-YA|protein_coding|utr3-2	antisenseAnno_utr3	276	1	0.43	208	153	4_A_gambiae	4_A_gambiae	1	1	1	1	39	0	0	0	39	0	novel	NA
chr4	1146064	1146261	dme-retrogene-283	39	+	29	37	197	GAGTTGTATAAAACTGTATATGTATTTTATGAATGAATCGCTTTCGTACCTATATACACAGTTTTCGTAAGAACAAAATTAAAATTTAAGTCATGCGCAGATAGATATTCACTACGTCGTTAAAGCTCAATTTAAGAACTTACATATTATTATCTGAAAAACTCGATTGTTTAAAATTAAATGATGAAATGAATGAA	GAGTTGTATAAAACTGTATATGTATTTTATGAATGAA	||-||||.|||||-|-||.|||-||...|||||||||	GA-TTGTTTAAAA-T-TAAATG-ATGAAATGAATGAA	157	161	5	10	AAAAA	0.731543	rmsk93096|A-rich|A-rich-Low_complexity|A-rich-Low_complexity|Low_complexity|exon-1	repeatMask-Low_complexity	24	0.12	0.51	-173	23	3_D_persimilis	3_D_persimilis	1	1	1	1	39	0	0	39	0	3	novel	NA
chr2L	9900820	9902862	dme-retrogene-284	39	-	25	45	2042	CAACACTGGCAACAACAAAGTCAACAGTGACAACCAGTGAGGAAACAACAACTCTAAAAATAACCACCATTAAATCGACGGCCAAGCCAACAACCCAAAAGACAACTAACGAGCCAACCACTGAGAAAATAACAACTCCAAAGGCAACCACTATTAAATCTACTGCAACTACTGCAAGGGCAACGGAAGCACCAAAAACTGAGCAAACAACTTTGAGGACCACCACGATTAAATCCACATCTGAGCTAATXXXXXXAACTCAGGAGCCAAGCACCAGTAAGACAACAACCCATGAGACAACAGCAGAACCAGCAACCAAAAAGACAACGCATGAACCCACAACTCAGAAATCAACAACTTTAAGGATTACTGAAGAACCAACTACTCGGAAATCATCAA…	CAAC-ACT-G---G-CAACAAC--A-AAGTCAACAGTGACAACCA	||||-|||-|---|-|||||||--|-|||.||||||.-|.|||||	CAACCACTCGTAAGACAACAACCCATAAGACAACAGA-AGAACCA	1972	1993	22	14	AAACAACAGAAAGAACAACAAA	0.379039	FBtr0305657|Muc30E|FBgn0053300|Muc30E|protein_coding|cds-2	cds	2042	1	0.4	196	2868	4_A_gambiae	4_A_gambiae,1_D_simulans,3_D_persimilis,2_D_sechellia	4	15	1	0.25	449	66	32	35	39	5	novel	NA
chr2R	5788224	5788542	dme-retrogene-285	39	-	13	9	318	GAAATGTGACAAGGAAGTTGACAAATGTATAAATGCGATAATTATTTGCTTGCATATACTTATATGGGGTATTGCTAATAAGATTTTTATTTCTGGTAAAGTACACAACAAAATTTTAAAAACTCTACTACGCTACAGTAGTTTCTCGGCGAAAAAAAAAGTTCAACATGTTTAATAGAAATTGGCAAAACAAATAATAAAACGAAAAAAATAACAGTTATGGTAGGTTTGTGGGTGCAGAAAACAGTTTTTTCGAAATTCGATAAATTTAGAAAAACAAAAAAATAAAAAATATCGTAACATTTTCCAGAAGTGTGA	GAAATGTGA	|||.|||||	GAAGTGTGA	273	295	23	26	AAAAACAAAAAAATAAAAAATAT	0.441095	intergenic	intergenic	0	0	0	0	0	1_D_simulans	4_A_gambiae,1_D_simulans,3_D_persimilis,2_D_sechellia	4	9	2	0.5	222	39	39	12	18	14	novel	NA
chr3R	9011049	9018139	dme-retrogene-286	39	-	33	24	7090	AGCAGCAACAACAGCAGCAGCAGCCCGTGACCGAAGGCTATCAGTATCAGCAGACGAGTCCGGCCAGGTCGCCGAGCGGTCCAACCTATACACAATTGAGTGCCGGAAACGGAAATCGCCAGCAAGCGCAGCCAGGAGCATATCAGGCGGGACCACCACCGCCACCCAATGCGCCGGGAATGTGGGACTGGCAGCAGGCTGGAGGACACCCGCATCCGCCGCACCCAACGGCGCATCCGCACCATCCGCAXXXXXXCCACAATGTAAGCCATTGACCATTAACCTTAATGCATTTACTTTTAGCTCCATGTTTGTGCAGTCGCTGATGCTATCGATGCTCTGCACTGAGGCACTGGATTTGAATGCCTCCGACGAGAGCCTGGCCAAGAGTGATAATGT…	AGCAGCAACAACAGCAGCAGCAGC	|||||||.||.||||||||.||||	AGCAGCAGCAGCAGCAGCAACAGC	7048	7055	8	6	AACAACAA	0.788091	FBtr0300747|Kcmf1|FBgn0037655|Kcmf1|protein_coding|cds-3	cds	425	0.06	1	-4878	-1787	3_D_persimilis	3_D_persimilis	1	1	1	1	39	0	0	39	0	11	novel	NA
chr3R	20456455	20456746	dme-retrogene-287	39	+	11	13	291	GATTCTAAATTATGAAACCTTTTATACAGCGAATTTAATACCTTATGTAACTAATGCTTAAACTATATATTTTATATTTATAAAGCTACGGTATTGTATTTTAAAGAATAATATATCCCCACAACTAAATATGTTAGATAATCACTAATCAAATTTTACAGTAAACTTTAATTTTACAATGCTATTCAGCCAATGTGCGGGCATGGCACTCGGAATAGCAAGCAAGTTGTTGTCCTTCCTGGTAGCAAAAGAAAAAAAAAACAGGAAAAACTTACTTGCGATTGCAAAGTA	GATT-CTAAATTA	||||-|-|||.||	GATTGC-AAAGTA	247	270	24	28	AAAAGAAAAAAAAAACAGGAAAAA	0.321984	FBtr0346115|Gfrl|FBgn0262869|Gfrl|protein_coding|intron-3	antisenseAnno_intron	291	1	0.01	45251	8260	3_D_persimilis	3_D_persimilis	1	1	1	1	39	0	0	39	0	9	novel	NA
chr2L	19106716	19106868	dme-retrogene-288	39	-	29	17	152	CTATTTTGTTTGTTTGAATTTCTATAAAATAAATTATCTTCAATCTTAACTAGTTTTCAAATACTGATAAACTATTAAATGGATATTTGCTATCAAATATTCTACGTTATAATATTTCACAAAAATTTTTTTTAACTATTTTGTTTGATTTG	CTATTTTGTTTG-TTTG	||||||||||||-||||	CTATTTTGTTTGATTTG	121	125	5	10	AAAAA	0.198279	FBtr0309832|Lim3|FBgn0002023|Lim3|protein_coding|intron-1	intron	152	1	0.12	518	551	1_D_simulans	1_D_simulans	1	1	1	1	39	39	0	0	0	10	novel	NA
chr3R	10300636	10300934	dme-retrogene-289	39	+	11	8	298	TTCTGTATGCCAGCGCAGTAACATATAGAGAAACGCTCAAGGAATATATATATTCATGTATGGCGAACCCGAATCAGGCTTAACCCTTGACCTAAATGTTGTTATGCGAACTGAGATGATGATGAAAATGAGAATGAAAATGTTGATGACGACCTGAGAAGATTGTACTTATTGTTAACAATGAATAAACTAAAGCGAATGAAACCAACACCTAATAACTTTACTACGTTTTGCAGTGAGAACAGCCACATAGATGACAATAAAAAAAAAAACGAAAGAAGACAAAACCTTTTCTTAT	TTCTGTAT	||||-|||	TTCT-TAT	259	287	29	28	AATAAAAAAAAAAACGAAAGAAGACAAAA	0.971971	FBtr0305351|Nuak1|FBgn0262617|Nuak1|protein_coding|utr3-12	utr3	298	1	0.17	843	593	4_A_gambiae	4_A_gambiae	1	1	1	1	39	0	0	0	39	4	novel	NA
chr3L	23020064	23020201	dme-retrogene-290	39	-	18	14	137	CCATTTTTTCAAAAAACTGGTAAAGCTTGCATGTACTCAGCGGAAGAAATCAAATCAACGCATTCCAACTCGACATCTCTTATAAATGGTTGTACACAAAATGAAAAAAAAGAAACTGTTTCTGTCCTTTTTTAAAA	CCATTTTTTCAAAA	||-||||||-||||	CC-TTTTTT-AAAA	98	115	18	21	AAAATGAAAAAAAAGAAA	0.605502	FBtr0304830|nrm|FBgn0262509|nrm|protein_coding|intron-19	antisenseAnno_intron	137	1	0.13	454	452	3_D_persimilis	3_D_persimilis	1	1	1	1	39	0	0	39	0	10	novel	NA
chrX	6952320	6952979	dme-retrogene-291	39	+	14	12	659	AGGAACAACATCAGAATGTCAACCACATCGGCCTCCAAGGAATCCACGAAAAGATCCAACCAGAGGCAGCGGCAACTGCAGTCCCAATACCAGTCGACCGCATCCAAGTTCAAGCATCAGAAGTCGCAGCAGCAGCAGCAGGGATCCTCTAAAGGTGGGGGCAACAACAAACGGAGGAACAGAGCAGGACGTAGGCAGCTGCGGCAGTCACCGGTCACCATTTGGAATAGAGGCTTCTGTCCAGGAATCGXXXXXXGTTGCTCAATGTGCAGTCGTTACCTCACTGATGCTGGAGGATCAGTGTCTGGAGCAGGATCTGGATCAGGCTGGATCTGAATATGAATGTGGAGGTTCGATATGAATGGATAGAACACTTGGTTAAACCTGAACCCACCAATG…	AG-GAACAACAT	||-|||-|||||	AGTGAA-AACAT	585	634	50	25	AAAAAAAAACTATTTACAAAAACATAAAACAAAAAATGGAAAATGAAAAC	0.559433	FBtr0071001|CR32733|FBgn0052733|CR32733|pseudogene|exon-1	pseudogene	474	0.72	1	-15	-170	3_D_persimilis	1_D_simulans,3_D_persimilis	2	2	1	0.5	59	20	0	39	0	14	novel	NA
chrY	2279532	2280229	dme-retrogene-292	39	-	13	29	697	AGTAAATGACATAGAGTTAGAAGTAGGAGATAAAGTTTAATTAAGAAATGAGGTAGGTCATAAATAAGACTTTAAATACACAGGGCCCTAGGCCCTATAAGATAGAAAGTATAGGAGATAATAACAATAATTACGCTACTTACTAATAAAAGCAAGAAACAAATAGTTCTTAAAGATAGATTAAAGAAATTTCATTCATAATTTCATACAAAAATTTTCCATACACTATGTATATTTTTATTTCTTGTTAXXXXXXACATGATCGCACACTTTAAGGCTACAAAGTATAAGTGCGTGGTCAGCATTCCCACGCCGACCAAATGCACAACACATAAGTACATAGCTCGCTAGCCTAGATATATAAGATATATATAAGATATATAAGATATATATACGCGG…	AGTAA-A-TGAC---A--TAGAGTTAGAA	.||||-|-||||---|--||||-||||||	CGTAATATTGACTTTATCTAGA-TTAGAA	642	669	28	26	AAAATAAATAAATAAATTAAAAAACAAA	0	rmsk135064|DM412|DM412-LTR|DM412-Gypsy|Gypsy|exon-1	repeatMask-Gypsy	148	0.21	1	-420	-129	1_D_simulans	1_D_simulans	1	1	1	1	39	39	0	0	0	0	novel	NA
chrX	5376408	5387879	dme-retrogene-293	39	+	15	15	11471	TTTGTACAAACATACAGAAGTGATATGCATTTGATATAGATGGAATGAATATAAATTAGAATAGCGAATTCTATTTTCGCTCAGTGTGTGCCGCATAGAGAAGGTGTAGTGCCACCGAATGGAATGCCACCGAAGTGGGCGATAACGATAACCGTAACTGTGCGCAAATCATTGACTGATGGATGGCCCGGGGACAGTAATTAGCTGTCAATGGCAGGACAAGTGACCCCGGCAATGATGATTTGGCGAGXXXXXXTAATTTATATTAATTTCTTTGGTACTTATGCGTATTTTTTTGAAATACATGGAAATTTTCTAAAAATATGAAAAAAAATTTACCAAATTGTATTCTTAATTTTTCTGGAAAACAAAACCAAAACAAAAATAATAGTAAAGATT…	TTTGTACAAACATAC	|||-||-|||.||||	TTT-TA-AAAAATAC	11447	11458	12	24	AAAAAAAAAAAA	0.7097	FBtr0344558|SK|FBgn0029761|SK|protein_coding|cds-7	cds	317	0.03	1	-6654	-4500	1_D_simulans	1_D_simulans	1	1	1	1	39	39	0	0	0	0	novel	NA
chr2R	4653873	4654020	dme-retrogene-294	39	-	24	32	147	ATAGACATTTTCTTGTTATACTTGTATTATAAGTTAATATTATTTGTTTCCAAAATGTAAATTCATAAATGTATAATTTTTCTTTTTAAAATAATAAATAACAGAAATTGAATTAAGTATAAACATTTTTTGTTTTTTTTTTTACTA	ATAGACATTTTCTTGTTATACTTGTATTA-TA	|||.|||||||-|||||-|-.||.|.|||-||	ATAAACATTTT-TTGTT-T-TTTTTTTTACTA	88	107	20	15	AAAATAATAAATAACAGAAA	0.0120904	rmsk23092|HOBO|HOBO-DNA|HOBO-hAT-hobo|hAT-hobo|exon-1	repeatMask-hAT-hobo	49	0.33	0.26	136	-98	2_D_sechellia	2_D_sechellia	1	1	1	1	39	0	39	0	0	11	novel	NA
chr2R	10850069	10852244	dme-retrogene-295	39	+	13	9	2175	AATGATTGGACACCACGTGAAAGCCGCGTATAGAAGCCTACTAGACAAGGTCATATCGTATCTCAAGTTATATACACAATTTGCAATACTTAAAACAATTGAATAGGAAAATCCGAAAGCGAAAAAAGGGTTATAAAAAACGCTTATCAATCGATTTGAGTTATCTTTTATAGCTTTTATAGCTTTTTCCTTTTTTGGATATCTGTAGACGCAAAATGTTTGCACAATTTAGATGGCCGATAAGGCAGCTXXXXXXCCACATCGCACGCGGCCGCCCCTTTTGGAACACACCATTGTGGGCAGCTTAGCCGCTTAACAAGTGCTGAGTTCACTTGCGTGGAATAAAAATAGCAAACCATCGCAGAGAACGAGAATCGAGCCAGAGAGATAGACAAAAGC…	AATGATTGG	||||-||||	AATG-TTGG	2111	2153	43	26	AAAAGAAATAAAACAAAATAAAATAAAATAAAATAGAAACTGC	0.675456	rmsk28638|(TAAAA)n|(TAAAA)n-Simple_repeat|(TAAAA)n-Simple_repeat|Simple_repeat|exon-1	repeatMask-Simple_repeat	55	0.03	1	-2093	-27	1_D_simulans	4_A_gambiae,1_D_simulans,3_D_persimilis	3	6	1	0.333333	108	39	0	10	15	14	novel	NA
chr3L	5798365	5798564	dme-retrogene-296	39	-	22	21	199	AACAAAAACCAAAAATGAAACTGTTTTCATTTGTGGACGGAAATGTCTTATTTTCATTGTTAGTAGACATAACAGAGCCATGTGCTAAAGCCAAGAAATATGTAAAAACCAAAAATCTAAAACAAAACAACAAAGAAACAAAAAAAAGGAAACCGGAACCGGAAGAGAATATCTAACGAACAAATAACCCATTATGAAA	AACAAA-AACCAAAAATGAAA	||||||-||||.|..||||||	AACAAATAACCCATTATGAAA	119	169	51	17	AAAACAAAACAACAAAGAAACAAAAAAAAGGAAACCGGAACCGGAAGAGAA	0.848847	FBtr0333264|S6k|FBgn0283472|S6k|protein_coding|utr3-10	utr3	199	1	0.07	1865	817	4_A_gambiae	4_A_gambiae	1	1	1	1	39	0	0	0	39	9	novel	NA
chrY	803341	806649	dme-retrogene-297	39	+	14	7	3308	TTTTAATTCGCTCTTCTTGGATAGCTAGTCGTATAGCATATCCTTCAGTTGATCAGTACCGTACTAAAATGACTCTTTAATTTTATTGGATCCTACCGACTGCGCCAATTAAATTCTTGCAATATTTATAAGTGAAAAAAATATAATATTTATTTCACAAAATGATTACAAAACTTTTTATTTGAGAAGAACACCGACCTTTTACAAATAGGTCTCAAACTGAACTCTGATAATTATTCTGATTTGATTGXXXXXXATCTAGTATTGGGTTTTTTTTCCATTCTCGAGAATCATACAATCTTATTCTTATCTGGTATCTGGGTACATCCGGAGTGGTGTATGTTGTATTGGGGTGTACATGTTGTGTGTATTAGTATGTAGGCATGTTCTTAAGTCTTA…	TTTTAAT	|||||||	TTTTAAT	3287	3301	15	25	AAAAGAAAAAAAAAA	0.504029	rmsk133397|ROVER-I_DM|ROVER-I_DM-LTR|ROVER-I_DM-Gypsy|Gypsy|exon-1	repeatMask-Gypsy	259	0.08	1	-1617	-1432	1_D_simulans	1_D_simulans	1	2	1	1	70	39	0	0	0	0	novel	NA
chr3L	5403918	5404439	dme-retrogene-298	39	+	23	14	521	AAATGCAAAATTGCAGCATCAGCGAAATGGTAAGAAGATAGCGATTGGGTAAGAGTTAGGTACAGGAATAGTTACTTGTAATACATTAAGCACTCCAGGATAAATGGTCTTGGGTAGCTGAAAACCAGCTATATTTGTATGCAAAGCACAGGGTCAAAACGAACCATAATACAATTTAACCCTGAAGACCAGTGTTACCATCCACAACTGTCATTCAAAGTCAGCCAAAAAACGGCTGGAGATTGGGGATXXXXXXGAAACACAACGAGGAACGTGTTTCAATTTTTATGACATTTCAATGCAGTTTATGTCAGCGAAACGGGTTGAAAATGTCCACTTGAATGGGAGAGACACCGAAAAGCTCGTTGCAATTTTGACAATTCAAATTTGCCCCAGGCA…	AAATGCAAAATTGC	|||||||||||-||	AAATGCAAAAT-GC	494	501	8	16	AAAAAAAA	0.650989	intergenic	intergenic	0	0	0	0	0	3_D_persimilis	3_D_persimilis	1	1	1	1	39	0	0	39	0	7	novel	NA
chr2R	5438513	5438930	dme-retrogene-299	39	-	15	30	417	TTTTTGCTAATCGATAGAAATTTACAAGACTAATAAGAATGTGAAAAAATATCAACAATTATAGAGGCTTTGTCTCTAGAATCTGTATTCTGAGTCACTGTATTCTGAACCTTCTAGCTTTTACATTTTCTGAGATCTCGACGTTCAAACGGACAGACGGATATGGCCAGATCGACTTGGCTATTGATTCAGATTAAGAGCATATAAGCTCTATATAGTCGGAAACGCTTCCTTCTGCATTACATACTTTTTAACGAATCTAGTATCCCTTTTACTCTACGAGAAACAGGTATAAAAATAGAAAAATAGTTCTTATTTCAGAAACACTGTTTATCCCACTCGAGAGTGTATATACCACAAAGTATAAAAAAAAGTATAAAAATAAAATGCATTTTCGCA…	TTTTTGCTAATCGATAGA-AA--TTTACAA	||||.||-||-||.||-|-||--||||-||	TTTTCGC-AA-CGGTA-ACAACTTTTA-AA	366	387	22	24	AAAAAAAAGTATAAAAATAAAA	0.250033	rmsk24263|DNAREP1_DM|DNAREP1_DM-RC|DNAREP1_DM-Helitron|Helitron|exon-1	antisenseAnno_repeatMask-Helitron	295	0.71	0.51	289	-122	1_D_simulans	1_D_simulans	1	1	1	1	39	39	0	0	0	4	novel	NA
chr2R	21397786	21397961	dme-retrogene-300	39	+	24	22	175	GCAATTAAAAATAAAACAAAAACCCAAAACAAAGCAGTGTGTTCCAAGCAAGGCCAGGAATTGAGTACATAGCTGCAAAAAAAAAACAACACAAACTAAATATACTTTGCTTTAGAAAGCAGTGCAAGGACCAAATAAACAACAAAAGGATGTGCAATAATAAAAACAACACAAA	GCAAT--TAAAAATAAAACAAA	|||||--||||||.||.|||||	GCAATAATAAAAACAACACAAA	133	147	15	15	AAATAAACAACAAAA	0.410006	FBtr0342893|Sdc|FBgn0010415|Sdc|protein_coding|intron-5	antisenseAnno_intron	175	1	0.06	2741	103	4_A_gambiae	4_A_gambiae	1	1	1	1	39	0	0	0	39	6	novel	NA
chr2L	21403745	21403880	dme-retrogene-301-1	39	-	14	12	135	CTAAATAATAAATAATATTTTCTTAAATTATTAATGTGTATGTTTTAAAATAATTTGTTCTGAAATCAATCGGATTCCTCGCCACATATGCATTAGCCTCGATGTAGTCAAAAAAAAAATAAAATTAAAAATAAA	CTAAATAATAAA	.||||-||||||	TTAAA-AATAAA	110	124	15	25	AAAAAAAAAATAAAA	0.972964	rmsk14476|(T)n|(T)n-Simple_repeat|(T)n-Simple_repeat|Simple_repeat|exon-1	antisenseAnno_repeatMask-Simple_repeat	26	0.19	0.93	-109	2	1_D_simulans	1_D_simulans	1	1	1	1	39	39	0	0	0	0	novel	cdhitCluster
chr3R	11143296	11143459	dme-retrogene-302	39	-	32	16	163	TCAATTTAACTTAAAAGGAGATAAAAGGTATAAGCAAATCGTTTAATCTCATTTAATATGCAATAATATAAAGCATTCTCAATTAAATGTTGTCAATGCCCATTGATACACTTAGATAAACATTAGAATGTACTTTCAACCAAATAATCAATTTAACTTAAAA	TCAATTTAACTTAAAA	||||||||||||||||	TCAATTTAACTTAAAA	142	147	6	7	AAATAA	0.0236402	intergenic	intergenic	0	0	0	0	0	2_D_sechellia	2_D_sechellia	1	1	1	1	39	0	39	0	0	0	novel	NA
chrY	1803794	1803972	dme-retrogene-303	39	+	26	43	178	GACGGACACATTCACTCGGTTAATCTTTAATTATTACTTACTTAACCTAATCATTTGGGAAAATATTCTGCTCGGCTGAAGCCAATGTAGAAATAGTAGTCAATTCCTTATATCAAAAATATATAAAATTGTTTAGCATCGACGACAATTATTACTTTAATTTTACAATATATATTTA	GACGGACACATTCACT-CGGTTAATCTTTA-ATTAT-TACTTA	|||-||||-|||-|.|-|-.|||||-||||-|.|||-||.|||	GAC-GACA-ATT-ATTAC-TTTAAT-TTTACAATATATATTTA	115	128	14	13	AAAAATATATAAAA	0.962102	rmsk134513|(AATTTA)n|(AATTTA)n-Simple_repeat|(AATTTA)n-Simple_repeat|Simple_repeat|exon-1	repeatMask-Simple_repeat	32	0.18	0.55	-146	26	1_D_simulans	1_D_simulans	1	1	1	1	39	39	0	0	0	12	novel	NA
chrX	3506493	3506659	dme-retrogene-304	39	-	26	28	166	CAATATGTAATAAAACATTTAATTTAATGTATAAATTTTTACCCAGAGTAAAGCTCTGACAAAATAAAAGAACTAAAACTTAACAGATTGCATTTTCTTTAAAAGGAAATTACGGAACTCAATTAGAATCAAAAGAAAACGCAAGACGTAAAAACATTAATTTGAA	CAATATGTAATAAAACATTTAATTT-AA	|||.|.||-|-||||||-|||||||-||	CAAGACGT-A-AAAACA-TTAATTTGAA	131	139	9	13	AAAAGAAAA	0.0130259	FBtr0344076|lncRNA:CR44999|FBgn0266350|lncRNA:CR44999|ncRNA|intron-3	antisenseAnno_intron	166	1	0	16018	55428	1_D_simulans	1_D_simulans	1	1	1	1	39	39	0	0	0	2	novel	NA
chr2L	21559092	21559741	dme-retrogene-305	39	-	14	7	649	TAAAGAATAACAATCTAACAATAATGCATTAATAATCATTAAATTAATAATTTCAAACTCGAAACTATGACCTAGACTCTGCTGCATTAGTTTTACCTGAATAAAACGATACTGGATGCATCTTGCCATCATCTTGTCTCTTTATAAGGACGGCACCAAAGCGCGTGCGCGAAGTTCAGTCTCACGATTGGGGTTAAAGATCGATCGATTGTTTCAACGATTTAAAGCTTCTAATTGTTCTTCAGTTGGGXXXXXXTCCCCTTTACTAATTAGTTCCTTTAACTCTACTTAAATATATCCTAAATAATGTATCTTCTACGAATAAAAATGCACTCCATTTTTGCAAAAATTAATATTTTTGGTCCACCTATTCCGTGGTATTCACATCTTTGCGGTTTC…	TAAAGAA	|||||||	TAAAGAA	586	630	45	25	AAAACAAAATAAAAACAAAAAATTAATGAAAACTTAAAAATTCAA	0.993001	rmsk14640|(ATT)n|(ATT)n-Simple_repeat|(ATT)n-Simple_repeat|Simple_repeat|exon-1	antisenseAnno_repeatMask-Simple_repeat	49	0.08	1	-2	-598	1_D_simulans	1_D_simulans	1	1	1	1	39	39	0	0	0	12	novel	NA
chrY	845673	846029	dme-retrogene-209-2	39	-	27	26	356	TGATATTTATGTATTTATTAGATTTATTTGATTTGATTCAAGAAATGATTATATAAACAAGAGCGAAATCTGAACGATATTTATATTTGAATATAGCTTAAAAATAGAAATAAAAAATATATATAATATTACAAAATATATTTCAATTATGACTATATTATAATAACTGTCGTTAGAATATTCAGCTGGCTACGTGTGAAAAATTAGAGTACACATTGTCTAGTAGACATCGATTCTTAGGTGTAAAGGTTGGGATTCATCATACAGATTCTAAAGATATAGACGCAGCGCCACACCCACATCCCGCACAAAACTGTCACTTTAAAAAATTTTTTGATATTTATTTTATTAGTCTT	TGATATTTATGTATTTATTAGAT-TT	|||||||||--|-||||||||-|-||	TGATATTTA--T-TTTATTAG-TCTT	324	329	6	12	AAAAAA	0.0016	rmsk133464|PROTOP_B|PROTOP_B-DNA|PROTOP_B-P|P|exon-1	repeatMask-P	137	0.38	1	-69	-150	1_D_simulans	1_D_simulans	1	1	1	1	39	39	0	0	0	5	novel	cdhitCluster
chr3R	3394554	3395280	dme-retrogene-306	39	+	5	10	726	TTTTGGACATCGATCGCCTCCGAGACAACGGGACCTCATACACAAGTGTTTTTAAAAAAAAAAAGAAATAAATATAATAATAAATAAATAAATGTAAGTTGTGTGATTAACGACCGAATATGTGCACATCAATCGCTGATAAGGCACCGGGATCGTTTTCACTTAAAAATTTAAATGAACACAAATTTTTTTAACAAATACAGAACTCGCTGCGCAGGAGGTGAATTTGGACATCAGTCGCCTCCAAGGCXXXXXXCAGTTTCCTTCGGCAAAATCAAGTAAGCATGTATGTGTTTGTGTTGCGCCGCTTGTATAACCCTAGCGACGTCGACGCATCACTGTACATTGGCTGCCGCCAAAAGCTGATGTCGCGCCAGAGTGGCGGCGCGACGCTTGACG…	TTTTGGACAT	|.||..||||	TATTATACAT	685	716	32	34	AAAAAAAAAAAAAAAAATTAATTCAAGAAAAA	0	rmsk68874|ACCORD2_I-int|ACCORD2_I-int-LTR|ACCORD2_I-int-Gypsy|Gypsy|exon-1	repeatMask-Gypsy	64	0.09	0.31	-662	145	1_D_simulans	1_D_simulans	1	1	1	1	39	39	0	0	0	0	novel	NA
chr2R	6143472	6149574	dme-retrogene-307	39	-	13	14	6102	AATTGTGCGTGCGCCTGAACTTCTCTCGCTTTCACTCTGCTCACCGCAAGTTGGGGATATGTCTGGCGGTGCGCGGGCTGCGACGACCCAAAAATCAACCGGCAAAGAGGGGTTTTGGGTCGGAGGAGTGTGCGTAATGAAATCATGCCAAGGCTGTTGCCGGTCGTTGTAAGGGAAAACCAAGCAGACATAACCCCTGTTGGAGTCTGCTATTTTTCTTGGTCATTTCACTTGCGATTGCTTCTCCTTTXXXXXXGATAATACATACACACCTGGATGTGAAATTGCCAAAAAAATAACACATACAAATAAGCTGCATGTGTCATTAAACCAATACGTTTATTTACATGTGGGTATGTATGAGAGAAATGAGAACAAAGCATTTCAAATCACTGTTTC…	AATT-GTGC-GTGC	||||-||-|-||||	AATTTGT-CTGTGC	6047	6079	33	26	AATAAGAAAACGAAAAAAAAAACAAATGAGAAA	0.487647	FBtr0086008|EcR|FBgn0000546|EcR|protein_coding|intron-3	intron	6102	1	0.11	2255	48401	4_A_gambiae	4_A_gambiae	1	1	1	1	39	0	0	0	39	10	novel	NA
chrY	1439704	1440459	dme-retrogene-308	39	-	19	12	755	ATTCTATTGGTTCGCTTGCACATATTTAAATACAAAATCGTATAGGTATGGTCCAATTAAATTTAGTTGATTAATTAAGTCAACGTAGCATATGTATAAGAGCTAGAGCAACTTTTAACCCATTCTCTGATTTTCAGTTTTAAGTTGCTGGAACAAATTTGAATAAAAAGTCGTTCAGGTATGCACCAATTTGTTTAAATAAATTTTGTAAAACAATATAGGTTCATTATATGGAGTTATTAAATTGTAGXXXXXXAGAATGTTTAAATACGGATTTATAAAACTTAGAACAACGTTTAAACATTTTTTGTCTTTGAGTTTCAAATTGCTTGAACAAATTTAAATAAAAAGCAGTTTAGGTATGCACCTATATGTTTAAATTGAATTAGGAAAACAATT…	ATTCTATTGGTT	||||||-|||||	ATTCTA-TGGTT	686	735	50	20	AATAAAAAAATATAATAATATATTATAATAATATAAATCTAACAAAAAAA	0.973814	rmsk134117|(ATT)n|(ATT)n-Simple_repeat|(ATT)n-Simple_repeat|Simple_repeat|exon-1	antisenseAnno_repeatMask-Simple_repeat	80	0.11	1	-656	-19	2_D_sechellia	2_D_sechellia	1	1	1	1	39	0	39	0	0	9	novel	NA
chrY	1192001	1192683	dme-retrogene-139-3	39	-	17	21	682	TAAAACAAGTCTTATCTTTACTTATAATACAATAGTTGTTAAAAAGTTCGTTCTTAAAATTAGATATTTCATAAAAGGTATTTTCGCATTTTGCGACCTGATTACTTATTAGTAATTTTCCATCATTATGTGAAATGGATCTGGCATAGTAAATTTCGCATCTGTTTGTTATAACGGGGTATTTTATATAAATAATTAAGAGTTCTTTATGCAATACAATTTTGAATATGGAGATGTCCATTAGGTCTGCXXXXXXTAAAGTGATCGGAAAGTGATTTTATCTCCTTAAACAATTTGGAATTAATAATAAATTGTTGGTCGGCATATGATTCATAGGTAAGGACATCCTTTTTGTCCTTGAACAGGAAGAATTCGTGATTGGAGTAATCAATTATTTCT…	TAAAAC--AAGTCTTATCTTT	||||||--||-|.||.|||||	TAAAACTTAA-TATTGTCTTT	635	650	16	22	AATAAAATAAAAAAAA	0.882026	intergenic	intergenic	0	0	0	0	0	2_D_sechellia	1_D_simulans,2_D_sechellia	2	2	1	0.5	55	16	39	0	0	12	novel	cdhitCluster
chr3R	8147350	8147695	dme-retrogene-309	39	-	9	7	345	CATAAAAGTAATACCCTAAGTTGTGTGTATAAAGCCAGATTAGTCCTAACCTAATTTATGTATGTTTATAAACAGAATACGATATGTAAAACTATATATATAAATATGATGTATTATGTGCTAAGTGTAAACGATAAATGTATTGTAATTTGGCCATATTGATAGTTGAATATATATAAATCAAAGCAAAACTAATGTTTATTTAAAATCGAAACAAAAAATGGAAAGTTGTATTAAATTTAATGGCAATCACCAGAAAAATACACAAAAAAAAATCACAAAAATAAATAAAAATAATTTATGAAGAAAAAAATATATATAAAAATACAGAAAAAAAACACAAAA	CATAAAA	||.||||	CACAAAA	304	338	35	30	AAGAAAAAAATATATATAAAAATACAGAAAAAAAA	0.99395	FBtr0330188|grn|FBgn0001138|grn|protein_coding|utr3-9	utr3	328	0.95	0.21	1203	-17	4_A_gambiae	4_A_gambiae	1	1	1	1	39	0	0	0	39	0	novel	NA
chrX	7285421	7292389	dme-retrogene-310	39	-	6	8	6968	AAAACTACAAAAAAAAAATACAGGAAACGCGGACGCCAATGGAGAAAAAAAAACAGGGGCAGGGGCAGGGGCAGTGGACAGTGGACGGGGGATAAGTGCATATGTGGCCCCTGAAACTTAACACTTCTTTGGCTCCGGCTGCGAATATTAAAATACCCACTTAAGGCCAACAATAACAGCGGCAAGAAGCAGAGAAAATGTGAAAAGGAGGAGCTAGAATTGAACTCAAGTACTTTCGTCTCGCACTGAAXXXXXXTCGCGAAAAGTGCGAAAAAGTCCGCAAAAATGCAAATACTTAACTCTCCTCTGTGTGTGCGCCTGTGTGTGTGTGCGTGTCCTTAACTGTGTGTGTGAGAGGGAAAGAGAGCGCCAGAATAGAAAGAATTTTTCAAATTGCAC…	AAAACTAC	||.|-|||	AAGA-TAC	6913	6961	49	33	AAGAAAATTAATCAAAAATAAAGTATAAAGAGAAATAAAAAAAGAAAAA	0.559732	FBtr0346619|unc-119|FBgn0025549|unc-119|protein_coding|cds-3	cds	506	0.07	1	-2139	-4323	1_D_simulans	4_A_gambiae,1_D_simulans	2	2	1	0.5	53	39	0	0	14	0	novel	NA
chr3R	25495401	25495908	dme-retrogene-311	39	-	19	17	507	TTTTGATATATTATCACCCCATTATTATGTCTAAAAAAAAAGTAGTAAATATGCTCAAATTTCATCACTTAAACAGCGATAAGAAATACATTTTGTCAAGAAAGTGTTTACACATAACATTATAGACGGGATACAGAAAACATTTCTACTAATTCTGAAATAGATTTTCCCAACTGGTGGTTATAGCTTATTAATTGAGTAACTTCAAAAGTTAATCTCTTTCCAGGCATTTTATTAAATTTAATAAATCXXXXXXGCACGTTCGATCAGGAAATTTAAGCAAGCAAAGTCAAAAAATGTCAATAGAAACGTTGTAAAAAGCAATGCAAATAACGGAAAAATCGAGTTCGTTCTAAGAAAAAGAGTAAAACAAAGTAGGAAAACAAAATGTGTAAAGAG…	TTTTGA-TATATTATCA	||||.|-||||||-|||	TTTTAATTATATT-TCA	482	491	10	20	AAAAAAAAAA	0.590403	rmsk87033|S_DM|S_DM-DNA|S_DM-TcMar-Tc1|TcMar-Tc1|exon-1	antisenseAnno_repeatMask-TcMar-Tc1	392	0.77	0.79	-115	102	1_D_simulans	1_D_simulans,2_D_sechellia	2	2	1	0.5	63	39	24	0	0	0	novel	NA
chrY	87201	87295	dme-retrogene-312	39	-	18	9	94	TTTTTGTATAAGGTTTCTATATAAGTATAGTACCATCAATATATATATTATTTATAAGACAAAAATTAATAACTAAAAAAAAAGATTTTTGTAT	TTTTTGTAT	|||||||||	TTTTTGTAT	61	83	23	21	AAAAATTAATAACTAAAAAAAAA	0.226435	FBtr0346772|kl-5|FBgn0267433|kl-5|protein_coding|intron-12	intron	94	1	0.01	12013	44	2_D_sechellia	2_D_sechellia	1	2	1	1	54	0	39	0	0	2	novel	NA
chr4	520728	520803	dme-retrogene-313	39	-	17	11	75	AAACCTTTTTAAAGCTAAGCTAATATTTAACTATTGCACATTTAGCATTAAAAAAAAAAAGGTTAAACCTTTGTA	AAACCTTTTTA	||||||||.||	AAACCTTTGTA	50	60	11	22	AAAAAAAAAAA	0.600597	FBtr0332913|zfh2|FBgn0004607|zfh2|protein_coding|intron-3	antisenseAnno_intron	75	1	0.01	669	5097	1_D_simulans	1_D_simulans,2_D_sechellia	2	2	2	1	78	39	39	0	0	4	novel	NA
chr3R	5063903	5064169	dme-retrogene-314	39	-	21	18	266	AGGTTATATTGCTTTGAATCAGAAACACTTGAAATATATATATATTCCTAATCAGTCTGTCCGTCTGTTTCTACGCAAGGTAGTCCCTCAATTATAAAGCTATCTGCATTTGTTCTTATTGGGTACAGAATAGTTTTTTGATCATATATTCATATATATCATATATGATCAAATATACTTCAGTATTAGTTTTATCGGGCGACTTTAAATTTAATTAAATAAATTATAAAAAAAATATACGAACTGCAAGGGTATATTTGCTTCGA	AGGTTATA-TTGCTTTGA	|||.||||-||||||.||	AGGGTATATTTGCTTCGA	217	235	19	18	AAATAAATTATAAAAAAAA	0.0267494	intergenic	intergenic	0	0	0	0	0	3_D_persimilis	3_D_persimilis	1	1	1	1	39	0	0	39	0	13	novel	NA
chrX	22929909	22930137	dme-retrogene-315	39	-	20	30	228	TTCTGACTATATAAAGTATGTATATTCTTGATTTGGATCAATAGCCGAGTCAATCTAGTCATGTCCGTATGACGTCGAGATCTTAGGAAAGATAACTATAACTTCACTTGCATTTAAATTCCTTCCAAAATTTAAGACAAACTCAAAATCTTATCTTGGAATGCCAGGGGCATTCAAAACAAAAAAGAGAAATTTTCTTAATTTCTATATAGTAATAATGTTGATATT	TTCTGACTATA-T-A-AA-GTATGTATATT	||||-|-||||-|-|-||-||-||-|||||	TTCT-A-TATAGTAATAATGT-TG-ATATT	176	192	17	19	AAAACAAAAAAGAGAAA	0.978336	rmsk130408|DNAREP1_DM|DNAREP1_DM-RC|DNAREP1_DM-Helitron|Helitron|exon-1	repeatMask-Helitron	95	0.42	0.57	73	-133	3_D_persimilis	3_D_persimilis,2_D_sechellia	2	2	1	0.5	54	0	15	39	0	10	novel	NA
chr3R	4071345	4071646	dme-retrogene-316	39	+	18	19	301	TTATAAGAATAAAACAATGTAGAGTTACGATTGAATATGTTATTTTAAGCGACAATTCCTCAAGTCCACAATTTGATTTAACTCCATTGTATTTACCGATAAATGTAACTAAGATAAAAATGGTAGAAAATACAGACATTTTAAAATTCATTTCGGAAAATAATACCACATTTTATATACAAATAATAATTTTAATTCTTGTTATTATCTTTTTTATTATCCTATTTGTACACTAATTCGACTTACCTTATATATTACATTTAGAAAACAAAAAAATAATAATTATTAAGAACCACAACAA	TTAT-AAGAATAA-AACAA	||||-|||||..|-|||||	TTATTAAGAACCACAACAA	265	282	18	21	AAAACAAAAAAATAATAA	0.682047	rmsk69800|DM297_I-int|DM297_I-int-LTR|DM297_I-int-Gypsy|Gypsy|exon-1	repeatMask-Gypsy	301	1	0.38	449	39	3_D_persimilis	4_A_gambiae,1_D_simulans,3_D_persimilis,2_D_sechellia	4	17	1	0.25	396	30	27	39	31	0	novel	NA
chrX	16525275	16525379	dme-retrogene-317	39	-	25	15	104	AAGGCTCAGTTCAGTCAAGTCAACCACTTTTCACAAAAAATCGTTAAAAATCGTTAATTTCTTCGAACGTCGCTATATTAAAAAAACGCAAGGCTCAATTCAGT	AAGGCTCAGTTCAGT	||||||||.||||||	AAGGCTCAATTCAGT	80	86	7	14	AAAAAAA	0.311506	FBtr0074299|Cnx14D|FBgn0264077|Cnx14D|protein_coding|utr5-1	utr5	104	1	0.54	36	54	1_D_simulans	1_D_simulans	1	2	1	1	63	39	0	0	0	3	novel	NA
chr2R	19292318	19292476	dme-retrogene-318	38	+	11	8	158	GCTTAAATGAAAAGAAAAAAGAATAACATATATATTTTTAAACAAAAACTTAATACACATTAATATTTGACTATTCAAAAATATTTAATAGACTTTGATTGTTAAATTAATACTTTTGTAGATTAAAAAAAAAAAAACAAGGAAATGAAAGTCTTAAA	G-CTTAAA	|-||||||	GTCTTAAA	125	150	26	27	AAAAAAAAAAAAACAAGGAAATGAAA	0.0979181	intergenic	intergenic	0	0	0	0	0	3_D_persimilis	3_D_persimilis	1	1	1	1	38	0	0	38	0	0	novel	NA
chr2L	22995549	22995875	dme-retrogene-319	38	+	13	9	326	ATAACTTAAGCTCTCTATCGTTTAATGGCTTGCTGGTTTACTTGGAGTATTTTAAAGTGAAGCTTTATGTTTTCTATATGAATCAATATATAATCTAGATCAGGATCAATCAAAACGTTAATCGTCCGTAGTTCCTGGTTTTGTTTAATCCATTGCGTACTTATTTCATGTTAGATATCGTATGTGTTTTATTGTTGTGAGTCGTCAATAGGTACCGATGTGTACGTTGCGAGCTGTTGAATTGATGGGAACCCGCCATAGTAGAAACCTGAAGTATCTAAGGGTTACAGCCAAAAAAAAATAAAAATACAGTTCGTAATACTTAA	ATAACTTAA	||-||||||	AT-ACTTAA	293	307	15	25	AAAAAAAAATAAAAA	0.301356	intergenic	intergenic	0	0	0	0	0	1_D_simulans	1_D_simulans	1	1	1	1	38	38	0	0	0	11	novel	NA
chr4	686584	686946	dme-retrogene-320	38	-	14	27	362	ATACTTTTCAACGATTCTCGTATACTAATCCCTCTACTAGTAACGGGGTATAACAACAAAACTTTTTTATTCTCGTATTTTCAAAAGTTTCTTTTTCAGTTCACCCATGGGATGAAGATTTCTGTAAAACATTGCAAACTTCAAAATAAAATGTCATACTCATTGTATAGCCATTGAATATAACTTCGTAAACTGTTTAAGAGGGTGTTCCTATTATGGCTGTCAACCAATTCGGAGCAGCACCGAACCGAAGTACAGACTTTTTAGAAAATCAAAACGGACCACTAGCCAAAACTCACTTTTTGTGTAAATATGGATCGGTTTAAAAAAAAAAAACTATAATATTCAATATTTGGAGTACT	ATACTTTTCAACGATTCTCGTA-TACT	|||.|.|||||-.|||-|-|.|-||||	ATAATATTCAA-TATT-T-GGAGTACT	325	336	12	24	AAAAAAAAAAAA	0.1322	FBtr0310541|CG11360|FBgn0039920|CG11360|protein_coding|utr3-3	antisenseAnno_utr3	362	1	0.24	619	544	3_D_persimilis	3_D_persimilis	1	1	1	1	38	0	0	38	0	2	novel	NA
chrUn_CP007074v1	3871	5173	dme-retrogene-321	38	-	24	37	1302	TTGAAAATAAACTTATGAATAAAATTGAAAAGGAGCATTCTAAAATAAATATGCAAATTCCTTTTCGTACCGATATTCGAGGAGAAATAAATACTGACAATGACAGGGCAATTTATAGCAAACAATATCCTTATGCTATGTCGGTCTCAGATTTCGTTAATAATGAAATTGGTAGAATGCTAAAAGAACAAATTATAAGACCAAGTAGAAGCCCATACAATTCACCAGTCTTAGTAGTGTCAAAAATAGGXXXXXXAATATTATCATTTGATAAATATATTTGGGGAACAACATTTATTTTATGAAATTGAATCTGATCTATTAGTTGGATTCAATCTGTTAAGAAAGATTGGAGCTAAATTAGATATCGAGAAAGGAATCATGGAGTATAAAGGAAAT…	TTGAAA-A-TAAACTTATGAATAAA-A-TT-GAAAAG	||||||-|-||.|-||||.||.|||-|-||-|||.||	TTGAAAGAATATA-TTATCAAAAAATACTTTGAAGAG	1250	1256	7	14	AAAAAAA	0.6748	rmsk93375|Gypsy4_I-int|Gypsy4_I-int-LTR|Gypsy4_I-int-Gypsy|Gypsy|exon-1	repeatMask-Gypsy	287	0.22	1	-330	-685	1_D_simulans	1_D_simulans,3_D_persimilis,2_D_sechellia	3	3	1	0.333333	87	38	25	24	0	10	novel	NA
chr3L	11814836	11815226	dme-retrogene-322	38	+	14	22	390	TAGATATACAATCCGAGTCGATCTATATTAGCTTCAGCCTGTAAGAAGCAGTGGTCAAAGCTGCGTCACAAATTCGTGGGATGGACAAGGCGGCCTACGGTTGGCAGTGGATAGCGGAGCTGCGGTTTTTGGAGCCGTACCTGCAACACAGGTAAGCAACGAGGAGGACAAGACGGAGGAGCTGACTGTTGCTTTTGGGGGGTAAGCCTGAGCAAATCAAGAGACGGACCCTATTCTCCCCACTTCGGCGTTTTAGGAAACGCAATTGGCGAAGTTTGGCCTCTTGCGGATCAAAGAGGATAGGGACATGATGGAGAAGGCCGTGCTGTGATTCCAGTTGAACTATATAAAAAAAAAACAATAAATTCATAGGTAGTAGAAACGCGATCG	TAGATA-TACAATC-CGAGTCG	|||.||-||.||.|-|||-|||	TAGGTAGTAGAAACGCGA-TCG	349	365	17	24	AAAAAAAAAACAATAAA	0.0888236	rmsk49744|DNAREP1_DM|DNAREP1_DM-RC|DNAREP1_DM-Helitron|Helitron|exon-1	antisenseAnno_repeatMask-Helitron	20	0.05	0.21	-370	75	2_D_sechellia	1_D_simulans,2_D_sechellia	2	2	1	0.5	76	38	38	0	0	4	novel	NA
chr2R	2121647	2121840	dme-retrogene-323	38	-	19	32	193	AAACAATTGCAACGTCCACTTATAGCTTTTAACTTCGCCCTGAAAGGAGCTCAGGGTGCCACTCGGTATGCTGCATGTAGAGGTGCACTTTTAGTGATGCTCTGCTCTATGCTCGTCGAAATTAGGATGGAATTTTTCTACCTTAAAAAAATAAAAGCACTACTGAAACAAATTGGCTCCAATTTGGCTTATT	AAACAA-TTGCAACGTCCACTTATAGCTT-TT	||||||-|||.--|-||||.||-|.||||-||	AAACAAATTGG--C-TCCAATT-TGGCTTATT	145	156	12	19	AAAAAAATAAAA	0	FBtr0300103|CG17684|FBgn0263780|CG17684|protein_coding|intron-2	intron	193	1	0	124131	2403	2_D_sechellia	2_D_sechellia	1	3	1	1	64	0	38	0	0	9	novel	NA
chr3L	11293084	11293236	dme-retrogene-324	38	+	20	10	152	TACTCATACGCCACGTATCTTAACAATTGTTCTTCAATTTGGTAAATATTTGCCACTACGTCTTTTAAGTATTTTTACAACCCACAATAAACATTATATTTAAAAAGGATTGTCTTTTCATTTAGTTGATTTGAAAAAAAAATACTCATACG	TACTCATACG	||||||||||	TACTCATACG	134	142	9	18	AAAAAAAAA	0.248504	FBtr0333389|CG6175|FBgn0036152|CG6175|protein_coding|intron-1	antisenseAnno_intron	152	1	0.06	1716	551	1_D_simulans	4_A_gambiae,1_D_simulans,2_D_sechellia	3	4	1	0.333333	87	38	16	0	18	0	novel	NA
chr2L	9898410	9898608	dme-retrogene-325	38	-	32	31	198	CTCGGGAGCCAACCACTCGTAAGACAACAGCCCATAAGACAACAGAAGAACCAACCACCAAGAAGACAACAACTAAGAAGACGACTCATGAACCCACAACTAAGAAATCAACTACTTTAAAGCCTACCGAAGAACCAACTACTCGCAAGACATCTACCACAAAGACAACCAGAGAGCCAACCACTCGGGAGACAAGCA	CTCGG-GAGCCAACCACTCGTAAGACAA-CA	|-|.|-||||||||||||||..||||||-||	C-CAGAGAGCCAACCACTCGGGAGACAAGCA	161	168	8	6	AAAGACAA	0.524833	FBtr0305657|Muc30E|FBgn0053300|Muc30E|protein_coding|cds-2	cds	198	1	0.04	4450	458	2_D_sechellia	2_D_sechellia	1	1	1	1	38	0	38	0	0	0	novel	NA
chr3L	23778500	23778644	dme-retrogene-87-3	38	+	28	19	144	TCCTGAGCACGCCAGCGTAGATTTATCCGCTAATAAACAATATATCAGTTTGGGATTGAAAAATCCTGAACAAGCCGACGATGTTAATTCCGTCATTTTTAAATCAAATAGTTTAGGATCCAAAAATCCTGAGCACGCCGTCGT	TCCTGAGCACGCCAG-CGT	|||||||||||||-|-|||	TCCTGAGCACGCC-GTCGT	122	126	5	10	AAAAA	0.565299	intergenic	intergenic	0	0	0	0	0	2_D_sechellia	2_D_sechellia	1	1	1	1	38	0	38	0	0	0	novel	cdhitCluster
chr2R	489422	491986	dme-retrogene-326	38	+	11	8	2564	ATTGACATAGGGTGTTGACGTGGTATCTCCGTGGCTGTCAAAGGTGGGTCCGCGACGTCTTCTCCTTTTCCGGCATCTGACATTTTATTTAATAGGTTAGCATCCCTTAAGAAAGTTTTACCCCCCACATAATATTTTAACAATGTTGCCTTCACGCTCTAAAACTGTATATGTTGTTGTATCAAAGTTTGGTGTTAACTCATTGAGGCATACCACATTTTTCATCAATACATGATGGCCAAACTGAATGXXXXXXAAGTTTACTTCTCTTGCGAATAGCTGTGGTGATTTCCTCGGCTATGGATAAATTTCAAAAGCTCGTATCCATTTCTCCCACTCAATTCGCAAGAATCTTTAAGTCTTTACAATAGCCTCACAAAAATGGCTTTATTACACTCT…	ATTGACAT	|||||-||	ATTGA-AT	2541	2556	16	27	AACAAAAAAAAAAAAA	0.954332	FBtr0346766|DIP-lambda|FBgn0267428|DIP-lambda|protein_coding|intron-4	intron	2564	1	0.05	50410	3157	1_D_simulans	1_D_simulans	1	1	1	1	38	38	0	0	0	1	novel	NA
chr2L	18867538	18873015	dme-retrogene-327	38	-	11	8	5477	CACACGCATCAGGTCAAATATTTACACAAAACAGCCGAGAAGAGACAACAAGCAAAGGCAGCACAACAAGAGTGGGCCAACAACAGCGACAGCAATGCAAAAATGTGGTCAAATTGCACACATTCTAATTAGCCAAAAGCCGAAAGCAATTTATGATAAACCGAAAGCCATAAAAAATTAGACAAATTAAAATGGCAAAATATGGATATGCAAATCGGAATGGGAATGTGGAAAAAATGCAAATAAAATTXXXXXXTCATACAAACAGCGAAGGAGCAGGAAAAAAAAATCCAAAACACTGTCCAAGGGAACGCACAACAAAAGATACTGCCAAAAAAGGCAAAAATGGTGGCTGTGCAACAACACGCGCGCACACACATGTGTCCATATAGGGTAGCA…	CACACGCA	||||-|||	CACA-GCA	5441	5466	26	27	AAGAAAAAAAGTAAATAAAAGAAAAA	0.657533	FBtr0081111|tup|FBgn0003896|tup|protein_coding|intron-1	intron	5477	1	0.37	7641	1879	4_A_gambiae	4_A_gambiae	1	1	1	1	38	0	0	0	38	4	novel	NA
chrX	5804523	5805265	dme-retrogene-328	38	-	16	18	742	AAGTCAACAAAAATGTGCTCCAAACTGGCCGGGCTTAGTGGTGATAGGCGGCGTAGACGGGCGCCACTGGAGCCACGGTCTTGACCACGGTCTTCACCAGCGGTTCGCGATTGACCACGGCATTGAATCCATTGATTGGATCGGCAGTGTACTGCACCGTGCGCTTGAAGCCATCGGAATCGACCAGGGAGTACTCTCCGCGTACCACGTCCCCGTCGCGCTCCTCCACCTGGCTCTTGGAGTCGCCCGAXXXXXXTGAATAAATATTTGCATATATTTTATTGTACCTTGAATGCCATTTTTTATAAGCTTAATTTGACTGAAAGTCTAGAGATGCTGGTGATTTGAGCGCTGACTGCTGTTTGATAAGAAATTCGGCGCTGGAAACGCCTTTATAGC…	AAGTC-AACA-AA-AATG	|||.|-||||-||-||||	AAGCCGAACACAATAATG	688	713	26	22	AAAGAAAAAAAATCAAAAACCTAAAA	0.7655	FBtr0070815|Cpr5C|FBgn0029811|Cpr5C|protein_coding|cds-2	antisenseAnno_cds	426	0.57	1	-34	-282	4_A_gambiae	4_A_gambiae	1	1	1	1	38	0	0	0	38	11	novel	NA
chrX	21106817	21107875	dme-retrogene-329	38	+	16	18	1058	TTTAAGAGTAAACATGTAACTGGAGGTGAGTGTCCGTCCATTTCCTGACCAGGAAGCCAATTACATATGTATATCTAGCTAGATATGTCCGTCTGTCCGTTCGTCAGTATGAGCAGTTGGGACTTAACGTGTTTTAAAAATGGTTTCTTGTTAGAGCTAAGACAATTACTACATAAGACCTACCAATGGTTTGTTTTTGGAATATCTATTGTTGGCATTTTCCATACGATTTTTACGTTTCATAATAAAGXXXXXXTTCAAATATTCCCATTCATTTTGTTTTGTCCGAGCGGTCAAAACTAATTTGAAACCGGCCTCAGGGGAGAATTTCGAAAATAAAACTATTAAACAGTCGGCTAAAAATGGATGTCGCTGTGCGTGCGGATTTTTCGCAGGTCC…	TTTAAG--AGTAAACATG	||.|||--||-|||||||	TTAAAGTCAG-AAACATG	1013	1038	26	22	AAAGAGAAAACAAAAAGAAAGCAAAA	0.458441	FBtr0091649|stg1|FBgn0064123|stg1|protein_coding|intron-3	intron	1058	1	0.77	88	221	1_D_simulans	1_D_simulans	1	1	1	1	38	38	0	0	0	3	novel	NA
chrY	1183104	1185229	dme-retrogene-330	38	+	32	26	2125	TAACTACTGTGATCACTGTCACAAGTCACCCGTGAATAAACTTTATCGGAAATCAATAAAAGGAATAATCCAATTAAGAATTTAATATAAAAGGTGGACTGAATACTTAACACTTATAACGAAAACACAATAATAAAAAATCAGAACTCAGCTACAAGCACAATTAAAACAAAAACAAACGTAAAAATCAACACCAAGAAGGAAGGAAGAGCTGAAGGCAACCCCCCGCCACAGCAAGATACAAAATTGAXXXXXXCCGAGGTTGATTGGATTAGGATTCAGAATTTGAAGATCAGTCTGATTCGGGAGGATTAAAAGAACGGTTTATAAGTGTATAAATAGATAACAATAAGTGTCTTGTAATAAAGTGATAAGTTGAAAGGTTTAACACAAATAAGT…	TAACTACTGTGATCACTGTCACAAGT	||||||||||||-||||.-|||.|||	TAACTACTGTGA-CACTA-CACTAGT	2067	2089	23	6	AAAAATTAAAACATCCACAACAA	0.783235	rmsk133880|BURDOCK_I-int|BURDOCK_I-int-LTR|BURDOCK_I-int-Gypsy|Gypsy|exon-1	repeatMask-Gypsy	524	0.25	1	-754	-847	2_D_sechellia	1_D_simulans,3_D_persimilis,2_D_sechellia	3	7	1	0.333333	237	34	71	25	0	12	novel	NA
chr3L	22968383	22968730	dme-retrogene-331	38	-	18	19	347	AACGGAGGAGGTCCAAAAGTGTTTTTCGTAAATAAGGCTATTTAATTTAATAACTTAAATGGTCAAAGTGCAGTGAAAAAGAAATTGCGAAAATCAGAACTAAAACTGTGAAATGGCTTTTCCTGGCTTCAAAACAAGCAATTGCAAATAAAAAATGTTTTTTTTTCACGTTGTTTGATTTTGACAAAAAAAATTTCCGTTTTTGAGCAGCAAGAAATGAAGAATTCCGATGGCAAAACGATAGCATATATTTTGCGAAAACCAGAGCACCTAAGGACGAAATCGAACGATTCTGCCCACATCGAAATTGAAAAAAAAAATTACGATTAACGGAGCATGCCTCAAAA	AACGGAGGAGGTC-CAAAA	|||||||.|.|.|-|||||	AACGGAGCATGCCTCAAAA	311	320	10	20	AAAAAAAAAA	0	intergenic	intergenic	0	0	0	0	0	1_D_simulans	1_D_simulans,3_D_persimilis,2_D_sechellia	3	6	2	0.666667	171	38	38	14	0	8	novel	NA
chr2L	9680157	9680667	dme-retrogene-332	38	+	22	16	510	AGATAAATTATTCGCAGCATTTCATTTGTGCGCCGAAAACATTTGTGTGAATATTTTAAATAAATTATTTTGGCATATATGTACATTTTATGCAAGCATAATCGAAATTTTGTCCGTGGCTTTCCACAACACTAATAAACGTCAAGAAGTTGATTGGATTCCTTTGGTTCGAAGACCTAAGTGTCCTTATCTCGTTTGCGTACGTATTTGCAACTTATTTTCCAATTACCAGATCCAATTGCTTGCCACCXXXXXXGCCAGCACAATTGGCAACAAAGGCAAAAACAATATATACCTAGAGTTCCTTAACCACAAATGGTCGAAGAAATTGTTGGGGAGTAAACCCAATTGACCATTCCTTTCTTTTCTCTTTGCCTTTTGCCAATATATTTCAGGAGG…	AGATA-AATTATTCGC	|||||-||||||.|||	AGATATAATTATACGC	468	480	13	16	AATAATAAAAAAA	0.625057	intergenic	intergenic	0	0	0	0	0	2_D_sechellia	2_D_sechellia	1	1	1	1	38	0	38	0	0	14	novel	NA
chrX	341146	341319	dme-retrogene-333	38	-	4	12	173	TGAACTAAAAATTAAGAATTAAAACCCGGTCCTGTTTTTAGGGTAAACAGGATTTTTTTTGTCGGGAGCGACTCGAGGTCAAGAGTTATGAATCGAAGCTAGCTTCAGAAAGGCCAAAGCTTGCAGTAACTTTATATTTATAACAAAAAAAAAAAACAAAAAACGGAAAAAAA	#NAME?	-.|||--|||||	CGGAA--AAAAA	142	163	22	34	AACAAAAAAAAAAAACAAAAAA	0.311269	FBtr0273442|CG32816|FBgn0052816|CG32816|protein_coding|intron-2	intron	173	1	0	77157	23218	3_D_persimilis	3_D_persimilis	1	2	1	1	52	0	0	38	0	0	novel	NA
chr2L	9819543	9825258	dme-retrogene-334	38	-	10	10	5715	TATCACAACTATTCTTTTGTGATTGTGACTTACGTTATGCGTTTTTGTTTTTTTCTTTTTGCTTTTTGAGGTTTCCGTTTTGGCAGGCGAAAAGCGACACATTTTTATATACAATAACTTGTTCCACCACCAAAACCACAAGTTTTTTTTTTTATTGTTTCATTTTGTTTTCTCTGAATTTGTTTTTGGCATTCAATAATTATTGCCCCACAGGGGCTTCTTTATCAATAAATAAATACATATTTGCGTAXXXXXXGAGTAAATTGCAACAGCACCAAGTAGAACGATGAATGTGCTCCGATTAAAACTTAAGACCCAAAAGTAATTTACAGAAACTAAAGCAGATTAAAGTCACACTTCATCGCGTGCAGAGCTAGTGGAGATTAAACTAAAAAACAT…	TATCACAACT	|||.|-||||	TATAA-AACT	5657	5700	44	28	AAATAAAAGAAAAAGTAGAAAAAAGCTCAAAAAGAAAGAACAAA	0.738816	FBtr0079913|nAChRalpha6|FBgn0032151|nAChRalpha6|protein_coding|intron-5	intron	5715	1	0.96	38	212	4_A_gambiae	4_A_gambiae	1	1	1	1	38	0	0	0	38	6	novel	NA
chr3R	4944513	4944839	dme-retrogene-335-1	38	-	18	14	326	GTTTATAGAGTTTTGTCGGCGTGGAGTACTTCTGAAACAAAATTGCTTTACATAGGCGTCTCTAGTTTGTGCGTAGTAAGAATTTAAGTATACGTACATTATCTTAGCGTTCATACACATACAGTGACGCTCAACTGAATAGGTTTGACTATTTGTTTAGGATTGAAACGTTGTAACTTAGTTATATGCAATCCGATTTAAGCGAAATAAATTTGTATGTATGAATAGATCACTCATTTGTTAAATAGCAAAGTTTCTGATCTCTTAAATTTGTTTTTATATCATTTTTATTTTTTCAAAAACACAAAAAAAGTTTAATAAAGTTT	GTTT-ATAGAGTTT	||||-|||.|||||	GTTTAATAAAGTTT	298	312	15	20	AAAAACACAAAAAAA	0.161528	FBtr0336809|Cdep|FBgn0265082|Cdep|protein_coding|intron-12	antisenseAnno_intron	326	1	0.15	135	1725	4_A_gambiae	4_A_gambiae,2_D_sechellia	2	2	1	0.5	65	0	27	0	38	0	novel	cdhitCluster
chr3R	3262968	3263102	dme-retrogene-336	38	+	12	11	134	TATCTCAGCAACTTTTAAAGCACCTTTTAATTCCTTGCTCTTTTTGTAAAATACATCGTCGTCATTTTGAATAACTCTCTTTTCTCTTTTATATTTAATTTCAGAAAAAATAAAAAAAACAATAGTATTCAGAA	TATCTCAGCAA	|||-||||-||	TAT-TCAG-AA	105	122	18	26	AAAAAATAAAAAAAACAA	0.902226	FBtr0445191|Pzl|FBgn0267430|Pzl|protein_coding|cds-3	antisenseAnno_cds	134	1	0.6	46	44	1_D_simulans	1_D_simulans,2_D_sechellia	2	8	1	0.5	185	38	31	0	0	3	novel	NA
chr3R	3795685	3795831	dme-retrogene-337	38	-	11	8	146	GAAATGCATATCTACATAACGCCCAACTTCATCAAGGACCGCAAATAGTCAACAAGGTAGTTACGCTACAGAACATGTAAGTTTGACAAGCTATTTACTCGGCTGCCCATCAAGTGTCTCTAAAAAAAAAAATAAAACGAAAAGCA	GAAATGCA	||||.|||	GAAAAGCA	122	137	16	27	AAAAAAAAAAATAAAA	0	rmsk69425|(T)n|(T)n-Simple_repeat|(T)n-Simple_repeat|Simple_repeat|exon-1	antisenseAnno_repeatMask-Simple_repeat	25	0.17	0.76	-121	8	2_D_sechellia	2_D_sechellia	1	2	1	1	57	0	38	0	0	1	novel	NA
chrY	388655	389671	dme-retrogene-45-2	38	-	19	17	1016	GACTCTTTGGCGAGACAACGTCCCCTAAATATTCGATCACTTGGCGAGCCAACTGAAATAACAAAAACATCCGCCAACAATCGTCTCTGGATTCTCCAATTATTCCTATTTTTCGGGAGCTCCTCTCTTTACGAGAGAATACACGTTTATAACTTTATTCTCTTAAGCTTCGCTCTTAAGCTATACCAATCTGCCTATATAAACGCAATCATACATTTCGATAGCCCTGCTAACCTCCTTTAACTTCGAAXXXXXXGCGCTCATCAGCGAATATAAAAACCCAAACACAATGTGAATAACTACTCCGTCGTCTCTACAACTCACCCTTCAGCGGAAGTATCCGTAAGATCGTCTAAGAGTTAGAAATTAAATCATTCACAATATCAAATAAACTTATGC…	GACTCTTTGGCGAGACA	|||||-||-||.|||||	GACTC-TT-GCTAGACA	950	996	47	19	AAACAAAATTATACAAAAATTAAATAATGATAAAATAAATTTAAAAA	0.396148	rmsk132887|TV1I|TV1I-LTR|TV1I-Gypsy|Gypsy|exon-1	repeatMask-Gypsy	395	0.39	0.9	-621	45	1_D_simulans	1_D_simulans	1	1	1	1	38	38	0	0	0	5	novel	cdhitCluster
chr3R	7536732	7537011	dme-retrogene-338	38	-	14	7	279	CTACCTTCAAATTGGACAAGTCTCGACCAGAGTTCACAGCCATTCGCCGATTGGTGGCCATGTTTGTCCAATTCGCCGCCACCTCGGACCCAAATGCTCCACTCACTAAATCTCTGGTGGATTGGAAGCCCGTAACTCGATTCGGAAAACGGATGGTCCTAAATATAAGCGAGGAATTGAAGTTTATTCCGCAGCCAGAAATGCCGAAGTTGAAGTTTTTCGATCGCCTATACGAAATGGCTGGAGTACCCTTATTCTAAAAAAAAAAAACCCTACCTT	CTACCTT	|||||||	CTACCTT	259	270	12	24	AAAAAAAAAAAA	0.725168	FBtr0081546|alpha-Est4|FBgn0015572|alpha-Est4|protein_coding|cds-4	cds	260	0.93	0.22	927	-19	4_A_gambiae	4_A_gambiae	1	1	1	1	38	0	0	0	38	2	novel	NA
chrX	21626918	21628235	dme-retrogene-339	38	+	22	26	1317	AAGAATATATAAAAATGAAATTTGAAGTTGTAAGTACAGCTGTGTTCATAAAAATAGCAGTGCGAGGGAAACTAAGTAATACAAATTTTTCCATGTCCCTTTTCGGAATCGACTATTTGTTCCACTTGTTAGTGTAAAATGGAATGTGTAGATAGGAATAAAAAAAAAAGAAAATTCCCTTAGCTTTACATGCCATCCTTTTTTATTTTTTATTTTTCATTTTCATTCTTGAGTAAAATCACAACTTTTAXXXXXXCAGGACCTAGTGGACACCATGCCGCATGGGTGTAAGGCTGTGCTAGCTAACAAAGGCTATCCAACCAAGTGTTATGCCGTAATTAACATATTAAAAAGAAAAAGAATTTCTGCCTATTATGTTGTTTTAATCTACACTTTTGA…	AAGAATA-TATAAAA-AT-GAAATTT	||.||.|-|||||||-||-|.|||||	AATAAAACTATAAAACATAGGAATTT	1278	1285	8	16	AAAAAAAA	0.315321	rmsk128953|FB4_DM|FB4_DM-DNA|FB4_DM-TcMar-Tc1|TcMar-Tc1|exon-1	repeatMask-TcMar-Tc1	463	0.35	1	-30	-824	1_D_simulans	1_D_simulans	1	1	1	1	38	38	0	0	0	6	novel	NA
chr3R	105137	105414	dme-retrogene-340	38	+	28	34	277	AAATATTCCATTATTTTCTTAGTATTTATTATAGAGAAAATACATTTATATAAAGGGCACAGTAGTGTAAGCTGTCTGTACTATGACAGAGGGTTCAGAAGCTACCATAGGTAGGCAGTGGATGCTGAACTCTCAGATTGTTCAAAACTTATGTATACATATGGTTTTGGCATTTTTATGTGTAAATTAAATTATTTACATATGAAAATTAATATTTATTATATGTATTAATGAAAAATGTGAAAATATAACAATATTCTCTTGGTATTGAGAATAG	AAATATTCCATTATTTTCTTAGTATTTATTATAG	||||||..||.||||.||||.|||||.|..||||	AAATATAACAATATTCTCTTGGTATTGAGAATAG	234	238	5	10	AAAAA	0	rmsk64671|NTS_DM|NTS_DM-Other|NTS_DM-Other|Other|exon-1	repeatMask-Other	202	0.73	0.85	-75	36	1_D_simulans	1_D_simulans	1	1	1	1	38	38	0	0	0	5	novel	NA
chrY	2371128	2371685	dme-retrogene-341-1	38	-	11	13	557	AGCAGGATCTAAGTTTTTGGGGTGAAGCTGTTTTGACAGCAACATATTTAATTAACAGGTCCCCAAGTAGAGCTTTAAAAAATATAAGAAAAACACCATTTGAGATGTGGCATAAAAAGAACCCAGTATTGAAATATCTAAAGATATTTGGCTCGACAGTATATGCACTAAATTAAGTGCGAAAGCGAAAATTTGACGAGAAATTGATCAAAACTATACTTGTCGGATATGAGCCAAATGGCTATAAGTTXXXXXXAAACATGAAATCGGTGACTCCAAATGAAAATGACTCTGTGGAAAAACATGATGTTTTTGACCAATACAGTGATTCTCTAATTGAAGAGAATGAAGAGTCGAATTTTCCATTGCAGGAAAATTGTGAATCTATAATCTATCCAA…	AGCAGGATCTAAG	||-||.||-||||	AG-AGAAT-TAAG	504	534	31	27	AAAAATAAATAAAATAAAAATCAACAACAAA	0	rmsk135173|Copia_I-int|Copia_I-int-LTR|Copia_I-int-Copia|Copia|exon-1	repeatMask-Copia	304	0.55	1	-10	-243	1_D_simulans	1_D_simulans	1	1	1	1	38	38	0	0	0	12	novel	cdhitCluster
chrX	21034636	21034740	dme-retrogene-342	38	-	11	18	104	TTGGTTCGCAGGATTAGGTTTTTTTTAAATTCGTTTATTTGACATATTACATTTAGCTAAGAACAAAAATAAAAAACAGAAAAACAGTTGGATGGCATATTCAG	TTGGTTCGCAGGATT-AG	||||.|.|||.-|||-||	TTGGATGGCAT-ATTCAG	59	84	26	27	AAGAACAAAAATAAAAAACAGAAAAA	0	intergenic	intergenic	0	0	0	0	0	1_D_simulans	1_D_simulans	1	1	1	1	38	38	0	0	0	3	novel	NA
chrX	8376603	8379035	dme-retrogene-343	38	+	9	7	2432	GGATCAATTGCCGGCAGCAGGAATATCCTGCCGCTCATCCTCTCATTCTCTTGGCAAATTTCAGAGCCGCCTCCTGCTCCTCCTTCATCATCATCATCATCATCATCAGCATCAATGCCGGCATTCTGGCCGCACCTGCGGGTGTGTCATAACTTTGTCAAGTGCCACTCAACACACACACACAAACACACACTCACACTCACACTCACATATGCACTCACAGAAGGCAAAGTGAAATCAAAGCAGCAGAXXXXXXCTCATTCAATATATCCATGTGACTTCTGGCCCGCAAACTCAGTCACACACACACGCACACACACACACACACCCAGACGACAGATGCCCCTGCTTTCGTAGGCATGACAAATGTCTGGGACATTTCGGCACACTTGTCAGGAC…	GGA-TCA	|||-|||	GGAGTCA	2399	2425	27	29	AAAAAAAAAATACAAAGAAAATGAAAA	0.566182	rmsk110322|(CACTCA)n|(CACTCA)n-Simple_repeat|(CACTCA)n-Simple_repeat|Simple_repeat|exon-1	repeatMask-Simple_repeat	57	0.02	1	-165	-2210	3_D_persimilis	3_D_persimilis	1	1	1	1	38	0	0	38	0	0	novel	NA
chr3R	10239965	10240169	dme-retrogene-344	38	-	8	9	204	CGAGTGAAGGGATTTTTCTTTAAAATTATATATACATATATTTAGTAATCCATGGTGGAAATATATTTTAAAGGATGCCAATTTGGTAAGCCCATCTTTGATATATACTTTAAGAGGAATGTAGTTATAAATAATAAATATCCCCCATATCCTGTGACCTTATGCTGTCTAAATCAAAAAAAAAAAACAAACAAACTAGATGAA	CGAG-TGAA	|.||-||||	CTAGATGAA	176	195	20	30	AAAAAAAAAAAACAAACAAA	0.172333	FBtr0345169|CG42795|FBgn0261928|CG42795|protein_coding|intron-3	antisenseAnno_intron	204	1	0.89	18	7	4_A_gambiae	4_A_gambiae	1	1	1	1	38	0	0	0	38	0	novel	NA
chr3L	19444642	19444762	dme-retrogene-345	38	+	19	12	120	AAGGTTTATCAACCTAAAGGTGCATGAACAATACGTTAAATAACAGATAAAGGGTAATGCAAACCAGTTTGCTGAAGCTTGAAAAAAATGAAAGAAAATTTAAATCTTAAGGTCTTATCA	AAGGT-TTATCA	|||||-||||||	AAGGTCTTATCA	82	98	17	19	AAAAAAATGAAAGAAAA	0.0329686	FBtr0302886|CG33062|FBgn0053062|CG33062|protein_coding|intron-1	antisenseAnno_intron	120	1	0.03	2249	1272	3_D_persimilis	3_D_persimilis	1	1	1	1	38	0	0	38	0	10	novel	NA
chr2L	3810416	3810675	dme-retrogene-346	38	+	17	11	259	AACGACGAAAAAAAAAAGCGAAGAAACCAATTATGTTGTAAACAAAGAATACAAAGATTTCATTGCGTTTTGGGCCCGCTGACAGGCGCCCAAACACTTGTGTTGTACATAGTTACATTATTAATAACAATATATATACTTACTCATTAACAATTAAGTCGACGAACGGTACAAGTGCAAAAAGAGAGAGACAGATGTGTGAAAAACAAAAACATTTGAGAAAAAAAAAACGAATGAAATGAAGATGACAAGACGAAAA	AACGACGAAAA	||-||||||||	AA-GACGAAAA	202	239	38	21	AAAAACAAAAACATTTGAGAAAAAAAAAACGAATGAAA	0.945435	FBtr0077497|Reph|FBgn0021800|Reph|protein_coding|utr3-4	utr3	255	0.98	0.1	2175	-4	4_A_gambiae	4_A_gambiae	1	1	1	1	38	0	0	0	38	10	novel	NA
chr2R	6078153	6078579	dme-retrogene-347	38	+	29	57	426	TATTTAAGTCAGCATAGTTTATTGACGGTTACAGTTCAAAATAGGTCATTTATAAAAAAAAAACGTAAGACTCTAGTTTAGTAAAAGTAAGATGTTTAAAACGTGATCTTATTAGAAGCGGTAGCCAAAAACCATACATTTCACAAATTTTTTTTGAATTAATTCTAAAAACAAGGGAGATTGCTATAGTTGATAACCTCGACCCATCGAAGGGTCAGTTGTTCCAAATTATGTAAACTAATTTCTTCGGTGCTCAATATCATTAAGAAGTGATTTTTTTCAGGAAATGTGTCATATACCAAACCTTGTGAATTTCAATGGTCACGCAGTTGGTAATTTAAAGAGAAATAGGTAAAATTTGAAAATAAGCTATATAATTATAGCTCTACAAAGACATTT…	TATTTA-AG-TC-AGCATAGTTTATTGACGGTTACAGTTCAAAATAGGTCATTTATA	||.|||-||-||-|-||.||-..|||.|-||||-||||...||||||.|-|||||||	TAATTATAGCTCTA-CAAAG-ACATTTA-GGTT-CAGTAGGAAATAGAT-ATTTATA	362	368	7	9	AAAATAA	0.0964964	intergenic	intergenic	0	0	0	0	0	1_D_simulans	1_D_simulans,2_D_sechellia	2	2	1	0.5	63	38	25	0	0	6	novel	NA
chr3L	25031747	25031896	dme-retrogene-183-4	38	-	24	17	149	ATGAATATATGTATAAGTATATTTGATTTAATTTAATTGAATTTGTGGTTTGTATACTTTATTGCGGCAAAAAAAACAGCAGTTTAGCAGCGGACGATAATAGTGAATTTTGGACAGTGTTTAAAAAAATGTATGTATATATATGTATA	ATG-A-ATATATGTATA	|||-|-|||||||||||	ATGTATATATATGTATA	123	129	7	14	AAAAAAA	0	rmsk60747|MAX_I-int|MAX_I-int-LTR|MAX_I-int-Pao|Pao|exon-1	antisenseAnno_repeatMask-Pao	133	0.89	0.3	-16	306	1_D_simulans	1_D_simulans,2_D_sechellia	2	2	1	0.5	55	38	17	0	0	3	novel	cdhitCluster
chr3R	19137134	19137385	dme-retrogene-348	38	-	28	24	251	TGCGTTGTGAAAATAATTGTGATGCGACGAAACCGTGTGCAAATACTTCTGACAACTGATAAAGATCTCTTCATTTGCCTCTTCCTTGCGCATAGGAACAGTTATTTTTTCAATTCTTCTTTCATCTGACTCTGCATAGGTTTGAATTTGCAAAAGCAAAAGTTTTTTTGCATTTCACCTCCCCCCACTTGCTGCACAAGCAACTGTTTGTGACCCATGCACAAAAATGCACTTTGTGAAAATAATTTTGA	TG--CGTTGTGAAAATAATTGTGA	||--|.||||||||||||||.|||	TGCACTTTGTGAAAATAATTTTGA	223	227	5	10	AAAAA	0.823893	FBtr0083731|Cyp12a4|FBgn0038681|Cyp12a4|protein_coding|utr3-4	antisenseAnno_utr3	2	0.01	0.06	-249	33	2_D_sechellia	2_D_sechellia	1	1	1	1	38	0	38	0	0	0	novel	NA
chr4	248821	249353	dme-retrogene-349	38	+	22	26	532	TGGTTGGACAAACACGAAATAAAAATCGGGTCGCAAAAAAAAAAACACGAACGTTCGCTTTGAAAGCTAATAGACTTTTTGAAGGCTTAATTATTAACATTGTATTTATACAGGGATAAGAGAACCTCACATTGGAGTTGATTAGGTTCGGGGATTGAATCTTAATACATTTAATTTAATTATTCTCAGCTTGCAAACCAGTTTATCGACAAGTAAGAAACGATGTTCCGGTTCCGCCTGATAAACAGCTXXXXXXAAGTTAGAGCTCCTTGTCTTCGTATCATAGATATGTATTGTGAGGAGTCTTAAAACTCCCCACAAATCCGGGGAGCACCAGCGAAGAAGGCGAAGGTTAAAGTCAGCTCTAACAGGAAATAGTGGATCTTAAACCCTGGTAAA…	TGGTTGGACAAACACGAAATAAAAAT	||.||||-|-|||.|--|||||||||	TGTTTGG-C-AACTC--AATAAAAAT	503	510	8	16	AAAAAAAA	0.0641821	rmsk92052|DMCR1A|DMCR1A-LINE|DMCR1A-CR1|CR1|exon-1	antisenseAnno_repeatMask-CR1	70	0.13	0.41	100	-462	2_D_sechellia	2_D_sechellia	1	1	1	1	38	0	38	0	0	0	novel	NA
chr3R	5704639	5704754	dme-retrogene-350	38	+	28	14	115	CGCACATAAAACATGAAACATTAAATATGGTAGTTCAGGCATGTGACAAAATCTGTAAGATATAGATATACATAGATATATAGATATGACATGTGCAAAAACGCACATAAAACAT	CGCACATAAAACAT	||||||||||||||	CGCACATAAAACAT	97	101	5	10	AAAAA	0.393135	rmsk71097|(ACATGAA)n|(ACATGAA)n-Simple_repeat|(ACATGAA)n-Simple_repeat|Simple_repeat|exon-1	repeatMask-Simple_repeat	112	0.97	0.88	-3	15	2_D_sechellia	2_D_sechellia	1	1	1	1	38	0	38	0	0	0	novel	NA
chr3R	1134044	1134147	dme-retrogene-87-4	38	-	29	27	103	GACGACCCGATTGAAGGAAGACTCCAAAATAATTAAGACAAACCTATTGAAGGAAGACCCCAAAAGAAGATAATCAGGACAACTACATTGAAGGAAGAACTCC	GACGACC-CGATTGAAGGAAGA-CTCC	|||.||.-|-||||||||||||-||||	GACAACTAC-ATTGAAGGAAGAACTCC	62	73	12	9	AAAAGAAGATAA	0.131145	FBtr0392909|Myo81F|FBgn0267431|Myo81F|protein_coding|intron-6	antisenseAnno_intron	103	1	0	4582	108430	1_D_simulans	1_D_simulans	1	1	1	1	38	38	0	0	0	4	novel	cdhitCluster
chrX	16809153	16809769	dme-retrogene-351	38	+	20	15	616	TACCTTTTAAAAATATATTTAAATTTTATAAAGTCGTTATAAAACTGGCAAAATATAAGCTAGAAAAGTATTTCGAAATAAATATATCGAAATATACCAAAATATATGCTAAATAAGAGTTTGCTTATATACACTTTTTGAGAAGCGCATAGAACGGTGGCAAATACTCAAACCTTTTTGCGATGATTAAATACATTCATAATTCGATTGTTTTTGGCCATTAAGCAATTGCACAATAATCTTTTGGACTXXXXXXGGTAGCCCAAAGGAAATGTTTACGTATGTATCTTCAAAATGTCTGAGTGAATTCAAGGTAATCAAAGATCAAATCGCTTCAATGTTTTTACATTTACATGCCAGCCAAATATGTGCATATGTGGTGGGCCCACACCCGATTTT…	TACCTTTTAAAAATA	|||||||||.|.|||	TACCTTTTATACATA	583	601	19	18	AATAAATAAAAAAATACAA	0.34107	FBtr0334775|asRNA:CR44053|FBgn0264862|asRNA:CR44053|ncRNA|exon-1	antisenseAnno_ncRNA	74	0.12	1	-3	-539	1_D_simulans	1_D_simulans,3_D_persimilis,2_D_sechellia	3	3	1	0.333333	92	38	44	10	0	0	novel	NA
chr2L	15646314	15646627	dme-retrogene-352	38	-	14	7	313	AAATAAACACTTACAAAAATATACAAAATATAAAGAAAGAATATTTTCTGTGTCTTAAACTTGTATAAAAAATGTCTTCCATTACAAATACTTAACGAAAAAGAAATCCAAACAAAGTAAAACAATTTATAAATCAATACCTACTAATTAACTTACACTAAAAATACGATTATATAAGAAAATATATACTAAAACATTTAACTCGAAAATCATTAACCAAGCATACACAATTTCAAAAGTTTCGCTCTGCGCCTCATATTTAGCTTTAAGCTAAAAGAGGGCGGGAGAAACCAAAAAAAAAAAATAAAATAAA	AAATAAA	|||||||	AAATAAA	293	304	12	24	AAAAAAAAAAAA	0.893406	FBtr0344775|CG4587|FBgn0028863|CG4587|protein_coding|utr3-17	utr3	292	0.93	0.19	1207	-21	4_A_gambiae	4_A_gambiae	1	1	1	1	38	0	0	0	38	2	novel	NA
chr3R	28581190	28581439	dme-retrogene-353	38	-	26	18	249	TAGTATAAATATAAATACTGTATAGCATTTAACGTTTAATTAGCATAAATAATGAAAGCAAAAAACAAAAATGAAAAAAAATCACATAAAAAGCGAAACTGCAATTATTATTCAATAATTTTTAATATTAGTTATATTGTGCGTAATGAAAAATAAAAAACCAATTGCAAACACAAAACAAAGACCCATTTTTACATTGAGCTAAGCTAATTAATTAAACTTGATAAAAAATAGTCTAAATATAAACAC	TAGTATAAATATAAATAC	||||.||||||||||.||	TAGTCTAAATATAAACAC	226	231	6	12	AAAAAA	0.979646	FBtr0330333|fkh|FBgn0000659|fkh|protein_coding|utr3-1	utr3	249	1	0.18	1035	108	4_A_gambiae	4_A_gambiae	1	1	1	1	38	0	0	0	38	0	novel	NA
chr3L	25926419	25926568	dme-retrogene-208-2	37	+	6	18	149	TTTGAGTTCTTTATTCACTTATTTTAATATAGTGTTTGGTAATTCTTAAGAATATTTCTCCACTCTGTGATGTTAAGATACAATATTATGATGTACGGATTCTTCACTTAATAAAAAATAATAAAAAAAAAAGTTTTTTAGGCTTTATT	#NAME?	---|||.||-.|||||||	GTTTTTTAG-GCTTTATT	110	132	23	31	AATAAAAAATAATAAAAAAAAAA	0.0382353	FBtr0333869|CG40178|FBgn0058178|CG40178|protein_coding|intron-8	antisenseAnno_intron	149	1	0.02	1963	6627	1_D_simulans	1_D_simulans,3_D_persimilis,2_D_sechellia	3	22	2	0.666667	429	37	37	31	0	0	novel	cdhitCluster
chr2L	16843154	16843550	dme-retrogene-354	37	-	3	9	396	CGAGCGAGACCAACGGTTTCTGGACCCATGGCATTCAGGTTAGTAATTTGGCGATTAGGGATTTTTTTCAAGATGCAATACCACTTAATTCCCTGATTTAAAGTTTCTTAACGCCTTAAAATCTTACCTTATTAATTAAAATCTTTTATTTTACAGTATGCCATTATGAAATTGGCTCCCCTGCCGATCCGCACATACTTGGGACACCAACTGTTCAAACGACTGAGAATCGAGGCCCTCGAGCAAAAGCAAAAGAAACTGAAGCTTACTTAGGTTGTTAAGCTAGGTTAGGAGTCATGTAAATATTTGGTTCTTAGTCATAAGGCTTAAACTATTAACTAGAAAAAAAAAAAAACACACAAAGCCATGAAAAAATACAAAATATAAAACAACAGA	CGAGCGAGA	|.|-|-|||	CAA-C-AGA	343	389	47	34	AAAAAAAAAAAAACACACAAAGCCATGAAAAAATACAAAATATAAAA	0.651872	FBtr0345747|CG13284|FBgn0032614|CG13284|protein_coding|cds-6	cds	117	0.3	1	-156	-123	1_D_simulans	1_D_simulans	1	1	1	1	37	37	0	0	0	0	novel	NA
chrX	22943428	22943707	dme-retrogene-355	37	-	14	7	279	AACCATTGATCTAATAAATAAACTTAACTTAGCCTTTTTACCCATGGCTATCAATTAATTTTTTGTTTTTTATTAAAGTTCAATATCCAAAAAAGTTCAATTTAAACAATTGTTGATTAACACGTGCTCAAAAGCAGAACACCATTTACTAAATGAGTTTGTCAAAATATAATGCCAAACAAAAAATTATCATGTTTCATTAAGTTGTTTATAACTTTTTAAGTTTAATTAAAAACACAAAAAAATACAAAATAATCAATACTACCATATCAAACCATT	AACCATT	|||||||	AACCATT	231	259	29	23	AAAAACACAAAAAAATACAAAATAATCAA	0.989387	intergenic	intergenic	0	0	0	0	0	2_D_sechellia	3_D_persimilis,2_D_sechellia	2	2	1	0.5	78	0	37	41	0	13	novel	NA
chr3L	8855457	8856045	dme-retrogene-356	37	+	14	12	588	ATGCAATGCAATCCGGATGGTAGATGGTCGGATACTCGGATGGGGGGGATGTTCTGTGGGGCATGGGGATGGGGATATTTTCGGGGTGCCCCAGCCATTTAATTGCCCCAGCTCCCAAGTGTCAAAGACCCTGTGACCGAGTGGACCAGAGTGGGAAATCAAAAGAGAAATAAAATATCAAATGAAATGTTGACAACTTGGCAACTTTCATCGTACAGCGCTTCATTGCGTTCAATTGGATGGCAGCAGGXXXXXXCCAAAAAAAAATTGCACAGAAATGTGCAAGTGATTAGGCAAGATGGGGGAAATTTTAAATTCGCAACGAAGTGCATGGCAAGGGAAGCAGAGATAATAAACGAATAATTTTAATATATAATATATATATATATATGCATATTT…	ATGCA-ATGCAA	|||||-|||.||	ATGCATATGAAA	525	563	39	23	AAATAAAAAAAGAGATAATAAAAGAGAAGATATAAAGAA	0.510612	rmsk46866|A-rich|A-rich-Low_complexity|A-rich-Low_complexity|Low_complexity|exon-1	repeatMask-Low_complexity	35	0.06	1	-309	-244	4_A_gambiae	4_A_gambiae	1	1	1	1	37	0	0	0	37	13	novel	NA
chr2L	23258940	23259151	dme-retrogene-357-1	37	-	23	29	211	CAAATTTACAATGCATGAGCATACGTGTGCACACATACAGTTGTCTGCTATCATTGTATGTGTAGAAAAGAGCTGTTCGCTGTAGCGCTCTCCGCTCTCTCGCTCTCGAACAAAAATTCGAGAGATCCTGGAGCCACCTCTAAAGCCACGGCGAAAAAAGCGTATGCAAAAAAATCGTATGGCGCATATATTACAATTTCATCAGCATGTG	CAAAT-TTACAA-TGCATGAGCATACGTG	||.||-||||||-|.|||.|||||--|||	CATATATTACAATTTCATCAGCAT--GTG	168	174	7	14	AAAAAAA	0	rmsk16925|Invader4_LTR|Invader4_LTR-LTR|Invader4_LTR-Gypsy|Gypsy|exon-1	antisenseAnno_repeatMask-Gypsy	29	0.14	0.39	-182	45	2_D_sechellia	2_D_sechellia	1	1	1	1	37	0	37	0	0	10	novel	cdhitCluster
chr2R	16856797	16857703	dme-retrogene-358	37	+	29	22	906	ACGAAAAGGATGCTAACAAAGCGGCAGAAACGGCAGCCAAAGAAAATGCCGCCGATAAGGTAAGCGATGTGGAAAATGCATCGGTTACTGCGGGGGTGGCGAAAGCCGTGGGGGCACAGCCGGAAAGGGGCTCCAAAGATGCAGCCGAATCCCCCGCCGCTGTCGACGCCTCTGCCTCTGCCGCCACTGATGACGTCGCTGATAAAAAAGCCAAAGGAGACTCAACGGCTGTTTCAAATACCGAATCGGAXXXXXXGTTCTGCGTAGTTTAATGCCGAGGTACAGCAAAACTTCAATATTCATGTTCCCTTGCGCTCCCAAACGAAATTAGCATTGGACGTCCCAAGGTTGAAGACATTTTATTATTTTAACATCTTTTTTATTTTATTACATTTGAAC…	ACGAA-AAGGATGCTAACAAAG	||-||-|||||||||||-||||	AC-AATAAGGATGCTAA-AAAG	873	881	9	8	AATAAAGAA	0.677967	FBtr0309761|snoRNA:Dek-a|FBgn0263462|snoRNA:Dek-a|snoRNA|exon-1	snoRNA	166	0.18	1	-615	-125	4_A_gambiae	4_A_gambiae,1_D_simulans,3_D_persimilis,2_D_sechellia	4	5	1	0.25	100	13	24	10	37	5	novel	NA
chrX	7137233	7138298	dme-retrogene-359	37	-	10	20	1065	CCGTCAACTGTCAAGTTTAGTGATGCCTGCCTGGCTGTCAAGGATATACACACGCACATATATACGCTTCAGGATAATATAATGCACGGCATCTGTTTTGGAAACGGGGGAATGGGGCGCCATGCCCAACCCCCACGACTTCCGCCCTTTTCGGATGGCCTGCCAACCGATAACAATGGAATATATCGAAAATCAATACCAACAACGATCAGTCTATCTCGTTGCGGAAAAGTTTCCCAACAACAATGGCXXXXXXAAATTTTAATATTTAACTACTATTTATTAGTATTTACTATATTAGTTTTTACACTATTTATGAGTTTATGATTTTCTTCTATTTTTGTTATAGGTATGTATGTATATGTTTGTATGTATATAAGCTTGATTACCTGATAAGTA…	CCGTCAA-C-TGT-CAAGTT	||||-||-|-|.|-|.||||	CCGT-AAGCGTTTGCCAGTT	1030	1045	16	27	AAAAAAAAAAAGAAAA	0.280994	FBtr0339815|CG9650|FBgn0029939|CG9650|protein_coding|utr5-1	antisenseAnno_utr5	251	0.24	1	-325	-489	2_D_sechellia	2_D_sechellia	1	1	1	1	37	0	37	0	0	1	novel	NA
chrY	94249	94688	dme-retrogene-360	37	-	11	8	439	GAAAATCAGTTCCTCACATCTGGCGCCCAAGCGTGATTGTCCGGGCAAAAGGAAACTATAGCAAGATGGGAAAGTCGTGGCTGTACAGCTTAAAGAAGGATAACATTCCCGCCATAGCAATTGTGCTCGGGATTAAGCTGGAAGGTTTGGTCGAGGACATGCGGAAGACATAGTCCGAGTTCATCGACCAGACCACAGATGACCCGGAAACAGTCGGAAACAGTGTCCGTGGGGACACAGTATGGGCCAAAGAGCACCACCTGTCAAAGGCAGCCGAAGGTTTCGGCTTCACAATAAAAAAGTTGACATCACCAGTTATTTGCGTCCTGGAACACAACGCAATCAGGAGAGAGAAGACGGCACACATCAGCGATCTGAAGCCGGGAGCGCGAGAGCCGG…	GAAAATCA	|||||.||	GAAAAACA	419	431	13	26	AAAAAAAAAAAAA	0.066496	rmsk132477|Gypsy8_I-int|Gypsy8_I-int-LTR|Gypsy8_I-int-Gypsy|Gypsy|exon-1	repeatMask-Gypsy	209	0.48	0.68	-230	99	1_D_simulans	1_D_simulans,2_D_sechellia	2	3	2	1	96	37	37	0	0	0	novel	NA
chr3R	32033939	32036984	dme-retrogene-361	37	+	17	36	3045	ACCAACAGAAACTAGAAGCCGAATGAAACCAAAACCAAATTGCATTTCGGTGCACCGCTCCACCGCTTCTCTACTAAAAGACCTTCCAAAGGCCTGGCATTTTGACTAATTTAAATTAATATTATGCCAAGCTGCAGCAGTGGGTGCCTCAGGCATTTCGGCTTTGTCCTCTGGTCCTTTTTGGGCCCAGACAGCTCATTTGCCATTGTTCGCCAGCCACGCAAATTGAAATTGAAACTGCAACCGGATGXXXXXXAAAAGTTCGAGGGAGAAACCTCAGCAAAAAGATAACAGTATATTGATTGAAAACCGCATGCATAATGCATTAATTTTTCGAACCATTTCGTTTTTTCTTGTCGTGGATGTTACTCAGAAAAATCAGAAGTAAAACATTTTACT…	ACC-AACAGAAACTAGAAGCCGAATGAAACCAAAAC	|||-||-|-|||.||-||-.||-|-|-||-||||||	ACCGAA-A-AAATTA-AA-ACG-A-G-AA-CAAAAC	2974	3003	30	20	AAAAGCAAAATTATAAAAAATAAAACACAA	0.571093	rmsk91754|A-rich|A-rich-Low_complexity|A-rich-Low_complexity|Low_complexity|exon-1	repeatMask-Low_complexity	60	0.02	1	-2973	-12	3_D_persimilis	3_D_persimilis	1	1	1	1	37	0	0	37	0	14	novel	NA
chr2R	1116291	1116487	dme-retrogene-362	37	-	13	9	196	TTAAATTTTTGGTTTGCATTTGTGTTTACGACATATATTAAGGACTTGACATTGGTCTATTGAAATGGACCCACCTGAGTAAGTTCACCATTGATTTATACTGTGGGGCGGGTGAATGATATTAGTTGTAAACTTTAAGTAAGCTTTGAGTAAATAAATAAAAAAAATATCAAATACTAAAAACACATTAAATGTT	TTAAATTTT	||||||.||	TTAAATGTT	152	183	32	24	AAATAAATAAAAAAAATATCAAATACTAAAAA	0.958615	FBtr0113703|rl|FBgn0003256|rl|protein_coding|intron-7	antisenseAnno_intron	196	1	0.03	4137	2566	1_D_simulans	1_D_simulans,2_D_sechellia	2	5	1	0.5	129	37	55	0	0	4	novel	NA
chr3L	20411	20722	dme-retrogene-363	37	+	25	30	311	TTGTCACGCCCATTCTAACGTCCACAAACCGCACAAAACTGCCATGCCCACATTTTTAAACCATTTTTCCTATTTTTTTCACATTTTATTAACTTTGTAAATTTCTATCACTCTTCAAAAAAAAATTTGCCATGCCCACATTTTTTAACCATTCTTCGATATTTTTTCAAAATTTAATAAATAACAGCCCAAAACAGCTACGCCCACATTTTTGAACCATTTTTCAATATTTTAATATAATTTTAGTAGTCGTGTAGATTTCTATCGACTTGCCAAAAAACTTTTTTCCACGCCCACTCTAGCGCCCTAAA	TTGTC-ACGCCCATTCTAACGTCCAC-AAA	||.||-|||||||.||||.||-||-|-|||	TTTTCCACGCCCACTCTAGCG-CC-CTAAA	275	280	6	12	AAAAAA	0	rmsk40209|DNAREP1_DM|DNAREP1_DM-RC|DNAREP1_DM-Helitron|Helitron|exon-1	repeatMask-Helitron	129	0.41	0.45	-182	160	2_D_sechellia	2_D_sechellia	1	1	1	1	37	0	37	0	0	3	novel	NA
chrX	8045595	8046113	dme-retrogene-364	37	-	16	23	518	AAAAACTTAACGGTCGAAAGCAAGCAGTTTTTAAAGAGAGCCAATCAGTAAGCAAACAAAGCAGTCAAGAAAAACGTTGAACTATTATGCCCCAGATTATTTATAGATTTGGATTTTGTTTTTCAAACCCGATTGCCTGTTCTTCAGGATCCAGACATTTTGTATGTAGTCAGGTCAGGTAGTCGAGGTCACCACACCCTAAAAACGCTTTTTCCAATTCATTTATATGTTTTATCTTGAAAGCCCAATTXXXXXXAAAAAAAACTGATCAGAGAAATGCAATAACACCAACATTACACAAACGTTAACACGCTTAAAATCGTTTTGTTAAATGTCGAAAGCAGAATTTTTCGAGCGTTAACATTAAAATCAAAATGAGGTATGATAAATCAGTGCATT…	AAAAACTTAACGGTCGAAAGCAA	||||.|||-|-||--|||||-||	AAAATCTT-A-GG--GAAAG-AA	441	488	48	21	AACAAATGAAGAATAAATAAAATAAGGTATAAAATAAAATAAATGAAA	0.594677	FBtr0071122|fs(1)h|FBgn0004656|fs(1)h|protein_coding|utr3-7	utr3	518	1	0.11	4033	160	4_A_gambiae	4_A_gambiae	1	1	1	1	37	0	0	0	37	12	novel	NA
chr2R	12431350	12468267	dme-retrogene-365	37	-	21	28	36917	TATATCCATTCAATAATTAGATATGATCTTTAGTTGTAATTTAAAATGAAAAATTAATTTAAATAACCGTTATAGTTGCTGCCAACTTGATGCGAATAGTAGTTTGTTGACAACCCTGCCATATTTGATTGTGTTGGTGAATGGCTGGTTCAAACGACTGCGCCTTTTTGCGAAAAATTTAATTAGTTGCAAATCATGGCATACCAGGAGAAAATAACAGAATTTAAGAACTGGGCCACTAATCTTGGCTXXXXXXAATGTATCTCTTTGGATCTGGTGAGCAGAGGTTGCGATGAATTTTGAACGTTATTGCAATTAAATTGGAATAATTTCAAGGAAATTTGTATATGGTGTATGTCTATTGATAACCAAAATCTATACTATGCTATGCTATAAGTG…	TA-TATCCATTCAAT--AA-TTA-GATA	||-|||||||||-||--||-|||-.|||	TAGTATCCATTC-ATGGAAGTTACTATA	36878	36890	13	16	AAAACAACAAAAA	0.701711	FBtr0339638|dgt5|FBgn0033740|dgt5|protein_coding|cds-3	cds	1225	0.03	1	-698	-34994	3_D_persimilis	4_A_gambiae,1_D_simulans,3_D_persimilis	3	4	1	0.333333	93	15	0	37	13	0	novel	NA
chr3R	389159	389531	dme-retrogene-87-5	37	-	6	8	372	TAAAAAAATATTTTTTTAAATAATTTATACCGCAAAAAGTTAATTGGCGCCCAACGTGGGGCGGCGTACTTAAAAGTTCTAAATAAATATTAACGAAAATAAGTTAATTACAAAACGGAACTCGCGCCGCCAACAGCTCATATTTTTGGTGGAAAAATTAAAACATCCACAACAATCAAACGACACCTAACTACTGTGACAGTGATCGTGAACAAACTTAATTGGAAATCAATAAATGCAATAATCCAATTAAGAATTTAATATAAAAGGTGGACTGAATACTTAACACTAATTACGAGAACACAATAATAAAAAATCAGAACTCAACTACAAACACAATTAAAACAACAAAAAAAAAAACAAACGTAAAAA	#NAME?	--||||||	CGTAAAAA	342	364	23	31	AAAACAACAAAAAAAAAAACAAA	0.756858	intergenic	intergenic	0	0	0	0	0	1_D_simulans	1_D_simulans,3_D_persimilis	2	7	1	0.5	161	37	0	24	0	0	novel	cdhitCluster
chr2R	5156609	5156744	dme-retrogene-366	37	-	10	15	135	ACTTATATATGGATTGAGCTCACTGGAGCTCAATTTATCCGGTGATATAATTATTTAACGCTACAAAATTTGTTTAATGTCTGCCAAGACAGATTGCAAATAAAAAAAATAAATAAAAGTACTGAAATATTTATT	ACTTATATATGGATT	|||.|.||||..|||	ACTGAAATATTTATT	98	118	21	27	AAATAAAAAAAATAAATAAAA	0	rmsk23887|G3_DM|G3_DM-LINE|G3_DM-Jockey|Jockey|exon-1	repeatMask-Jockey	64	0.47	1	-3	-68	1_D_simulans	1_D_simulans	1	1	1	1	37	37	0	0	0	2	novel	NA
chrUn_DS484170v1	717	961	dme-retrogene-19-2	37	+	26	23	244	CAGTTAACCTAAGCGAAAAATAAATAAACTTAACCAGAAATAAACGAACAATAATAATAACAGTGTAACCAAGTGAAAACTAAATAAAGTTAATTACAACTAATTGAACCATAATATTAACAGCTAAATTAAGTGAAAATTAAATAAAAGTAACTACAACTAAATGATAAACTTAAACTTAATAAATAAACTTAACCAGAAATAAACGAACAATAATAATAACAGTGTAACCAAGTGAAAACTA	CAGT-TAACCTAAGCGAAAAATA	||||-|||||-|||.|||||.||	CAGTGTAACC-AAGTGAAAACTA	200	222	23	11	AAATAAACGAACAATAATAATAA	0	rmsk96712|ROVER-I_DM|ROVER-I_DM-LTR|ROVER-I_DM-Gypsy|Gypsy|exon-1	repeatMask-Gypsy	212	0.87	0.28	550	-32	2_D_sechellia	2_D_sechellia	1	1	1	1	37	0	37	0	0	0	novel	cdhitCluster
chr3L	8633220	8636278	dme-retrogene-367	37	-	17	36	3058	AAACCAAAACTGAAAAGCCTCAAGACAAACAACGTTCGCTGGGGGTTTCGGTGAAGATCATTTCCAGAAATACACATATTTACATAGCATGATTTCCTAAGCGCAGACTCAGATCATTTGAGCTTTTCTTTGCAATAGGACGTTTTTAGGAAGAAGAAAAAAAAGGAACACACATATTCGTAGACAGCAGAGCACATGCATTCGGGTTTTTGGACTCGTGTCGTGTTGTTTCTGTTGTTCTGACATAGATXXXXXXGCGGCTGCTGGACAGACTCAGCATCGACGAGCGCCAGGAGGAAGAGGTGGAGGCGACCACACACAAGACTGAAACGGCTGAGCAGCAGCCGAAACATCAAGCCAAGGACGAGGCAAAGCCTCGGCCAAAACAGCAGGAGGATC…	AAACCAAAACTGA--AAAGCCTCAAGACA-AACAAC	|||||||---|||--|||-||-|||--||-||.|||	AAACCAA---TGAGGAAA-CC-CAA--CAGAATAAC	2996	3020	25	20	AATAAAAACCAAACTAAAGAAAAAA	0.801275	FBtr0076647|Cdc6|FBgn0035918|Cdc6|protein_coding|cds-1	cds	729	0.24	0.46	-2329	841	1_D_simulans	1_D_simulans	1	2	1	1	50	37	0	0	0	9	novel	NA
chr2L	187148	187291	dme-retrogene-368	37	+	20	25	143	TTAATCATTAATCATTAATAATTAATGCTAGCGGGGTAAGTAAATGTTTTAACAAGGACACGACTTGTTCCACGTTTTGAATGGATATGCTTTCAAGTTAGTTTACAAGAAAAAAAATATTTTAATACAATATAAAATAATTA	TTAAT-CATTAATCATTAATAATTA	|||||-||.|-||-|-.||||||||	TTAATACAAT-AT-A-AAATAATTA	107	117	11	17	AAGAAAAAAAA	0.29532	rmsk94|(ATTAATC)n|(ATTAATC)n-Simple_repeat|(ATTAATC)n-Simple_repeat|Simple_repeat|exon-1	repeatMask-Simple_repeat	26	0.18	0.76	8	-117	1_D_simulans	1_D_simulans,2_D_sechellia	2	2	2	1	74	37	37	0	0	4	novel	NA
chrX	16458395	16458673	dme-retrogene-369	37	-	19	12	278	ATACAAATGCAATGGCAAATGCTAGGAGATGTTGCGCATACAGTAAACGATTAAACATTTTTAGATACACTTCGAAAATCAAAGCGTGGAAATTTCTATATTAGTTAATAATAAATTCCTTTTTTTGTTAACTCACTATATTAAAATGAAAACAAAGATGGACAAAAACTTTAGCTTTATACTCGTACATTTGTAATATATTACATAAGTCTAGATAATTACATAAAAACAAAGGAAAAATAGAAAATATATTATAAATTATAATTATACAAAAGCAA	ATACAAATGCAA	|||||||.||||	ATACAAAAGCAA	225	258	34	18	AAAAACAAAGGAAAAATAGAAAATATATTATAAA	0.972126	FBtr0342746|para|FBgn0285944|para|protein_coding|utr3-31	utr3	278	1	0.03	5114	3369	4_A_gambiae	4_A_gambiae	1	1	1	1	37	0	0	0	37	8	novel	NA
chr4	1251006	1251508	dme-retrogene-370	37	-	19	27	502	TTTTTCTATGATCAGTATACTAATTTTATATAGATCTAAGAAACCCTAATTTTTGAAGAAACTTTTTGCAGATATTTTTTTTTTGTGTTGCAGGGGTGTGAAGTCTTTACTGATGATAATATAAATTAAAACATATTCTAACTAAGTACATGTACCATTTGGATTATCGCACCAAATAAATCTAATACCATTTAATTAGCTTGTTATATAAATTTGGTATTGAAATGTAAATGTAGAGAAATAGTGGACTXXXXXXGGTATAATCATTCTTTAGTCACTTAATACACAAAAAGCACAATTTTACATATGTAAATAACAAAAAATAACCAGTTAACCACATCAAAGTCGGCGTGTAACATGTATATTATACATAGATTTGGTTAAGTTACGACATTTATG…	TTTTTCTATGATCAGTATACTAATTTT	||.||-||.|||-|.||||-||.||||	TTGTT-TAAGAT-ATTATA-TACTTTT	461	469	9	18	AAAAAAAAA	0.279833	FBtr0307333|Cadps|FBgn0053653|Cadps|protein_coding|intron-17	antisenseAnno_intron	502	1	0.16	2497	123	1_D_simulans	1_D_simulans	1	1	1	1	37	37	0	0	0	9	novel	NA
chrX	16018556	16019445	dme-retrogene-213-2	37	+	32	16	889	CAGTTCATTTCAAGAATCCAGTGCAGAAGAAAATCAAATGACAGAAGTGCCATGGACACTATCAACATCACTTTCCCAATCAAGTTCACAAGCAAAGAATATATTTTCGAGTCAGAGCTTAAATGAAGACAACATTTCTCAAGAAGATACAAGGACACCATCAATATCTGTCCCACAATCAAGTACAACAGCAAATAGATTACTTACAGGTTCGAGTGCAGAAGAGCCAACAGCTCAAGAGGAGACATCGXXXXXXACTATCAACATCACTTTCTCAATCAAGTTCAGAACCAAAGAATATATTTTCGAGTCAAAGTGTAAATGAAGACAACATTTCTCAAGAAGATACAAGGACACTACCAATTTCTGTCCCACAATCAAGTACAACAGCAAATAGAT…	CAGTTCATTTCAAGAA	||||||||||||||||	CAGTTCATTTCAAGAA	859	868	10	5	AACAACAGAA	0.00544066	FBtr0074205|Muc14A|FBgn0052580|Muc14A|protein_coding|cds-4	cds	791	0.89	0.28	2074	-98	2_D_sechellia	1_D_simulans,2_D_sechellia	2	13	1	0.5	441	81	42	0	0	5	novel	cdhitCluster
chr2L	21733955	21734297	dme-retrogene-371	37	+	14	12	342	ATTTTAATCAATACACGCAACCATTTAGAGCCACCTATAGACAGCAGATGACTAACAACCAACCTATGTGGCAGGTACCTAATTATTTCAGACCCAACCAATACATGATTACAAAACCTATTATTCAAAAAAAATCCATTCCCACAACATGGGCTGACAATTTTGTGACCAAAAATCCACTTTTTAAAAGTCCGTAATACTAAGTTTTGATTACGCCATTATGTTAGTATAAGATTAGACTTTAGTGTTGCGTACCAGGAAACATCTGTTCGGAGTGCAACAAGCAACACAATCGCTTTTAAGTTTATAAAAAAGAAACAAAGAAAAGTTATTATTAAACAA	ATT-TTAATCAA	|||-||||.|||	ATTATTAAACAA	309	327	19	23	AAAAAAGAAACAAAGAAAA	0	rmsk14838|DM297_I-int|DM297_I-int-LTR|DM297_I-int-Gypsy|Gypsy|exon-1	repeatMask-Gypsy	150	0.44	0.21	557	-192	2_D_sechellia	1_D_simulans,2_D_sechellia	2	3	1	0.5	103	35	37	0	0	3	novel	NA
chr2R	6370336	6370671	dme-retrogene-372	37	-	22	41	335	TAATATAACTTTATTTTAACTAGTTCCTGTTGCAAGCAGGCCACTGAATGACACCTCGAAAGTCATTTGTGCGAATGGGCCGTAACAGATTCCATCGTATATACTGAACGTACATGACAGAAAGGGATGACAATGTTGTGCTTAATTCTAACGGGAATTTGTGCTTATTACTCCATTGCTTCTTTTTCTATTTTACAATGGGTTTCATTCGTATCAATTATTTCATGTACAATATATTGGGACTCATATACATATTTCTTACTACAATAGTAAGATGGAAATAAACACAAAAATGTTTATAAGTTTAACTTTCCTTTTTCATTCCATTGCGGCAG	TAA-TATAACTTTA-TTTTAACTAGTTCCTGTTGCAAGCAG	|||-|.|||||||.-||||.-|-|-||||.-||||.-||||	TAAGTTTAACTTTCCTTTTT-C-A-TTCCA-TTGCG-GCAG	279	293	15	15	AAATAAACACAAAAA	0.12129	intergenic	intergenic	0	0	0	0	0	1_D_simulans	1_D_simulans	1	1	1	1	37	37	0	0	0	6	novel	NA
chr2R	17898615	17900551	dme-retrogene-373	37	-	17	16	1936	TGCAATAATCGCATTTGTTAGCAATCAAGGTCGTGTTGTCGCCGTCGCAACTCTGGAAAGATGCCAGTAAATTGTTTACATTCAATATCCATTACTCAAGAGAGTTGGCCTCTTGCCGGAAAAACTGTTATAAACGGATTATTAAATACTTTATGCTGCTGCCGCGCAGCAATAACTAACAAATTAAAAGCAAATTTACTTAATGTGTTGCATCAATAAAAAGTTCGGGCAAAGTGCTGTGGTCGCATTAXXXXXXGATCGGATATACACACGGCAAAAATATATATATAAAAGCAAATTTTAGTCAAACAAAAAATACTTACAAGAGTTAAACCATTAACCATTGAAAACCATATTATAAACTCAATCTTAGAAACAGTCTTTACCTAACATTTAAAA…	TGCAATAATCGCATTT	|||||-||||.|.|||	TGCAA-AATCCCCTTT	1899	1913	15	20	AAAAAAAGAAACAAA	0.508666	FBtr0340287|Elk|FBgn0011589|Elk|protein_coding|intron-3	antisenseAnno_intron	1936	1	0.58	1156	236	4_A_gambiae	4_A_gambiae	1	1	1	1	37	0	0	0	37	8	novel	NA
chr2R	3274960	3275189	dme-retrogene-374	37	+	16	23	229	AAATTACAGAAAATGAATTTCATAGCACTATTACTTTTAACACAATTCGTAATGATAACTTCAGAAATAAATGATTACTCCAATCATTAATTTTTCCTGTTCAAAGACAAAAAAGGATGTTTTTTACTTTACGACTAATACCCCGTAACTAATTTAAGTTTTTATAAAGAAATAATCGATCTTAAATAAAAAAAAAGTCACAATGGGAAATTACTTACGAACTGCAATT	AAATTAC--A-GAAAATG-AATT	|||||||--|-|||.-||-||||	AAATTACTTACGAAC-TGCAATT	184	196	13	21	AAATAAAAAAAAA	0.992112	intergenic	intergenic	0	0	0	0	0	1_D_simulans	1_D_simulans	1	1	1	1	37	37	0	0	0	11	novel	NA
chrX	11561010	11561176	dme-retrogene-375	37	-	23	14	166	GGCAGTTTCAATAGTTTTTGCCAAAAAACAAAAAATGAACAAACAATACATTTTGTAGGTCAATGAAATGCGTGTAAATGTTTAATACCGTCCGCTTTTCTTTACTAACTTCAATTTCCAAGGGTAAAAGTGTTAAATGCCAGCTAAAAAAAGGCAGTTTCATTAG	GGCAGTTTCAATAG	||||||||||.|||	GGCAGTTTCATTAG	146	152	7	14	AAAAAAA	0.0067484	intergenic	intergenic	0	0	0	0	0	1_D_simulans	1_D_simulans,2_D_sechellia	2	2	2	1	74	37	37	0	0	0	novel	NA
chrX	4639282	4645519	dme-retrogene-376	37	+	17	16	6237	CGGACATTTCTCTCTTGAGCGGACTGCCATCCTGGAGCACACCTACTTGTAGACAGTTTGGAGAAGGGGTCGCCGCCGCTGGTCGATGGGCTTGTAGGCGTGCTGATAGACACTGGCCAATCGCCAGTGCTCTGGATAGCCGCCCTGACCCGCTCCGCCCGCTTGGCTTTGGAAGGGCGGCACCAGGGTTTCGATGTCGTAATTCTTTTTGGCATACGGCTGCCGGGGGCGTGGCACCACCAGAACCCTAXXXXXXCTCCGAGGATTAAGCACTGCTTTCCCATAAATTTAATTGTATGTACTACTGGCATATTTAGTTTTGTTATTTCCTTCGATATTTCTACTTTTCAATTAAATTACACAAACTAATAGCTTATATCTTCTACATTTAGTACGGGC…	CGGACATTTCTCTCTT	|||.|||||.|||-||	CGGGCATTTGTCT-TT	6194	6208	15	20	AAAAAAAAAAACGAA	0.539226	rmsk104726|(GCCCTT)n|(GCCCTT)n-Simple_repeat|(GCCCTT)n-Simple_repeat|Simple_repeat|exon-1	repeatMask-Simple_repeat	100	0.02	1	-2091	-4046	4_A_gambiae	4_A_gambiae	1	1	1	1	37	0	0	0	37	14	novel	NA
chr3R	1522451	1522660	dme-retrogene-377	37	-	14	7	209	TATTTATTTTCAGTTTTGTTTTTTTAAGCTTTACCATTTCTTGTTTATTTCTAAAAAAAAAAACATTAGATGTGGTAGTGTGCGGATACGAATTTACAGGAGTAGCAAGAAATATAGGTAATATAGGTCTTTTTATTCGCATAATTGAAAGAAAATAGTATTTTGCTGAAATAAAGAAAATATATATAAAAAATAAATATAATATTTAT	TATTTAT	|||||||	TATTTAT	169	202	34	23	AAATAAAGAAAATATATATAAAAAATAAATATAA	0	rmsk66365|(ATTT)n|(ATTT)n-Simple_repeat|(ATTT)n-Simple_repeat|Simple_repeat|exon-1	antisenseAnno_repeatMask-Simple_repeat	41	0.2	0.67	-168	20	1_D_simulans	1_D_simulans	1	1	1	1	37	37	0	0	0	0	novel	NA
chr2R	453115	453416	dme-retrogene-378	37	-	13	19	301	CCAAGCCAGTTATAATGCCAATGACCCGTTCTGCAAAAAAATGGAGAATGATATAGTCGAGTTTTCCAATTATCAGATACCCGTTACTCATCTAGTGGAAATGCGAACTCGAAATTTCATCATTTTACTTAGATATCAATAGATATTGGAGAATAAAATGAGAAAAAAATTTAAAATTGTTCAAAAGTGTTGAGTGACCCTTTTGCTCGTATTGTAGGTGTAAGGATGGTTTTTTTTGTATTCCGATAGAAATTGGCAAGACGAACAATAAAAGAAAAAACAAAACCAAGCAATAAATTCC	CCAAGCCAGTTATAATGCC	|||||-||-.||-|||.||	CCAAG-CA-ATA-AATTCC	264	285	22	24	AACAATAAAAGAAAAAACAAAA	0.920249	rmsk17610|DNAREP1_DM|DNAREP1_DM-RC|DNAREP1_DM-Helitron|Helitron|exon-1	antisenseAnno_repeatMask-Helitron	250	0.83	1	-35	-16	1_D_simulans	1_D_simulans	1	2	1	1	52	37	0	0	0	0	novel	NA
chr3R	5634482	5636055	dme-retrogene-379	37	-	13	9	1573	CATGCCATGTGCCCACGCTAATCCCACAGGACATGGAACTTTTAGTTTCCCCTGCATGGATTCTTCCATGAGTAAATGCATTTAATCCGATTTTTTTAATTGTTATTTTGATTTACCTATTGTTTTGATTGTGTACATAAAACTGATTGCCATTTATTTAGTCATCTTTGTGTTCAGCACTAGAGTAGTTTATCAAAAATCAATCAAAGTCAATATTTTTGAACGTGATCCACTAACTAGGGTTAGTTAAXXXXXXTGTCCAGACGAATGTCTTTAATTTTCCCTTGTTTTCCGCCGATTAAGTCCATTACTACGAACTTGAAAATTTTAAGTATCAAATTAAATCTTGCGTACGTTGCCAATTTTTATAGGGCGGTTTTCATTTTATTTATTTCTAGC…	CATGCCATG	||||-||||	CATG-CATG	1542	1563	22	24	AAAAATAAAAAAATAAGATAAA	0.638784	FBtr0078737|CG31546|FBgn0051546|CG31546|protein_coding|cds-1	cds	795	0.51	1	-493	-285	3_D_persimilis	4_A_gambiae,3_D_persimilis	2	2	1	0.5	52	0	0	37	15	2	novel	NA
chr3R	1215407	1215963	dme-retrogene-7-2	37	+	18	29	556	TGTTAATAAACGTAAACGATGTTTTCGTAACGGCAATTCTTGATCAATAAAAATGTTTTTAAAGTGATCGGAAAGTGATTTTATCTCCTTAAACAATTTGGAATTAATAATAAATTGTTGGTTATTGTTTTCAATTAAATCATTTATTTTATTCTGTATTTTAATGAAATCATCGTGATCCGGAGTTCCTAACTCATTTATTCCCCTTTTTGATCTAGTTGGTATCAATTGTGACAGAATTATTTCCAGTXXXXXXATATCCTGATTCTAGATTGATTATTTCTTTATAAAAACTTATGTTAGTTACGTGGAATAAGTCGGCTTATGATTCATAGGTAAGGACATCCTTTTTGTCCTTGAACAGGAAGAATTCGTGATTGGAGTAATCAATTATTTCTG…	TGTTAATAAACGTAAACGATGT-TTTCGT	||||||-||-|.|||.-|.|||-|||-||	TGTTAA-AA-CTTAAT-GTTGTCTTT-GT	511	522	12	19	AAAATAAAAAAA	0.737728	FBtr0392909|Myo81F|FBgn0267431|Myo81F|protein_coding|intron-8	intron	556	1	0	23432	126232	2_D_sechellia	1_D_simulans,2_D_sechellia	2	2	1	0.5	52	15	37	0	0	9	novel	cdhitCluster
chrX	22868076	22868287	dme-retrogene-380	37	+	14	17	211	TTTACAAAGTTAGATTCGAGTATAAGCGAAGATAGCTAGCACATGTAAAAAATATCTTCGAATCAATAAACCAATTGTCATGAGTGCTCATCGTATCAGATTTTCAATGCAACGGCTGTATATTTTAATTTCCTTACTTATAACGCTCTTAGTGCACTTTGCATCACGTATAAAACAAAAAAAAAGGGGGTTTAATTTCCATAAGCTTAAT	TTTACA-AAG-TTAGAT	|||.||-|||-|||-||	TTTCCATAAGCTTA-AT	172	185	14	23	AAAACAAAAAAAAA	0.266966	FBtr0333178|CG42346|FBgn0259677|CG42346|protein_coding|intron-3	intron	211	1	0.02	75	8516	2_D_sechellia	2_D_sechellia	1	1	1	1	37	0	37	0	0	10	novel	NA
chr3L	14368894	14369383	dme-retrogene-381	37	-	7	16	489	TATGAGTGAGAATCTGTATGAGCTGCGCGAGGGACTAGACGGACTCAGCCGTAGGATGGAAAGTATGCAAGAGGACATTACCTGTTCGATTTGCCTCTCACCCTGGTCTTCCAATGGCAGACATCGAGTGGTCTCTCTCCGATGTGGACACCTATTCGGGAATAGCTGCATCAGAACTGCCATCCGCAGATCACATCGGTGCCCGATATGCAGGCGTAGGGCTCTACACGCTGATGTGCGCAGGATATTCAGTCGACGAATAAGTCATTAACACTGGAAACCACTGCGTTCTAGTTCAATGTTTATATATTCAAAACGTTTCAATTACTTATTGAACAAATAGCTGCGATTAAAAATTAAACAGCAAAAGCGATACTCGAAATGATCCATAAAAAGAAA…	#NAME?	-|||-|.|.||||.||	TTAT-AATTAGAAACT	460	474	15	30	AAAAAAAAAAAAAAA	0.238982	FBtr0333022|CG13481|FBgn0036421|CG13481|protein_coding|cds-1	cds	271	0.55	0.51	260	-218	3_D_persimilis	3_D_persimilis	1	1	1	1	37	0	0	37	0	0	novel	NA
chr3R	2891331	2891841	dme-retrogene-382	37	-	15	10	510	TTGCTTGCACTCCGTTAGGGTGTCTCTGTAGCTCCTGCTTGTGGTGACGGTTGGGGATGTCGCGGGAGTTAACATGTCCCCTCTCTCCGTTGTCGGGAAATAACACCGATCCAGCAAACGAAAAAATCGAGAGCCGAGTAAAAAATTAAACGAAGACCGCCAATACGAACTCGGACGAAGACAGTTTTTGAGGGAAACATACAACTTCTGTAATAAACAGCTTTCTCACTTCATACCCCAAACTGCTGTTXXXXXXAGCTTTCCTCCCTCGGCCACAGGATTGTAACTGGCGCAGCCGGACTACGGACAAGGTATTAACAATGTCCACCACGCTTATCGTTCAAATTCTAAAGAGGTGATGAACATGTGACGGCAGTGGTTGTGGAGATTTTATTAGTG…	TTGCTTGCAC	||||||-|||	TTGCTT-CAC	465	490	26	22	AAATAAAACAAAAGAAACGAACAAAA	0	rmsk68162|ACCORD2_LTR|ACCORD2_LTR-LTR|ACCORD2_LTR-Gypsy|Gypsy|exon-1	repeatMask-Gypsy	168	0.33	1	-124	-218	1_D_simulans	1_D_simulans	1	1	1	1	37	37	0	0	0	11	novel	NA
chr3R	1971368	1971556	dme-retrogene-383-1	37	-	25	35	188	TGGGCAAACGATGTTATTGCGATTTAAAAAAAAAATAATTGAAAAAAGCGAAATTTTTGATTTTCGAAAATTTTCGAACTTTTTCGAAAATTTATATCTCAAAAACTGGACGTGGGCAAAAAAATCTAATTGGTGGGCAAACATGGGCAAAAAATGGGCAAACGATTCCAGCTTTCAAATTTCAAAAA	TGGGCAAACGATGTT-A--TTGCGA-TTTAAAAAA	||||||||||||-|.-|--||.|.|-|||.|||||	TGGGCAAACGAT-TCCAGCTTTCAAATTTCAAAAA	149	154	6	12	AAAAAA	0.957275	rmsk66987|FB4_DM|FB4_DM-DNA|FB4_DM-TcMar-Tc1|TcMar-Tc1|exon-1	antisenseAnno_repeatMask-TcMar-Tc1	188	1	0.24	549	32	2_D_sechellia	1_D_simulans,3_D_persimilis,2_D_sechellia	3	4	1	0.333333	94	18	37	12	0	0	novel	cdhitCluster
chr3R	1431692	1431821	dme-retrogene-384	37	-	19	22	129	ACGCCCTAAAACCGCCTGAAACAACCACGCCCACATTTTTGAAAAATTGTTTTTTCATTATTATTAGTCACTTAAATTTCTATCGATTTGCAAAAAAAAACTTTTTGCCACGCTTTAAAGCCGCCAAAC	ACGCCCTAAAACCGCCTGAAAC	||||..||||.|||||--||||	ACGCTTTAAAGCCGCC--AAAC	92	100	9	18	AAAAAAAAA	0	rmsk66250|DNAREP1_DM|DNAREP1_DM-RC|DNAREP1_DM-Helitron|Helitron|exon-1	repeatMask-Helitron	129	1	0.52	36	83	1_D_simulans	1_D_simulans,3_D_persimilis,2_D_sechellia	3	13	1	0.333333	259	37	28	32	0	9	novel	NA
chr2R	3502502	3503200	dme-retrogene-385	37	-	26	28	698	TTTAAGAAGTTATTCAAAATAATATGACAAGCATTTAAACCGCATAAATGTTTCCTTGCTTTCGAGCGACGGAACCTTAGTTGCAGAGATTTTACATATTTTTACTGCCTACACCAAACTTTTTTAAGGTATATTTCTTTTGTAATTGGTTTACGATGTAAGTAGTTAGGGCAATTACAGTTCGAAACAACTACAGTCAATCACAGCAATTACAGTCGAGTTCCCCTACCAGATACCGGTTACCCACCCGXXXXXXGCGTGGTAGCTTGGTGCGGTTTGTGGGCGTTACAGTGGGATTGGCAACATGGGTTAACAAGCTTGCCCTGCGCCTTTGCCTCTAGAATCTGTATGCTGAATCTCAACCTTCTAGCTTTTATAGTTCCTAATATCTCGACGTAG…	TTTAAGAAGTTATTCAAAATAATATGAC	||.|||||||.|||--||||||-|-|||	TTGAAGAAGTAATT--AAATAA-A-GAC	652	674	23	11	AAAAAACATCTAAGACAACAAAA	0	rmsk21628|DNAREP1_DM|DNAREP1_DM-RC|DNAREP1_DM-Helitron|Helitron|exon-1	antisenseAnno_repeatMask-Helitron	379	0.54	1	-210	-109	1_D_simulans	1_D_simulans	1	1	1	1	37	37	0	0	0	0	novel	NA
chrUn_DS483562v1	2072	2354	dme-retrogene-386	37	-	14	7	282	TCCTGAAGCCAATTTGGACTTATGGGATTCAGCTGTGGGGCACTGCTAGCGTCTCAAACCACAACCGCATACTGCGTTTCCAGAACAAGTTCCTGTGGCTAATCGCTGACGCTCACCCATACCATGAAATCTCCGTTGGAATGCCATGGGTAGCAGAGTTAAGTTAATGCCCGTCCCCCTCCCAAACATTTATTTATTGTCCACATGGACAGATTTTAAATTAATAAATATATCGTTAAAACAAAAAAAAAATAAACTAACCCATCATTGGATACTCCTGAA	TCCTGAA	|||||||	TCCTGAA	238	261	24	23	AAAACAAAAAAAAAATAAACTAAC	0	rmsk94686|G_DM|G_DM-LINE|G_DM-Jockey|Jockey|exon-1	repeatMask-Jockey	158	0.56	0.84	29	-124	2_D_sechellia	2_D_sechellia	1	1	1	1	37	0	37	0	0	14	novel	NA
chr3L	13845570	13860025	dme-retrogene-387	37	+	22	21	14455	AACATTAAAGTGATTATATTCCACCACCCAAGTTCAATGCCATTGGAGAAGTTTCTGCGTAGGACGCTTTACATCCAGCAGCTCTTCGTTGACCATATAACTTTTGAATGGCGACATATCAGCAGAGGGGGCTACCCCAAGTCAGAAAATTCTTACACCCATCGTGGACTCTAGTAAAATTATGACATAGGTCCCGGAAATGCCGCTATCAGGAAGGCATTAGCATCAGCTTAAACTTGGCACAGATTTGXXXXXXATTAAGTATTTAATGATATACTTATTCCAGCACGAGGTGCCCTCCAACTGCGGATGCTCGCCGTGCTCAGAGTTTTCGGACTCTGCAATCGATGTGCGAATGCAGCAGGATGCGCAGTCTCCACTACTCCAATTACTCGGCAA…	AACATTAAAGT-GATTATATT	||.||||||||-|.||.||||	AAAATTAAAGTAGTTTGTATT	14417	14426	10	15	AAAAATAAAA	0.787913	FBtr0333020|Hml|FBgn0029167|Hml|protein_coding|cds-22	cds	1778	0.12	1	-11299	-1378	3_D_persimilis	1_D_simulans,3_D_persimilis	2	5	1	0.5	136	16	0	39	0	8	novel	NA
chrX	4933247	4933495	dme-retrogene-388	37	+	25	15	248	CACGTGCGCACGCTAGAAACCCGAAAGGCCAACTGACGAAACTGACGAAAATGGACTAGAGGTGGTGGAGAAACATCGATGCCAAACATCGATATTTTCGAAAAATCACATAAATTGGTGTTTTTTGATGAATCTTTGTATATTCAAATTTTTGATGAATCATTGTATATTAAATTTTTTGATGAATCATTGTATATTCAAATTTAAAGGATAGTGGAGGAGAAAAACTAAAACACGTGCGCACTCTA	CACGTGCGCACGCTA	|||||||||||.|||	CACGTGCGCACTCTA	223	233	11	12	AAAAACTAAAA	0.268808	FBtr0343141|CG44774|FBgn0266000|CG44774|protein_coding|intron-1	antisenseAnno_intron	248	1	0.05	3182	1895	1_D_simulans	1_D_simulans	1	2	1	1	61	37	0	0	0	0	novel	NA
chr3L	27359761	27359901	dme-retrogene-389	37	-	11	8	140	AATATGTAAATATGTATATATATGGATTGAGCTCACTGAAGCTCAATTCATCCGGTGATACAATTATTTAACGCTACCAAATTTGTTTATTGTCTACCAAGACAGACTGTAAATAAAAACTAAAACAAAAAAAAATTGTA	AATATGTA	|||-||||	AAT-TGTA	111	133	23	26	AAATAAAAACTAAAACAAAAAAA	0	rmsk63551|G3_DM|G3_DM-LINE|G3_DM-Jockey|Jockey|exon-1	repeatMask-Jockey	77	0.55	0.51	74	-63	1_D_simulans	1_D_simulans	1	1	1	1	37	37	0	0	0	0	novel	NA
chrX	4275578	4276892	dme-retrogene-390	37	-	12	11	1314	CAGGACTCGCACACTGCCGCAACAGCGGAAGTTGGTCCCCAACCTACTGAGGTCCATACTACGCGTCCTGGAGGAGACGCGCCGACCCATGAGTGACAAAGAGTTGAACTTCGTCCTGGGCGTCCAGTACCGACGCAACGATCCGGAGTTCTATCGCCAAGTGCAAGTCAACCTGCGCGATGGCGTCGAATACGGCATTCTGAAACGCCAGGGAAACCAGTTTTCGCTGCGATCCCGACGCCTTGGTGAAXXXXXXGCCGCTCGTGTAATTGCAAACGGAAGCGGAAATGTTCGTCAGCTATAAATTTGCTCAGCTCTAAAACCAAGCATATTCAAAAACAATACAAAAACAAGAGGAAAACCGCAGACAGAGATAGCTGGGCATCCTGAAACGGTAGA…	CAGGACTCGCA	||||.||-|||	CAGGTCT-GCA	1269	1303	35	25	AACAAAATAAAAAAAAAAATATTTATATAAGAAAA	0.48867	FBtr0070660|CG15577|FBgn0040904|CG15577|protein_coding|cds-1	cds	286	0.22	0.95	14	-1028	1_D_simulans	1_D_simulans	1	1	1	1	37	37	0	0	0	1	novel	NA
chrUn_DS483859v1	3120	3222	dme-retrogene-391-1	37	+	14	7	102	GGTTATGAATCGTGCATGCCATCTAAGGACGTTAGATGGTATCTTTAGAAGATTTCATTTTCCTGCGATATAAAATAAAAAAAAAGATATTGTTTGGTTATG	GGTTATG	|||||||	GGTTATG	72	85	14	23	AAAATAAAAAAAAA	0	rmsk95831|DMRT1A|DMRT1A-LINE|DMRT1A-R1|R1|exon-1	repeatMask-R1	87	0.85	0.08	988	-15	1_D_simulans	1_D_simulans	1	1	1	1	37	37	0	0	0	10	novel	cdhitCluster
chr3L	6640911	6644668	dme-retrogene-392	37	+	24	32	3757	AAAAATGGAAATCAAAATCAACACAAGCGATTCGCACCGCACAACTACAAAGGCCACGCCTCCAAGCACCCACATTCCACCCATGTTTGCGGGATAGGTTGGAAATCTATGCGCGGCATGCACAAATTTATCGCTGGCATGTTTTATGCAACCTTCACCCAAATGCCAAAGTCCTGGTCGCGGTCACAGTGGCCAATATGCTACCGTCCAAGCTGCATCCATTCCACTCACGATTCCCGACCACCTACCCXXXXXXGATGGATGATGAATAATGATTGAAGCCATGTTGCCAGCCCTTGAAAAGCCACCCACTCCCAACTTTTTGTCATATATGGCTGTTGGCGTTTTTACGTTTGCTTATGTCAATTTCGCTCCAGGGAAATTACATACATTTCGTTT…	AAAAATGGAAATCAAAATCAACA-CAAGC-GA	||||.|.|.|.||||||.|||||-||-||-||	AAAATTCGTACTCAAAAACAACAACA-GCCGA	3694	3712	19	13	AAGAAAAAAAGTAAAACAG	0.639002	FBtr0345399|lncRNA:CR45239|FBgn0266774|lncRNA:CR45239|ncRNA|exon-1	ncRNA	593	0.16	1	-1338	-1826	2_D_sechellia	2_D_sechellia	1	1	1	1	37	0	37	0	0	14	novel	NA
chr2R	6369268	6369387	dme-retrogene-128-2	37	-	12	21	119	TTTTACACAAGACTTGTAGTTATTGCAAGAAGAATATAAATTATAAAAATAAAAAATTAATAATAGAATAATTAATAAAATAATAATAATATTTAAGTATTTATTATACAGCTCGGAGT	TT-TTACACAAGACTTGTAGT	||-|||.|||-|-||.|.|||	TTATTATACA-G-CTCGGAGT	45	89	45	25	AAAAATAAAAAATTAATAATAGAATAATTAATAAAATAATAATAA	0	rmsk25260|(TAT)n|(TAT)n-Simple_repeat|(TAT)n-Simple_repeat|Simple_repeat|exon-1	antisenseAnno_repeatMask-Simple_repeat	65	0.55	1	-26	-28	2_D_sechellia	1_D_simulans,2_D_sechellia	2	2	1	0.5	51	14	37	0	0	11	novel	cdhitCluster
chrY	1455057	1457408	dme-retrogene-393-1	37	-	16	8	2351	TATGTATGTATAATCTCAACTCTCTAGATAGGTAGACTGATTTGTTATATTCTCTGATTTAATTTCGTCAATTAAAGTTCTTTAGTGTTCAAAAAAAATTGTTCAATTCTTCGTCAAACGACTTCTAATTTTATTTAAAATATAATCAAATGTCGAAATAGACATAACAGGCATAGTTATGGAACCTCTCTGGGTGGTTTCGTAAATTATTATATAATTTATTGAATTCNNNNNNNNNNNNNNNNNNNNNXXXXXXTGAGGCGCCTTTTTTCCGCTACGAAGGCCGCAATTTGCTGGAATACATTCAAATAATAAATCGTGTTGGTATGCACCAATTTGTTTTTATTCGTTGATTTACTTCAGCAGTGGTGATTCAACAATAACAAAAGTTCAAGCCAT…	TATGTATG	||||||||	TATGTATG	2320	2337	18	21	AAAAAAAATTAAAAAGAA	0	rmsk134140|G2_DM|G2_DM-LINE|G2_DM-Jockey|Jockey|exon-1	repeatMask-Jockey	1179	0.5	1	-735	-437	2_D_sechellia	2_D_sechellia	1	1	1	1	37	0	37	0	0	6	novel	cdhitCluster
chr3R	4080261	4080821	dme-retrogene-394	37	-	27	36	560	GTCCAAAAAGATATATTTATAATATTCAAATGATTATACAAGTTTAAAAAAGTGAACCTTTTTTTTAATATTTTCTCAAAATACTCAACATAAGGCGATTTTTTATTGGTCACGCACTTTGACTTTTTAATTTTTATAAGAAAAGTATTTGGACCTTACCTTAATTATGAGTTGTTATTACTATTTCACTTATTTTGAATAAAAAAAGTAATTTTAGTAATGAGTACTGTTAGTAATAACTACATAAATTXXXXXXTGTTATATAGCTCTGCTAATCTTTCCTTATCTTCGTATTGCTTTTCTCCTGTGTATACCTTCCATGTTAGCCAGCCCGAAAAAAGTTTTTCAATTACATTAAGATCTGGAAAATGTGATGATCAGGTTATGATACTAACGTTT…	GTCCAAAAAGATATATTTATAATATTCAAA-TGATT	||||||..||||||-||-|-|||.||.|||-||-||	GTCCAAGGAGATAT-TT-A-AATTTTGAAAATG-TT	513	517	5	10	AAAAA	0.803491	FBtr0336454|CG42402|FBgn0259821|CG42402|protein_coding|intron-1	antisenseAnno_intron	560	1	0.2	547	1729	3_D_persimilis	3_D_persimilis	1	1	1	1	37	0	0	37	0	11	novel	NA
chr3R	20644318	20644675	dme-retrogene-395	37	-	13	24	357	ATTTTGAAAAAAATTGAAAACAACTCTTATTTTTGCTGCATGTTTTTATTAAAAGATTTCAATATTTCTTAAGCTTATCTGCGGAATGTAAAACATTTTGTTCTGTTACAAGCCAATAAAATCAGAAATACAAAATTTAAATATTTGTTCAACTTTTATGATCGCGTTAACTGTCAAATTTAGGCAACAAGTTCTTCTAAATGTACAATAAACGTTTGCATTTTCGTGCTTAAAATATTAGTAAATAAACTTTAAGAATACTACAATCAATTATAGAACTGGAAACGCAACATTTTTAAATAAATAAATAAAAATATTAAAAAAGTTATGAGAAAATTCTAAATAGAAATAATAAAA	ATTTTGAAA-A-AAAT--TGAAAA	|||.|-|||-|-||||--|-||||	ATTCT-AAATAGAAATAAT-AAAA	298	324	27	24	AAATAAATAAATAAAAATATTAAAAAA	0.36741	FBtr0110837|GluRIIE|FBgn0051201|GluRIIE|protein_coding|utr3-13	utr3	357	1	0.56	111	165	3_D_persimilis	3_D_persimilis	1	1	1	1	37	0	0	37	0	11	novel	NA
chr2R	18643611	18643719	dme-retrogene-396	37	+	4	7	108	AAACAATTGTCTGAGCTAATTCCCGATGCAAAAATCGTTGTATGCTTGTCCCAAAAAAAAACAAAAAAAAACCTTAAACGAACACAAAATAATAAACCAAAAGAGCAA	AAA-CAA	|.|-|||	AGAGCAA	53	101	49	33	AAAAAAAAACAAAAAAAAACCTTAAACGAACACAAAATAATAAACCAAA	0.685722	FBtr0301862|Ntan1|FBgn0034371|Ntan1|protein_coding|intron-1	antisenseAnno_intron	108	1	0.01	849	8804	4_A_gambiae	4_A_gambiae	1	1	1	1	37	0	0	0	37	0	novel	NA
chr3L	23967041	23967916	dme-retrogene-397	37	+	16	13	875	CAGAATGAAATATTTACAAAATTCATTACTATAGGAATTAAAACAAATGAAATGAAATGAATGAACTGGGCGCAAAATTATAGAGTAAAAATGAATAATTAAATAGATCTAATTGCAGAAAATTCAATTCAACTTCATAAACTAAATAATGTCGTAAGTTTTGTGAATATAATACTGAAGAAGCTCAATACCAAATACAAAGAAGACATAGAAAAAGGCATCCAATTTTCACGTCTTGGGCTTTTTAATTXXXXXXGCCTAGAATTTGATTTAACTTCATTGTATTTACCGATTATTGAAACTAAGATAAAAATGTTAGAAAATAATGGAATTTTAAAATTATTTTCAGAAAATAATACCACATTTTATATAACATAATAATTGAAATTATTTTTATTA…	CAGA-ATGAAATA	||-|-||||||||	CA-ACATGAAATA	836	853	18	21	AAAACAAGAAAAAAATAA	0.989391	rmsk59400|DM297_I-int|DM297_I-int-LTR|DM297_I-int-Gypsy|Gypsy|exon-1	repeatMask-Gypsy	327	0.37	1	-298	-250	2_D_sechellia	2_D_sechellia	1	1	1	1	37	0	37	0	0	10	novel	NA
chr3R	3187201	3187686	dme-retrogene-398	37	-	12	11	485	TAGTTATATTTGGCCTTTGTCCCATAGGGCGCGAGTTACCGAATCTGCTATACAGTTCGGTACATACAGTACAATTCGGCACTAACCGCCAAGAAGTTTATTGCCCACACGAAATTAACTCTTTGTTGAAATGCTGATGGCACTACTTAGTGCTGACACCGCGTTTAGACAGGATGTCGATGCGGCAGATCTCGTAAAAGAAACCAGAACTGCCGACACAGCACTTTCGGAGATACATGTCGCCTCTTGTAAACATATAACTCAACAGAATCTATATATAGCCCAACTTAACTTTAATAAATAAAGTTGAGAGTAGTTCGATTCAGGCAAACAAAAGTCGTTTTAGTTTATTAAAGATCAAACAGCATAAAACCTAAAGGGATAACAATGAAAACTTAG…	TAGTTATATTT	||-||-|||||	TA-TT-TATTT	448	472	25	25	AAAAAACAATAACAACAAAAATAAA	0.010137	FBtr0445191|Pzl|FBgn0267430|Pzl|protein_coding|intron-6	intron	485	1	0.01	74427	16535	2_D_sechellia	1_D_simulans,2_D_sechellia	2	2	1	0.5	47	10	37	0	0	4	novel	NA
chr2R	1790165	1790342	dme-retrogene-399	37	+	17	11	177	TTTTTATTACATAATTAGATCCTACTAACAGTTATATTTAATATAGTTTATATTTATATTCATTTCCTCGTTCCTGTTCTCTTTTTTATATCGCGTCTATATCTTCTCGCGAATCGAGCCGTACGAGCCGTGGGACCCGTGCGTTAAAAAAAAAATTACTATTACAATTTTTATTCA	TTTTTATTACA	||||||||-||	TTTTTATT-CA	146	155	10	20	AAAAAAAAAA	0.00382353	rmsk19315|DMCR1A|DMCR1A-LINE|DMCR1A-CR1|CR1|exon-1	repeatMask-CR1	126	0.71	0.7	53	-51	1_D_simulans	1_D_simulans,2_D_sechellia	2	2	2	1	74	37	37	0	0	12	novel	NA
chrX	15975729	15975955	dme-retrogene-400	37	-	28	19	226	TCGTTGTAATAAAATCATTGTAATAAAATCATTGTAATAAAATCGTTGTAATAGAATCATTGAAATGAATCATTGTAATAAAATCGTTGTAATAGAATCATTGTAATAGAATCGTTGTAATAGAATCATTGTAATGAATCATTGTAATAGAATCATTGTAATAAAATCGTTGTAAAAGAATCATTGAAATGAATCATTGTAATAAAATCGTTGTAATAGAATTATT	TCGTTGTAATAAAATCATT	|||||||||||.|||.|||	TCGTTGTAATAGAATTATT	201	207	7	9	AATAAAA	0.225629	FBtr0074133|Or13a|FBgn0030715|Or13a|protein_coding|intron-2	antisenseAnno_intron	226	1	0.41	89	237	2_D_sechellia	1_D_simulans,2_D_sechellia	2	3	1	0.5	205	91	37	0	0	0	novel	NA
chr3L	27357397	27357553	dme-retrogene-401-1	37	-	12	16	156	TTTAAATTATAGAATACAAAAGAATTTAACTCTTTACAACCACGAGGTCAAACCAAGTCAAAAGTGTAGCACATATTCAGTTGAGCCAAAAAAATGAAGATTTTTTGTTGTTTTTGAAAAAAAAAATGATATAAAAACAAATTTAAGAGATCAGAA	TTTAA-ATTAT-AGAA	|||||-|.-||-||||	TTTAAGAG-ATCAGAA	117	141	25	25	AAAAAAAAAATGATATAAAAACAAA	0.993292	FBtr0331783|Dbp80|FBgn0024804|Dbp80|protein_coding|intron-7	antisenseAnno_intron	156	1	0.01	23399	7076	2_D_sechellia	2_D_sechellia	1	1	1	1	37	0	37	0	0	0	novel	cdhitCluster
chrX	8573102	8573312	dme-retrogene-402	37	+	18	14	210	ATTTTTTGAATTCTATAAACTTGAAAGTGTAGAGCAAACATAGTGCATTTTTTTTTTGCACATATAGATTCCTAAAAGCATTAAAATAAATTTGTACTTTCTGTTTGAAATACAATAAAGGTTATTCGCGTTCATTATACATTTTGATTATTGTCGTGCCAACTTGGATTTATTGATTTCAAACAAAAAAAATACGCATTTGTTTAATTC	ATTT-TTTGAATTC	||||-|||-|||||	ATTTGTTT-AATTC	181	192	12	19	AAACAAAAAAAA	0.18543	FBtr0332628|spirit|FBgn0030051|spirit|protein_coding|intron-1	antisenseAnno_intron	210	1	0.41	103	200	3_D_persimilis	3_D_persimilis	1	1	1	1	37	0	0	37	0	5	novel	NA
chr2R	5303723	5304040	dme-retrogene-403	37	-	25	30	317	GCGAAGATAAATGAAATTTTAAGTTCTCTACGACCGATAACTGTGAAGTCAACTCCCACCATGACGAAAAAATTGGTCTGGCTATGCGTCGTCCCATTCCACCTTAGCACTCCATAGAGATTGCAGAAAGATCATGTGATTTTCTGACAATTGGGGTTATTAGACCAAGTGGATCATACCATTTGACCATTGTTGACAATGCAATCCGCTTGGTGGGTCGATGAACGGACCCAGGTCCGAAACAGATATGCAGATATCTATACAAATGTCGACTTTAAAAAATCCAAAGCGAAGCACTATATTAAATTTTTTTTCTC	GCGAAG-A-TAAATGAAATTTTAAGTTCTC	||||||-|-||.||.|||||||..-|||||	GCGAAGCACTATATTAAATTTTTT-TTCTC	277	282	6	12	AAAAAA	0.00480059	intergenic	intergenic	0	0	0	0	0	3_D_persimilis	1_D_simulans,3_D_persimilis	2	2	1	0.5	56	19	0	37	0	6	novel	NA
chr3L	27729011	27729399	dme-retrogene-404	37	-	19	52	388	TTTTTCATAATGTAACTGTTGCTAAGTATGTAAGTTAACACCACAAATGTGTTGATAAGAACATCTGGATCTGCACGCGCATCCGCTTGCGCAACACTCGTCAACAAAGGTATTGGCAATGACACTACAATAATTGAAATTCAATAATACAAATACAATAATTATTCTAGTGTCTTTGGTATTGGGGTCGCACGAGCGTCCGCTTGCGAAACATACGTTGAACCTGCATAACATAAAAGTGCAAAAGTGTAGCGTCTGCCCAATTTCCGTGAAAATCAGCGAGCCAGCGAGTTTTTGCAATCAATTAATAAAGACCTTACGGTCCTAACACAAAAAAAAATATTTTTTGTTAATTGAAACTCTTCTGGAGTTAATTGGCGCCCAAAGT	TTTTTCATAA-TGTAACTGTTGCT-AAGTATGTAAGTTAACACCACAAATGT	|||||..|||-||.||||.||-||-.||--|-|||-||..|.||-||||-||	TTTTTGTTAATTGAAACTCTT-CTGGAG--T-TAA-TTGGCGCC-CAAA-GT	332	340	9	18	AAAAAAAAA	0	rmsk64026|Invader2_I-int|Invader2_I-int-LTR|Invader2_I-int-Gypsy|Gypsy|exon-1	antisenseAnno_repeatMask-Gypsy	16	0.04	0.08	180	-372	1_D_simulans	1_D_simulans,2_D_sechellia	2	5	1	0.5	104	37	18	0	0	3	novel	NA
chr2R	6271432	6271634	dme-retrogene-405	37	+	12	11	202	CATATTACGTTTACATACTTACACTAATTGCCAAACATACAGTCTCGCACTTACATAACATACTTGCATGCACAGAACATAACGTAACGAAACTTGAAACCTGCAACAAAGTAAAACACATGATCATTGTATAACTTCTTCATTCTTTTTGTATGCACTTAAAAACAAATAAAATAAAAATGCTGACAAAAACATTTCCGTT	CATATTACGTT	|||-||.||||	CAT-TTCCGTT	161	180	20	25	AAAAACAAATAAAATAAAAA	0	rmsk25138|ROVER-LTR_DM|ROVER-LTR_DM-LTR|ROVER-LTR_DM-Gypsy|Gypsy|exon-1	repeatMask-Gypsy	58	0.29	0.75	19	-144	1_D_simulans	1_D_simulans	1	1	1	1	37	37	0	0	0	12	novel	NA
chrX	14184453	14185862	dme-retrogene-406	37	-	9	7	1409	AAATCCATTAAATTGCATAATTTTAAATCTAAAATTAAAGATTTCTCTGTTTTAAGCATATTCGATTTATTGTAAGAAAAAAAAAGGTTTTCGTCGTATGATTAGCTTCGTTTTGGGATGCAGTCTTTAGTAGACGTATCCGCCGTTGGAGCCGTACACGGTGCCGGAGGATCCGGAGTAGCTGCTGACCACAGCGGGAGCCGAGTAGCTGGACACAGCCGGAGCGGAATAGGTCTTGGTCACCACGGGAXXXXXXTTCTAGAATCGATTGTAAGGAGCAATATTTAGTATCTCATTTGGCCAGCAGAATATCCTATATTATTCCGGGAATCGAGGATCACTCTGGGACACTGGAGCTTACCATGTTGCTGGGACCGAAGTTGTGAGAACACTAGTACC…	AAATCCA	|||.|||	AAAACCA	1384	1402	19	28	AAAACAAAAACAAAAAAAA	0.695448	FBtr0073894|CG32603|FBgn0052603|CG32603|protein_coding|cds-2	antisenseAnno_cds	1035	0.73	1	-126	-248	1_D_simulans	1_D_simulans	1	1	1	1	37	37	0	0	0	0	novel	NA
chr3L	24248546	24271812	dme-retrogene-407-1	37	+	14	12	23266	AATCTCAACCTTTTAGCTTTTAAAGTTCCTGAGATCTCAACGTTCATATGGACAGACGGACAGTCGGACATGGCTAGATCGACTCGGCTATTGATCCTGATCAAGAATATAGAAACTTTATATAGTCAGAAACGCTTCCTTCTGCCTGTTACATACTTTCCAACGAATCTAGTATACCCTTTTATTCTACGAGAAACGAGTAACGAGTAAAAACACTCAATGGAAAAACTGTGCCAGACAAAAACAATAAXXXXXXTAAAAGGGATAGAACTATGCTTGAAGACCATAAAAGAAAAAATATGGAAAATTATGATTTACAAACAAAAAATATAGAAATAACATTAGGACATAAATTTATATTTAGAAATGAAGTAGGTTATAAATTAGATTTTAAATATA…	AA-TCTCAACCT	||-|-|||||||	AAGT-TCAACCT	23212	23245	34	23	AAACAATAAAAATAAAAAACATAAAGTACATAAA	0.585909	FBtr0304625|Snap25|FBgn0011288|Snap25|protein_coding|cds-7	cds	145	0.01	1	-9945	-13176	1_D_simulans	1_D_simulans,2_D_sechellia	2	4	1	0.5	98	37	30	0	0	10	novel	cdhitCluster
chrX	16695195	16695654	dme-retrogene-408	37	+	14	12	459	TTCCATTTCCAAAAACATTCGAACCGAAAATACCAGCAAAAATACCGAACAAATAATACTGCTGGATGAAAGGGTCTTACTTTGCGCCATTTCACTTCAACAACTTTATTCAAACTTGAGCCTCTAAAAGTACATTTGAACAAGAATAAAATTTGTTAAAAATAAGAATGGTATTTAATATGAGTCCATAATAATAATGATATGAGTGCCATTATCTCAAAAACTAGGTAAACATTTTTTATGGCAACTACATTTTTCCTGAAATGTCCTTAAAGAAATGTCCTACGAGTGGAGATATACCCCAAAGAGTGGGGAGTCGATTTTTCTCTAAACTTAGGTCGAACATAGATAGTTAGATCTTTTTTTTTTTAACATTTTTTGCATTTATATTGTTTAGAA…	TTCCAT-TTCCA	|||.||-|||||	TTCGATATTCCA	409	437	29	23	AAATAACAAAAGAATATATAAATAAAAAA	0.134764	intergenic	intergenic	0	0	0	0	0	3_D_persimilis	3_D_persimilis	1	1	1	1	37	0	0	37	0	10	novel	NA
chr2R	25193910	25194165	dme-retrogene-409	36	+	24	12	255	TATATATAAGTAAGAAAATATTTATTAGCTTTTTGTTTCTCAAACTTTGATTTTAAAATTGTTTAGCCTTTTAATTTTGAAAAATTAACAAATATCCTTTTAACAATTATCCTGAGCTATATAAATAATCAGGAAATTCTACTTTGCATACGACAAACAAGGCTAACCAGCTGTCGGGGCCTTTTCAGTTTTTCAAATTCTTCATCAATTTCGATACCATCAATGTATTATTACTCTAAAAAATATATATAAGTA	TATATATAAGTA	||||||||||||	TATATATAAGTA	238	243	6	12	AAAAAA	0.210242	FBtr0333172|CG9380|FBgn0035094|CG9380|protein_coding|intron-3	antisenseAnno_intron	255	1	0.01	5687	13563	2_D_sechellia	2_D_sechellia	1	1	1	1	36	0	36	0	0	0	novel	NA
chrY	2809566	2809732	dme-retrogene-7-3	36	+	25	20	166	TTTATGAAATATCTATTTCTCAATGTAATGACTTCTTTTGGAAATTGTATGATTTAAATTATAGTTCTTATATTAATATTCTTTGTATTTGCATTAATTTAACTATAGTATATTATATAAATGACTTACATCTGACTTAAAAATAATTTATGTAAATGATCCATTT	TTTATG-AAAT-ATCTATTT	||||||-||||-|||.||||	TTTATGTAAATGATCCATTT	139	146	8	11	AAAAATAA	0.998865	rmsk135712|PROTOP|PROTOP-DNA|PROTOP-P|P|exon-1	repeatMask-P	166	1	0.36	70	229	1_D_simulans	1_D_simulans,2_D_sechellia	2	2	1	0.5	51	36	15	0	0	0	novel	cdhitCluster
chrX	4351730	4352008	dme-retrogene-410	36	+	10	10	278	TATTTGATACCAAAATCTTTGTGTTCCATCGATTTTGCTTTGCTCTAGTCCTCGGGCAAATTCAATTAAAATACAAAATAAACACCAAGGAGCAGAAGTTGCAAGAAACTCACATAATGATCACAGCTGAGTGCGTGTGTGCCAAAATTGTTGACCACAAATAAGATGCCCAAAAAGAAAATGCCAATTGAGTAAAAGCAACAGACACAAAATGCAAAAAGTTTTCAGCAGAAAGGAAAAAAAAAAAAAGAAACGGAGATGGTTTCAATATATCATAC	TATTTGATAC	|||.|.||||	TATATCATAC	237	254	18	26	AAAAAAAAAAAAAGAAAC	0.640716	FBtr0301475|norpA|FBgn0262738|norpA|protein_coding|intron-5	intron	278	1	0.07	2018	1458	3_D_persimilis	3_D_persimilis	1	1	1	1	36	0	0	36	0	14	novel	NA
chr2R	10564548	10564954	dme-retrogene-411	36	-	22	36	406	GTACAAAAGTACAAGGGCAAATACAACAAGAACAAAAAGGCGGCGAAAATAAAAATGGGGAACCAAAAGAAAAACAAAAAAAAAGAAAAACGTAATACATAAAGTGAAGGAGAAGGAGGAAACTCCAAGAACATGTGCAGAAACAACGGCGACAAACGAAAGAGATACAAGCTGTAGTTGTAGTTGTCGTTGTAAAAGTCCCCGCAACAGAAGAAACAACAAAAAGTAAAAGAAAATAGAGGCGCAAAAAAATTCAGCAACTTGTGGAGGTGAATGGCGGGGGCAGGCGCAGGAAGAGCAGGGGGGGGGGGTGGTGGGTGGACAGATGGCCGGCAAAACTTTTGCAGCGAAAATATAAAAATGGAGCGCACGTCTGTGACAAAAACAAGAGTGGAAAAA…	GT-ACAAAAGTACAAG-G-GCAAATACAACAA-GAA	||-||||||--|||||-|-|.|||-|-||-||-|||	GTGACAAAA--ACAAGAGTGGAAA-A-AA-AATGAA	350	361	12	14	AAAATATAAAAA	0.750356	rmsk28391|(T)n|(T)n-Simple_repeat|(T)n-Simple_repeat|Simple_repeat|exon-1	antisenseAnno_repeatMask-Simple_repeat	26	0.06	1	-64	-316	4_A_gambiae	4_A_gambiae	1	1	1	1	36	0	0	0	36	14	novel	NA
chr2R	10536835	10537067	dme-retrogene-412	36	+	26	23	232	TTTGGTTTAGCAACCGCCAGGATTGTTTGGAGAATATTTAATGCATTTTCCACACGTTTTATGGGCGAGCTGCTGCTTCTAACAAATAACATTTTAAATCATTTAAAAAAGAATTTAAAAAAGAATTTATCTTGTGATGAGATCTACTATCAAACTACGTTCAAAATTTGTTACATTACGAAACGTTGTTAGCGAAAAACTCATCTAATATTTGTTTTAGCAACTGCTGGAT	TTTGGTTTAGCAACCGCCAGGAT	||||.|||||||||.|-|.||||	TTTGTTTTAGCAACTG-CTGGAT	195	199	5	10	AAAAA	0.514132	FBtr0309781|snoRNA:lola-c|FBgn0263482|snoRNA:lola-c|snoRNA|exon-1	antisenseAnno_snoRNA	118	0.51	0.69	-114	53	2_D_sechellia	2_D_sechellia	1	1	1	1	36	0	36	0	0	11	novel	NA
chrY	2570262	2570714	dme-retrogene-413-1	36	+	20	30	452	AAATTCTGATCGAAGAAACGAATTTATATTGTACATATTAGGGTAGTTTTTTCCAATTTCGTAGCAATATGATAAAATAAAATAATTTTTAAAAAAATTAAAGCTTTTTAAATTCGTTTGTTAAAATCGCCGCTCGAATTAGCTACCGTTTACACATTTATATTTATGTTTAATTCTAATTTGTCTCTCATCTGACAATCTTTTAAAAGCGAAATATTTTTTTGAAACACTTTTAATCTTAATGTTACATGATATTAAGTCACATGACTTAATAAATGTACTAAATAATTTAAGGAAGTACAATAGAAATTATTATAGCTACTGTAATTTCATAAATTTTCTAAAAAGAAGACATTACGTTGAGAAATAAATATTTCATAAAAATAAATTTATAAAATA…	AAATTC-TGATCGAAGAAAC--GAATTTAT	|||.||-|-|||.||||.||--|||-||||	AAAGTCAT-ATCAAAGACACTAGAA-TTAT	380	412	33	16	AAAAATAAATTTATAAAATAAATAAACATATAA	0	rmsk135442|PROTOP_B|PROTOP_B-DNA|PROTOP_B-P|P|exon-1	antisenseAnno_repeatMask-P	452	1	0.39	221	480	2_D_sechellia	2_D_sechellia	1	1	1	1	36	0	36	0	0	12	novel	cdhitCluster
chr3L	27890403	27890786	dme-retrogene-414-1	36	+	13	19	383	TATACTCACATTCTGCAAAATTGAGTCATAAAAATAGATGGTCTCCTTGGGCAAAAAACTGATTTCGGGTGGATAGTTTCTGGATGTAAAAAATCCAAAGGAAAAGAAACCATTGTAGCCACAACAATAGAAATAAAAGATTTGGATCACTACTGGGAAGCGGAAGAAGAAGAAAAAGATGATATCGAGTCTGAAATCTGTGAAAATAAATTTATCAAAACGACAAAAAAAGATTCAGATGGGCGATACATTGTGTCAATTCCATTCAAGGAGGATGTCACCTTAGGAGATTCAAAGAAACAAGCGATAGCTCGTTACATGAATCTGGAGAAAAAACTAAAAAGAAATGAAAAACTTAAGGTTGACTACACTAAATTCATGAA	TATACTCACATTC-TGCAA	||.|||.|-||||-||-||	TACACTAA-ATTCATG-AA	331	354	24	23	AAAAAACTAAAAAGAAATGAAAAA	0	rmsk64223|ROO_I-int|ROO_I-int-LTR|ROO_I-int-Pao|Pao|exon-1	repeatMask-Pao	383	1	0.35	208	511	1_D_simulans	1_D_simulans,2_D_sechellia	2	2	1	0.5	58	36	22	0	0	12	novel	cdhitCluster
chr2R	20694544	20694906	dme-retrogene-415	36	-	31	18	362	CACTTGCCACACTTTAATATTTCGCTTTAATAATTCGTTCATGAATATACAAACATACAGTCGTCCTTTCAAACAGGAAAGGATTCCTCTTTTCATTTCAAGGTTTAGGTGTAATAATAAGGCTTAGAACTTATTTTTACATTACAAAAATGTACATGGAAAACTTGCGTATTTACATAGCTTTTCTTAACTAGAGAGTTATTCCTTCAGATTTGAGTTCACCGTATAGATGTTCTACTGTCCATGGCATATGTACGTACAGAGATTGTCTGAATGCTCGTTTAAAGGGCCAGAGATATGGTAATTTGAGTTTGATTTTCTTCGAGAAATAGTTTGCTGCCAGGCACTCGCCACACTTTAAT	CACTTGCCACACTTTAAT	||||.|||||||||||||	CACTCGCCACACTTTAAT	327	331	5	5	AAATA	0.269846	intergenic	intergenic	0	0	0	0	0	1_D_simulans	1_D_simulans,2_D_sechellia	2	2	1	0.5	53	36	17	0	0	13	novel	NA
chrY	869907	870042	dme-retrogene-416-1	36	-	21	18	135	ATATTTTTTGATAATTTAATTTCTTTAAATATACAAATTCTGTTTTAATGTATTATAGGAGTGAGTAGAAGGTTAAAACATTATTTTCAATTTAAAATAAAATTAAAATTTTGATTCCATCATTTTTATGTAATT	AT-ATTTTT-TGATAATT	||-||||||-||-|||||	ATCATTTTTATG-TAATT	94	108	15	15	AAAATAAAATTAAAA	0	FBtr0300151|Su(Ste):CR42422|FBgn0259853|Su(Ste):CR42422|ncRNA|exon-1	ncRNA	135	1	0.1	1188	16	1_D_simulans	1_D_simulans	1	1	1	1	36	36	0	0	0	10	novel	cdhitCluster
chr2L	20168639	20169175	dme-retrogene-417-1	36	-	11	13	536	TATGAGGACAATATTAATATGTCTGTCATGTCAATTACCTATAAACCTTGAAAAATATGAGCAACTTTGTCATACAACTGGACAAAATATTGTTGACAAATATCCATGGCTTCCCATGACAGCGACAGTCCACAAAATATTGGTTCACTCCAAAGATATCTTGGAGCAAACAGTTTTTCCAGTCGGCTATTTTGGTGAAGAAGCAGCAGAATCGAGGAATACAATTTACCAGTTAGACAGACATCACCATXXXXXXCTCGTTCAAAGAGCAATGGATACTTCGGATTCCATAATATCATCAATAAATTTAAAGGGACGCATTCGAAAACAGAATCGACTACCTCTTCCACCAGAAGTCATTCAAATGTTAGCTTACGAATTTGAACCTGATAACGATTC…	TATGAGGAC-AAT	|-||-||||-|||	T-TG-GGACGAAT	511	525	15	25	AAAAATAAAAAAAAA	0.984606	rmsk13489|TRANSIB1|TRANSIB1-DNA|TRANSIB1-CMC-Transib|CMC-Transib|exon-1	repeatMask-CMC-Transib	223	0.42	1	-95	-218	1_D_simulans	1_D_simulans,2_D_sechellia	2	4	1	0.5	92	36	19	0	0	0	novel	cdhitCluster
chrUn_CP007094v1	2698	2846	dme-retrogene-418-1	36	+	22	16	148	TACGTGTGCACACATACAGTTGTCTGCTATCACTGTATGCGTAGAAAAGAGCTGTTCGCTGTAGCGCTCTCCGCTCTCTCGCTCTCGAACAAAAATTCAAGAGAGAGCCTGGAGCCACCTCTAGAGCAAAAAAATCGTGTGCCACATA	TACGTGTGCACACATA	|-|||||||-||||||	T-CGTGTGC-CACATA	128	134	7	14	AAAAAAA	0	rmsk94348|PROTOP_B|PROTOP_B-DNA|PROTOP_B-P|P|exon-1	antisenseAnno_repeatMask-P	148	1	0.23	466	40	1_D_simulans	1_D_simulans	1	1	1	1	36	36	0	0	0	0	novel	cdhitCluster
chr2L	22169979	22170234	dme-retrogene-419-1	36	+	16	8	255	AAATAATTTCAGTGTAAAGCTTTTATCCTAAACATATTAAAAAGCTTAAGAGAATCCTAAAGAAAAGCTTCTGGCCGAGGTTGAGTGGATTAGGATTAAGATTTAGAAGATCAGTCTGAGTCGGGACGAGATCGTGAACAGCTTCAAATCAAAGATAAGCTAGTAATAAAGTGTCTTGTAATAGTATAAGTGAGGAAGTCTGTCGCCGAATAAATATTAATTAATAAAAAATAAAAACTATTCTTTTAAATAATT	AAATAATT	||||||||	AAATAATT	223	237	15	20	AATAAAAAATAAAAA	0.948072	rmsk15297|(AATA)n|(AATA)n-Simple_repeat|(AATA)n-Simple_repeat|Simple_repeat|exon-1	repeatMask-Simple_repeat	47	0.18	0.9	-208	5	1_D_simulans	1_D_simulans,2_D_sechellia	2	3	1	0.5	65	36	16	0	0	10	novel	cdhitCluster
chrX	23095200	23095329	dme-retrogene-420	36	+	18	24	129	AACATATTTAAAAAATTTGGTTGGCGTTCGAATGAGATGGTGGAGGTATTTTGGCAAAGCGATACAAAGTAGCAAAAAATCAAAAAATGCAATGAAAAATAATTATAACATTTCACAAAAGTGTGGGTG	AACATATTTAAAAAATT-TGGTTG	|||||-||.|.||||.|-|||.||	AACAT-TTCACAAAAGTGTGGGTG	74	102	29	18	AAAAAATCAAAAAATGCAATGAAAAATAA	0	rmsk130605|DNAREP1_DM|DNAREP1_DM-RC|DNAREP1_DM-Helitron|Helitron|exon-1	antisenseAnno_repeatMask-Helitron	107	0.83	0.74	-22	38	2_D_sechellia	2_D_sechellia	1	1	1	1	36	0	36	0	0	4	novel	NA
chr2R	3128930	3129030	dme-retrogene-421	36	-	16	18	100	GACCGCGAATTTAATGTTTGCTTTCTATTCCAACTTTAGCCATAATACATTAAAAAAAAGAAAAACATGAAGGAGTTTGGATCAGACCGAAGAATTAAGT	GACCGC-GAATTTAATGT	|||||.-|||||-||-||	GACCGAAGAATT-AA-GT	52	71	20	20	AAAAAAAAGAAAAACATGAA	0.879868	rmsk21092|BATUMI_I-int|BATUMI_I-int-LTR|BATUMI_I-int-Pao|Pao|exon-1	repeatMask-Pao	26	0.26	0.47	29	-74	1_D_simulans	1_D_simulans	1	2	1	1	51	36	0	0	0	13	novel	NA
chr3L	14309147	14309504	dme-retrogene-422	36	-	17	11	357	TTCAAAATGGCCATTTCTTCAATTAAACTTCTTGCAAACATTCCGTCAACAAAAACCAAATAAATTATTTAACTCGAGCCGCCGCGCCTTTCATGGTCAGTTAAAAAAGTAATTTCAATTTTTAGCGCTCATAAATTTCGTGGAGTCGGGTCATTAAAATCAGCCCAAAAACTAAAGTGGTTACACCCACCTAACCTCCCGGAAACCGCACCGCCCCCTCTTCTTCGCTGAAGTGTTGAAAACTAAAAGCCGCAGAAAAGCTTTGAGAGCTCCGCCAGCGGTTGGCAGTTTTGAATTTTGCATAAATTAGATTTAACTCACAACTAACAAACTAAAAAAAAACTCGTTCAAAAATGG	TTCAAAA-TGG	|||||||-|||	TTCAAAAATGG	326	342	17	19	AACAAACTAAAAAAAAA	0.865862	FBtr0075743|fz|FBgn0001085|fz|protein_coding|intron-2	antisenseAnno_intron	357	1	0.05	2356	4131	3_D_persimilis	3_D_persimilis	1	1	1	1	36	0	0	36	0	4	novel	NA
chr2R	1904368	1904659	dme-retrogene-423-1	36	+	11	8	291	AAACAACGGGCCACTTGACAACACAGAACCGCATCCGCTCCACTTCTACTTTTCGGTCAAACAGCATATTAGTATAAGCATAAATGTACCAAACCAAAAAAATAAATATGAGGAGAAAGAAATAAAACATTCAGTAAAAACAGTGAGTAGAGTGAAGTGTGTAAAATGGAGGCGGAAATAATAAACCGCGAGTTAACAATTAGAAATGGCATTGGGAAATAAAAATAAAAAAACAAAAAAACCGTAAGCGCAAAAAGTATGAAAATAAAACCATAATAACAATAAATAACG	AAACAACG	|||.||||	AAATAACG	221	270	50	25	AAAAATAAAAAAACAAAAAAACCGTAAGCGCAAAAAGTATGAAAATAAAA	0.979437	rmsk19471|A-rich|A-rich-Low_complexity|A-rich-Low_complexity|Low_complexity|exon-1	repeatMask-Low_complexity	75	0.26	0.5	-216	76	2_D_sechellia	2_D_sechellia	1	2	1	1	57	0	36	0	0	13	novel	cdhitCluster
chrY_CP007108v1_random	24080	24539	dme-retrogene-424	36	-	11	8	459	ATCTAAGATTTTCTCACACCAATTGTTTTAGTCTTAAGCTGATATTCAATTCGGAGTTTATTTATTTATTATTTCGGCGTTGATCTTAGTTCCAATACGGATCATTTATTCGACTCAAAACAAAAACTATTTTACTGGCGCAGTCGGTAGGATACAAAACAGTACCAAGTAAAAAAGAACCGCGAGTGGTAAATAAATTAACTTTTATAATCCGGTACTCGTGAACAATTACGCTTGTGATTATCGTTACTTCAACTTGGATTATAAATCCATTTCGGTTTTCCTAATAAGGTGGAAGAAAACTAAGAAAATCCCCAGATGAAATTCATCCCATAAGTCCAACGGCAGGAGAAAGAAACGTAAAAAATAATAAAATTATAGAAAAGTAAACATTTTTTT…	ATCTAAGA	|||||-||	ATCTA-GA	428	452	25	25	AACAAAAATCAAAACAATAAAAAAA	0	rmsk136589|STALKER4_I-int|STALKER4_I-int-LTR|STALKER4_I-int-Gypsy|Gypsy|exon-1	repeatMask-Gypsy	218	0.47	1	-136	-105	1_D_simulans	1_D_simulans	1	1	1	1	36	36	0	0	0	0	novel	NA
chr3L	23936016	23936117	dme-retrogene-425	36	-	9	7	101	AATAAATTCAAATAACTCAACGCAACATAACGCTCAAAGGTCAAATCCAAAAATTATATAAAACATAATATAAAAATATATAACATAAAAAAAAAATACAA	AATA-AA	||||-||	AATACAA	49	94	46	27	AAAAATTATATAAAACATAATATAAAAATATATAACATAAAAAAAA	0	rmsk59344|Gypsy2-I_DM|Gypsy2-I_DM-LTR|Gypsy2-I_DM-Gypsy|Gypsy|exon-1	repeatMask-Gypsy	21	0.21	0.16	111	-80	2_D_sechellia	2_D_sechellia	1	3	1	1	76	0	36	0	0	0	novel	NA
chr3L	13214222	13214983	dme-retrogene-426	36	-	12	16	761	TTTCTCAGTGCAAGTGTCTCTGTCTTTGAAGCTGTGTAATTGAAATTACGTGACACTTTGCATATGCACTGGATTTAAATCGAGTTTTCAGTTGGCCATCAAAGGCAGAATGTGGGGTGAGTGCGAAGGGGCACAGTGGTGCCTGCCTATTGTGGCACGCGTGGCTCACGGCTCGGATCCCCCCGTTGTTCGATGTTGTCTGTGGCTGCGAAAGTAAAATGCATCGGACCAACGTAGGCGACGGCTCAGAXXXXXXTAAGGATATAGGATTATTTAAGAGAGGGGATAGTATAAAGTAGGGAACCAGACATAATTATCTATGCAATCCAAAAGAGGGCTTTTTAGAGCATAGAATGAAAAATTGTACGATTTATGCTTTTGAAATTATAATAGTTAATA…	TTTCTCAGTGCAAGTG	|||.|||--|-|||||	TTTGTCA--G-AAGTG	736	747	12	24	AAAAAAAAAAAA	0.619698	FBtr0075831|tRNA:Leu-CAA-2-2|FBgn0052127|tRNA:Leu-CAA-2-2|tRNA|exon-2	antisenseAnno_tRNA	11	0.01	0.24	-750	34	3_D_persimilis	3_D_persimilis	1	1	1	1	36	0	0	36	0	1	novel	NA
chrY	875812	876728	dme-retrogene-427-1	36	+	22	21	916	GAATTTACATGGTACATATTAGGGTAGTTTTTGCCAATTTCCTAGCAATATGATAAAATAAAAAAATTTTAAAAATTCGCGCCCTGACTATTATAATTTTAAAGCTTTTTAAATTTGTTTGTTAAATTGCCGCTCGAATTAGCTACCGTTTACACATTTATATTTATGTTTAATTCTAATTTGTCTCTCATCTGATAAATTTTTAAGGGCGAAATATTTTTTTTTAAACACAGATGTTAATGTTACATCAXXXXXXCATACGTGTGCACACATACAGCTGTCTGCTATCACTGTATGCGTGGAAAAGAGCTGTTCGCTGTAGCGCTCTCCGCTCTCTCGCTAACAAAAATTCGAGAGAGCCTGGAGCCACCTCTAGAGCCACGGCGAAAAAATCGTATG…	GAA-TTTACATGGTACATATT	|||-|.|||||-||-||||||	GAAGTCTACAT-GT-CATATT	869	885	17	14	AAAAACTCAAAGAAAAA	0	rmsk133513|PROTOP_A|PROTOP_A-DNA|PROTOP_A-P|P|exon-1	antisenseAnno_repeatMask-P	841	0.92	0.81	193	-75	2_D_sechellia	2_D_sechellia	1	1	1	1	36	0	36	0	0	12	novel	cdhitCluster
chr2R	19749694	19750073	dme-retrogene-428-1	36	-	26	13	379	TCAGTCTATGGGCATAACTGAATATCAGAGTATAAGGACACTGTTTAGCCCCTCGACTTTCGCCAACGACCATACCACGCTGAATACATCGGTTCTCGTCCGATCACCGAAATTAAGCAGCGTCGGGCGCGGTTAGTACTTAGATGGGGGACCGCTTGGGAACACCGCGTGTTGTTGGCCTCGTCCACAACTTTTTGCTGCCTGCTGCCTGCTGCCTGCTGCCTTCTTAGTTTTTATTTAAGCATTATTGGCTACAAATCAGAATGAAAACTTTGTTCACCTAATTTCAAATTTTGTCTTTCACTCATTAATCTTTTATATCTTTATTACGATATCTAAAACCCAATGGTACAAAAACAGTCTATTTCAGTCTATGGGC	TCAGTCTATGGGC	|||||||||||||	TCAGTCTATGGGC	353	357	5	10	AAAAA	0.312723	FBtr0086389|5SrRNA:CR33397|FBgn0053397|5SrRNA:CR33397|rRNA|exon-1	rRNA	135	0.36	1	-61	-183	1_D_simulans	1_D_simulans	1	1	1	1	36	36	0	0	0	9	novel	cdhitCluster
chr3L	27362615	27364082	dme-retrogene-429	36	-	15	15	1467	GACTGATTTTGCAAATATTTCCAGCTAAGCCCCCAAAATTGTGGCGTCGGGGTTCCGTTTAATGACAAAAACTGCGGCGACGACGTTGTATTATTATAATTGTTTATTAATTTACTACTATTTAAACATGTATGTGTGGTTTTAAACTTTAATGAGTTTACAAAAATGTGTGGTTCAATATGTTATTCTAACGCTCTTTTGTGGCGTTATTAGAACCGACGAACACTCCGCGTATCTCGGCCTATTTGCTXXXXXXGGTTCCGAAAGCCGAACTGGTGATTTGGAATCAAGTCAACTTACTGCCATCATTCTATTAAGAAATATTTATAGAAATATGTCTTAGAGAATGTGGGCAGCAAGCTTATTGGTCTGTAGGAAGCAACAAGGTTCTCTGCATGG…	GACTGAT-TTTG-CA	|||.|||-||||-||	GACAGATCTTTGACA	1426	1438	13	21	AAAAAAAAAAATA	0.896723	rmsk63556|G2_DM|G2_DM-LINE|G2_DM-Jockey|Jockey|exon-1	antisenseAnno_repeatMask-Jockey	313	0.21	1	-1059	-95	1_D_simulans	1_D_simulans	1	1	1	1	36	36	0	0	0	14	novel	NA
chr3L	16221280	16221422	dme-retrogene-430	36	+	20	25	142	AAACATATTTAATTTATAATATACTGTTATTTGTAAAACCAAGTCTGTTTATAAGTTTCTATGAGATATATAGGTACCATTTAATAAATGAAAGACACGGAAAAGTTAGAAAAAAAAGTGAAACTATTAAATATTAAGATTA	AAACATATTTAAT-TTATA-ATATA	||||-||||.|||-|||-|-||-||	AAAC-TATTAAATATTA-AGAT-TA	110	117	8	16	AAAAAAAA	0.0284368	intergenic	intergenic	0	0	0	0	0	3_D_persimilis	3_D_persimilis	1	1	1	1	36	0	0	36	0	3	novel	NA
chr4	913542	913896	dme-retrogene-431	36	-	25	40	354	GAAACACAAAATGTATGTATGTATTATTAAATACATGTTTTAAATCGTTCGCTTGAATATTGTAAGTTGATCCGGGAGTCAGAACCGCGAGTCGGAAATGTCATCTTCGTCCTGCCGTACCTATATTGTGTCGCGAATTTAAGCTAATTTGGGGAGAAAATACAACACATACTCAAGATTTGGATTGGCCATTCGGTGGTATCCATTTTTATGTTACGAGCTTTGCCTTTTGGGTTAATTCACCCTGGGGAAGAGACATCCGAAGAACAGTGTAAGTTTTTTTGCGAATTGTTATTAAAAACAATCAAATTTCACATGTGGAAAACGAATCTAGTAATTTTTTAAAAAGCATGT	GAAACACAAAATGTATGT-ATGTATTATTAAATA-CATGT	||||-||-.|||.||-||-||-|-||-|||||.|-|||||	GAAA-AC-GAATCTA-GTAAT-T-TT-TTAAAAAGCATGT	297	309	13	11	AAAAACAATCAAA	0.0529443	intergenic	intergenic	0	0	0	0	0	1_D_simulans	1_D_simulans	1	1	1	1	36	36	0	0	0	11	novel	NA
chrX	22048750	22048878	dme-retrogene-87-6	36	+	13	14	128	AAGGTGGACTGAATACTTAACACTAATTACGAGAACACAATAATAAAAAATCAGAACTCAACAACAAACACAATTAAAACAAAAAAACAAACGTAAAAATCAACACCAAGAAGGAAGGAAGAGCTGAA	AAGGTGGA-CTGAA	||||..||-|||||	AAGGAAGAGCTGAA	60	103	44	23	AACAACAAACACAATTAAAACAAAAAAACAAACGTAAAAATCAA	0.663687	rmsk129415|A-rich|A-rich-Low_complexity|A-rich-Low_complexity|Low_complexity|exon-1	repeatMask-Low_complexity	66	0.52	1	-37	-25	2_D_sechellia	2_D_sechellia	1	1	1	1	36	0	36	0	0	11	novel	cdhitCluster
chr3L	24489212	24489336	dme-retrogene-183-5	36	-	22	26	124	TACGTGTGCACACATACAGTTGTTCGCTGTAGCGCTCTCCGCTCTCTCGCTCTCGAACAAAAATTCAAGAGAGAGCCTGGAGCCACCTCTAGAGCAAAAAAATCGTGTGCCACATAATCGTACG	TACGTGTGCACACATACAGTTGTTCG	|-|||||||-||||||-|-|.||.||	T-CGTGTGC-CACATA-A-TCGTACG	96	102	7	14	AAAAAAA	0	rmsk60058|PROTOP_B|PROTOP_B-DNA|PROTOP_B-P|P|exon-1	antisenseAnno_repeatMask-P	124	1	0.2	466	32	1_D_simulans	1_D_simulans	1	1	1	1	36	36	0	0	0	0	novel	cdhitCluster
chr3L	2787737	2788213	dme-retrogene-432	36	-	18	9	476	GAAATTTTTTTCCAAAACCGCCAAACAAATCGAAATTAAACTGAAGAACAGGGTTGTATGACTGAAAATTCACTCAAAGCAAAGAAAAGAAACAGAGACAGAGGATTTAATTATTTTTGTAAATGCGTTTGATTTAGTGTGCCATAGGAGGAGAATTAGAAGAGTTCCCGGAAAAAGAGTTGCAGTTGAAAGAGTACAGTTGACGCTGCCGGGCCAGAGTTGTCACCATTCCACAAGAAAATATCCCAGATACATCACACTTCACTCAGCAAAAATCACACAAAAATAACAAGTTTCTAAACTGAATGAGCAGTTAGTTTAAAATCAACTATTAACTTTAGTTTCTTAAGAGCCAGCAACAAAACGATTTCTGTTAAATGAGTTATTTTTAAAGACAAG…	GAAATTTTT	|||||||||	GAAATTTTT	449	467	19	18	AAAACAAAAACTAAATAAA	0.941496	FBtr0333881|Tet|FBgn0263392|Tet|protein_coding|utr3-11	utr3	476	1	0.23	336	1251	4_A_gambiae	4_A_gambiae	1	1	1	1	36	0	0	0	36	0	novel	NA
chrY_CP007107v1_random	24675	25094	dme-retrogene-433	36	-	9	12	419	CTCCAAACATACATAAATACCTTTATACACAAGAGCAAATATGCAAAATCAACCAAAAACGGTGTGCGGAAGCAAAATAAACTGCATTAACAATTGTGCATTACACACGCAAATCTAAAAGCATATTAGTAAATATATATTAAAACGACCATCAATCGCTGATGGACGCTACATAGTGCATCGCGCATTAAAATATGTAAACGCCTAATATATGTGCCACAATAAAAAATAAATAATTTCGCATATTACACAAAAAAAAAAAAAATTATGCAAACACATTTTTAGCAAAAATCAATCGCTGATTGCCGCTACATAATGTATCGCTCATTAAAATATGTAAACGCCTAATATATGTGCCACAATAAAAAATAAATATTTTCGCATATTACACAAAAAAAC…	CTC-CAAACATA	.|.-||||||||	TTTGCAAACATA	392	407	16	27	AAAAAAACAAAAAAAA	0.282715	intergenic	intergenic	0	0	0	0	0	1_D_simulans	1_D_simulans	1	1	1	1	36	36	0	0	0	0	novel	NA
chrY	3529720	3530130	dme-retrogene-128-3	36	-	21	28	410	TTCAATATTTGAATATAACTTTATTTTAACTGTTCCCTTTGCGAGCAGACCACCGAATGGCACAAAGAAACTCTTCTCCTCTTCTTCATTTCTGCGCCTGGACCGTAACACATTCGATCTTATATACTGAACGTACAACACAGAGAGGGATAACAATGTTGGTTGTGCTTAATTCTAACGGGAAATTGTGGCTATTACTCCATTGCTTCTTATTCTACTTTACTGTAGGTCTCATTCCTATCAATTATGTCATGTACAGTATATAGGGACTCATATACATATTTTTTACTACACTAGTAAGATGGAAATAAACACAAAAATGTTTATAAGTTGACATAAGAATTGTATATATTGCAAGAAGAATATTCATTATGAAAATAAAAATTTAATTTTGCATTA…	TTCAATATTTGAATATA-ACTTTATTTT	||.|||-||||.||-||-..||||||||	TTTAAT-TTTGCAT-TAGTTTTTATTTT	375	384	10	15	AAAATAAAAA	0	rmsk136316|HETA|HETA-LINE|HETA-Jockey|Jockey|exon-1	antisenseAnno_repeatMask-Jockey	25	0.06	0.04	-385	566	2_D_sechellia	2_D_sechellia	1	1	1	1	36	0	36	0	0	0	novel	cdhitCluster
chr3R	17669859	17670017	dme-retrogene-434	36	+	11	18	158	GCCATCCCGACTACTATATTATGTCATTATATAAACTATTTGAATAAAATGTTGCCCATCGTCATTTCAATATATATACACACAGATATATTAAAAAAATGATGATAGCTCGATCTGTCATAAAATAAAATAAAAATAAAAGTCATACCATGACACTA	GCCATCCC--GACTACTA	|.|||.||--|||-||||	GTCATACCATGAC-ACTA	122	141	20	25	AAAATAAAATAAAAATAAAA	0.0068669	FBtr0344347|CG14322|FBgn0038532|CG14322|protein_coding|utr3-7	utr3	126	0.8	0.15	732	-32	4_A_gambiae	4_A_gambiae	1	1	1	1	36	0	0	0	36	0	novel	NA
chr4	1006655	1006927	dme-retrogene-435	36	+	16	13	272	GTTCCAAACATTCCTGATCTGCTAAGATAGGTTAAAGTATTTCGGGGAATCTTCAACTTTACTGTTGATAAGCACGCAATCGGGATATTAGACTTCTGCAGTTGCTTGCAATTTTTTAAGCCTTCACAATTATATTTATATTTTGAACCATTTTTTGATATTATAAATTAAACTTATTCATGTATTAATACTATTTATTAATCGTCTTTAAGTAAAGAATGAGCAATTATGCTCATACATACTTAAAAAAAAAACCATGTGTTACCAAACTT	GTT-CCAAACATT	|||-||||||-||	GTTACCAAAC-TT	245	254	10	20	AAAAAAAAAA	0.0700406	FBtr0339509|toy|FBgn0019650|toy|protein_coding|utr3-9	utr3	272	1	0.15	495	995	1_D_simulans	1_D_simulans	1	1	1	1	36	36	0	0	0	6	novel	NA
chrY	17517	17646	dme-retrogene-87-7	36	+	13	14	129	AAGGTGGACTGAATACTTAACACTAATTACGAGAACACAATAATAAAAAATCAGAACTCAACTACAAACACAATTAAAACAAAAAAAACAAACGTAAAAATCAACACCAAGAAGGAAGGAAGAGCTGAA	AAGGTGGA-CTGAA	||||..||-|||||	AAGGAAGAGCTGAA	76	104	29	23	AAAACAAAAAAAACAAACGTAAAAATCAA	0.356846	rmsk132383|A-rich|A-rich-Low_complexity|A-rich-Low_complexity|Low_complexity|exon-1	repeatMask-Low_complexity	67	0.52	1	-37	-25	2_D_sechellia	2_D_sechellia	1	1	1	1	36	0	36	0	0	11	novel	cdhitCluster
chrX	14013437	14013596	dme-retrogene-436	36	-	14	7	159	AAAAATGGACACACTAAAAACAATTTATTTAGATTTCAAAGATCGCAGAGAATAGCCATGTTTATATCAAAATCTATGATTGCCACATTCTAAATTGTAAAAAAATAAAAAAAAATAATTTAAAAATCAGCCAAAGACATCATTTGTTATGGAAAAATG	AAAAATG	|||||||	AAAAATG	99	139	41	22	AAAAAAATAAAAAAAAATAATTTAAAAATCAGCCAAAGACA	0.356421	intergenic	intergenic	0	0	0	0	0	1_D_simulans	1_D_simulans	1	1	1	1	36	36	0	0	0	13	novel	NA
chr3L	25648755	25649197	dme-retrogene-437	36	+	26	28	442	ACATATGCTACTATATATATATATATATAAACATACATATATATATTTGTATATATTATATATATGTATGTATATATATGAATAATTTCAGGTTTGCTCCCATACTTATTACTCATAAATGTATGTGACTTCAATTCTTGCTTGTTCAGTATGCAGTATATATATATGAATCAATACATATATGTACATATACATATATACGAATACGTATATGTACATATGTCACGCGGGTACTAATTTCATTACTCGAAATTACGAATTTACTAACGTTCGTAGACCCTTTATATAAATTAGAAAGTAAAGGGCTTACAGTTGTAAATTAAATAAAAAAATAATCAACGTCGTAAAAAATAACTAACCAATTAAAGAGGATAAGAAATACAACTTAAGTTAAATTAA…	ACATATGCTACTATATATATAT-ATATA	|||||||-||||.||||.|-||-|.|||	ACATATG-TACTTTATAGA-ATCAGATA	398	402	5	10	AAAAA	0	rmsk61442|(TATACA)n|(TATACA)n-Simple_repeat|(TATACA)n-Simple_repeat|Simple_repeat|exon-1	repeatMask-Simple_repeat	72	0.16	1	-149	-221	2_D_sechellia	1_D_simulans,2_D_sechellia	2	2	1	0.5	62	26	36	0	0	14	novel	NA
chr3R	3412280	3412353	dme-retrogene-438	36	-	16	8	73	AAAAATTTTTTTAACCTTGTTGCCCCCTACATTCAAACATACTTAAAAAAAGCAAAAAACTTGCGAAAAATTT	AAAAATTT	||||||||	AAAAATTT	45	59	15	20	AAAAAAAGCAAAAAA	0	intergenic	intergenic	0	0	0	0	0	2_D_sechellia	2_D_sechellia	1	1	1	1	36	0	36	0	0	6	novel	NA
chrX	22033334	22033542	dme-retrogene-439-1	36	+	26	28	208	ATTGCAAAATGTTTTAATGTATTTTAATCTGAAGCACTCAGAGGAAAATACAGATTCTCTAGAATATTGGAAGGTAACTATACCTCTTTTCACTTACCATTAAGACAAGCCAAATAATATTTTCTTTATTTCAGCATAATGATGTTATTTAAATATATATATACTATGAGAAAAACATTTAAAATGGCTAATATTTTTATTATTTTAA	ATTGCAAA-ATGTTTTAATGTATTTTAA	||.||.||-||-|||||-|-||||||||	ATGGCTAATAT-TTTTA-T-TATTTTAA	171	175	5	10	AAAAA	0.924241	intergenic	intergenic	0	0	0	0	0	1_D_simulans	1_D_simulans	1	1	1	1	36	36	0	0	0	8	novel	cdhitCluster
chr3L	18662281	18662482	dme-retrogene-440	36	-	21	13	201	GAAAAAAAAAAAAATAGGTGGCGAATTTTTATTGTCTAATCCAAATTAACTAAGATTTGAATTGGAAAGGTTCGCCTTTATTAAGTTGCCGGAAAAAATAACCGACGATTATCAAACTTCGCAATTAAATCATTTGTTAAATATATCTGCTCATAATAAAGTGAATTAAACATAAAAGAAAAGCAAGCGAAAAATAAAAAA	GAAAAAAAAAAAA	||||||.||||||	GAAAAATAAAAAA	168	182	15	15	AAACATAAAAGAAAA	0.0491149	FBtr0075049|MYPT-75D|FBgn0036801|MYPT-75D|protein_coding|intron-3	antisenseAnno_intron	201	1	0.35	141	238	3_D_persimilis	3_D_persimilis	1	1	1	1	36	0	0	36	0	6	novel	NA
chr3L	25510535	25510644	dme-retrogene-441	36	+	13	9	109	CAGGAGAAAAAGGTAGCAAACAGTTTTGCACAGATATTAACATTAGAAGAGAAATGCTATAATATTTAAAGTAATGCAGAAAACGAAAAATAAAAAAACGCAGGAGTAA	CAGGAGAAA	||||||.||	CAGGAGTAA	80	98	19	23	AAAACGAAAAATAAAAAAA	0	rmsk61311|(GTAAT)n|(GTAAT)n-Simple_repeat|(GTAAT)n-Simple_repeat|Simple_repeat|exon-1	repeatMask-Simple_repeat	4	0.04	0.1	-105	36	1_D_simulans	1_D_simulans	1	1	1	1	36	36	0	0	0	2	novel	NA
chr2R	648974	649334	dme-retrogene-442	36	-	17	11	360	AAGAGGAAGAGCATGAGAGAGGGGGAGTTGCTTGCGAGATGGCAGGGAGTGCGGACGTGTGCTCGCTGCGTGAACAATGAAGGCGGATGTATACTGAAGACATATAACTATTGTAACACATTTATAAAAGAAAAGAATAAACATAAAGATCAACCTGACAATTCAGAAGTGGGATACAAATTCATTTCTAAGTGGAAAATGTGAATTAAAGAAAACGAGTTAAATAGTAAACGATTGGATTAGAGACGTACAACTAAACGGCACGGAATAGCAAAACGGTTGTACAAGAGCAAAGAGAGATTCGAAAAAACGGCACGATATAGCAAACGTCGAATAAAAAAAAAGGGAAAAGAGGAATAG	AAGAGGAAGAG	||||||||.||	AAGAGGAATAG	333	344	12	19	AATAAAAAAAAA	0.0392721	rmsk17860|Bica_LTR|Bica_LTR-LTR|Bica_LTR-Gypsy|Gypsy|exon-1	repeatMask-Gypsy	160	0.44	0.98	4	-200	1_D_simulans	1_D_simulans	1	1	1	1	36	36	0	0	0	5	novel	NA
chrX	3660931	3661335	dme-retrogene-443	36	-	15	15	404	ATATTTAAAGTATTTGGAACCTTGAATCCGGTTGAATTCTTTGGGGCTTCATTCGTTTTTTTTTTCTGGGGCTCTGCATATATTTCCATTGAGCTGCTAGGCTTAAAACTCATTTGGCGGCGCCTCAACTTTCGAGTGGAATCGGTTTTCCTTTGTGGCAGGCAGTCGGCAGCCAGGTGTAAATGATTAAGGCACAACCCAACCCCCCTTTCCACCACCATCATAAAACCGGTGGAAAATCGGAAAACTGGCAATGAGGAGCAACAAAATATGCACAAAGGTGCAAGTCAAAATATATGTACATATATCAATTGTAGGCTACGAAATGGGCGCAATGAAACGGAAAAGGAAAGGAAGCGCGATGAGTACACAAAAAGAAAAAAACGGTGTATATATTTA…	ATATTTAAAGTATTT	|||||||---|||||	ATATTTA---TATTT	372	384	13	21	AAAAAGAAAAAAA	0.602892	FBtr0333798|AstA-R1|FBgn0266429|AstA-R1|protein_coding|intron-5	antisenseAnno_intron	404	1	0.08	824	4114	4_A_gambiae	4_A_gambiae	1	1	1	1	36	0	0	0	36	8	novel	NA
chrX	14029169	14030207	dme-retrogene-444	36	-	23	44	1038	TTTGTATTCTTTTGCCATTCAATTTTCCTGATGACCGGGGTCGGGGTAAATGGGTTTTATTCAAATCTTTTCCTTTGCCATTCGGGTCTTTCAGTTGTCAGCAACATGTTGGCAGCAGGCAGCCTGACGCTAATTAGACACCCAGGATGTGTGTGTGTGTGTGTGTGTGTTTGTATGATTCCACCGATTCCACCGGCTTATTGATGGCTAATAGCGATGACAAGGCGGGGATCGATAAGTATCGTTGAGAXXXXXXCTGTTGCTGTTGCTGTTGCTTTTGCTGTAGATGTTGCATGTTGCATGTTGAGCATGTTGCTGGCGCCAATCGCGAGGATCGTTGAAGCGAATTGAAACCGACGGCGGCATTTTAGATAGAAAAAGAGATCCGTCTCCCCTGCC…	TTTGTATTCTTTTGCC--ATTC-AATTTTCC-T-GATGACCGGG	||||||--||.|||||--||||-|||..-||-|-|.||-|||||	TTTGTA--CTATTGCCGGATTCCAATGC-CCATTGTTG-CCGGG	990	998	9	13	AAAAATAAA	0.66064	rmsk118840|(CAG)n|(CAG)n-Simple_repeat|(CAG)n-Simple_repeat|Simple_repeat|exon-1	antisenseAnno_repeatMask-Simple_repeat	60	0.06	1	-554	-424	1_D_simulans	1_D_simulans	1	1	1	1	36	36	0	0	0	0	novel	NA
chr2R	9524293	9525169	dme-retrogene-445	36	+	12	16	876	GTAAGTTTTAAATTTGACGTAGACACGCTATCCCTAGACTCCTAAAGAAACCGAAAAAAAAAGAATGAAAACCCCCATTCCTCGAAATCTGACGACCCCAACATCGAAATATCGAAATCGATCATCAATCAGCCTCATTAATCCGCATCAGCATCAGCATCCTATATATATATATATAACAATCAGAGAGCAAACGAACCCAATTGGAAGGGCTAACCATCTATAATCGGCTATATACCGATAAAGATATXXXXXXTTTTTTTTTTTTGGAAATTGTAGAACCTTGCTCTTGACTCTCAAAAGTAAAAGACTGTATATAAAACTAAATGAGATTTACTCACACGTAACAACAATTTATATATATACACAAAAGGAGAAATGCGAAATGAAATAACGTTT…	#NAME?	-|-|||.||.||||||	CG-AAGCTTGAAATTT	820	861	42	24	AAAAAAAAAAACAAAAATCGAAATCGTGAAGTAAAACAAAAA	0.86037	rmsk27557|A-rich|A-rich-Low_complexity|A-rich-Low_complexity|Low_complexity|exon-1	repeatMask-Low_complexity	46	0.05	1	-819	-11	2_D_sechellia	2_D_sechellia	1	1	1	1	36	0	36	0	0	0	novel	NA
chrY	824522	825631	dme-retrogene-446-1	36	+	18	29	1109	TACACCAAAATAACTCTACAGAAAAGAAAAAAAAATTTTAATAAAATATTTTCTAAATCACACTACCGTAATTTACATAGAGACTTATCAATTTTTAAAATGCGTATCATAAAAATTATAACCCAAACAGCAACGAGACAATTGTTCCAAAGTGCTTGAGAGCGTTAAAGTGGGCGTGACAATAAAATGTTTGTGAAATAAATAGAAATTTACAAGACTAATAAAATAAATATCAACCAATTTTTTGAAGXXXXXXCAATCTTGTAAAAACAGAACATAGACCAACAAATATTATTTTGTTTTTATGAGCGACTCTTTACTAGTTTGCCTGAATAATACCTTCATTATTACAAACAAAATAATGGAAATTGCAGATTTAGAACGCCTTCATAAAACAAT…	TACA-CCAAAATAACTCTACAGAAAAGAA	||||-|||.||-||||..|||.||.|.||	TACAGCCATAA-AACTAAACATAATACAA	1037	1070	34	18	AATAAAGAAAATAGGGAAACAATAATAAAAACAA	0.850411	rmsk133427|QUASIMODO2-I_DM|QUASIMODO2-I_DM-LTR|QUASIMODO2-I_DM-Gypsy|Gypsy|exon-1	repeatMask-Gypsy	153	0.14	0.6	-956	102	1_D_simulans	1_D_simulans	1	1	1	1	36	36	0	0	0	11	novel	cdhitCluster
chr3L	24809737	24809817	dme-retrogene-447	36	+	18	14	80	ATTTCTTTTAAAATAGTCTGTTTTTTTATTAGGCCGTAGTCGTTTAAGAATAAAAAAAATGGAAACAATTTTTTTCAAAT	ATTTCTTTTAAAAT	||||-||||.||||	ATTT-TTTTCAAAT	46	59	14	18	AAGAATAAAAAAAA	0	intergenic	intergenic	0	0	0	0	0	1_D_simulans	1_D_simulans	1	1	1	1	36	36	0	0	0	8	novel	NA
chr2R	3408585	3408768	dme-retrogene-448	36	+	18	14	183	ATTCGTTAAAAAGTGTGTAACAGGCAGAAGTGCCACGCCCACTCTAAAGCCCACAAGCCGCACAAAACTGCTCTGCCCACACTTTCAATAAATGTTAAACTTTAAACTTTTTTACATTTTTTATTAATCTTGTAAATTTCTATCGATTTGCCAAAAAAAAATTTTTCCCATTTTTTAAAAAGT	ATTCGTTAAAAAGT	|||..|||||||||	ATTTTTTAAAAAGT	153	161	9	18	AAAAAAAAA	0.952095	rmsk21486|DNAREP1_DM|DNAREP1_DM-RC|DNAREP1_DM-Helitron|Helitron|exon-1	repeatMask-Helitron	140	0.77	1	-30	-13	2_D_sechellia	2_D_sechellia	1	2	1	1	52	0	36	0	0	8	novel	NA
chr3R	1922616	1922989	dme-retrogene-144-3	36	-	17	21	373	TAAAGTAAATAACCCAAACTTAACGTAAACACAGCTTCCGCTTGGAGACCAAACCACGGCAAACTTATTGCGCTTCAATCAAAAACTGCATCGATCAGCATAATTGAATTTCACAATGCAGTGGAATAATTTCAGCATAAAGCTTTTATTAAAAGTTCAGAAAGTGTCAAAGAAAAGCTTCTGGCCGAGGTTGATTGGATTAGGATTCAGAATTTGAAGATCAGTCTGATTCGGGAGTATAAAAAGAACGGTTTATAAATGTATAAATAGATAACAATAAGTGTCTTGTAATAAAGTGATAAGTTGAAAAGTTTAACACCAATAAAATATTTAAAAATAAAAAATTATTTTTTTAAATAATTTATACCGCAAA	TAAAGTAAAT-A-ACC-CAAA	||||-|||.|-|-|||-||||	TAAA-TAATTTATACCGCAAA	333	344	12	19	AAAAATAAAAAA	0.258423	FBtr0392909|Myo81F|FBgn0267431|Myo81F|protein_coding|intron-14	antisenseAnno_intron	373	1	0	15077	61199	1_D_simulans	1_D_simulans,3_D_persimilis,2_D_sechellia	3	9	1	0.333333	209	36	28	29	0	9	novel	cdhitCluster
chr3R	2438448	2438664	dme-retrogene-449-1	36	-	26	18	216	ATTTACAATTTGTCTTAAAAAAGTATGACAATAAGTAAATTTTATAATTATTCTTAAAATAACAGAGGCATTAGGTTTCCATTAATCCCTACTACATACTCTATGCATAACATGTTTTCATACTTAATACCTGTCTTCTTTAACATAAGGGATTCCTAAGTCTTTATGGATACTTGCATTTGAAATATAAAATGGAGCATTAACAATGTGTCTTAA	ATTTACAATTTGTCTTAA	|||.|||||.||||||||	ATTAACAATGTGTCTTAA	183	192	10	10	AAATATAAAA	0	rmsk67610|G4_DM|G4_DM-LINE|G4_DM-Jockey|Jockey|exon-1	antisenseAnno_repeatMask-Jockey	135	0.62	0.96	5	-81	1_D_simulans	1_D_simulans	1	1	1	1	36	36	0	0	0	6	novel	cdhitCluster
chr3L	19634835	19635020	dme-retrogene-450	36	+	16	28	185	GCTCACATACAGGTATTCTTTTTATTTGTACACAGAAAAAAAAAGTAGATATCAAAAAATGTATTTATATATTGTATCCCATTTTTGTAAGTTAGATGCTTTTCCAATTATTTTTGAGATATAGTACAGAATCTTTTTCTGTTAAAAAAAAAATATAATTCGCCAAATAATATTACTTTATGATT	GCTCACATACAGGTATT-CTTT-TTATT	||-||.|||-|--||||-||||-|.|||	GC-CAAATA-A--TATTACTTTATGATT	144	158	15	20	AAAAAAAAAATATAA	0.386771	FBtr0074963|wnd|FBgn0036896|wnd|protein_coding|intron-1	antisenseAnno_intron	185	1	0.19	372	401	3_D_persimilis	3_D_persimilis	1	1	1	1	36	0	0	36	0	3	novel	NA
chr2R	1761219	1761312	dme-retrogene-451	36	-	9	12	93	TAATTTAAATATTGTTATAGTAGCTTAATTTGTAAAGTAATGTATAAACTTGTTTAATTCCAATAAAAAAAATTAAAAAAAATATATATATAT	TAATTTAAATAT	|-||.||.||||	T-ATATATATAT	62	82	21	27	AATAAAAAAAATTAAAAAAAA	0.936345	FBtr0302582|CG41520|FBgn0087011|CG41520|protein_coding|intron-3	antisenseAnno_intron	93	1	0	611	33241	3_D_persimilis	3_D_persimilis,2_D_sechellia	2	5	1	0.5	120	0	32	36	0	0	novel	NA
chr3L	12857209	12857582	dme-retrogene-452	36	+	18	24	373	TTGAAAAATGTCTGTTTATTTTTGTAAGTGTGAGAATTGATTGTTGCATATGCAGGAAATCATAATAAATTTACACAATGAACCCACATCAGTGGGTGGTGGGTAATAAATAATATTTTAATTTCATTGTAATATGTGTAAGTATGTCGTGAGTTAAATGAATGTCGGATACGATAAGTGTTGTAAGCATTATAAGCCATCAAGTGCAAAAGCTGGTCTAAACATAATTTGTTGCTCTCACTTTTATTAATTTGGCTATATTGATAGGAAGGTAATGGAAACCTCTGTGTACCATTTAAAAATGAAAATATAAAAAAGAAACATTAAATAAATGTTAATATAGAAATATTTAAAAAGATTTCCTATTTGTTTT	TTGAAAA-ATGTC-TGTTTATTTT	||.||||-||.||-|.|||.||||	TTAAAAAGATTTCCTATTTGTTTT	298	346	49	18	AAAAATGAAAATATAAAAAAGAAACATTAAATAAATGTTAATATAGAAA	0.539535	FBtr0332049|Ent3|FBgn0036319|Ent3|protein_coding|utr3-4	utr3	219	0.59	0.23	734	-154	3_D_persimilis	3_D_persimilis	1	1	1	1	36	0	0	36	0	3	novel	NA
chr2R	4057937	4058022	dme-retrogene-453	36	-	13	9	85	GTCGCGGATTCTAAACAATTCGCCGAATTCCAACAGCTAGGTATTTCGCCAACAATTAAAAAAAAAAACAGAACAAGTCGACGGA	GTCG-CGGA	||||-||||	GTCGACGGA	58	76	19	23	AAAAAAAAAAACAGAACAA	0	intergenic	intergenic	0	0	0	0	0	3_D_persimilis	3_D_persimilis	1	1	1	1	36	0	0	36	0	0	novel	NA
chr2L	14524979	14525828	dme-retrogene-454	36	-	20	25	849	ACATTTATTACTAACGTACTCAACATATAATTTACATACATAAGCGTTATACATCTAATAATTATGTTTGGTTTAGTAAAATGATGAAGAATCCCTTTTGAACAGATTATCAACTGAAATAAAAATTGATTAGGTGTCATCTTAAGAATGTACATTATGTATATATCCATTTACCTAGGCGTCCAAGTTTTCAAAACTAACATTTAGGAAATCGTTATATATACGTTTACAGAGGAACGATAAATATTATXXXXXXTTTTAATTAATTATACAAGAATAAAAATCACTTTTATACGAACTGTGGCATTTGTAAGGGGCAATATTAACAGTCTGGAATTCACAGAAATATACTTATACGTCCTATTCACCGATTTAATACGGCAACTCTCGTAGTAAACG…	ACATTTAT-TA-CTA-ACGTAC-TC	||.|||||-||-|||-||.|||-||	ACTTTTATATAACTATACTTACGTC	801	813	13	16	AAAAAAAAATTAA	0.469268	FBtr0343695|CG33648|FBgn0053648|CG33648|protein_coding|cds-3	antisenseAnno_cds	171	0.2	1	-415	-263	3_D_persimilis	3_D_persimilis	1	1	1	1	36	0	0	36	0	11	novel	NA
chrX	8366663	8382782	dme-retrogene-455	36	-	6	8	16119	AACTATAAAATATTGAAAAAAATAATACAATAATGAAAGAATCATTTAGGAAGTGAAAAGAATGCAAGTATGGCTGGGAATTTTCTTGAGATTATTGCAAAAATCGATGAAAACCAGCGTAAACTTTTTTATTTCTTTTTTTTCTTCTTAATTTCACTTCCTTTGTGTAATTTTTTTTATTTTTTTTTTATTAATTTCTCTAATGCAAGTCCAGCCATCCGTGTGCAAAAAGTTTGTGTGGGGAAAGAGCXXXXXXTCGTCCCGCCGCCTCCGCCTTCGCCGCCCCGCCCCCTTTTCGTCTGACTGTCTGCGTGTGAGCGTGTGTTGGTGTGTTGTGTCTGTGTCGCGCATGTGACCGCCTCAGCTGTAGGTTTACCGTTATTTTTTTTTTGCATTCTC…	#NAME?	-||-||||	TAA-TATA	16093	16112	20	30	AAAAAAAAAAAAACAAATAA	0.52747	FBtr0339652|nAChRalpha3|FBgn0015519|nAChRalpha3|protein_coding|utr5-1	utr5	366	0.02	1	-15613	-140	1_D_simulans	1_D_simulans	1	1	1	1	36	36	0	0	0	0	novel	NA
chrX	16033661	16033804	dme-retrogene-62-2	36	+	27	51	143	ATCGGAACATTCAAAATCCTTACCTCAATTAACAACAGAAGAGAGCAGTTCATTTCAAGAATCCAGTGCAGAAGAAAATCAAACGACAGAAGTGCCATGGACACCATCAACATCACCTTCTCAATCAAGTTCAAAAACAAAGA	ATCGGA-AC-ATTCAAAATC-C-TTAC-C--TCAA-TT-AACAACAGAAGA	||-|||-||-||-|||.|||-|-||-|-|--||||-||-||.||||-||||	AT-GGACACCAT-CAACATCACCTT-CTCAATCAAGTTCAAAAACA-AAGA	72	83	12	9	AAGAAAATCAAA	0.0076304	FBtr0074205|Muc14A|FBgn0052580|Muc14A|protein_coding|cds-7	cds	143	1	0.06	2172	239	2_D_sechellia	1_D_simulans,2_D_sechellia	2	2	1	0.5	63	27	36	0	0	13	novel	cdhitCluster
chrX	22641064	22641850	dme-retrogene-456	36	-	16	33	786	TAGGAGACATTGTATGTAAATATAGATGTATGTACATAGTCTTGGGCCTCGTAGCTAGTACTATTTTACGCTCATGTTAGTGTTAGCTTTATAAACAATACTATCATCTCTAATAAATAAATAAAATAAATAATGTTGGAATGGGAAGTGCGATTCTTGATCTTGAACACTATAATTTCTTGCTCAGATTAAAATACGTTAAAGAATAATTACTTGGCCTACGAAATTTAGGTGATCAAATATCATCTGAXXXXXXTAATTTTTTTATTTCGATTGAAAATCATTGTATACATGATACATAATGTATAATGTATACATATAATATAATAATAATATAACGCAGAAAAATCTAAACATTTTTCAAAAGCGTGGTTATGACAGTTTTGGGCGGTTTCAGGG…	TAGGAGACATTGTATGTAAATATAG-ATGTATG	|||.|.|||||-|-|..|||-||-|-|.|||||	TAGAACACATT-T-TCAAAA-AT-GTACGTATG	731	755	25	20	AAAACTAATAAAATTATAAAAAAAA	0.0728147	rmsk130071|DMTOM1_LTR|DMTOM1_LTR-LTR|DMTOM1_LTR-Gypsy|Gypsy|exon-1	repeatMask-Gypsy	141	0.18	1	-291	-354	1_D_simulans	1_D_simulans	1	1	1	1	36	36	0	0	0	2	novel	NA
chr3L	25635738	25635983	dme-retrogene-457	36	-	15	10	245	AGCAGTCCCAAGGATGGTCGCAAGGATGGGGTGAGATTTCAGTTCAAGGGTATGCACCTTACTCTGTCCTCAAATTCCGCGAAAGATAATTCCGCGAAAAAGATAATAAGATGGTCTGAATATTTGATGATAAATATTAAGAAATATCATACAAACTTGTTATAGGGTCTTGTATACTTATATATAAAAAAAACATAAAAAATATATATAACAAAATCATTAAGCCTTTAAAAAGAGCAGTACCC	AGCAGT-CCC	||||||-|||	AGCAGTACCC	186	223	38	21	AAAAAAAACATAAAAAATATATATAACAAAATCATTAA	0.979309	FBtr0346768|CG45782|FBgn0267429|CG45782|protein_coding|intron-2	intron	245	1	0	34690	154692	2_D_sechellia	2_D_sechellia	1	1	1	1	36	0	36	0	0	12	novel	NA
chr4	1006966	1007472	dme-retrogene-458	36	-	24	42	506	TCATGTACAGATAATTTATAATTTGAATACATTATAATAAAATATACAATTTTTAAAACATATCGACCAGTATGCGCGAAATGTTTTTTATTTATTTTTATGAGGTTTATGGGTTTTCTAGCAAATGAATCAGTGGTTTTAGTTTATTTCATGCCGATCAAATTAGAAACACTATATCTTTTAATAGTTACGTACAGTAGAAATTGTTCGTGTACTTAAATGTATATATATAATTCAAAGTCATAATTTCXXXXXXATGTTTATAAGACCTTTAATTAGCATTATCTGGTAGTTTTTATTGAACTTAAAAAAATGTAATTTTTAATTCAAAATGCAATGGTTATATTTGGGAAACAAAACAATTTGGTGATATAATCGTAGAGGAAAAGGGTATGAGAG…	TCATGTACAG-A--TAATTTATAAT-TTGAATACAT-TATAA	||||.||-||-|--||||.||-|||-|..|||-|||-|||||	TCATATA-AGAATTTAATGTA-AATGTAAAAT-CATGTATAA	454	464	11	12	AAAAACATAAA	0.0417462	FBtr0339509|toy|FBgn0019650|toy|protein_coding|utr3-9	antisenseAnno_utr3	506	1	0.29	450	806	3_D_persimilis	1_D_simulans,3_D_persimilis	2	2	1	0.5	63	27	0	36	0	3	novel	NA
chrX	8037883	8038002	dme-retrogene-459	35	-	9	7	119	AGTAAAACGTAAAACATAAAACATATTTTACCTTTAATGCGTACACTTAGTATTAATGAAATGGCCGACAAAAGCAAAAAACTATAAGAAATGAGACAAAAAATAAATAAAAAGGAAAA	AGTAAAA	||.||||	AGGAAAA	70	112	43	26	AAAAGCAAAAAACTATAAGAAATGAGACAAAAAATAAATAAAA	0.973176	FBtr0333307|fs(1)h|FBgn0004656|fs(1)h|protein_coding|utr3-11	utr3	119	1	0.04	2976	76	4_A_gambiae	4_A_gambiae	1	1	1	1	35	0	0	0	35	0	novel	NA
chr3L	27129422	27129560	dme-retrogene-460	35	+	12	11	138	TGAATATAAATTCGATTATATAGCGAAAATATAAAAAATCGAGGAGCTCTACGTATAGCCAACTTTAAGCAAACGGGCTAAGAGAAATTAAAAGGAAAAACATAAAAAAAACAGACTGCAAAACAACTGAATCTACAT	TGAATATAAAT	|||||.||.||	TGAATCTACAT	90	113	24	23	AAAAGGAAAAACATAAAAAAAACA	0.0486471	rmsk63236|(TACA)n|(TACA)n-Simple_repeat|(TACA)n-Simple_repeat|Simple_repeat|exon-1	repeatMask-Simple_repeat	5	0.04	0.12	-133	36	1_D_simulans	1_D_simulans	1	1	1	1	35	35	0	0	0	14	novel	NA
chrX	11192751	11193618	dme-retrogene-461	35	-	13	9	867	TAATCATATCATGTCAACTTTTCGCACTTGCAGTTGGTAACCAAAGTTAGCAAGTTAATATTTATAACATGGCTTGTATAAATTTTTTAATAAATATTAGTATTAATATTACAATCAATTTTTTTTTCAATGTGCTGTTGCCTTTGGCCAGTAGTCGCTTCAAAACGTTGACGTTGACCAAATTGGGCATTTTGTTCAATGGTTTGTGAATGGGTTGAGTAGCAGGTGGGTGGGTGGACTGCATGGCGGTXXXXXXCGCCCACAATTTCCCACCATTTAAATGCAAATGCACTGGACATGTCTCTGGATATCTCGCAGTGTTTCTGCTCTTTGTTCTGTCATATGTCTGCCCTTTGTTTTCTCCGTTGGCTTTTATTTTTATTTTCGTGGCTACATGCC…	TAATCATAT	||||-||||	TAAT-ATAT	840	850	11	22	AAAAAAAAAAA	0.363545	FBtr0343039|lncRNA:CR44765|FBgn0265986|lncRNA:CR44765|ncRNA|exon-1	antisenseAnno_ncRNA	334	0.39	1	-127	-406	1_D_simulans	1_D_simulans	1	1	1	1	35	35	0	0	0	9	novel	NA
chr3L	28011736	28012312	dme-retrogene-462	35	+	19	12	576	GTATGAATACGAAAGAATATTTCTGATCTAAATTTTTGAATATTTGATTGAATATTTCAATTAAACCACCATAACATATATTACCCAAGGTTAATTTAAATATATAAATTGCTGCTCGGTTAAATTTTTCAAAAAAAATATCTACACCTACTATTTTCGATATGATTATAAGACGGCATTACTGTTTACTGATATTAAAAATGAATTTAATTTTTTGATTTTAAACTAACGCAATGATTGGATATGACCAXXXXXXGTACCGCATGCCTCTGGCGTGGACAACCTAGTTCTTATCGACGCCAAAATGCACCTTCAAAAAAGTCTGAACCTTTGGTAAGTGTTAAATATTTTTTTTGAGTCTAAGAATAAGAAAAGGGGTAAATTTTTTTCTTGGTCTTT…	GTATGAATACGA	|||||-||||||	GTATG-ATACGA	544	551	8	16	AAAAAAAA	0.517915	FBtr0334934|CG17514|FBgn0039959|CG17514|protein_coding|intron-2	antisenseAnno_intron	576	1	0.87	19	68	3_D_persimilis	3_D_persimilis	1	1	1	1	35	0	0	35	0	14	novel	NA
chr3R	907911	909214	dme-retrogene-463	35	-	17	11	1303	GGAAGGAAGAGCTGAAGGAAACCCCCCGCCACAGCTAGATACAAAATTGAAGGAAGACCCCAATAAATAATAAACAAGATGACCCAATTGAAGGAAGACTTCAAAATAATTAAGACAAACCTATTGAAGGAAGACCCCAACAGAAGATAATCAGGACAACTACATTGAAGGAAGAACTCCCACGGAAAGTATCGCGAGCAGATAAAAAGTCTTTAAATAGAATCTAAAAATTAAGATCAAGATGCCGAGAXXXXXXGAGCTCAATTTGGAAATAGGTATAATGGATCTAGGAATGAAAATAAAAATCAGGGAAACAACCTTAGATTTGCCTCTAGACAGAATAATATTACACCAAATAGAATAAATAATAATTGGCCGCAAAACTTGGGAACGAATAAC…	GGAAGGAAGAG	|||||-|||||	GGAAG-AAGAG	1270	1283	14	18	AAAAAAAACTAAAA	0.843296	FBtr0392909|Myo81F|FBgn0267431|Myo81F|protein_coding|intron-4	antisenseAnno_intron	1303	1	0.03	38211	12018	3_D_persimilis	3_D_persimilis,2_D_sechellia	2	5	1	0.5	127	0	28	35	0	10	novel	NA
chr3R	1729628	1729783	dme-retrogene-464	35	+	19	32	155	TTCAAATCTTAAATAAAATCTATTTATAATTAAAATGAATTATAATTTTATGAACTATACGAAAACTTAATTATAATAAACATCGCCGGATTTTCAAATTGACTAAAAAAAACGTTTAGTTGTTCATTCGAAATTTTATTTATTTATTTATTATT	TTC-AAATCTTAAATAAAATCTATTTATAATT	|||-||||.|||..||.--|-|||||||.|||	TTCGAAATTTTATTTAT--T-TATTTATTATT	105	112	8	16	AAAAAAAA	0	rmsk66619|(TAATTA)n|(TAATTA)n-Simple_repeat|(TAATTA)n-Simple_repeat|Simple_repeat|exon-1	repeatMask-Simple_repeat	68	0.44	1	-9	-78	2_D_sechellia	2_D_sechellia	1	1	1	1	35	0	35	0	0	14	novel	NA
chrY	2547323	2547480	dme-retrogene-465-1	35	-	18	9	157	AATGTTTTAACCTTCTACTCACTCCTATAATACATTAAAACAGAATTTGTATATTTAAAGAAATTAAATTATCAAAAAATATTTGATGTAGTCAGGAAAACACTTTTGGAAACTCTTTTAACATAAAATTAAATAAAAAACTGAATTGAATGTTTTA	AATGTTTTA	|||||||||	AATGTTTTA	125	140	16	17	AAAATTAAATAAAAAA	0	rmsk135417|(ATA)n|(ATA)n-Simple_repeat|(ATA)n-Simple_repeat|Simple_repeat|exon-1	antisenseAnno_repeatMask-Simple_repeat	3	0.02	0.13	-154	20	2_D_sechellia	2_D_sechellia	1	1	1	1	35	0	35	0	0	8	novel	cdhitCluster
chr2R	2109478	2109664	dme-retrogene-466	35	+	16	13	186	TCATAATTTTTCTGGGATATCGATAAATATTGGGGAATAAAATTAGAAAAAAATGTAAAAATTGCTTAAAAGCATGGGATGACCGACTTGCGTGATTTGTAGGTGAAATGATGGGCGTAGCCACAAGTTTTTGGTATACTGATTGGAAAGACAAACAATAAAACGAAGAAAAATCATAACATTTTT	TCATAA--TTTTT	||||||--|||||	TCATAACATTTTT	147	173	27	19	AAAGACAAACAATAAAACGAAGAAAAA	0	rmsk19708|DNAREP1_DM|DNAREP1_DM-RC|DNAREP1_DM-Helitron|Helitron|exon-1	antisenseAnno_repeatMask-Helitron	186	1	0.65	78	23	2_D_sechellia	2_D_sechellia	1	1	1	1	35	0	35	0	0	0	novel	NA
chrX	22713061	22719147	dme-retrogene-467	35	-	16	13	6086	TCACACCTCGACTCTGTTTGTGTGGTTACGAGTGTGTGGGTGGTGGGCGATGTGAAATCCATAAATATTACTGTAACAGTAACCATTACGTTTGCCATGTCCGTGTAACCTTGTTTTCCCTTTGATTGTTACGTGTTGCCTGCACTGTTCGAGCTTTCTGCCACGCCCGCCCACTTTTCCGCCATCAGCCCCCCTCGCAGCATGCAGGCAAATTGGATTTTCATGCATACTTGGTCACACGCGCCCTAAAXXXXXXCTGCCTGTTACAAACTTTTCAACGAATCTAGTATACCCTTTTACTCTACGAGCAACGTGATACGTGTGTTCTAGAAAATTCACATGTAGCAGAGTGCGTGCGACTTTAATTAAAACAGCATGTGGAATCGGAAATATTAGATG…	TCACACCTCGACT	|||||||.|-|||	TCACACCAC-ACT	6059	6070	12	19	AAAAATAAAAAA	0.392991	rmsk130142|DNAREP1_DM|DNAREP1_DM-RC|DNAREP1_DM-Helitron|Helitron|exon-1	repeatMask-Helitron	507	0.08	1	-4158	-1421	1_D_simulans	1_D_simulans,2_D_sechellia	2	2	2	1	70	35	35	0	0	4	novel	NA
chr2L	23300092	23300190	dme-retrogene-468	35	+	8	24	98	ATCGAAATAAACCAAGGACTCCATATTAAACAAAACAAAAAACTCCATTAAAAACAAATAAATATAAAAAGAAAATACTGGTAACTAAAGACAGGACT	#NAME?	-|-|.|-||.||||-.|-||||||	TACTGGTAACTAAAGAC-AGGACT	50	75	26	27	AAAAACAAATAAATATAAAAAGAAAA	0	intergenic	intergenic	0	0	0	0	0	1_D_simulans	1_D_simulans	1	1	1	1	35	35	0	0	0	0	novel	NA
chrY	2541927	2542084	dme-retrogene-465-2	35	-	18	9	157	AATGTTTTAACCTTCTACTCACTCCTATAATACATTAAAACAGAATTTGTATATTTAAAGAAATTAAATTATCAAAAAATATTTGATGTAGTCAGGAAAACACTTTTGGAAACTCTTTTAACATAAAATTAAATAAAAAACTGAATTGAATGTTTTA	AATGTTTTA	|||||||||	AATGTTTTA	125	140	16	17	AAAATTAAATAAAAAA	0	rmsk135411|(ATA)n|(ATA)n-Simple_repeat|(ATA)n-Simple_repeat|Simple_repeat|exon-1	antisenseAnno_repeatMask-Simple_repeat	3	0.02	0.13	-154	20	2_D_sechellia	2_D_sechellia	1	1	1	1	35	0	35	0	0	8	novel	cdhitCluster
chr3R	26624215	26624680	dme-retrogene-469	35	-	16	8	465	ATATTTTAACGACTTCGAGATGAAGGCGTTGACTGTTCTTGTTAAATCTTATTGTTGAAATCTATTGATAAATAATATACAAAAATCTGAATACAAACATTCTATGATATTTTATATTGGATGGTGGTGTAGTAAACAATAGTGTATACCTTCCGATGACAACATGAGTGGAGTTACAAGTTGGGCTTTTAGAAAATTATTTCAGTCTTTGGTGAGATTTTTCGACCTGTTTTTATTGCACAAAAAGTTTGGTAATGACTTTTAATTTGAATTTATTCTTAAAAAGGTGCAACGCTATTAACTTAATACAAAGCAAAAGACCTTTAAAACTCATTAAGAATTTGGTAAGCTATATTACCCAAGGCAGCTTCCCGATGACCTTGACGTTTAATATTTGTC…	ATATTTTA	||||||||	ATATTTTA	432	448	17	19	AAAAGAATAAAATAAAA	0.18355	FBtr0085055|TwdlL|FBgn0039437|TwdlL|protein_coding|utr3-1	utr3	94	0.2	1	0	-371	1_D_simulans	1_D_simulans	1	1	1	1	35	35	0	0	0	9	novel	NA
chr3L	23655955	23656055	dme-retrogene-470	35	+	22	26	100	ATATAAAAATTTTGGAGTATATAGAAAGTATGTTGAAAGTTTAATAAAAAATGTTTATAAATAAAAATATTGAAAATATAAGGAGATATTTGCATATATA	ATATAAA-A-AT-TTTGGAGTATATA	||||||.-|-||-||||.|-||||||	ATATAAGGAGATATTTGCA-TATATA	59	67	9	13	AAATAAAAA	0.994316	FBtr0299882|AGO3|FBgn0250816|AGO3|protein_coding|intron-7	intron	100	1	0	6583	33429	1_D_simulans	1_D_simulans,2_D_sechellia	2	3	1	0.5	65	35	17	0	0	8	novel	NA
chrX	22711894	22712168	dme-retrogene-471-1	35	+	14	12	274	GCCATACATTGGTTTTGCACTATGCATCCACTTGTTTGGTGACGGCCAAATTTGCCCTCAGTCCGCTCGTTTATTCTGAGAGCATAAGAAATCTAAAAATAGAATTTGCTTGCTTGTGTAAGTAAAAACAATAGACGACAACGTGTATATGTGTGCGTAGTTGTGCTAGAAGACGATTTTTACATGTTTTTATATATTCGACATTTTGGCCTATTTCGTATCAATGTGATAAAATAGAATAATAATAAAAAAATTTTTTCACGCCATGACTATT	GCCAT-AC-ATT	|||||-||-|||	GCCATGACTATT	231	253	23	21	AAAATAGAATAATAATAAAAAAA	0	FBtr0344073|lncRNA:CR44997|FBgn0266348|lncRNA:CR44997|ncRNA|intron-2	intron	274	1	0.01	18895	28373	2_D_sechellia	2_D_sechellia	1	1	1	1	35	0	35	0	0	9	novel	cdhitCluster
chr2R	4339457	4339532	dme-retrogene-472	35	+	15	15	75	TTAGGTTAAGTTCAGAAGGAATAATAATAAATGATTTAAACTCTAAAAAAAAAAGCTTAATTAAGTGAAGTTTCA	TTAGGTTAAGTT-CA	|||.||.|||||-||	TTAAGTGAAGTTTCA	45	54	10	20	AAAAAAAAAA	0	rmsk22641|G5A_DM|G5A_DM-LINE|G5A_DM-Jockey|Jockey|exon-1	repeatMask-Jockey	21	0.28	0.04	506	-54	2_D_sechellia	1_D_simulans,2_D_sechellia	2	2	1	0.5	59	24	35	0	0	6	novel	NA
chr4	805044	805339	dme-retrogene-473-1	35	-	15	25	295	CTACTACATATGTAACTTATATACATTAGTGGGCATAAGTATTTGGACAAGAAATATTTTCAATATATTTGTTTGTAACTCATTGTTTACTTAAAGCAAAATTGCTTAATAATTTTAGTAAATAGGTAGACTATCGTAGTTAAATTAGGTAACATAAACATATGGATAACTTCATTGTTGATTTAACAAAAATTACTTTCTTACAAATTAGCAGTGTCATAAGTATTTGGACAAATTATTTAAATGTTATAAATTGAAAAAAAAAAGTCAACTACAAAATTATGACAAATTAATA	CTACTACAT-ATGT-AACTTATATA	||||.|.||-|||.-||.|||-|||	CTACAAAATTATGACAAATTA-ATA	257	266	10	20	AAAAAAAAAA	0.981782	FBtr0334489|Sox102F|FBgn0039938|Sox102F|protein_coding|intron-2	intron	295	1	0.08	1482	1717	2_D_sechellia	2_D_sechellia	1	1	1	1	35	0	35	0	0	5	novel	cdhitCluster
chr3L	5156425	5156630	dme-retrogene-474	35	-	15	25	205	AGGAATCCTTTTCAACTCTCTGTGTATTTTTTAAAGTATTATTTTTTGCATCAATGTGACGCTTTTAAGCATTTTTATATGGCAAAAGAATTGTATTCAAATCTCTAGTAAAAGCTAAAAAGAAGAACACGCAAAAACCGAAACTCGAAAACCAAAAAAAATGACAAGAAAAGTGTGAAAAAGCGCAATCTTTGCTACAACTTTC	AG-G-AATCCTTT--T-CAACTCTC	||-|-||||-|||--|-|||||.||	AGCGCAATC-TTTGCTACAACTTTC	148	172	25	20	AAAACCAAAAAAAATGACAAGAAAA	0.984317	FBtr0077174|shep|FBgn0052423|shep|protein_coding|utr3-12	utr3	205	1	0.04	4971	605	3_D_persimilis	3_D_persimilis	1	1	1	1	35	0	0	35	0	9	novel	NA
chrX	21763470	21764033	dme-retrogene-475	35	+	13	14	563	AGAGCTACTTAGTTGCTAAGAATTATTGTGTGTTAACTGATACACTACAATTTATTAATTTGGTCCTGTTCTTTGATAGTTCTTTACAAATTTTATTTTGAGATGTTTCTAAAAATCGACTTATCATAGCTTGCTCTTGGTTAATACTTTTTGCTATATCTTGGAATCTTATTTGTATCTCATTGTTAAATGCTTCTTGATCCAGTCACGCATTTGTTAATCTCTTGGCCATCATTGGCGTCCATATTACXXXXXXGTGATAGTATTTCTATCTTTTCCCGCAATTAGGCTATCTTACCCTCTAGAATATAACCTGCGTTAATGAGCGTTTCATATTTCTGTATCAAATTTAGTGTACTACTATATTGTTTGGATTATTGAACATTCTCCTAAATTTAT…	AGAGCTACTTAGTT	|||.||--||||||	AGACCT--TTAGTT	529	539	11	22	AAAAAAAAAAA	0	FBtr0347227|lncRNA:flam|FBgn0267704|lncRNA:flam|ncRNA|intron-1	intron	563	1	0	130998	26598	2_D_sechellia	2_D_sechellia	1	1	1	1	35	0	35	0	0	12	novel	NA
chr3R	5260908	5261127	dme-retrogene-10-6	35	-	14	7	219	CAAGTTTTTGCTCGATCTATGTACGTTGTCAAGAAACTGTTTACACACTGTGAAATAAGTTGAATTTTTGACTTTAAAGCTAAAAATTAAGGGTTTTTTGCTTAATTAAACGAAATTTTTTTAAATAATATAATTAAACAATATTTATTTTATTTATAAATCAAAAAACAAATTCAAAATATTAAATATACAAGAAAATAAACAACGAATTCCAAGTTT	CAAGTTT	|||||||	CAAGTTT	163	205	43	21	AAAAAACAAATTCAAAATATTAAATATACAAGAAAATAAACAA	0.0116804	rmsk70825|S_DM|S_DM-DNA|S_DM-TcMar-Tc1|TcMar-Tc1|exon-1	repeatMask-TcMar-Tc1	194	0.89	0.11	-25	1535	1_D_simulans	1_D_simulans	1	1	1	1	35	35	0	0	0	7	novel	cdhitCluster
chrX	19334282	19334396	dme-retrogene-476	35	-	18	39	114	AATTAACTTTACTACTTTCATACATTGTAAAAAAACAAAAAAAAAAAGAAACAAAAAAAAAAAAAGAACGAAACCAATGCAATATAATTTTCTTTCCACATATATATCACAACA	AAT-TAACTTTACTACTTTCATACAT-TGTAAAAAAACA	|||-|||-|||--|-|||||-.||||-|.||..|.||||	AATATAA-TTT--T-CTTTC-CACATATATATCACAACA	58	73	16	17	AAAAAAAAGAACGAAA	0.997667	FBtr0301834|nAChRalpha7|FBgn0086778|nAChRalpha7|protein_coding|intron-11	intron	114	1	0.04	18	2640	2_D_sechellia	2_D_sechellia	1	1	1	1	35	0	35	0	0	7	novel	NA
chr3L	26298524	26307818	dme-retrogene-477-1	35	+	19	17	9294	TCACATATAAAATTATTGTGTTGAGATGAATTCCAAAATAAATATTTTTTTTGATTATTACAAAATTGTGGAATACAAAAGCTGTTGTGATTGTGAAACTTGATACTCATAACAACAACGCAAACTAATATTAGTATTAACAGTAGTAAAATGATGCAAATATACTTTAATTTGTAACTTTGTATATTAACAGTATTATGTTTCGTGTTCGCAGACATTCCATTAGATTGTGAAGGTGGTGGGTTAATAGXXXXXXCATTTGAGAAGATAAAAAATGAAATAAGCGAAAATAGAGAAGAAAGATCGCAATTGGCGCGGCATGTCTCCATATTATTTTGTTTTTTTTATTGTTAACCTTTTATTTGCATAAGCCTTGAATTCCACAGGAAAATCACCCGG…	TCACATATAAAAT-TAT	|-|.|||||||||-|||	T-ATATATAAAATGTAT	9266	9278	13	16	AAAAAAATATAAA	0.987039	rmsk62369|FW3_DM|FW3_DM-LINE|FW3_DM-Jockey|Jockey|exon-1	repeatMask-Jockey	1887	0.2	1	-1373	-6034	3_D_persimilis	3_D_persimilis,2_D_sechellia	2	3	1	0.5	64	0	17	35	0	0	novel	cdhitCluster
chr2L	10783428	10783812	dme-retrogene-478	35	-	15	10	384	CATTATGTCCAGCTTGACATTTTAAAGACAACATCCGCCCCTCGCGGCTTAATTGAATTGTTTAATGGAGTCTTACGACAACAGAACAGAAAAAGAGAAAAAAAACCAAGCGAAAAAAGGAGCGGAAACGAAAAGGAAAAATCAAAACGGCATAAAATAAAATGCGGGTCGAAAGCAGATGCTTTCACCTTTCCTTTCCGGCCCACGGCCACTTTCTCCGCCCCGTTAATTTAACGCCACTTGGCAGTCGTAAAAAATGCCAACAAATTGTCGCCTTTGGTCAAAAGGAAAGAAGACCAACAAAGGGCCACAAAAAACCAGAAAAAAAAATCGAACCGAAAAAAGAAGCAAACACTTAAAAGGTAAAACGGATACATTATGATC	CATTATG-TC	|||||||-||	CATTATGATC	312	361	50	20	AAAAAACCAGAAAAAAAAATCGAACCGAAAAAAGAAGCAAACACTTAAAA	0.908327	FBtr0290246|CG31869|FBgn0051869|CG31869|protein_coding|intron-3	intron	384	1	0.03	4926	7684	4_A_gambiae	4_A_gambiae	1	1	1	1	35	0	0	0	35	13	novel	NA
chr3L	14220459	14221888	dme-retrogene-479	35	-	17	11	1429	ACAACAAAAAGGTTGTAAAATATACAATGATTAGCCGAAATTGGATCAGGAATGCTGAGTACCACATAAAATATTCATGATTTCAAACAAATGTATATTTAAAGACTTTGCATCAATTATATGGGAATCATATACATAAGAACTTGAAAAAAAATTGTCATTGATTATTTTTAATGTACTATTATGTATTCTATAACTTTCTTGAAAGCTTTTGCTTAAAAGAACCAAAAACTAATGATGCAATCCTTTAXXXXXXAAAAGAAATTAAGAAGTACGAGTTATGTATAATGAATGAACTTGGAACTGCTATGCGTTATTCTCGGTGGAAGCCCTTGATTTATTTAATTCCCTTTGAATGTAGAAACTGCCGAAAGCAATGAAAACAAGACTTGATTTTTA…	ACAACAAAAAG	||-||||||||	AC-ACAAAAAG	1403	1416	14	18	AATAATAAAAAAAA	0.622007	FBtr0100044|nuf|FBgn0013718|nuf|protein_coding|utr5-1	antisenseAnno_utr5	61	0.04	1	-388	-980	4_A_gambiae	4_A_gambiae	1	1	1	1	35	0	0	0	35	3	novel	NA
chr3R	804013	804114	dme-retrogene-480-1	35	-	14	7	101	ATTTATACATACAATAGGTTAAGTTCAGAGGAAGTGACTGAACGATTCCTTTTGGATCCAAAATGAATAGAATGATTATTAAAAAAAAAAGAATATTTATA	ATTTATA	|||||||	ATTTATA	81	93	13	21	AAAAAAAAAAGAA	0.398452	rmsk65495|G5_DM|G5_DM-LINE|G5_DM-Jockey|Jockey|exon-1	repeatMask-Jockey	87	0.86	0.1	788	-14	1_D_simulans	1_D_simulans	1	1	1	1	35	35	0	0	0	1	novel	cdhitCluster
chr3L	23588555	23588756	dme-retrogene-481	35	+	21	23	201	ACATGAAATACATTTCACAATTATGACTTTATACGACTTTACAGAATCTAAAGGGAAAAGAAAATTTCGTCGCAGATGGAGTATCCGGGATAACAATATCCGAACTCAAAAGCCTACGGTGGACTACATAAAAAAATAACAACAAAAATAAATTATTTAATTAGAATTTGCCTTTTCAACATGAAAGTAAATTATAAACAA	ACATGAAA-TACATT-TCA-CAA	||||||||-||.|||-|.|-|||	ACATGAAAGTAAATTATAAACAA	130	166	37	14	AAAAAAATAACAACAAAAATAAATTATTTAATTAGAA	0	rmsk58793|Stalker2_I-int|Stalker2_I-int-LTR|Stalker2_I-int-Gypsy|Gypsy|exon-1	repeatMask-Gypsy	80	0.4	1	-30	-91	2_D_sechellia	1_D_simulans,2_D_sechellia	2	2	1	0.5	67	32	35	0	0	12	novel	NA
chrY	1211230	1211495	dme-retrogene-482-1	35	-	24	17	265	CTAAGAGAAATTAAAAGGAAAAACAGAAAAATTCAACATACTGAAAAACAACTGAATCTAATGTGCATTTTAAATAATAAAAATGGATCATTAACATACATAAATCATATTAAGTCAAATGACTTAATAAATATACTAAATAATTAAAGGAAGTAAAATATAAATTATTATAACTACTGTAATTTCAGATATAAATTTTCCAAAAAGAAGACTTTACGTTGAGAAATAAATATTTCATAAAAATAATACTAAGTAGAAAATAAAA	CTAAG-AGAAATTAAAA	|||||-|||||.|||||	CTAAGTAGAAAATAAAA	239	246	8	11	AAAAATAA	0.00264572	rmsk133918|PROTOP|PROTOP-DNA|PROTOP-P|P|exon-1	antisenseAnno_repeatMask-P	244	0.92	0.71	-21	100	1_D_simulans	1_D_simulans	1	1	1	1	35	35	0	0	0	2	novel	cdhitCluster
chr2R	3412362	3412531	dme-retrogene-483-1	35	+	16	8	169	TTCACACTAGCTGAGTAACGGGTATCTGATAATTGGGGAACTCGACTATAACATTCTCTCTTGATTTTACTTAAGATACTACTAAACAAATATTTACAAGTGTTCTCCATGAGCAATATGGAAAAATGAATATAATATTATAAATAAAAAAAATGGGATTCTTCACACT	TTCACACT	||||||||	TTCACACT	142	153	12	19	AAATAAAAAAAA	0.964876	rmsk21497|DNAREP1_DM|DNAREP1_DM-RC|DNAREP1_DM-Helitron|Helitron|exon-1	repeatMask-Helitron	66	0.39	0.37	113	-103	2_D_sechellia	2_D_sechellia	1	2	1	1	59	0	35	0	0	8	novel	cdhitCluster
chr3R	30486871	30487090	dme-retrogene-484	35	+	19	22	219	CTCAGTCTATAGAGCAAAACGCTCTTAACTATTTCCGAAATTAAATTTCGCTTTGAGATAGGTTTGTAACAAAATTGGCAAACGACAAAACAAACAAAACATGAACATTCAAAATAGTACAAAGATATAAAAGTCCGCAAATTTATGTTCTACAAATTTTATTAAAAAATTCCAAAAAGATAAACGGAAAAGAAAACACTAAGCTATTAGTAGAAAAAC	CTCAGTCTA-TAG-AGCAAAAC	||.||-|||-|||-||.|||||	CTAAG-CTATTAGTAGAAAAAC	174	196	23	16	AAAAAGATAAACGGAAAAGAAAA	0.331798	FBtr0085690|Jon99Fii|FBgn0039777|Jon99Fii|protein_coding|utr3-1	antisenseAnno_utr3	75	0.34	0.89	-144	9	2_D_sechellia	3_D_persimilis,2_D_sechellia	2	2	1	0.5	51	0	35	16	0	2	novel	NA
chr4	278691	282792	dme-retrogene-485	35	+	13	19	4101	TATTTGCTGCTATGAATAAATTATTTTAATAATATTTTAACAGGTATATAACAAATATGTAATTTCAAGGTGGGTTGTTTTTTCGATTTTTCGTTTTTTAAACTCAGTTTTAGTTATCAATTATGTGTATACTTTTTTAATTCTTTCTTATCTCTTACTTTTTCATAATTTGTGTTCTCGCAGTTGACGCTCCTTCCGGCAATGGTTGGCTAATTTGTTATAGTTACATTTAAAAATGGTTTATTTTCTGXXXXXXCTGGTAACAGCGTTACACGAACATATGGATCGGAAGTACCACTCAAATCTTTTGCTGGAAGCTCTTTTCCTTGAAGAACTTTCAAAATTAATGTTGTGTTTTGGAAATCATACTCCAAGGAGAAATGTATTTGCCCAACATTT…	TATTTG--C-TGCTATGAA	||||||--|-|.||||.||	TATTTGTTCATACTATAAA	4052	4082	31	22	AAAATTAAAAGAAATAAGAAAACAATTAAAA	0.676899	rmsk92084|(TAT)n|(TAT)n-Simple_repeat|(TAT)n-Simple_repeat|Simple_repeat|exon-1	repeatMask-Simple_repeat	64	0.02	1	-3570	-467	3_D_persimilis	1_D_simulans,3_D_persimilis	2	3	1	0.5	77	31	0	35	0	0	novel	NA
chr3R	24043061	24043427	dme-retrogene-486	35	-	11	8	366	TGAGAAATTCAACAAAAACAAACAAATAAAAACTGAAAAGAGAAAATGCTAATTACGCGCGACAGAGTTAAAACAAAAAGAAAACAATCGAAACAAAAACGTGACAAAGCAAATTGTAATTGTAACTATGTGGAACATGTGTCAACGAAAACTGAAGACGGAAAGAGGGTAGTTTCAGTGGGATGAAAGGATAGCCGCAAGCAAGCAAGCCGAATGCAAAAACAAGAGGAAAAACAAATTTAGTCACTAAGAGAATGTAAATTCGAGCATACATATTGTATATTTCCAATGTGGAAAACGAAATGCGATATAAATATGTAAAATGTAAAATAAAGAAGCAAAAAAATATATAAAACAAGTGAGAAA	#NAME?	-|||||||	GTGAGAAA	327	358	32	24	AAAATAAAGAAGCAAAAAAATATATAAAACAA	0.842048	FBtr0333200|Rox8|FBgn0005649|Rox8|protein_coding|utr3-5	utr3	366	1	0.4	536	6	4_A_gambiae	4_A_gambiae	1	1	1	1	35	0	0	0	35	0	novel	NA
chr2R	6166092	6166465	dme-retrogene-487	35	-	19	32	373	AAAATTGTGTTGAATGTTGTTAGCTAAAAAAAATTCCTGATAGTCGAGGAACTCAACTATAATAACGAATGGCCTATTGAATTATTGTTTCATAAAACGTGTGCGACTGATAACACAAAATTCTTATTACTTTGACTTCTGGAACATGTTACTGTATAAACATTTTTTTGTTTCATTAATTTTTCTAGATGACATTTCTAGTGTGAAAAAGCGTCTTTTATTTTTCTAAAATAATTACCGTTGGCCCATGAGGGGATCGAACCCGCGACCTTCGCGTTATTAGCACGACGCTCTAACCAACTGAGCTAATGGGCCCCATGGAATGCATTGAAAAAAAATATTAGTAAAATTAGTGAAGCTTAGAAGATAAAAA	AAAATTGTGTTGAATG-TT-GTTAGCTAAAAA	||||||-.|-||||-|-||-|-.||.||||||	AAAATT-AG-TGAA-GCTTAG-AAGATAAAAA	331	338	8	16	AAAAAAAA	0.413064	FBtr0086008|EcR|FBgn0000546|EcR|protein_coding|intron-1	intron	373	1	0.02	2290	13542	4_A_gambiae	4_A_gambiae	1	1	1	1	35	0	0	0	35	7	novel	NA
chr3L	20743	21072	dme-retrogene-488	35	-	16	18	329	ATTGTTACGGAAAAGGTTAAAGTTTATAATATAAGCATAGTTTATTTTGTTCGATTTTTTGCAAGTAATTTTTGATATAGTCTATTCATGATCTGTAACCGCAGTTAAAATGTACCAAGATTAGCGTACAAGTTTTTTATATTATAAAATAGGAAAAGGAATCGATTTGTTTCCACAGATTTACGAGAAGAAACAACATAAAAATGCTATATTCGAGTTCCCCAAATATCAGAAACCCGTTCGTGTGAACGAAATTTCATCATTTTTCTGGGATATCGAAAGATACTGGCAATAAAATAAGAAAAAATTTAACGATTGTTAGAAAGTGT	ATTGTTACGGAAAAG-GT	|||||||--|-||||-||	ATTGTTA--G-AAAGTGT	291	307	17	19	AATAAAATAAGAAAAAA	0	rmsk40209|DNAREP1_DM|DNAREP1_DM-RC|DNAREP1_DM-Helitron|Helitron|exon-1	antisenseAnno_repeatMask-Helitron	139	0.42	0.48	-190	150	2_D_sechellia	2_D_sechellia	1	1	1	1	35	0	35	0	0	7	novel	NA
chr2L	9897670	9898140	dme-retrogene-489	35	-	13	9	470	TTCCTGAAATCCCTCTACCTTTGCCTCCTTTACCAACAGCGTTGCCTCCGCTGCCCCCCCTACCACCTTTGCCACCTTTGCCGGAAGTAAATTTAACAGCAATATCCTTACCAGAAATTTCCCTTCCAAATTTGCCACCACTACCACAATTGCCGAATCCTTTCCCAAACTTCTTTTGGGGTCGTTAAACACTAAAACCATTAAAATTGTATGAACTTACATATTATAAATGTGCCATTAAATATATATTTATATAATATACAATTATAAATAATTTATAAATTTAATTATTATATTTTTCAACTTATCTTTAAGAAGAGCAAAATGGATCTTCGTCTTCAAAAACAAGACCAAAAATTGGGCTTAAAAAGAAAATCGCTTTAATGTAAAAAGCCCTGA…	TTCCTGAAA	|||-|||||	TTC-TGAAA	442	452	11	22	AAAAAAAAAAA	0.4499	FBtr0305657|Muc30E|FBgn0053300|Muc30E|protein_coding|cds-2	cds	188	0.4	0.04	4918	-282	3_D_persimilis	3_D_persimilis	1	1	1	1	35	0	0	35	0	10	novel	NA
chrUn_DS483562v1	13683	16914	dme-retrogene-490	35	+	22	11	3231	GATATATCCATATATATATGCAATTGCAAAGAGTGTATAACAAATTGCAATCCACATAAGGGTTTAAGTTTATATTTGCTGCAAAAAATTTAATTTTAAATAGCTTCGGTATTGCCAATTTGTTTTCATTCATTTATTTATTGCAGGTGATTTAAAAGCTTAAGCTATAGCCTGTTCAAAAGCGGATTTAACAAGAACCACGTTTAAAAAAATATTTTTGTTTGACTTTCAAATTTATTACCCAAATATAXXXXXXAAATTTTTATTCATTCTATGGTTTATAATTAAATTCGCTGCAACAAATTTAAAAGCAAATTGCTTAGGTATGCAAAAATTTTTAACTTGAATTCGGAAAGCAATATACGTTTATCATAACTTATAACTTAATAGTTATTCGGA…	GATATATCCAT	|||||||||||	GATATATCCAT	3212	3220	9	13	AAAAATAAA	0.986631	rmsk94710|G2_DM|G2_DM-LINE|G2_DM-Jockey|Jockey|exon-1	repeatMask-Jockey	371	0.11	1	-2207	-653	1_D_simulans	1_D_simulans	1	2	1	1	46	35	0	0	0	0	novel	NA
chr2L	21483327	21485329	dme-retrogene-491-1	35	+	20	25	2002	GCTCAAACCGTGCCGGTCTTCAATTCCCTGTGGGCCGTATTCACCGTTTGCTCCGGAAGGGAAACTACGCAGAGCGTGTTGGTGCAGGCGCTCCAGTTTACCTAGCTGCCGTAATGGAATATCTGGCCGCTGAGGTTCTCGAGTTGGCTGGCAATGCTGCTCGTGACAACAAGAAGACTAGAATTATTCCGCGTCATCTGCAACTGGCCATCCGCAACGACGAGGAGTTAAACAAGCTGCTCTCCGGCGTXXXXXXGCCAAGCGTGTCACCATAATGCCCAAAGACATCCAGTTAGCGCGACGCATTCGCGGCGAGCGTGCTTAAGCTGACACGGCATTAACTTGCAGATAAAGCGCTAGCGTACTCTATAATCGGTCCTTTTCAGGACCACAAACCAG…	GCTCAAACCGTGCCGG-TCTTCAAT	||.|||||.||.|.||-||||.|||	GCGCAAACGGTACTGGGTCTTAAAT	1939	1963	25	15	AAAAAAAATAAGAACAAAATTCATA	0.874695	FBtr0091837|His3:CG33833|FBgn0053833|His3:CG33833|protein_coding|cds-1	cds	411	0.21	1	-1410	-181	4_A_gambiae	4_A_gambiae	1	2	1	1	48	0	0	0	35	14	novel	cdhitCluster
chrY	1167356	1167733	dme-retrogene-492	35	+	13	9	377	TATGAAGAAGTAAATAAGCTCAGCCAAGGGTTTGCTAAGCGTTCGCTATGCAAATTAGATTTAGATTTTATTCATACTTCAATTGTGTAAGACGTGAATTTGTCTCCGACATTCGCTTAAGTTTTTGATCAATAAAAATACTTTTTTTTATAAACCAACAAACCGCGAAGTTGTAATTATATATATACATCATATTAAGTCAAATAGCTTAATAAATATACTAAATATTTACAGGAAGAACAATAGAAATTAACATAACTACTGTAATTTAAAAAATTAATTTTCCAAAAAGAAGACATTACATTGAGAAATAAATATTTCATAAAAATAATACGAAGTAGAAAATAAAAATTTGTAAAATAAAAAAAATATGAAAA	TATGAAGAA	||||||-||	TATGAA-AA	324	369	46	22	AAAAATAATACGAAGTAGAAAATAAAAATTTGTAAAATAAAAAAAA	0.715566	rmsk133853|QUASIMODO_LTR|QUASIMODO_LTR-LTR|QUASIMODO_LTR-Gypsy|Gypsy|exon-1	repeatMask-Gypsy	177	0.47	0.27	482	-200	1_D_simulans	1_D_simulans	1	1	1	1	35	35	0	0	0	0	novel	NA
chrX	16047190	16047600	dme-retrogene-493-1	35	-	27	36	410	TTTGTTATTGTTATTGATTGAGAAGTCGACAGTGTCCTTGTATCCTCTAGAGAAGTTTTGTTTTCATTTACACTCTGACTCGAAAATATAATGTTTGTCTTTGAACTTGATTGAGGAGGTGAAGTTGATAGAGTCCACGGCTCTTCTGTCATTTGATTTTGTTCTGCAATAGATTCTTGAAATGAAATGCTTTCTTCTGTTGTTAATTGAGGTACGGAATTTGAAAGTTCTGATGTTTCCTCTTGATTTGTTTGATCTTCTGCACTCAAATCTGTAAGTAGACTATTTGTTATTGTTATTGATTGAGAAGTCGACAGTGTCCTTGTATCCTCTAGAGAAGTTTTGTTTTCATTTACACTCTGACTCGAAAATATAATGTTTGTCTTTGAACTTGATTGA…	TTTGT-TATTGTTA-TTGATTGAGAAG-TCGACAGT	|||||-|-|||.-|-|||||||||.||-|-||-|||	TTTGTCT-TTGA-ACTTGATTGAGGAGGT-GA-AGT	368	376	9	8	AAAATATAA	0.0022899	FBtr0074205|Muc14A|FBgn0052580|Muc14A|protein_coding|cds-8	antisenseAnno_cds	410	1	0.03	1076	13095	2_D_sechellia	1_D_simulans,2_D_sechellia	2	2	1	0.5	48	13	35	0	0	2	novel	cdhitCluster
chr3L	27330682	27330819	dme-retrogene-494	35	+	11	18	137	CATTGCTGGATTATATTTTTTGAATTTGTGCTTTATGCTAAATATAGAATCGGTGTAAAAAAATGGACAATCACGAGTCCCTTCGACAAAAGCATGGTTTCAGGAATGAAAAAAAAAAAACATTCAGCAATTATTTT	CATTGCTGGA-TTATATT	||||-|.|.|-||||.||	CATT-CAGCAATTATTTT	109	120	12	24	AAAAAAAAAAAA	0.94562	FBtr0331782|Dbp80|FBgn0024804|Dbp80|protein_coding|intron-3	intron	137	1	0.02	7108	1174	1_D_simulans	1_D_simulans	1	1	1	1	35	35	0	0	0	0	novel	NA
chr3L	12803756	12804024	dme-retrogene-495	35	+	14	27	268	AATTTCTAAAGAAAGGCGGATTTAAATTCAAAAACAATTTATTATTTCATATGGACAAATGTCTGCCTCATTAAAGAAGTTTTCTTAAAAACGAAGTCATAAAAGTTTCAACAGGTAAAATAGTAAAGTAATGATTTTTGCTCAAACAAATCATAAACATTGTTTTTAAAAACAGGTAGACAATTTTTGTATGCCAGTACAAAACGAATATCTACAATAAAAACAAAAAATAAGCGGTTATGAATTTTTTAAAATGTGCTGGGAGTTT	AATTTCTAAAGAAAG-GC--GGA-TTT	|||||.|.||-||.|-||--|||-|||	AATTTTTTAA-AATGTGCTGGGAGTTT	216	233	18	21	AATAAAAACAAAAAATAA	0.21751	FBtr0075945|Atg1|FBgn0260945|Atg1|protein_coding|intron-1	antisenseAnno_intron	268	1	0.04	5900	330	4_A_gambiae	4_A_gambiae	1	1	1	1	35	0	0	0	35	9	novel	NA
chr2L	9388900	9389106	dme-retrogene-496	35	-	18	24	206	TATAAAGGTTGCATAATATGCAGTTCACTCAAAATAGACGAATGCTCAATTCTTGTAAAATTGAAATATTTTGCTTTAGGGTTCAGCATATATGTACATATATGGTCTATATATATGTTATTTGCTATTCTAAGCCAATTTAAGAGGTATGCAAGATTTCATTTTTAGACTTAAAAACAAAAATATATTGGTATGCAAGACATGCA	TATAAAGGT-TGCATA-ATATGCA	||||..|||-||||-|-|.|||||	TATATTGGTATGCA-AGACATGCA	173	183	11	17	AAAAACAAAAA	0.0174974	FBtr0332598|Shawl|FBgn0085395|Shawl|protein_coding|intron-2	intron	206	1	0.01	16725	4111	2_D_sechellia	2_D_sechellia	1	1	1	1	35	0	35	0	0	0	novel	NA
chr2R	6416272	6416478	dme-retrogene-497-1	35	-	12	11	206	TTTTTCTATTTTACAGTGGGTCTCATTCGTATCAATTATCATATACATATTACTTACTACAATAGTAAGATGGAAATAAACACAAAAATGTTTATAAGTTTACATAAGAATTGTAGATATTGCTAGAAGAATATTCATTATGAAAATAAAAATTTAATAATAGAATAATAAATAAAATAATAATAATATTTAAATATTTATTATTT	TTTTTCTATTT	|||.|-|||||	TTTAT-TATTT	143	186	44	23	AAAATAAAAATTTAATAATAGAATAATAAATAAAATAATAATAA	0.925184	rmsk25358|(TATT)n|(TATT)n-Simple_repeat|(TATT)n-Simple_repeat|Simple_repeat|exon-1	antisenseAnno_repeatMask-Simple_repeat	53	0.26	1	-143	-10	1_D_simulans	1_D_simulans	1	1	1	1	35	35	0	0	0	10	novel	cdhitCluster
chrX	17025892	17027159	dme-retrogene-498	35	-	21	33	1267	TTATAACTTGCCATAATTGTTTACAATTATTAAGCAAGTAGCGCGGTGGTAATAAAATTATTTAGATACCTCAACGGAAGCGCCGGAAACCTTTATAGTCTGGACGTGTCCTGACCGCCCGCTAAATTTATGAATTTGCCCCCGTTGGTAAACCACCCCCTCAGCTCCCAAAGAACCCCCGAGGTCACCCCATATACATAGGCCGACTTGTGGTGGTCCCGCTGACTTGGCTAATGGACAGCCGTTGGCGXXXXXXTACAGAAAATACTAATAGCATATTATATTTACTTTATTAACTAACTTAAAGTACTATTTACTATATTTTTCTGGCTAAACCTTTAATAAATATAAATTGCCTCTTTAAACTTCGGCTTCTGCATTTCAACATCGACAATTGAG…	TTA-TAACTTGC--CATAA-TTGTTT-ACAATT	|||-||--||||--|||||-||.|||-|.||||	TTAATA--TTGCTTCATAAATTATTTCATAATT	1220	1236	17	14	AAAACACAAATAATAAA	0.480955	FBtr0344096|CG45002|FBgn0266354|CG45002|protein_coding|intron-1	intron	1267	1	0.02	5265	49344	1_D_simulans	1_D_simulans	1	1	1	1	35	35	0	0	0	0	novel	NA
chr3L	15953524	15953751	dme-retrogene-499	35	-	19	17	227	TGTTAAAGCAGTTAAAGAAAAACCAATCCAAAAACTACCCAACATTAGGATTATATTTATTTAATAATCAGGTAAAATCGTAAGATAAAAACGTCTATAAAATCTATTATTAAACGTTGTTAAAAGATAAAAAGATATTTCATAAGAAATATAATTTTGCATTTTCTTATTTATGATAGTAATGAAAGTTGTTATTACACAAAAAAAATATGATAAGAACAGTTAAA	TGTTAA-AGCAGTTAAA	||.|||-|.||||||||	TGATAAGAACAGTTAAA	201	208	8	16	AAAAAAAA	0.00656245	FBtr0075528|Pka-C3|FBgn0000489|Pka-C3|protein_coding|intron-2	intron	227	1	0.03	773	5945	3_D_persimilis	3_D_persimilis	1	1	1	1	35	0	0	35	0	2	novel	NA
chrY	2558432	2558589	dme-retrogene-465-3	35	-	18	9	157	AATGTTTTAACCTTCTACTCACTCCTATAATACATTAAAACAGAATTTGTATATTTAAAGAAATTAAATTATCAAAAAATATTTGATGTAGTCAGGAAAACACTTTTGGAAACTCTTTTAACATAAAATTAAATAAAAAACTGAATTGAATGTTTTA	AATGTTTTA	|||||||||	AATGTTTTA	125	140	16	17	AAAATTAAATAAAAAA	0	rmsk135429|(ATA)n|(ATA)n-Simple_repeat|(ATA)n-Simple_repeat|Simple_repeat|exon-1	antisenseAnno_repeatMask-Simple_repeat	3	0.02	0.13	-154	20	2_D_sechellia	2_D_sechellia	1	1	1	1	35	0	35	0	0	8	novel	cdhitCluster
chrX	21165982	21166193	dme-retrogene-500	35	+	25	20	211	TAATCATCTTGTTATTCTAGTGGTCTTTGGTCCCACAGTATTATACTTAACATATTAGAAACGTAGCAATGGAGTTATTAGCATAAGTATAACAATTAAAAAGCCAAAGTGCGTCTATTCTAATGACCAAGAAAAAAAATATTTTTTGTAGTTTTAAGACGTATGCTTGAAAAACACAATTTCAAATATGTATAATCATTTGATTATTATA	TAATCATCTTG-TTATTCTA	|||||||-|||-|||||.||	TAATCAT-TTGATTATTATA	170	179	10	10	AAAAACACAA	0.368263	rmsk128416|PROTOP_B|PROTOP_B-DNA|PROTOP_B-P|P|exon-1	repeatMask-P	29	0.14	0.22	102	-182	2_D_sechellia	1_D_simulans,2_D_sechellia	2	2	1	0.5	62	27	35	0	0	13	novel	NA
chrY_CP007118v1_random	16371	16919	dme-retrogene-501	35	+	19	12	548	TATATTCTTCACTTGTATGATCCATTTGCGCGAGTTACCACATCAGCAGTACCTACATCCCCCGCCGCCAAAACTGTTAGTTCGTTGTCCTCTCTTCTTCACCGTCTCCCTAAAACCCTCACAACAGAGCTGCTAGTTCGTCGCACTCTCATGTTGCAACATTGTCGGCGAAAACAGCTCATCAAATCGGAGACACTCCCCAAATCTGATGGGTCAGCAGATTCGCGATCACCAAGCATAGTATACATATXXXXXXAGAAAGCATTCTAGATATTGCCCTGTATAATTGAATTACTTAAATAATTAAACTACCCAACGGAGTATTATTGGGAGACCTGGTAAATATCTTATCTAAAGCAAACTGGTCTAATGCAACTGGACTAATGCAACTCCCTTTCA…	TATATTCTTCAC	||.|||||||||	TAAATTCTTCAC	516	528	13	16	AAAATAAATAAAA	0	rmsk136967|Gypsy5_LTR|Gypsy5_LTR-LTR|Gypsy5_LTR-Gypsy|Gypsy|exon-1	repeatMask-Gypsy	256	0.47	1	-32	-260	1_D_simulans	1_D_simulans	1	1	1	1	35	35	0	0	0	8	novel	NA
chr2R	7351158	7351496	dme-retrogene-502	35	-	26	53	338	TTGCCAGGCCCAAGCATTTCCGGTGCCCATTTATAGGTATTATATAGAATATTTATGATACGGGAATGTTAGATTTGATATTCAAATATACTCCACTTCTTTATGTTAAAATGGGTCGAGCTGTTGATAAACCCAATTTTCAGTCAGTTTTCATTTAAGTGCATTTTCCTGCCTTAATAAATGTATTTCAACTCTTTAGAGCCTGTGGGATTTAAGGCGCCCAGTTTCCCCAGTGTAGCTTCAACATTCACCATACAGTCGCCCAAAAAAAGCGAATTGGCCCTAACTTGCGAAGCCCAATCCTATCCTGTACCAATATTTAAGTAATTCAATTCAAT	TTGCCAGGCCCAAGCATTTCCGGTGCCCAT-TTATAGGT-ATT-ATATAGAAT	||||.|.||||||.|.|.|||.||.||.||-||-||.||-|||-|-||..|||	TTGCGAAGCCCAATCCTATCCTGTACCAATATT-TAAGTAATTCA-ATTCAAT	265	276	12	9	AAAAAAAGCGAA	0.562951	FBtr0306769|Dscam1|FBgn0033159|Dscam1|protein_coding|cds-6	cds	124	0.37	1	-199	-15	4_A_gambiae	4_A_gambiae	1	1	1	1	35	0	0	0	35	11	novel	NA
chrX	4373072	4373211	dme-retrogene-503	35	-	22	11	139	TGTTGGGTTATGTGTAATGTTTAAAGTACTAATACAAGCAAACAATGCTTTTTCCCTGCCGATGTCAAGAATAACCTTGAAATACAAGTAAAGGAATCGTTTTCTTCGCAGATTTCCAGAAAATAAAATGTTGGGTTAT	TGTTGGGTTAT	|||||||||||	TGTTGGGTTAT	120	128	9	13	AAAATAAAA	0.0284063	FBtr0309825|asRNA:CR43614|FBgn0263589|asRNA:CR43614|ncRNA|intron-1	intron	139	1	0.12	185	819	2_D_sechellia	2_D_sechellia	1	1	1	1	35	0	35	0	0	0	novel	NA
chr4	315113	315735	dme-retrogene-504	35	+	21	48	622	TATACATGCATGCGTACTTATTAATTTAAGATTTCTTGGGGATTGGTACTAATTGGTACTGTATATGTGAGTTTTAAACGTTTCATTATTTTGCTAATTTCCGATAAACTTATAAAATTAAATGAAAATAGAATAAGTCGTCCAAGGTTTTTAAGAATAGATGGATCACGAATATTTGCACCTTCATCTGGCGTTCAGAATTGGCAAAAACAGGATTCTTCCAACGTTGAGTGACGAATCGTAATCAAACXXXXXXGTACAAGTGTTCATCGCAAAGTTTAAAACGAGCCAAGCCAAATCGCGTATGAAATAGTATAATAAATCTTTTAGCGATTGGTACTTCCCCTTAACAAGCGTGTGTATAAATATCCTTAAAAGTAAAGTCCAATGTCAATGTAG…	TATACATGCAT-GCGTACTTATTAATTT-AAGATTTCTTGGGGATTGG	|||-|||-|||-.|.||--|||.|||||-.||-|||-||..|||.|||	TAT-CAT-CATATCATA--TATCAATTTCCAG-TTT-TTAAGGAATGG	574	580	7	14	AAAAAAA	0.645554	FBtr0089123|CG32850|FBgn0052850|CG32850|protein_coding|utr5-1	utr5	66	0.11	0.26	191	-556	1_D_simulans	1_D_simulans,2_D_sechellia	2	2	2	1	70	35	35	0	0	0	novel	NA
chr2L	23066298	23066708	dme-retrogene-505	35	-	15	10	410	ATTTTTTCGGAGCTGTTTTTTTACAGCAAACAGCTCATACAGTGACAGCCGGCAACTGTATGTGTGCACACGTATGCTCATGCATTGTTAATTTGACAAAAAATGCCCTTCACTTTACAAGTTTCTAGACTTTAAATATTTATTATTTTTTATCAATTGTCTCCATTTACAAAATTCCTGTTTTGCATAGCCTTAACGTTGTTATTATTTAGCTTAGAAATAGTAATAGCCGAATCAATGCACAGTGCCGCTCAACTGAATAGGTTGACTATTTTTAAATCCGAAACAAATTTGTATGTATGAATAGCTCAGTTATTAATAGCTGTTAAATAGCAAAGTTTCTGATCTCTTAAATTTGTTTTTATATCATTTTTTTTTTCAAAAACAACAAAAAATCTT…	ATTTTTTCGG	|||||||-||	ATTTTTT-GG	381	395	15	20	AAAAACAACAAAAAA	0.966175	rmsk16637|PROTOP_B|PROTOP_B-DNA|PROTOP_B-P|P|exon-1	repeatMask-P	214	0.52	1	-21	-175	1_D_simulans	1_D_simulans	1	1	1	1	35	35	0	0	0	6	novel	NA
chr3R	7594450	7594849	dme-retrogene-506	35	-	15	15	399	ATTGGATAAGCAGTCTCTGAAAAACAGGACAACTTTTTGCGCACAGCAAAGGCAACAGATATAAGGACATACTTACAAGGGATAACAATCTCATCCAATCAAGGACCTTGGGCATTTCATAATAAATCGTTTTAAAAGGAGAAAAGAAAGGAGGAGAATATGTAAATTTTTTACAGTTTATCTTAATGAGCCGAAGCCTTCGTTTTTTGCCTTGGCTTGCCCAACTGTCAGAAGGGCACCGAGCTGAATAAATCATTACTTCATGTCGAAGTGAGTTGCAAGTTAGGCAAAAAAGGTGATATCAAGCTGAGCTAAATTTATAATCGATCATTGATGGAAAAGGTGGAGGAAAATTGAAAAAAAAAATACAATTCAAGCCACACGATTCGGATGGGCAGT	ATT-GGATAAGCAGT	|||-||||..|||||	ATTCGGATGGGCAGT	357	371	15	20	AAAAAAAAAATACAA	0.695598	FBtr0333927|Nlg3|FBgn0083963|Nlg3|protein_coding|intron-4	intron	399	1	0.03	2139	13385	4_A_gambiae	4_A_gambiae	1	1	1	1	35	0	0	0	35	13	novel	NA
chr3L	23570545	23571362	dme-retrogene-507	35	-	14	17	817	AGTTAGTTGATGTCATAGAGAAGCGCTAGTGGTCCCGTTCAAGAGGGGCTACTGCATAGTTTTGTCCCGACACGGTTCAGTCGCCATCATGCGTTGGAATAGTGAGGAACGTGCCTTTGCCGCAAATCAATTGTTACATGGGTCACTACATTCTGACACCAACCCTCGAGAATTGCATGAAAAGACTTTCACCAATGTGGTGTGCAATTTCCTCAGGTGGAATTATTGGTCCCTGGTTTTTTTTTTAAAGXXXXXXAAATTGCCAACATAACACCTGCTATGCTAACAACAGTCACGACATACGCCAGAAATCGTTTTACGCAATGTATGGAGAATGGGAGACGTCACCTATCAGATTTCATCTTTATAAAATATAAATAAAAACTTTAGACATGTACC…	AGTTA-G-TTGATGTCA	||||.-|-||||||-||	AGTTGCGCTTGATG-CA	771	788	18	21	AAAAAAAAAAGAAAATTA	0	rmsk58762|Mariner2_DM|Mariner2_DM-DNA|Mariner2_DM-TcMar-Tc1|TcMar-Tc1|exon-1	repeatMask-TcMar-Tc1	468	0.57	1	-332	-17	2_D_sechellia	2_D_sechellia	1	1	1	1	35	0	35	0	0	13	novel	NA
chr3L	25838992	25839261	dme-retrogene-508-1	35	-	20	25	269	TTTAAAGAATATATTATAAATAATACTTTGATGAACAAAAAGTATTTAAAACCGAAACGGTAAAGGGCGAAGGATGTTTGTTTATGTAGCTTGGGATCAAAGAATCTTGAGCATGTCGACGTTGAATTATCCGTCAACAAAAAAACTAATAGTTTGAGATCCACAAATCCTGAACACGACGTCGTTGAATTTTCCGACAAAGAAAAAATTCATAATCTAATAATAATTTTAAATCAAATAAAAAATTTCGAAAATAAGATTATGAATAA	TTTA-AAGAATAT-ATTATAAATAA	|||.-||-||||.-|||||.|||||	TTTCGAA-AATAAGATTATGAATAA	236	245	10	15	AAATAAAAAA	0.566777	FBtr0333869|CG40178|FBgn0058178|CG40178|protein_coding|intron-12	intron	269	1	0.01	4463	40250	2_D_sechellia	1_D_simulans,2_D_sechellia	2	9	1	0.5	180	27	35	0	0	0	novel	cdhitCluster
chr3L	14323718	14325019	dme-retrogene-509	35	-	15	10	1301	GGATATTGAGTCATCTTCTGGGTTTCTGCATCTTGGATTGAGTTATTGTACTTTAAGTAATTGAAACTTAAGGGGAGGAAATCTATTTGATGTATAAATTGACCGATCGAAAGTCACCCCCAGATAAATGTTATATTGAGAAAATAAAGAAGAAAAGTGATTCTTAAGCTCACTATTTGTACCCTATCATGTACCCTTCTAATTTATATAAATGATAAAATAATCATTTGATAAACATTAATAAACTATTXXXXXXTAACCCAGCAGGTCAAAGGTGTTGGCAAGCACCGCAGGAAGCATTTGAATTGCCCCCTGGCTGAGGGATATCCCATCGATATGGCGGCGTGCGAATTTTCGTGCCGAAAAGAGATTTTAATGACATCGGCTGCGCTTTATGGC…	GGATATT-GA	|||||||-||	GGATATTAGA	1272	1281	10	20	AAAAAAAAAA	0.666748	FBtr0344868|lncRNA:CR45025|FBgn0266383|lncRNA:CR45025|ncRNA|intron-1	intron	1301	1	0.41	1056	796	3_D_persimilis	3_D_persimilis	1	1	1	1	35	0	0	35	0	10	novel	NA
chrUn_DS485169v1	1037	1130	dme-retrogene-510-1	35	+	9	12	93	TTTACTACATTAATATATAAAGGAAAGCAAAACAAACCAAACAAACACCCAAAATCTTCGCTACACACAAAAAAAAAAAAACATACATACATT	TTTAC-TACATT	..|||-||||||	CATACATACATT	69	81	13	26	AAAAAAAAAAAAA	0	rmsk98203|ACCORD2_I-int|ACCORD2_I-int-LTR|ACCORD2_I-int-Gypsy|Gypsy|exon-1	repeatMask-Gypsy	73	0.78	0.76	23	-20	1_D_simulans	1_D_simulans,2_D_sechellia	2	2	1	0.5	69	35	34	0	0	0	novel	cdhitCluster
chrX	18493217	18493502	dme-retrogene-511	35	+	5	30	285	TGAAATTTTTTAATTAGAGGAACAGGTCCGAATTTGATTTATCATATAACTCAATTAACAGAGTGACTGATAGTACAAACATATATGATCTAATTGCATATTTACGATTAAACATATGACAGCATATAAACTTTATCCCATCAATGAAATGAAATTAATTACGTAAATCTAGATAATTGCAGGTGCTGCAATCATTTTAGTCTGCCATTATACATATGTATTTAAAATTGGAGTCACATTTAAAAAAAAAAAAAAATATATATATATATAAAGCTAGCGAGGAAC	TGA-A-AT-T-TTTTAA-TTA--GAGGAAC	|-|-|-||-|-|.|.||-.||--|||||||	T-ATATATATATATAAAGCTAGCGAGGAAC	242	256	15	30	AAAAAAAAAAAAAAA	0.21881	FBtr0343047|CG15043|FBgn0030929|CG15043|protein_coding|utr3-2	antisenseAnno_utr3	285	1	0.88	25	15	4_A_gambiae	4_A_gambiae	1	1	1	1	35	0	0	0	35	0	novel	NA
chr2R	5151035	5151368	dme-retrogene-512	35	+	15	10	333	AATATGTTTTGTGCTTCATCGATTATAACTTATGATGGTAGGGGTTATTTTCTCAAAGTACTCTCGTGGTTTTTGTTCTTCATGCGTGGTTGCAATGTATCAAATAAATTGTACTTTGCATTTCTAGGCTCCATTTTAGTTTTCCTTCTCTTTTCATGGGAAGTAATTTTTGAACTTTTCATTTGGTAGCTAATTTATATCGACCAACTGGTGTATACCGAATAAGAACAATTTTCCGATTATCCCAATGGCATATATGTATATGATATAGTTGTCCGATCCGATCAGTTCCGTCGTGCAAAAAAAGAAAGAAATTTTCATGAAAATAGTTTT	AATATGTTTT	||||-|||||	AATA-GTTTT	300	314	15	20	AAAAAAAGAAAGAAA	0	FBtr0086079|Atf6|FBgn0033010|Atf6|protein_coding|intron-2	intron	333	1	0.09	1879	1420	2_D_sechellia	2_D_sechellia	1	1	1	1	35	0	35	0	0	10	novel	NA
chr2R	25251259	25251383	dme-retrogene-513	35	+	17	11	124	TACATACACAATATATACAGACGAGGTTAATTATCTTTAAAAATTCTCTTCTAGTGGAAATTATTGAGAAAATATTAACATATTGAGTTATGAAAGCATAAAAAAAAACTAGATTACATAACAA	TACATACACAA	||||||-||||	TACATA-ACAA	100	108	9	18	AAAAAAAAA	0.326135	FBtr0333172|CG9380|FBgn0035094|CG9380|protein_coding|intron-1	antisenseAnno_intron	124	1	0.01	7425	3625	2_D_sechellia	2_D_sechellia	1	2	1	1	52	0	35	0	0	6	novel	NA
chr2L	13992117	13992348	dme-retrogene-514	35	-	22	26	231	TTTAATCTAATTACACATACGCCACGTTGTGCAGCATTTCGCAATCATCGTCACCGTCGCGTCGTCATCGCAGCCATTGCTCACGTATGTGAGTCACGTTTTCTTGCCGCCGACGGGCTCTCTCAAAGGAGTTGGGAACCGCTTTTGGCTTAGCCAAAGTTTCAACTGATTAATGGCCAAGTCGAACGGTCCATAAATAAATAAATAATTTATTAATTAACGCATCGCTCA	TTTAATCTAATTA-CACATACGC-CA	||||-|-||||||-|.|||-|||-||	TTTA-T-TAATTAACGCAT-CGCTCA	195	208	14	13	AAATAAATAAATAA	0.971875	FBtr0080610|rk|FBgn0003255|rk|protein_coding|intron-2	intron	231	1	0.19	588	404	4_A_gambiae	4_A_gambiae	1	1	1	1	35	0	0	0	35	0	novel	NA
chr2L	9529087	9529162	dme-retrogene-515	35	+	30	15	75	GCCTGTAGAAAGTTCTAAAGGAAATCCAGAAGTAAAACCGGCAGGAATCCCTGAGAATAAGCCTGTAGAAAGTTC	GCCTGTAGAAAGTTC	|||||||||||||||	GCCTGTAGAAAGTTC	56	60	5	5	AATAA	0.257944	FBtr0079829|CG31883|FBgn0032122|CG31883|protein_coding|cds-1	cds	75	1	0.08	560	352	1_D_simulans	1_D_simulans	1	1	1	1	35	35	0	0	0	0	novel	NA
chr3R	801936	802168	dme-retrogene-516	35	-	12	16	232	GAGTAAGGTGAGTTTTTTCTCTACCTCATCACAATACACAATCTATTGCGGTGGATTCGCGTTAACACATCTTAGAGGAGAAGCTGGATTTTCGCTATCGGAGTATTATACTTGTACTGTGAGAATACGGGCCGCATGAGAGGTCCAATTCGCTTAGGTATGCAAAAGCTGCCTGTGTGGGTAGCAGTTGACCAAAGAAAAACAAACAATAAATAAAGACGTAGGCTGCAGT	GA-GTAAGG-TG-AGT	||-|||-||-||-|||	GACGTA-GGCTGCAGT	194	217	24	23	AAAGAAAAACAAACAATAAATAAA	0	rmsk65492|Gypsy1-I_DM|Gypsy1-I_DM-LTR|Gypsy1-I_DM-Gypsy|Gypsy|exon-1	antisenseAnno_repeatMask-Gypsy	37	0.16	0.05	699	-195	1_D_simulans	1_D_simulans	1	1	1	1	35	35	0	0	0	0	novel	NA
chrY	669059	669979	dme-retrogene-517	35	+	11	18	920	CTGCAGAGATTCCGACATATAGTGGGGAGCGCCTGGCCTGGCCCGTCAACCCTGATGCAAGCAACCCATCTGTAGCGGGAGGAAAGCATGCGTCGCCATCCAGCGTCATTAACAGGAACACGCCGGTTGGCCAGGAACGCACTTTAATACACAGCTATGTGAGACGGTGAAACAATAATCCAAGCTTCTTTCTTCCAGGGCGAATCGCCGACATTTGCCGGTCCAAGATGAATGAGAATAGTTTTGTTAAXXXXXXCATATCAACGGACGGGAAGTACCGAAGAATATGAATACATACAAATTAAATTTTGTTCTCTTTCAGATGAACAAGATGTGCTTAAAGTAGAAAAAGAAAACATTCAAGGGAAATTCCAAGAATAGATCCAAGTGTCACCACTG…	CTGCAGAGATTCCGACAT	|||||-|.||-|--||||	CTGCA-ACAT-C--ACAT	858	899	42	24	AAAAGAATATTAAATGATAAAAATAAAGAAAATGAAAAACAA	0.114515	rmsk133222|A-rich|A-rich-Low_complexity|A-rich-Low_complexity|Low_complexity|exon-1	repeatMask-Low_complexity	45	0.05	1	-313	-562	1_D_simulans	1_D_simulans	1	1	1	1	35	35	0	0	0	7	novel	NA
chr3R	4718421	4718890	dme-retrogene-518	35	-	16	13	469	TTATGAATAAGATCAAGAATTGAGTGTGCTTACAACAACAAAATGGAGGAACTAGTATACAAAATCAGAGGACGCAAATTAATATATTCGAAAGGAGACAGTTCTAGAAGAAGAGGAAAAGCTTGAGAATTGGTTGCTAGCGAAACACCGCTGTAGTCGTGTTCACGGATTGCCCTACCCTACCTATGACCGCTTACCTTAAGAGCATGGCTCTAGTGGCCCCTTTGTGCCCTATGTCCTGAGAAACATCAGCCCAGTTTAGTATTTATATTTTTAGAAATTCATTTTTTTTTTCATTCATGGTGGTGACTAATAATTAATAAGTAATGACTCATAATTATTTATAACTAATAATAAGTACATAATAAATTAAATAGGTACAGAATAAATACAAGCTAA…	TTATGAATAAGAT	||-|||||||.||	TT-TGAATAAAAT	421	452	32	19	AAAAATAAAAAAATATTAAATACTAAATTAAA	0	FBtr0343891|lncRNA:CR44923|FBgn0266228|lncRNA:CR44923|ncRNA|exon-1	ncRNA	302	0.64	0.37	509	-167	2_D_sechellia	2_D_sechellia	1	1	1	1	35	0	35	0	0	5	novel	NA
chr2L	22197900	22198079	dme-retrogene-519	35	-	22	31	179	GCGGTATCTAGATGCAGAATATGTTGTTAAACTGATGTAGGTTAGCGCCCCCTGAGCAAAAATTTTGGATATGAGATATTTGGAAAACGGTTCGAGCGAGAGCTATGGAAATTTTTTTCCCTCAAAAGTTGAACATCTCTATAAATAAAAAGTGTATATAGGATGCAGTTTGTTGTCTA	GCGGTATCTAG-ATGCAGAATATGTTGT-TA	|.|-|||.|||-||||||.-|-||||||-||	GTG-TATATAGGATGCAGT-T-TGTTGTCTA	143	151	9	13	AAATAAAAA	0.995792	FBtr0334170|Ir40a|FBgn0259683|Ir40a|protein_coding|utr5-1	utr5	179	1	0.55	110	39	4_A_gambiae	4_A_gambiae	1	1	1	1	35	0	0	0	35	0	novel	NA
chr3L	23371379	23371649	dme-retrogene-183-6	35	-	10	10	270	CACCGAAATTAATTAAACTGTTTTTGAGGTCACGATAAAGAAATGTTACATATCACGTCGGGGTCACCAAATGTTAAGGCAATGTTTGTCAAGAAACTGTTTACACACTGTGAAATAAGTTGAATTTTTGACTTTAAAGCTAAAAATTAAGGGTTTTTTGCTTAATTAAACGCAATTTTTTATAAAATATAATTAAACAATATTTATTTTACTTATAAATCAAAAAACAAATTAAAAATATTAAATATACAAGAAAATAAACAACAAATT	CACCGAAATT	||.|-|||||	CAAC-AAATT	222	261	40	25	AAAAAACAAATTAAAAATATTAAATATACAAGAAAATAAA	0	rmsk58472|S_DM|S_DM-DNA|S_DM-TcMar-Tc1|TcMar-Tc1|exon-1	repeatMask-TcMar-Tc1	187	0.69	0.11	-83	1542	1_D_simulans	1_D_simulans	1	1	1	1	35	35	0	0	0	0	novel	cdhitCluster
chrUn_DS483711v1	13780	13881	dme-retrogene-520-1	35	-	21	23	101	GGTGTCGAATTACACAGATGCTGATCGACTAGTATATGTTGAACAAGCAATAAAATCAATACCCTATAAAAAAGAAGAAGTTATCGAATTACATAAATGTG	GGTGTCGAATTACACAGATGCTG	|.|.||||||||||.|.|||-||	GTTATCGAATTACATAAATG-TG	68	79	12	14	AAAAAAGAAGAA	0.990175	intergenic	intergenic	0	0	0	0	0	3_D_persimilis	3_D_persimilis	1	1	1	1	35	0	0	35	0	0	novel	cdhitCluster
chrX	18003007	18003487	dme-retrogene-521	35	-	25	20	480	AAATGTGTAATTAAATTGTATTTACCGACGAATCAAGTAAAAACTATTATTAGTTTGACATGTTTAAGGGCAGAGCAGTTGCGGTTGACCTACATTTTCTGAGCCATTAGTTTAACCATTAACTTGGTTTTTTTTTTTTTGTTCTAGAAGGAATAACTAAACATTGAAATATTTAACTTAAAAAGATGACCTACTTTTTCCGATCTATTAGTTTAACCATTAAGTTTGATTTTTATTTTAGAAGGAATAACTAAATATTGAAATATTTTGTATTCTCTAATATTATTTGCAATACAACTAGCTTGGCTCAATTAAACATAAAAATCCTTTTTTTATAATTAGCCTGTTACGTAGTAAATGTGTGCTTAGTGTCCTTCAAATGGAAGAAAATAGTTTCTG…	AAATGTGTAATTAAATTGTA	||||||||-.||||.|||||	AAATGTGT-TTTAAGTTGTA	449	458	10	10	AAAACAAGAA	0.0787398	FBtr0089660|Sh|FBgn0003380|Sh|protein_coding|intron-2	intron	480	1	0.01	10776	49661	2_D_sechellia	2_D_sechellia	1	1	1	1	35	0	35	0	0	3	novel	NA
chr3R	1586422	1611344	dme-retrogene-197-2	35	-	16	13	24922	AAAAGTGAGTGTACAATGTACACACATATAGTGGCATATCCATTAGTCCCAAAACTTAAGCACATGCCTATACACTAATACACATACAACATGTACACCCAAATACACCCTACACTAGTCCGGATGTACCCAACAGATACCAGATAAAAATAAGATTGTCATATGATCCTCAAGACAAGGTTGAGTGGAAAAACCCCAACTAAACAACCGTTGCCTAATTCAAACATTCTTTGCTTAAGCCCTCAACCCAXXXXXXGTTAGTCTCTTAAGTAAAAGGGAAGATTCAATAAATAAGCAAAACATTGAAAAAAAAAACAAATTACCCTCACCCTAACGGGTGTGTGGAAATAAAGAATCAATAATAAATAATCAACCAACCGACTTTTATAATTGGCGCCC…	AAAAGTGAGTGTA	||||.|.||||||	AAAATTAAGTGTA	24882	24898	17	19	AATAAAAAATTAAAAAA	0.445785	rmsk66457|Invader1_I-int|Invader1_I-int-LTR|Invader1_I-int-Gypsy|Gypsy|exon-1	repeatMask-Gypsy	4449	0.18	1	-17580	-2893	1_D_simulans	1_D_simulans,3_D_persimilis	2	3	1	0.5	87	35	0	28	0	11	novel	cdhitCluster
chr2L	2010637	2010874	dme-retrogene-522	35	+	7	16	237	TTTCATTCAGGTTCCACCGAGATTTGAACTCGGATCGCAGGATTCAGAGTCCTGAGTGCTAACCATTACACCATGGAACCTCGCTGATCTTCCAATTTTCTAAAGAGATCCAAAAATAGCAACTAAACTTGCAAATTCGTAACATAATTTAATATAATTTAATATGTATTAAAATCAAATGATATTAAAAATCTAAGTTTACTTAAAAAAAAAGAACAAAAAATGTAGTATAGGTTC	TTTCA-T-TCAGGTTC	|.|-|-|-|-||||||	TGT-AGTAT-AGGTTC	205	223	19	28	AAAAAAAAAGAACAAAAAA	0.553062	rmsk1233|(TAATA)n|(TAATA)n-Simple_repeat|(TAATA)n-Simple_repeat|Simple_repeat|exon-1	repeatMask-Simple_repeat	57	0.24	1	-139	-41	4_A_gambiae	4_A_gambiae	1	1	1	1	35	0	0	0	35	0	novel	NA
chr3L	2083392	2083660	dme-retrogene-523	35	-	24	32	268	AAGATTTCACTGAAACCTGCGCCAAGAAAACAACGTCTTCTGCCCGAAAAAGAACAAGTGGAGGAGGTCTTGCTTAAGCCCGTGAAAAAGATTGTTGCTGTGTCGGAAGCGGAACAACCCGAAACACCTGAAACGGAATTCGAGGTGAAAGAGTTTGCCATCACCACTACAGAGGATATACTGGATGTAACAAAGAAGCGTGTTAAGAAGAAAAAGCCCAAAACAAAGGTTGCAGCTGAAGAATCCACTGAAGAACCAGCTGAAGAAA	AAGATTTCACTG-A-AACCTGC-GCCAAGAAA	||||.|.|||||-|-||||.||-|--||||||	AAGAATCCACTGAAGAACCAGCTG--AAGAAA	220	227	8	11	AAAACAAA	0.834113	FBtr0332676|sls|FBgn0086906|sls|protein_coding|cds-15	cds	268	1	0.05	3524	1704	4_A_gambiae	4_A_gambiae	1	1	1	1	35	0	0	0	35	11	novel	NA
chr2L	9529256	9529318	dme-retrogene-524	35	+	23	14	62	CCAATAGAAAGTCCTGATAAAAAACCAATAGAAAGTCCTGATAAAAAACCAATAGAAATTCC	CCAATAGAAAGTCC	||||||||||.|||	CCAATAGAAATTCC	43	48	6	12	AAAAAA	0.0294194	FBtr0079829|CG31883|FBgn0032122|CG31883|protein_coding|cds-1	cds	62	1	0.06	729	196	1_D_simulans	1_D_simulans	1	2	1	1	56	35	0	0	0	0	novel	NA
chr3R	26947385	26947503	dme-retrogene-525	35	+	13	9	118	AAACAATTATCCTATTTTGGACACTAAAATTTTAAATAAACATTTATCCGTGATATTTATTTTTAAAGAAAAGTTTCTAAGCATCAAATCTTTATATGAAAAAAAAAAATAAAAATTA	AAACAATTA	|||-|||||	AAA-AATTA	99	109	11	22	AAAAAAAAAAA	0.368835	intergenic	intergenic	0	0	0	0	0	2_D_sechellia	4_A_gambiae,2_D_sechellia	2	3	1	0.5	82	0	35	0	35	1	novel	NA
chr3L	23192901	23195981	dme-retrogene-526-1	34	-	20	15	3080	TAGAGAGAGCAATACAAGTACTCACCCAGTTTTGTACGTCTATAAGCGTGAAAGAATTTTAAGGAGCATGTTTCGACAAGTTCGATACCCTGAGAAGCCCTCTACTCCATTTTCCGAAACCGGAATAAAGCTATATATACTTGTCCATATTACCTGACGTGACTAATATAGAAATCACTGAGGATAATATTTATCTCGGAGAAACAACAATCCTATTGGCCCTTATTGGAGCGTTATAAAAGAGCTTAAGXXXXXXGCCCAACGTATACGTAGTAATTGTAAATGACGAAGTACGAGAAATGTCTACAAGAAAATGTAAAAAAAAATTATAGCAAGAATTCTCGACTTAGGTCACTTCTTTCAAAGGCATGAAAAATATGCCAGTATATGAGTATTAGT…	TAGAGAGAGCAATAC	||.|||-||||||||	TAAAGA-AGCAATAC	3052	3063	12	14	AAATAATAAAAA	0.787273	rmsk58206|Stalker2_I-int|Stalker2_I-int-LTR|Stalker2_I-int-Gypsy|Gypsy|exon-1	repeatMask-Gypsy	965	0.31	1	-1711	-404	1_D_simulans	1_D_simulans	1	1	1	1	34	34	0	0	0	3	novel	cdhitCluster
chr3L	16542594	16542868	dme-retrogene-527	34	+	23	49	274	CATCTTATTTATCTTAAAGATTCTTGTAATACTTGTTATGTTTACAAATTAGTTTGGTTTGCCGATTTTATTATCGCGCAATTTAATTTTGCTTTTTTCATGCTTCTGTTACATTACATTTCAAATCCACTGCGCTGGTTTTTTTTTTTAAGTCTATATATATTTTTTTATGCATGAAAGGGATTATTTATTGGTTTATAGTTTCTTGTTTAATTGTTTTTAAAAACAATGCATTCTTAAATTTATATGTTTTGTATAGACTGTAATTGTATAC	CAT-CTTATTTATCTTAAA-GATTCTTGTA-ATACTTGTTAT-GTTTAC	|||-||||.--||-|||.|-|-||-|||||-|.|||-||.||-||.|||	CATTCTTAA--AT-TTATATG-TT-TTGTATAGACT-GTAATTGTATAC	222	229	8	11	AAAAACAA	0.245713	FBtr0307368|CG43373|FBgn0263131|CG43373|protein_coding|intron-1	antisenseAnno_intron	274	1	0.07	3254	296	1_D_simulans	1_D_simulans	1	1	1	1	34	34	0	0	0	2	novel	NA
chr3R	7363591	7363946	dme-retrogene-528	34	-	16	23	355	GCTTGCTACGGCAGGACATTTTCTTAAGCACGTTATTGTAAAATTCACTAAAGAACAAAATTAAATTCCTTTTAGGGCATTGATATAAAATTTTTATTAATTTTGCATTTGTTTATTTTAAATCTAGAAGGCTTTGAATCTATATTCTACTTTCCTGTGCAAGTTCTATGTAAGCAAACATCAGTTTTCATCTTTCCCTTAACCCAAGAACATCAAAATTTGAGCTCTTTTCCAAGCTTTTTAGGTTCAGCACTTTGTACGTAGTTTTTTATTTAAGAAAATTGTTGGTATAATAGCTTTTCTTTTAGTTCTCAGAAATTAAAAAAAAACATGGGCTGTGCACCGGGCGGACCTT	GCT-TGCTAC-GG-CAGGACATT	|||-|||-||-||-|-||||.||	GCTGTGC-ACCGGGC-GGACCTT	321	329	9	18	AAAAAAAAA	0.226985	FBtr0081588|Mst84Dd|FBgn0004175|Mst84Dd|protein_coding|cds-2	cds	25	0.07	0.11	-330	194	3_D_persimilis	3_D_persimilis	1	1	1	1	34	0	0	34	0	5	novel	NA
chr3R	1817665	1817754	dme-retrogene-529-1	34	-	9	7	89	ATTAATAGCGACCAAGGTGACAATGGAGTTTTAAGCTACCCCTCAGCCTTAATAAAGTCTATAAAAAAAAAATAATAAATAAATAAATA	ATTAATA	||.||||	ATAAATA	63	82	20	25	AAAAAAAAAATAATAAATAA	0	rmsk66730|BS3_DM|BS3_DM-LINE|BS3_DM-Jockey|Jockey|exon-1	repeatMask-Jockey	72	0.81	0.8	18	-17	2_D_sechellia	2_D_sechellia	1	1	1	1	34	0	34	0	0	0	novel	cdhitCluster
chr2R	19452121	19452337	dme-retrogene-530-1	34	-	27	26	216	TTTTGTAATAATATTTGTGTAATATTGTAAATATTATAATATAAATATTATTATAATATTAATATTAATTATTATATTATAATAATATTATAATATTATAATAATTATTATATTATATTATTATAATATTAATATTAATATATATTAATATTATAATATAATTATATATATATATAATATAATATAATAAATATTGTAATATTTATTTTTGTAAAT	TTTTGTAATA-ATATTTGTGTAATAT	|.||||||||-.|||||.|||||-||	TATTGTAATATTTATTTTTGTAA-AT	186	191	6	7	AATAAA	0.252194	rmsk35714|(AAT)n|(AAT)n-Simple_repeat|(AAT)n-Simple_repeat|Simple_repeat|exon-1	antisenseAnno_repeatMask-Simple_repeat	210	0.97	0.84	41	-6	1_D_simulans	1_D_simulans	1	1	1	1	34	34	0	0	0	0	novel	cdhitCluster
chr2R	23699845	23700291	dme-retrogene-531	34	+	17	16	446	GGGTGAGCTTTAAGCAAGCGTTTTCCATTCGCAACTAGCTACTGGCTGCTTTTTGGTTTCGATATATAGCCTTTCGTTCATAGCACGCAATTGCAGCTCAGCTCGCTTTGCGAATCTCCTCAGATATCTCCCGTTTCCATGGCTGCGTTTATGTCCGCCACAATCTTTCCCATCACCTCGCGGTAGGGGGAATCTGGTCGGAAAGCCGTCTCCAGCAGCGCCTCCTCGCCGAAGAAATCGAACACCTCGTCGATGCGGCCCAGCGACTTTTCTGTGAGATGCGGCTGCACAATCGACTTCAGCGCCACTTGCGATTCGGCTATTGACTTTTGCAGGTACGGCAGGTCGAACGTGAAGTCCACTTCGTAGAATGATATGATGGACAGCTGCGTGTTCTGC…	GG-GTGAGC-TTTAAG	||-||-|||-||||||	GGAGT-AGCATTTAAG	400	420	21	17	AACAAAAAAAAATCATAATAA	0.896983	rmsk39062|(TGG)n|(TGG)n-Simple_repeat|(TGG)n-Simple_repeat|Simple_repeat|exon-1	repeatMask-Simple_repeat	2	0	0.06	31	-444	4_A_gambiae	4_A_gambiae	1	1	1	1	34	0	0	0	34	11	novel	NA
chr3R	4575290	4575731	dme-retrogene-532	34	-	20	20	441	CTTCAAATATTATTATTATCAATTCACACAGTTGAGACACAAATTGAGAGACATACAAGTCGATATATTGTCAGATTACTGAGCCATAGCAGTCTTCTTGCAAGACGTCTTATCCCCGCGCGACCTCAAAGACGACTCAAACGGCAAGGCTTCGCCATGACAATCGGGCAACAGTAAAACCTCTTCACTCATGTTCCTACTTCACTTATTTTATTATAGTGTTTGGTAATTCTTAAGAATATTTCTCCACCCTGTGATGTTAAGATACAATATTATGATGTACGGATTCTTCACTTATTGAATAATCAGACTCATCATGTTCTTCCAGCAGAGCTATTTAGTCCTTTTAGAAGACTCAGCAAAATCAATTTTAGGGCGGCCACGATTATTACTTGTAGC…	CTTCAAATATTATTATTATC	||||||-|.|.||||||-||	CTTCAA-TGTAATTATT-TC	412	418	7	14	AAAAAAA	0	rmsk70274|HELENA_RT|HELENA_RT-LINE|HELENA_RT-Jockey|Jockey|exon-1	repeatMask-Jockey	165	0.37	1	-21	-255	1_D_simulans	1_D_simulans	1	1	1	1	34	34	0	0	0	5	novel	NA
chrY_CP007113v1_random	3469	3564	dme-retrogene-510-2	34	+	8	14	95	TATTTACTACATTAATATATAAAGGAAAGCAAAACAAACCAAACAAACACCCAAAATCTTCGCTACACACAAAAAAAAAAAAACATACATACATT	TATTTAC-TACATT	.||--||-||||||	CAT--ACATACATT	71	83	13	26	AAAAAAAAAAAAA	0	rmsk136803|ACCORD2_I-int|ACCORD2_I-int-LTR|ACCORD2_I-int-Gypsy|Gypsy|exon-1	repeatMask-Gypsy	75	0.79	0.78	21	-20	1_D_simulans	1_D_simulans	1	1	1	1	34	34	0	0	0	0	novel	cdhitCluster
chr2L	22195579	22195719	dme-retrogene-533	34	-	11	18	140	TTGCAAATTAGCAAATTTGCCACTCCCACTGTAACGCCCTAAAACCGCCAAAATCTGTTAAAAATTCTGCTTCCACCTTTTCCGCTTTCAAATAACAAAAAAAAACTCAAATTTAAAATAAAATTCAAAGAAGTAATATT	TTGCAAATTAGCAA-ATT	||-||||..||.||-|||	TT-CAAAGAAGTAATATT	90	123	34	23	AAATAACAAAAAAAAACTCAAATTTAAAATAAAA	0.992472	rmsk15344|DNAREP1_DM|DNAREP1_DM-RC|DNAREP1_DM-Helitron|Helitron|exon-1	repeatMask-Helitron	60	0.43	0.15	345	-80	1_D_simulans	1_D_simulans	1	1	1	1	34	34	0	0	0	0	novel	NA
chrX	4014979	4016529	dme-retrogene-534	34	-	18	9	1550	CGAACTAATGGTTGTACCATAGCCCCAACACCCTCCTACAACAGACATTAAAGCAAATTAACCCTCTCCCAGTAAACCAGACACCACGCCCCCCATTTCTCCCTTTGGCAGCCGCAAAAGTCATTTGTTGTGCAATGTGCTCCATGTGGCTGGCAGTTTAAAAACCAAAACAAAAATCAATACAAGGACCAAAGAAAAAGGATCACCATTCAGTTTTCGGGCAGGAGGATTTTGGCAGTTCGGCAGACAAXXXXXXGGAAACTCGGCGCTCGGCGCACTTGTGGCTGTTCAATTTCGTCGGCCGTTGTTTTATGGCCAAGCCCCAATCCCACCCCCCACCCCCCCTAACAAAAAGTAGAAATAAAAAATTTCTCGGCCAGCCCACACATTCAATTTTTT…	CGAACTAAT	|||||||||	CGAACTAAT	1520	1532	13	16	AAAAAAAACGAAA	0.540779	rmsk103819|(TTTGGT)n|(TTTGGT)n-Simple_repeat|(TTTGGT)n-Simple_repeat|Simple_repeat|exon-1	antisenseAnno_repeatMask-Simple_repeat	33	0.02	1	-160	-1357	1_D_simulans	1_D_simulans	1	1	1	1	34	34	0	0	0	9	novel	NA
chrX	21817568	21817668	dme-retrogene-535-1	34	-	18	14	100	ATTTTCGATGTTTTGAGAGCAAATATTCGATACTATCGATAGTATCGTTTTTTGTACTTATCTTTAAAATAATAAAAATATTAGCCATTTTAAATGTTTT	ATTTTCGATGTTTT	|||||..|||||||	ATTTTAAATGTTTT	66	78	13	16	AAAATAATAAAAA	0	intergenic	intergenic	0	0	0	0	0	1_D_simulans	1_D_simulans	1	1	1	1	34	34	0	0	0	8	novel	cdhitCluster
chrX	22055896	22056153	dme-retrogene-536-1	34	-	14	7	257	TTAAAAACTCATCAGAACGCGCATAGTCGCATAATAAATCGCAATACACAAAATCATTGTCTGTTAATTGGTGCCCACGGCAATCTTATAGAACTCACAATATTTGTTCACCAGCCAAAGCTGTGACAAATAAACGAAAAAGTGCAAAGTGAAGTATTTTTTCCGACCAAGAACACAACAAACCAGCAAACAAAGTGAAAACAAGAATAAAAATAAAAAAGCTAAACAAACTGTTAAAACAACATACAAATTAAAAA	TTAAAAA	|||||||	TTAAAAA	198	242	45	20	AAAACAAGAATAAAAATAAAAAAGCTAAACAAACTGTTAAAACAA	0	rmsk129421|Gypsy4_I-int|Gypsy4_I-int-LTR|Gypsy4_I-int-Gypsy|Gypsy|exon-1	repeatMask-Gypsy	172	0.67	0.62	-85	107	1_D_simulans	1_D_simulans,2_D_sechellia	2	4	1	0.5	92	34	22	0	0	8	novel	cdhitCluster
chr2R	5237108	5237354	dme-retrogene-537	34	-	13	9	246	TGAACAGAAGTGTAGGCCCTATTATAGCTCAGTTGACTGTACCAGACAAAGAACAGCATTTAGAAACGGTCGAATGAATACGCGCTAACAATACAATGCAAAGATCAATTAACCAACATCCAAGTCAAGTTCTATTTGGAGTATCTCAAAAAGTCAAGGTTGGAATAGATAAATAAAAAGAGTAAAGATATAAATTTTTAAAAAATTATAGAAAAAGATAGTAAAAATATCAAAAAATGAAAAGAA	TGAACAGAA	||||.||||	TGAAAAGAA	200	237	38	21	AAAAAATTATAGAAAAAGATAGTAAAAATATCAAAAAA	0.691588	FBtr0347556|Nipped-A|FBgn0053554|Nipped-A|protein_coding|intron-4	intron	246	1	0.01	4541	19673	1_D_simulans	1_D_simulans	1	1	1	1	34	34	0	0	0	0	novel	NA
chrX	6672520	6678779	dme-retrogene-538	34	-	14	7	6259	ATTGGCATTTCTGCTCGCCGCGCCTTGTTTACAATCAAAAAAATAACATATTTTGGAGTTATTAGCCGCTGCATGGGCGAATCTAGCATTACATAAGGCAAAATATTTTTGCCATCTCGCTACAAAATATATATCCAATTTGCACAGCACTTGGAATCCTTACCAGACGCAAACTTCCAATGGCGGCCCAGGGTTTCGTCATTTGTTGAACGCCGCGAAGCGTGGAGCGTTGCAATAATGGTAGCACCATXXXXXXACCATTTGATGGGTAAACAGCATCTGGGCTACTCCAAACTGCGCAACGCCGTCGCCGAGATCAACGAGGCGCGACAGAAGGAGCGCGAGCAGGAGGAACGACGTCGACGTGAGGGTCGAGTGCAGCGCTTCCACTCCTACGAT…	ATTGGCA	|||||||	ATTGGCA	6241	6250	10	20	AAAAAAAAAA	0.690053	FBtr0070991|CG3198|FBgn0029887|CG3198|protein_coding|cds-2	cds	944	0.15	1	-5216	-99	1_D_simulans	1_D_simulans	1	1	1	1	34	34	0	0	0	2	novel	NA
chr3L	18609343	18609528	dme-retrogene-539	34	+	16	18	185	TAGTTATCACACAAAAAGGTGCATACAATGGACGACCTATGCAGTACAAGAAAGCAAAGAGTAACCAAAAGTTTTAAATAATTTTAGATAAAACTTTAAATAGCACTTAATATTTGTAAAATAAAATAACTTTGCAATAAAAAAATAAAATAACCCGATAGATAACGGTAGCTAATAAACAAAAA	TAG-TTATCACACAAAAA	|||-|.||-|.|||||||	TAGCTAAT-AAACAAAAA	136	154	19	18	AATAAAAAAATAAAATAAC	0.223352	FBtr0300052|CG18231|FBgn0036796|CG18231|protein_coding|cds-7	cds	74	0.4	1	-3	-108	3_D_persimilis	3_D_persimilis	1	1	1	1	34	0	0	34	0	14	novel	NA
chr4	580970	581907	dme-retrogene-540	34	-	15	10	937	GGTGGGTAAACGTTGTTTTTTGATATTGATAACCGGAGCATGACCGGTAATCGGTATTTATTTTATTTTATAAACTGTTTTGCAGACCCTTTTCACAGTTTTAATTCCGATGTTCGCAAATCCTTTTTGTGCAGTACTTTGAACATTTAAGTAATTAAATTAAATAGCATTATTTACGAACAAAACTTTTGGCCCTCCTTTAAATTAATTAATGAATTCTTTTATATTTTATTAAGTATTAATTATACTAXXXXXXTGTCTTATATTTTCTAAAGTAAAGCTTTTTCAAAATTCTAAATGATAAAAAAAATAATTGATATAAAAAAAGGCATTTACTTTCGGCCAGACAAAAGTGACCGTTTTACACAACGCAAGAATTTTACGAAAACCGGAATCGTA…	GGTGGGTAAA	||||||.|||	GGTGGGCAAA	914	925	12	19	AAAAAAAAATAA	0.249019	rmsk92456|Rehavkus-1_DY|Rehavkus-1_DY-DNA|Rehavkus-1_DY-MULE-NOF|MULE-NOF|exon-1	repeatMask-MULE-NOF	45	0.05	1	-688	-204	2_D_sechellia	1_D_simulans,2_D_sechellia	2	2	1	0.5	53	19	34	0	0	2	novel	NA
chr3L	26258609	26258894	dme-retrogene-541-1	34	-	15	15	285	TTAATAGTTTCAACTAAGAGTTGGGCACACTGGAACAGCGCGAAAGGTAAAAATTTCTCTCCCTCGTGATAAACCAAAGACAAGTCCAAAATAGTGGCAAAAATTGTTAATAGTGACCCTCAAGTCACTATCAGTGATATTGTAGTGGAACTTAACCACTTTCATTAAAAAAAAAAAAAACAAAAAAAAATATCCTGTGAGTTTGTTTGTACGAAGTGGGGCTTCGCTGCCCCGCGGTCGCTTGTGAAAAAATAAAAATCAGCTGTTGAGCTTAAAGCTCCAACT	TTAATAGTTTCAACT	||||-||.|.|||||	TTAA-AGCTCCAACT	247	258	12	19	AAAAAATAAAAA	0	rmsk62296|BS2|BS2-LINE|BS2-Jockey|Jockey|exon-1	repeatMask-Jockey	214	0.75	1	-65	-6	1_D_simulans	1_D_simulans	1	1	1	1	34	34	0	0	0	13	novel	cdhitCluster
chrY	611497	612445	dme-retrogene-87-8	34	-	21	23	948	TTTTATTAAATTACAGAAAATGCATTTCTTATTACTTTTAATACCATTCGTAATGATAACCACTTCAGAAATAATTGATTACTCCAATCACGAATTCTTCCTGTTCAAGGACAAAAAGGATATCCTTACCTATGAATCATATGCCGACTTATTCCACGTAACTAACTTAAGTTTTTATAAAGAAATTATAAATCTAGAATCAGGATATTTTAGAAAGGATACAAATATTCGGACAAAATGGGAAATTACTXXXXXXTCTTAATTATTTATATAAAATACCTCGTTATAACAAACAGATGCGAAATTTACTATGCCAGATCCATTTCACATTATGATGGAAAATTACTAATAAGTAATCAGGTCGCAAAATGCGAAAAAACCTTTTATGAAATATCTAAT…	TTTT-ATTAAA-TTAC-AGAAAA	||||-|.||||-||-|-||||||	TTTTCACTAAAATT-CTAGAAAA	918	926	9	13	AAAAATAAA	0.958406	FBtr0346722|kl-2|FBgn0001313|kl-2|protein_coding|intron-2	antisenseAnno_intron	948	1	0.02	25404	12659	2_D_sechellia	2_D_sechellia	1	1	1	1	34	0	34	0	0	0	novel	cdhitCluster
chrX	17143849	17143929	dme-retrogene-542	34	+	11	8	80	TTATGTTACTGTTACTGCATTGTATGGATTCATCGCTTCTAAATAAATAAATATAAAAAAACAAGTCCCTAACTTATTTA	TTATGTTA	||||-|||	TTAT-TTA	41	64	24	23	AAATAAATAAATATAAAAAAACAA	0.186167	rmsk122858|BS|BS-LINE|BS-Jockey|Jockey|exon-1	repeatMask-Jockey	64	0.8	0.73	24	-16	1_D_simulans	1_D_simulans	1	1	1	1	34	34	0	0	0	9	novel	NA
chr2R	6418191	6418313	dme-retrogene-128-4	34	-	19	27	122	TACTACAATAGTAAGATGGAAATAAACTCAAAAATGTTTATAAGTTTACATAAGAATTGTAGATATTGCAAGAAGAATGTACATTATGAAAATAAAAATTCAACAATAGAATAATAAATAAA	TACTACAATAGTA-AGATGGAAATAAA	|.|.|||||||.|-|-||--|||||||	TTCAACAATAGAATA-AT--AAATAAA	89	98	10	15	AAAATAAAAA	0.0242474	rmsk25362|(TTAT)n|(TTAT)n-Simple_repeat|(TTAT)n-Simple_repeat|Simple_repeat|exon-1	antisenseAnno_repeatMask-Simple_repeat	33	0.27	0.77	-89	10	1_D_simulans	1_D_simulans	1	1	1	1	34	34	0	0	0	0	novel	cdhitCluster
chrX	21888263	21888363	dme-retrogene-535-2	34	-	18	14	100	ATTTTCGATGTTTTGAGAGTAAATATTCGATACTATCGATAGTATCGTTTTTTGTACTTATCTTTAAAATAATAAAAATATTAGCCATTTTAAATGTTTT	ATTTTCGATGTTTT	|||||..|||||||	ATTTTAAATGTTTT	66	78	13	16	AAAATAATAAAAA	0	intergenic	intergenic	0	0	0	0	0	2_D_sechellia	2_D_sechellia	1	1	1	1	34	0	34	0	0	8	novel	cdhitCluster
chrX	8181779	8181972	dme-retrogene-543	34	+	24	12	193	TGCCCCAAGACTGAAGTTCTGAAGTCCATAACTCAACTTTTATCGATCGCATTTCAAAGTGGCATACCTCAAAATGATTGTGATTGAATTCTCTAAAAATCTGCATTCAAAATTGGAAATTTATTTTTTCAAAATTTTTTTGTCATTTTTATGATGTCGGAAATTCGAAAAAGTTGAAAAATGCCCCAAGACT	TGCCCCAAGACT	||||||||||||	TGCCCCAAGACT	177	181	5	10	AAAAA	0.233884	FBtr0340142|sdt|FBgn0261873|sdt|protein_coding|intron-2	intron	193	1	0.02	262	9839	2_D_sechellia	2_D_sechellia	1	2	1	1	68	0	34	0	0	0	novel	NA
chr2L	22785867	22786390	dme-retrogene-544	34	+	22	36	523	ACATATACAAGAATAACAACACAGTTAGATGACTCAGCTGTAAAAGCCTTTTACGAACACGAAAAGATAATTTAAAAGCACAAGTTCATTTAGTTCAACCAGATTATAACAAAAAATTCACTTTGACAACAGAAAACAGTTTTACAGAAGTAAAACCGAGCAACTTTATGCCACGAATAAAAAAGAATTGTTAGACATAGTTTGGGCTCTTAAAAATCTTAGAAATTATTTATATGGAGTAATCGGTATTXXXXXXTTTATCTTTACAACCTCAAATACAAACCCGAACGTAGAAATGAAAAGATGGTATTCTTTCATCGAAAGTTTCACCCCAAAAATAATATTATATAATAATTATAATTATATTATTAATTATTAATAATTATTATATAATAATAA…	ACATATACAA-GA-ATA--ACAA-CACAGTT-AGAT	|||-|-||||-||-|||--||||-||-||.|-||||	ACA-A-ACAACGATATAGCACAATCA-AGCTCAGAT	472	482	11	12	AATAAAAATAA	0.950015	rmsk16191|Invader6_I-int|Invader6_I-int-LTR|Invader6_I-int-Gypsy|Gypsy|exon-1	repeatMask-Gypsy	177	0.34	1	-161	-185	1_D_simulans	1_D_simulans	1	1	1	1	34	34	0	0	0	8	novel	NA
chr3L	4544618	4544743	dme-retrogene-545	34	-	14	7	125	AACAATTTGCATTATACGAACATAAACTTTTAAAGTATTTTGGTATGCCTTATCTAAACAAATTCACAATGGAAATAAGTGTTATTCTCTCGATGTTCCGCTGGTTTCAAAAAAAAAAAACAATT	AACAATT	|||||||	AACAATT	109	118	10	20	AAAAAAAAAA	0.0536941	FBtr0304987|CG11357|FBgn0035558|CG11357|protein_coding|intron-2	antisenseAnno_intron	125	1	0.02	6258	1711	3_D_persimilis	3_D_persimilis	1	1	1	1	34	0	0	34	0	0	novel	NA
chr3R	13287660	13287917	dme-retrogene-546	34	-	11	8	257	CAGATTTACCTCAGCCTCAGCGAGCGTTCAACCAAATAATAATTTAAGTATAGTTTAAATTATTTATTTAACTTATTTATTTATTACAAGTCAAGGATGGCAAAGAGAAAGACATTTAGCAGAGAATTTGTACTATGAAATTATTATACAAATTAGTCTGCTGAATGAAGACAAAACATGTTAAAATATTATAAAGAATTTGGGAAACGAAAAGCTCTAATGAAAAAAAAAAAATACCTATAATAAAAGCACATTTA	CAGATTTA	||.|||||	CACATTTA	223	236	14	23	AAAAAAAAAAAATA	0.735193	FBtr0082776|apn|FBgn0038132|apn|protein_coding|utr3-2	utr3	257	1	0.75	79	6	4_A_gambiae	4_A_gambiae	1	1	1	1	34	0	0	0	34	13	novel	NA
chr3L	25619370	25619758	dme-retrogene-547	34	+	16	18	388	ACGTTTTAACGGACATGGCTAGATCGACTTGACTGTCCAGAAAGAACTTTCTGTTTCACCGCTTCGTTGGACCGCCATAAATGGAACAAGAACCGTCTTGGAATTCTGATTCTGGCCGAAACCCTATTTTTCTCTCTCTCTCTCTCTCTAAGTACCACCGCCATTGTTCTGGAACTGACAATCAGCTCTGTTGCCCATTTCAGTCCGAAATTCCTGACCCGAAGAATTCTTCTTTTGCCCCAATTTCAGTTCTGGAAACCGAACATAGATGGCGGCCCCAAACCTTCTTACCCCCTAGGTAAGTGTCGCTGACGACATTAGCTGCCACAAGCGCTACAAAGCGCTGTGGTAAAAAAAAACGTTGTCATTTAACATTTAAACGACAATG	ACGTTTTAACGGACA-TG	||.|||.||||-|||-||	ACATTTAAACG-ACAATG	351	359	9	18	AAAAAAAAA	0.847301	rmsk61418|(TC)n|(TC)n-Simple_repeat|(TC)n-Simple_repeat|Simple_repeat|exon-1	repeatMask-Simple_repeat	19	0.05	1	-130	-239	2_D_sechellia	2_D_sechellia	1	1	1	1	34	0	34	0	0	12	novel	NA
chrX	16194286	16203318	dme-retrogene-548	34	-	24	37	9032	TATATATTGTACATACATATAGCTAGACTGATGGGTACGGTGCCTTTGATTCCTGACCGAAAATGTAGTGGGTAAGTGCTAATTGGCTTTGCCAGAAACCGATACCAAAACCAAACCGAATCCATATCCATTCGAAATTCGAAAGGGCTGCATTCAGCTGCGTTCAGAAGTTTGTGTTGTGTTTTTTTTTTTTTTTTTGTGGGGACTGGGGATAGCTAATGCTGTAATAGATCCTAATTCCATCCAACATXXXXXXTGCCAGTGTAAAAATGTGTTGGTTAAAGGCTACAGATACAGATTCAGATACAGATACAGATACGGATACGGATACCGATGCGGATGCGGATACAGATACAGATACGAATACATATTGGCAAAAGGAAAACAATGTGGAAAAAG…	TATATAT-TGTACATACATAT-AGCTAGACTGATGGG	|||||.|-||||||||-|-|.-||.|-|-|.||||||	TATATGTATGTACATA-A-ACGAGTT-G-CAGATGGG	8984	8988	5	10	AAAAA	0.449155	rmsk121657|(CACTCA)n|(CACTCA)n-Simple_repeat|(CACTCA)n-Simple_repeat|Simple_repeat|exon-1	antisenseAnno_repeatMask-Simple_repeat	97	0.01	1	-1020	-7915	1_D_simulans	1_D_simulans	1	1	1	1	34	34	0	0	0	11	novel	NA
chr4	850178	850559	dme-retrogene-549	34	-	14	22	381	TTTTTTGCGAGTGTAGGTAACTACCCCTGTTTCTGATTTCGTTTGCTGTCACGGTTTTATATATGTATGTATATGCATATTCTCTTGTTGGATTAGACCTAATACGTTAACTCCTTCGGGACTACTGATTATCAAACAATTTGCACGCATTACGGTATAATACTTGACTAGGAAATGTCGAATTACCATCAATGAGTTTAGTAGATAGGTAAATATACGAAAACATCATTTAACACCTGATTCAGAAATAAATTTTAATAACATATACAACTCAGTATGTATTCCAGGGATTACTTTTCCATTAATTGTTTTCTAACAAAGCCCTCGTCTTGATTTATTAAAAAAAAAACGGATATAAGGATTTTTTGTAAATGTTTAACT	TTTTTTGCGAGTGTAGGTAACT	|||||||..|.|||--.|||||	TTTTTTGTAAATGT--TTAACT	340	349	10	20	AAAAAAAAAA	0.457844	intergenic	intergenic	0	0	0	0	0	1_D_simulans	1_D_simulans	1	1	1	1	34	34	0	0	0	12	novel	NA
chrX	21887396	21887586	dme-retrogene-550	34	-	19	22	190	AAAAAACAAAGCATAAGTGATAGCTCAATAAGTAAAGAATCTTAAATAAAAAGGGAAAATATATTCTGCTACAGTGACAACAAAATGTAAACAGTGAGTTGTGAGCTGCACACGGTGACGTATAAGTGCTTGGGTAAAATTAAAAAGAAAAATTATTAAAGCATAGCCAACAAACAAACCGAGTAATGTG	AAAAAACAAAGC-A-TAA-GTG	||.|||||||.|-|-|||-|||	AACAAACAAACCGAGTAATGTG	136	160	25	15	AAAATTAAAAAGAAAAATTATTAAA	0	rmsk129218|TIRANT_I-int|TIRANT_I-int-LTR|TIRANT_I-int-Gypsy|Gypsy|exon-1	repeatMask-Gypsy	13	0.07	0.17	65	-177	2_D_sechellia	2_D_sechellia	1	1	1	1	34	0	34	0	0	8	novel	NA
chr3L	27158437	27158569	dme-retrogene-551	34	+	13	9	132	TTAATAACATCACCAGGATTATACAGTAGTAGAATCTCCTGATCGGAAGTTCGCATACTAACTGTATGCGCTGCCGCCGGCAGCTATATGTCAAGTGTAAAAGTGAAAAAGTTAAAAAAAAAATTAATTAAC	TTAA-TAAC	||||-||||	TTAATTAAC	106	123	18	21	AAAAAGTTAAAAAAAAAA	0.0405544	intergenic	intergenic	0	0	0	0	0	1_D_simulans	1_D_simulans	1	1	1	1	34	34	0	0	0	0	novel	NA
chrX	8927199	8927296	dme-retrogene-552	34	-	16	8	97	TTTATGTGTATTTTTATTGGATTTTATATGCGAACCCAACCCCTGGGTCACGAATAAAAAAAAAGCGACAAGAAATGAAAATTGAATATTTTATGTG	TTTATGTG	||||||||	TTTATGTG	53	81	29	18	AATAAAAAAAAAGCGACAAGAAATGAAAA	0.809102	FBtr0344166|rdgA|FBgn0261549|rdgA|protein_coding|intron-1	antisenseAnno_intron	97	1	0	72083	1503	3_D_persimilis	3_D_persimilis	1	1	1	1	34	0	0	34	0	8	novel	NA
chr3L	6040418	6040537	dme-retrogene-209-3	34	-	14	7	119	AAAAAAACTATCACTAAGTGAAAGTTAATTAAGTTAGATTAAGATTTGAACACTTATTGTTAGTCTCTTAACACAAAGGGAAGATTCAATAAATAATAAAAATTAATAAAAAAAAAAAA	AAAAAAA	|||||||	AAAAAAA	88	112	25	20	AATAAATAATAAAAATTAATAAAAA	0.432019	rmsk44611|DOC|DOC-LINE|DOC-Jockey|Jockey|exon-1	repeatMask-Jockey	119	1	0.05	2183	3	1_D_simulans	1_D_simulans,2_D_sechellia	2	2	1	0.5	74	34	40	0	0	0	novel	cdhitCluster
chrY	283697	284271	dme-retrogene-553	34	-	12	11	574	AGCGGGTCATTACATTGGCGACGAGTGGAAAAATAGGTAAATGATAATGATAATAACTAAAACTTGGTAAATTTGATGAATTAGGAAAAAGGCGCGAAATTACGGTAAACGAGTGGCGTGATATAGGCTGTGCGTGAGTGTGTGTACATATACATACATAAAAATGTGGAAAAGAGGAGAGAAGGAATAAGCTGCGTGAGATAGATAGGCTGAGTGAAGAGATAACTCTTCGCAAGCTTAAGAGAAGGTGXXXXXXAAAGGTGAGCTGGAGAGAAATTTCTCTAGCAACCAAAGAGTTGCAAGGGCCGAGTACGCATTATAAGCTCTAAAAGAGGAGCCGAGTAGTGGTACAAGCCAAAGCATATTTTGGAAAAAAAGAAAAGAAACAGAACACGAAAT…	AGC-GGGTCAT	|||-||||.||	AGCTGGGTAAT	515	550	36	22	AAAAAAAAAGAGAAGGAAAAAGGAAAAATATTACAA	0.393456	rmsk132719|(TTTA)n|(TTTA)n-Simple_repeat|(TTTA)n-Simple_repeat|Simple_repeat|exon-1	antisenseAnno_repeatMask-Simple_repeat	35	0.06	1	-463	-76	1_D_simulans	1_D_simulans	1	1	1	1	34	34	0	0	0	13	novel	NA
chr2L	5240872	5241074	dme-retrogene-554	34	-	18	29	202	TATTTAATTTATGTTGTTACTTTTTAATTTTCGAAATTTATATATTATTTAACAGTTAAATTTAATAATTGCCTGGGTACGGAAGAATTTAGTTTGTTAAACAAAACAATACATCTGTTTCAACATATGAAAGAAGTGCTACATAAAAGCTAACAAAAATAAAAGCTTCAAAAATGTATAAAATTATTGTTATTGTTATTAA	TATTTAATTTATGTTGTTACT-TT-TTAA	|||..||||-||-|-||||.|-||-||||	TATAAAATT-AT-T-GTTATTGTTATTAA	152	164	13	16	AACAAAAATAAAA	0.234294	FBtr0079086|tkv|FBgn0003716|tkv|protein_coding|intron-2	intron	202	1	0.01	294	19222	2_D_sechellia	1_D_simulans,2_D_sechellia	2	2	1	0.5	45	11	34	0	0	12	novel	NA
chr3L	15557145	15557435	dme-retrogene-555	34	+	28	14	290	GGTGGCCATCAGCAAGGACGACAAGGGCAAGAAGGTGGCTACCAACAGCGTCCGTCTGGACAACAACAAGGTGGCCATCAGCAAGGACGACAAGGGCAAGAAGGTGGCTACCAACAGCGTCCGCCTGGACAACAACAAGGTGGCCATCAGCAAGGACGACAAGGGCAAGAAGGTGGCTACCAACAGCGTCCGTCTGGACAACAACAAGGTGGCCATCAGCAAGGACGACAAGGGCAAGAAGGTGGCTACCAACAGCGTCCGCCTGGACAACAACAAGGTGGCCATCAGCA	GGTGGCCATCAGCA	||||||||||||||	GGTGGCCATCAGCA	269	276	8	6	AACAACAA	0.212466	FBtr0075559|AGO2|FBgn0087035|AGO2|protein_coding|cds-3	cds	290	1	0.23	296	682	1_D_simulans	1_D_simulans,3_D_persimilis,2_D_sechellia	3	3	1	0.333333	119	34	66	19	0	0	novel	NA
chrX	21300428	21300566	dme-retrogene-556	34	-	14	22	138	CTTTTTGTTGCAAATCGATAGAAATTTACAAGAAATGTGACATATTTTTCATCCAATCTAGTATACCCTTTTACACTAGAAGTAACGGGTAAAAAACATCAAGGTTAAAAAAAAAACTTCTTTTTTTACAGATCCATA	C-T-TTTTGTTGCAAATCGATA	|-|-||||.||.||.|||.|||	CTTCTTTTTTTACAGATCCATA	107	116	10	20	AAAAAAAAAA	0.327481	FBtr0306679|ABCA|FBgn0031170|ABCA|protein_coding|utr5-3	utr5	7	0.05	0.1	-131	66	3_D_persimilis	3_D_persimilis	1	1	1	1	34	0	0	34	0	0	novel	NA
chrUn_DS483864v1	2371	2475	dme-retrogene-557	34	+	18	9	104	TTATTTAGATGCATATGTTTTCTATCCTAGGACTAACCGGTTAATACCACACATTTATCCCTAATTACGCTGAAAATAGACACAAAAAATCAAAATTATTTAGA	TTATTTAGA	|||||||||	TTATTTAGA	73	95	23	16	AAAATAGACACAAAAAATCAAAA	0	rmsk95858|DM297_I-int|DM297_I-int-LTR|DM297_I-int-Gypsy|Gypsy|exon-1	repeatMask-Gypsy	104	1	0.09	732	387	1_D_simulans	1_D_simulans	1	1	1	1	34	34	0	0	0	0	novel	NA
chrX	16664500	16668911	dme-retrogene-558	34	+	7	11	4411	AGTGTACAATCTGCGATCGGAGTTCACCAATCACCAATTACCAATTACCTGCGATCTGCGATCTAGTAATGGCAATCGGAAAGATAAGAGCTGAACGACTCTTCCGGCCACCACCTCCTTCGGCCCAATTATCCATTATCAGCCAGTTCCTGGTGCTTCCATGAAAACGGAATTGATTTCCACTTCACTGTGCCGCACAAACAGACAAAAAACTCAAGGAGGCGTCTAAAATAGATGGTCTTCAAAGGAAXXXXXXATACCACACATGTACGCAGCTGCATACGAATATATTTGATCCATTTCGGTTAATTGTTTGTGTCTTTATGGATGAACATATAATACTTGTATCTGCATCCAAAACATGCAAAAATCATATCTTTCTCTGGAAAATGTGAAACA…	AGTGTACA-AT	.||||-||-||	GGTGT-CATAT	4386	4401	16	27	AAAAAAAAAAAAATAA	0.661358	FBtr0089734|r|FBgn0003189|r|protein_coding|cds-6	cds	1825	0.41	1	-1534	-1052	1_D_simulans	4_A_gambiae,1_D_simulans,3_D_persimilis	3	4	1	0.333333	93	34	0	28	14	0	novel	NA
chr3R	3185316	3185478	dme-retrogene-559	34	-	14	7	162	GACCAGCTAAAGTGCGATCATCTGCACTTCTCCGCCGCGTGGCCGCTGACGACCACTGCTTCTCTGCCGACGCCTGCTGCGACGCTGCCGACGCCCACACTTGATTGCTAGGCACTTAGGGATATATTTAATCCATTTATAAAAAAAAAACTGTTGACCAGC	GACCAGC	|||||||	GACCAGC	141	150	10	20	AAAAAAAAAA	0	rmsk68554|Gypsy2-LTR_DM|Gypsy2-LTR_DM-LTR|Gypsy2-LTR_DM-Gypsy|Gypsy|exon-1	repeatMask-Gypsy	129	0.8	0.55	105	-33	2_D_sechellia	1_D_simulans,2_D_sechellia	2	2	1	0.5	50	16	34	0	0	5	novel	NA
chr3L	27780195	27780301	dme-retrogene-139-4	34	-	23	14	106	CTTAAAATCAAGTTTAAAGAAAACTTAAAACCAAGTTTAAAGAAAACTTAAAACCAAGTTTAAAGAAAACTTAAAACCAAGTTTAAAGAAAACTTAAAACCAAGTT	CTTAAAATCAAGTT	|||||||.||||||	CTTAAAACCAAGTT	85	92	8	11	AAAGAAAA	0.880956	intergenic	intergenic	0	0	0	0	0	1_D_simulans	1_D_simulans	1	1	1	1	34	34	0	0	0	0	novel	cdhitCluster
chr2L	21495524	21495932	dme-retrogene-183-7	34	+	17	11	408	CATATGTAAAAATACTAATTCTGCCAGAGAAGGAATAAAAATAATCTTATTTTAATTGTCAGCTCAACATTTATTAAATTAAAGAAGAGGTTAATACAAAAATATATATTTTTATTTGTTCTTTGTGCGAACATCCTTTAAAGCAGTGAAAGTGTCGTGCGGGGCAAGGGACTCTGAACCTTAAACATCTAAAAAAAAAATCTGAATTCTGTGTAAGACAGTTTGAAATTAATGAAATTACATTGATGACGGCAATATTTATAAAATAACAGAAAATAATAAAATAAAACTAGCTATTTTATATTTTTTCCATGTGTTAACTGAAGAATGTGTTATTATTGAAGAGGTCGTACGGGACAATTGACACTGTCCCTTCAAACGTCTGTAAAAAATAAAACC…	CATATGTAAAA	|.|||||||||	CCTATGTAAAA	387	397	11	17	AAAAAATAAAA	0.826868	rmsk14563|(ATAAA)n|(ATAAA)n-Simple_repeat|(ATAAA)n-Simple_repeat|Simple_repeat|exon-1	repeatMask-Simple_repeat	29	0.07	1	-260	-119	4_A_gambiae	4_A_gambiae	1	1	1	1	34	0	0	0	34	0	novel	cdhitCluster
chrX	179604	179991	dme-retrogene-560	34	-	13	24	387	AACGGAAATTTACACAACTAATAAAATTATGAAAAATTATAAAATGGATGAAATCCAACAAATGTTCAACGGCTATAAATGTGTGCGTGGCAGTTTATATATTCCATAGCCGAGCCAATCTGGTCCTGTCCGTTTGTCTGTCCGCCCAAATATCCCACGCCCACACCTATAAAAATTATTTGTTATTTATTTATTTATATATATATATATATATATATATATATATATATTATATATATTATATATATATATATATATATATATATATATTATTATATATTATGTTTAAATTATTCAATATTATATCTTTCTTTTAAATTAGTTCTGATTGGTTATAAAATGAAAAAAAAATAATTTCTTCGGATAGAAGGATATTATCAGTAATAA	AACGGAAATTTACACAACTAATAA	||-|||.|||-|.-||.-||||||	AA-GGATATT-AT-CAG-TAATAA	337	354	18	21	AAAATGAAAAAAAAATAA	0.00947999	rmsk99267|(AT)n|(AT)n-Simple_repeat|(AT)n-Simple_repeat|Simple_repeat|exon-1	antisenseAnno_repeatMask-Simple_repeat	85	0.22	1	-195	-107	1_D_simulans	1_D_simulans	1	1	1	1	34	34	0	0	0	13	novel	NA
chrX	23055894	23056105	dme-retrogene-561	34	-	19	22	211	TATAATAATTACATTTAATTAATTTATTACAATAATTTATTAAAGGTGGCACAATTCGGTGTTGCAAGGGATTCATGTGCCAAAAGGGAGGCGATGAAGAGCTGAGGAATAATAACTGTTCTATGCAATATTATCTTTAGAATAAATAGCTTTTTCAAGCAGTCTCAAGTGGACAAAGAAATTAAAAAACCTTTATCAATAATACAAATTA	TAT-AATAATTACATTTAATTA	|||-||||||-|||---|||||	TATCAATAAT-ACA---AATTA	175	189	15	15	AAAGAAATTAAAAAA	0.44713	intergenic	intergenic	0	0	0	0	0	2_D_sechellia	2_D_sechellia	1	1	1	1	34	0	34	0	0	4	novel	NA
chr2R	1584030	1584192	dme-retrogene-562-1	34	-	14	7	162	TATTACATAATTAGATCCTACTAACAGTTATATTTAATATAGTTTATATTTATATTCATTTCCTCGTTCCTGTTCTCTTTTTTATATCGCGTCTATATCTTCTCGCGAATCGAGCCGTACGAGCCGTGGGACCCGTGCGTTAAAAAAAAAATTACTATTACA	TATTACA	|||||||	TATTACA	142	151	10	20	AAAAAAAAAA	0	rmsk19059|DMCR1A|DMCR1A-LINE|DMCR1A-CR1|CR1|exon-1	repeatMask-CR1	122	0.75	0.72	48	-40	1_D_simulans	1_D_simulans,2_D_sechellia	2	4	1	0.5	112	34	37	0	0	4	novel	cdhitCluster
chr2R	2296895	2297156	dme-retrogene-87-9	34	+	23	24	261	TATTTACGAGAATAAAAAAGAATTATCAATACACAAAAGAGTATCTACTGTTCATGGATATTCAATCATAAAATATTATCATTTGATAAACATATTTGGGGAACAACATTTATTTTATGAAATTGAGGGTCTAGAATCTGATCTATTAGTTGGATTCAATCTGTTAAGAAAGATTGGAGCTAAATTTGATATCGAGAAAGGAATCATGGAGTAAAAGGGAAATAAAGAGAAACTCGAATATCTTGACGAGGAAAAAAATGA	TAT-TT-ACGA-GAATAAAAAAGA	|||-||-||||-|||-|||||.||	TATCTTGACGAGGAA-AAAAATGA	220	232	13	11	AAATAAAGAGAAA	0.872048	intergenic	intergenic	0	0	0	0	0	2_D_sechellia	1_D_simulans,2_D_sechellia	2	4	1	0.5	103	23	34	0	0	6	novel	cdhitCluster
chrY_CP007114v1_random	11119	11456	dme-retrogene-563	34	+	14	27	337	TACGTTACACATTGTTCATATAGTGTTTTTGGGTTTTCATTGTCGCCTGAAATGAGTAATTGCCTTTTGCTGCGCATATGCTTTATTATTTCAGAAGAACGGGTTCTTCTTTTCCTTCTGGTCGCCGAGGGAGGATTAGAGCATAATATAAAAGAGTGTAATTAAAATACAAAACGATATAAACGGATCAAGAGATAATTTAACTTATTTATTATGTAATCCTCAAATTGTGTTGGGTGGGAATTGAGTGGGAATCAACGTGCCAAAGGAGAAAAACATTTTTGATATATTAACATGAAAAAAAAGAAAGAATACGAATATACATGCATATGCATAT	TACG--T-TACA--CAT-TGTTCATAT	||||--|-||||--|||-||--|||||	TACGAATATACATGCATATG--CATAT	298	312	15	20	AAAAAAAAGAAAGAA	0	intergenic	intergenic	0	0	0	0	0	1_D_simulans	1_D_simulans	1	2	1	1	61	34	0	0	0	0	novel	NA
chr2L	10611496	10612667	dme-retrogene-564	34	+	19	12	1171	TTGTTGTTGTAGTTGGTGGCATGTGTGAAACGACGGTACTCGAACAATTTTCGTCGCACAACAAGCAGATTTCGTTGTCGAAATATGTGAAATTTTTTCACAGCCACTTCACAAATTTGCCAGTTGTTGTTCGGCACTTTTGTTGTCGAGTGTAAGTGTGTGTGTGTGTATGTTTGTGGCTACACTGTGCTACGTAGGTGGCATTGTCAGCGGATCGCAGCAGACATCAGCTCTTTGCAACTGGAGTGCCXXXXXXGGGACATTTAGTGCAGAATGCGAGCAGGCAAATTATGGGAGCCATCAATATATCGTGGAATTGCGTGTGCAAGGCGGAGTGCCGAGGAAATCAGTGTAAATATTAGTTTTTAAATGAGGCAGCCAGTTGTTGGGTGGCAAATC…	TTGTTGTTGTAG	||||||||-|||	TTGTTGTT-TAG	1145	1154	10	15	AAAAGAAAAA	0.594687	rmsk6850|(ATTTA)n|(ATTTA)n-Simple_repeat|(ATTTA)n-Simple_repeat|Simple_repeat|exon-1	repeatMask-Simple_repeat	44	0.04	1	-549	-578	1_D_simulans	1_D_simulans	1	1	1	1	34	34	0	0	0	6	novel	NA
chrX	8349828	8350156	dme-retrogene-565	34	+	14	7	328	AAAAAAAAAATATTAGTGAAATGCAGCCAGATAATTTGGCAACTAAAATCGAAAAGAACAAAATTATAAATCGTTCAACATGCTATTCAAACACTTATGACATCAAGTGTTTTGTTGTGTATTTGAGGCTAGCTAAAGTTAAAAAAAAAAAACCCAATGAAACCTTAAGCTTAACGTGGCAGATGAAAACTAATTATTAACCTAAATGCCGCAAGAAGAAATCGCAGAAAAGCTTAACTCATTCAGCAAACAAGCTGCAAACTTTTTAGCCTGAATAGAATACGCATTGCGAAAAGAAAATAAAAGCGAACAAAAAGACAAAAAAAAA	AAAAAAA	|||||||	AAAAAAA	292	321	30	20	AAAAGAAAATAAAAGCGAACAAAAAGACAA	0.512105	FBtr0339652|nAChRalpha3|FBgn0015519|nAChRalpha3|protein_coding|intron-2	antisenseAnno_intron	328	1	0.01	19687	15333	4_A_gambiae	4_A_gambiae	1	1	1	1	34	0	0	0	34	0	novel	NA
chr3R	2162397	2170561	dme-retrogene-566-1	34	-	17	16	8164	GTGTCAGTGGTAAAACTCGACTGATTCTTAAAGCTAATACAATATTCTTCTTAGGCTATAAATTGCGCCTTCGCTTCCTCGTGAAGTCGGCAGAGAAGGCTGTTATATAATAGCATAATATGCTTCACATATTACGCTTACACAAGCAGTGTACATACAATCTTGCACATGCATAAACACATGAAACCAATTTACATTTTTGCTTACACTTAAGCGCATGATTTGTTGTGCACCCATACCGTTCTTTTTGXXXXXXAATTTTGACAATCCATAATTTATTTGAAACATTTTTAAGTATTAAGAAGAAAAATTTTATTTTTTGATTTTATTATTATTTTTATTTCATTAATGACCTCATTATTTAAAAATTAAGTTGTTTCTAGGCCATTGGCCCTGCTC…	GTGTC-AGTGGTAAAA	|||-|-||-|||||||	GTG-CGAG-GGTAAAA	8129	8149	21	17	AAAAATATAAAAGAAGAATAA	0.0764417	rmsk67253|ROVER-LTR_DM|ROVER-LTR_DM-LTR|ROVER-LTR_DM-Gypsy|Gypsy|exon-1	repeatMask-Gypsy	352	0.04	1	-108	-7704	1_D_simulans	1_D_simulans	1	2	1	1	54	34	0	0	0	1	novel	cdhitCluster
chr3R	10799191	10799454	dme-retrogene-567	34	-	17	11	263	TCAACTTCACTTGATGAAAACCCTTCATCAGAAAAAGAAAAATCAACATCACTTAATGAAAGACCTTCATCAGAAAAAGAAAATTCAACTTCACAGGATGAAAAACCTTCATCAGAAACAGAAAAGTCAACTTCACTTGATGAAAAACCTTCGTCTGAAAAAGAAAAGTCAACTTCACTTGATGGAAAACCTTCATCAGAAAAAGAAAAGTCAACATCACTTGATGAAAACCCTTCATCAGAAAAAGAAAAATCAACATCACT	TCAACTTCACT	|||||.|||||	TCAACATCACT	242	252	11	17	AAAAAGAAAAA	0.0591857	FBtr0347183|CG14692|FBgn0037836|CG14692|protein_coding|cds-11	cds	263	1	0.23	548	341	2_D_sechellia	3_D_persimilis,2_D_sechellia	2	6	1	0.5	262	0	72	17	0	0	novel	NA
chr3L	11969764	11969924	dme-retrogene-63-2	34	-	27	16	160	CTAATGATCCTGAAGGGAGCACCACGAGAGAGGACGACACAACTGTTGCAATCGATACAACTACCGAAAAACCTGAGGATGATACAACTGTAGAAGATTCAACACCGATTCCTGAGGAATCTACCACTATCGCCCAGGAAACAACTTATGATCCTGAAGG	CTAATGATCCTGAAGG	||.|||||||||||||	CTTATGATCCTGAAGG	139	144	6	7	AAACAA	0.487135	FBtr0076063|Muc68E|FBgn0053265|Muc68E|protein_coding|cds-1	cds	160	1	0.03	3055	2185	1_D_simulans	1_D_simulans	1	1	1	1	34	34	0	0	0	0	novel	cdhitCluster
chrUn_CP007074v1	9240	10738	dme-retrogene-568	34	+	19	32	1498	TATTTCCTTGGAAATTATTATTAAAGTTGTTAGACTCTAGTTCCTGACACTTTTCCAAAGCATTTGGCAAATCTGGTGGGTTGGGAGAGAAGAGTGTTTCTGAGATTGAACCGTTTAATCCAGAAATAAAAATTCTAAGAGCATTGCTTCTAATTGTTTTATTTGTTTCCTTAGTTATAACGTTGTCCTTTCCATAAGTCATTATAGTTTTATTTATGAGTAAAGTCATTTTCTTGTTTACTTCGTTGTAXXXXXXCTTAATTGGATTATTGCATTTATTGATTTCCAATTAAGTTTATTCACGATCACTGTCAAAGTAGTTAGGTGTCCTTGGATTGTTGTGGATGTTTTAATTTTTAACTAAACATATGGGTTGTTGGCGGCGCGAGTTCCGTTTTG…	TATTTCCTTGGAA-ATTATTATTAAAGTTGTT	|||||--||-.||-|||.|||||--.||||||	TATTT--TT-TAATATTTTTATT--GGTTGTT	1457	1466	10	15	AAAAAAATAA	0.898069	rmsk93384|(ATTTTAA)n|(ATTTTAA)n-Simple_repeat|(ATTTTAA)n-Simple_repeat|Simple_repeat|exon-1	repeatMask-Simple_repeat	82	0.05	1	-801	-615	1_D_simulans	1_D_simulans	1	1	1	1	34	34	0	0	0	5	novel	NA
chr3R	30503567	30508005	dme-retrogene-569	34	+	14	22	4438	TGAGATTAGTTTTTTAGTCATTCGATTGAACTTTGTTTATCTACCAAATGTTATTTAACCTTTGTGGTGAGTATAAAATGGCTACTGGATATCTATTGGATTAATACAAGTATTTATTTGAAAGGATTACATTATAATTTTACTGCTGTTTTTATATGTCCTTCAAGTGCAAAAACTTTCCCTCATCACTGCTCAAGCCACAAGGTCGCCTGAATTCCTGGGCACCCACATGGAACCACTCATTGCAAACXXXXXXATCACAAGGGCGATGGTGATAATAGAACAGCCCACTCAGCTTGTCCCACAGTTGTGGGTTCTAGATGGGGTAATATAGTATAGACAAATCGCGATATGCTCAGTTAAATAATTTATTTTTGCAGTCATGACCAAGTGGATAAA…	TGAGATTAGTTTTTTAGTCATT	|||||.-||.||||-|.|-|||	TGAGAG-AGGTTTT-ACT-ATT	4376	4405	30	20	AAAATAATGAATAATAAAATATATAAAAAA	0.47978	FBtr0085655|CG15539|FBgn0039782|CG15539|protein_coding|cds-5	cds	444	0.1	1	-3498	-496	4_A_gambiae	4_A_gambiae	1	1	1	1	34	0	0	0	34	14	novel	NA
chrX	20881805	20903385	dme-retrogene-570	34	-	14	22	21580	TTATATATTTGAAAATATATAAACTGTTTAATATTATTTTTAATTTGAAAACAATAATTGTAATGGCAAAATGTTCTCGTAAGCCTCGTTTCTCAGATTTTGGGCATAAGCATGTGCAATTTCTGCGACTTCCAGTTGCGCACTCATTTTTTTTTTTCACAAACAGATTCCCGCACAGCTAAAAAGTATTGCATCCTTGCACTCACACACTCAAACATACACACACACAGAGAACAGGCACAATGTGGAAXXXXXXGCGCAGCATAAGGATGATCTGGCCAAAGAGGAACCAAAATCGGTAGTCAACAATGAAAGTAGTCTAAAACTTTTAAACGAGGAAAATGTAAAATCATCTAAACCAGAAAAAAAAAATAATTCAAATAACCGCCTCGAAGTAAC…	#NAME?	-|-||||-|.|||.||||.|||	CTGTATA-ACTTGTAAATGTAT	21545	21559	15	20	AAGAATAAAAAAAAA	0.533665	FBtr0302971|I-3|FBgn0261624|I-3|protein_coding|cds-1	cds	648	0.03	1	-20844	-88	1_D_simulans	1_D_simulans	1	1	1	1	34	34	0	0	0	0	novel	NA
chr3R	2195515	2198895	dme-retrogene-571	34	+	24	17	3380	GTTTGAAAAAAAAAGATGGTTGCTCTGAATGCCCGCTAAAACTTCCTTTTGGTTGGAGGTCCATTTCCTCAATGGAAATCCGGCGGAATTCAGGGCGTCTCGGAGCTCTTGAACCATGAGCTGAGCTTCTTCCGCGGAGTCCGCTCCGGCTAAAACATCATCCACATACATGAAATTTCGAATGACATTGCTAGCTTTTTGGATGGCTGAGTTCTACGTCAGCTGCTAGCTGCTGCAGTACTCGGATGGCXXXXXXCTAAGAAAATTTTATTTTGTTTGTTTACAACTGGAAACGGAGAAAATGGAATGGTGGAATTGGAGTCTTTTCTCCGCGTTGTAAGTACTTCTAAGACAAACACAAATTAATATCCAAGCAATACAGGAAAAAAGATTTTTCGG…	GTT-TGAAAAAAAAAGA	|||-|-|||||||||||	GTTAT-AAAAAAAAAGA	3353	3357	5	10	AAAAA	0.932569	rmsk67276|DOC2_DM|DOC2_DM-LINE|DOC2_DM-Jockey|Jockey|exon-1	repeatMask-Jockey	14	0	0.07	192	-3366	1_D_simulans	1_D_simulans,2_D_sechellia	2	2	2	1	68	34	34	0	0	7	novel	NA
chr4	1093599	1094240	dme-retrogene-572	34	-	20	10	641	TTTATAAAACTGAGACTACTTATTATGAAACTGCTAAGAAAGTGTTGGAAAATTATTTGCTAATTTTTTGAAAAGAAATAACAGCTTTGTTGTGTTCTATCAACAAGCGGCCCAGTTCAGCACACATGTTTTTTATGTTTATATGGTTTTGGTTCAAATTTGATCAAAGTCGTTCGACTTATTAATATAGCTGTCATTGAAACAATCGAAGAATTTTTTGAGAATTAAAAAAGACATAATAGTTTCGCTGXXXXXXAGAATGCTATAGTCAAGTTCCCCGACTAACAGATACCAGTTACTCATCTACTGGAAATGCAAACGCGAAAATTATCTTTACAGGCATATCGAAAGATATTGGAAAATAAAATGAGAAAAAATTTTAAAAATTTCCAGATCCCC…	TTTATAAAAC	||||||||||	TTTATAAAAC	606	627	22	14	AATAAAATTAGAAAAAATACAA	0.097359	rmsk93025|DNAREP1_DM|DNAREP1_DM-RC|DNAREP1_DM-Helitron|Helitron|exon-1	antisenseAnno_repeatMask-Helitron	141	0.22	1	-499	-1	1_D_simulans	1_D_simulans	1	1	1	1	34	34	0	0	0	4	novel	NA
chr2L	3350100	3351212	dme-retrogene-573	34	+	23	19	1112	CGGATTTTGGGAAAACTTGGTTCCTCGTGTGTTTATCGTCTGAAATTTTCCTAGAATATTGTAAACAAATCTGTGCTCTGATTTCTCATGCAACCACATATGGCATAAAAGAACTTTTAGAAACCAAAGACACTTTTGAGAATGTATGAACGGGGGCAAATGCAATGCAAGCCAATAATTGAAGTGAAATCATTCTTGGTGTGGAGAAATAGTTTTATTTACTATTGTTAACCAATAAATCCCCAATTAGXXXXXXTCTCGGCATTAACCCAAAGTCTGTCAGTCGGCCGGAGTGACAAACGAATTAAGCTGGATAGCTGAGCTCGCTGGCTAACTTAACTTCAGTTTAAACACCACCCTCGTGGATTTTCGCAAGCTCTGGCCAAATGGCAATTATTA…	CGGATTTTGGGAAAACTTG	|||||||||||..||-|||	CGGATTTTGGGTTAA-TTG	1074	1086	13	11	AAACAACAAACAA	0.543056	FBtr0339549|E23|FBgn0020445|E23|protein_coding|intron-2	antisenseAnno_intron	1112	1	0.08	11664	1263	3_D_persimilis	3_D_persimilis	1	1	1	1	34	0	0	34	0	8	novel	NA
chr3L	18129747	18129965	dme-retrogene-574	34	-	19	17	218	TTTAAAGCATTTTTATCAGGGATTCTTTTAAGAAAGTTTAATTTACGAAGGCTTTTCAACTTCAAACTTATTATGAAGCTTTTAGAATAGACCGCTATCAATTCGTTTCACTTGGATCCTTTCAAAGCGTTTACGTTTCATTGCGACGCACAACATTTCCGTTTTTAATGATATACTCGTTTAAAAAAAGAATTCTATACGATTTGAAGTATTTTTTC	TTTAAAGCATTTTTATC	|||.|||.||||||-||	TTTGAAGTATTTTT-TC	183	192	10	15	AAAAAAAGAA	0.593304	FBtr0332863|Cyp312a1|FBgn0036778|Cyp312a1|protein_coding|utr3-3	utr3	218	1	0.18	201	808	4_A_gambiae	4_A_gambiae	1	1	1	1	34	0	0	0	34	10	novel	NA
chr4	262157	262482	dme-retrogene-575	34	+	21	18	325	GTGCCTTCATGTTTTAAAAATTCATTTTTATTATACAAATTATTTAAATAACGGTTGAGGATCTTCTTGTCTATACTACAAGAGTTGCCGCAGCATGCAGTCAAAATGTGACCTACATCTTGCGATCTGGCATCCCATTGAGCTCTGTTTTATGGTTAATTTAATTTATATAATCTATCTAAAATTATGACATTCGTTAAAAAAATATAAATAAAAAATGGTCAGTCGCAGAGGTTCTAAGGGAACTGAGGAACCCCAACCCAAAAGGAAGTGGATAAGTCGTCCAGGACCAGATGCCCAACAAAAAAGTCCTGTCATGCTTTTA	GTGCCT-TCATG-TTTTA	||-|||-|||||-|||||	GT-CCTGTCATGCTTTTA	300	308	9	13	AACAAAAAA	0.211468	FBtr0299723|RhoGAP102A|FBgn0259216|RhoGAP102A|protein_coding|cds-9	cds	100	0.31	0.39	-225	156	2_D_sechellia	2_D_sechellia	1	1	1	1	34	0	34	0	0	0	novel	NA
chr3L	24394648	24395600	dme-retrogene-576	34	-	17	16	952	TTTTCTTTGGAATTTTCTTGAACTGTATTTGTGTTAAATACACCAACTTTTGCAAGTGTAATAGTATCAATTAATAGTATTAATAGTATCAAATATTTTGCAAGTCGAATGTTAAAAATCTTAAACGATATTGTCATAATGGCAGTTCTTGTTTTAAAATGATCGGAAGGTGATTTTATCTCGTTAAATAAAATAAATAAAATTCCACAGCAGCCGATATGCCGACAGACTTAGCGGCCACCCCAACAAGXXXXXXGTTAATTCCCATTGTGACCTGTTATTTGTATCCTTTTTTATATATCCTGATTCTAGATCGATTGTTTCTTTATAAAAAGTTAAATTAGTTACGTGAATTAAGTTGGCATATGAATTATAAGTAAGAACATTCTTTTTGTCTTT…	TTTTCTTTGGAATTTT	|||||--||.||||||	TTTTC--TGTAATTTT	913	938	26	17	AAAAGTAATAAGTAATAAAAAAATAA	0.909251	rmsk59947|G5A_DM|G5A_DM-LINE|G5A_DM-Jockey|Jockey|exon-1	repeatMask-Jockey	248	0.26	1	-194	-510	3_D_persimilis	1_D_simulans,3_D_persimilis	2	4	1	0.5	128	38	0	34	0	0	novel	NA
chr2R	802835	803078	dme-retrogene-577	34	+	15	10	243	TATTAAACATACCAAAACTTACAACATGGCAGTCCCACAACTTTCTGAGATGCTTTCAAATCAACTATCGGGCAGATAAAAGAACTACATGACACACGATAAAAATATTTTTAAAACCTATTCAGTTAAGCGGCACTGTATAGAGTTAAAACTTAAGAAAGTATTGCACATGCATTTTGATGCTCAGGTAATTGGAGTAATCTGTTATAAATTTATTATGTAATAAAAAAAAATATTAAAAAT	TATTAAACAT	|||||||.||	TATTAAAAAT	222	233	12	19	AATAAAAAAAAA	0.997713	intergenic	intergenic	0	0	0	0	0	3_D_persimilis	3_D_persimilis	1	2	1	1	47	0	0	34	0	0	novel	NA
chr3L	8434504	8441770	dme-retrogene-578	34	+	22	26	7266	AACGTTAAAATAATCTTATATACAATATATTTTACGCCGTCTCACCTGGAATGCGTGGATGACGAGCTAGAACGGAAAAGCCCTTGCCCTGCGGTCCCTTGGGTGCGCGAATGAGGATCAGTCGCGGCACAGTGTCATCGCCGTTGAGCTTAAGGCGCGAGATCAGACGATCCGGACGATCGTTTATTTTCAGAACATTGCAAGCCGACGACTTTCCATTGCGCTGATTGATTAAATAAATTTATATGTAXXXXXXGCTATGTTGTTGTTGTTTTTTATTTCTGCTGTAACTTTCAATTATTTGCGATTTATATTTGTATGTATTATTTTTTGATTCGTTTTCGATGGTGATTTTTTTATTTTTTTATCATATTTGTTGTTGTTTTTTTATATTATTAT…	AACG-TTAA-AATAATCTTATATACA	||||-||||-||-||-.|||-|||||	AACGATTAAGAA-AA-ATTA-ATACA	7227	7237	11	12	AAAAAGAGAAA	0.896839	rmsk46547|(CTG)n|(CTG)n-Simple_repeat|(CTG)n-Simple_repeat|Simple_repeat|exon-1	repeatMask-Simple_repeat	189	0.03	1	-3213	-3864	4_A_gambiae	4_A_gambiae,1_D_simulans	2	2	1	0.5	59	25	0	0	34	6	novel	NA
chrX	5932949	5934061	dme-retrogene-579	34	-	16	13	1112	ATCCCGCGACATAAAACGATTTCGGAATTAACTCAAACGAAATTGGTTTTCATACGCGACACGAAATGGAGCGGAAAAAGGAGTGGGGCTGATATAAAAAGTGTACTGTAACCGCATTATCAATTGCATTAAGCCACCGATAAGTGCAGGGCATATATACATACATATGTATATATGTACATACATATGTACATAGCTCGATATATAATGTACCATCCATGTAGGTGTGTAGTTATGTACACGTTCTATGXXXXXXACAAAAACAGGAACAAAAAAAAAAGAACAGAGAGAAAACCAGAATATAATTATTTAGCCTAAGGGGGGAATAATCGATCTATATGTTCGATCAAATTATACAATCGCCAGTTAATGAGAACTGGAGAATATTTATTTGATTTA…	ATCCCGC-GACAT	||-||||-|||||	AT-CCGCAGACAT	1078	1096	19	18	AAAGAAAACAGAAACAAAA	0.674758	rmsk106833|Galileo_DM|Galileo_DM-DNA|Galileo_DM-P|P|exon-1	repeatMask-P	44	0.04	1	-151	-917	1_D_simulans	1_D_simulans	1	1	1	1	34	34	0	0	0	4	novel	NA
chr2L	11491459	11491611	dme-retrogene-580	34	+	22	26	152	GAAAGTGAGAAAGAGAGAGAGGCAGCGAGCGCCAACAGGAATAAAAAATTGAATGAAATATTTTTATAACCACACACAGACACACATACATGTGCACAGCAAACAGCAGGAAATAGAGGGAAAAAATATAGTGAGTAAAAGAGAGCGAAGGC	GAAAGTGAG-AAA-GAGAGAGA-GGC	.|.||||||-|||-|||||.||-|||	TATAGTGAGTAAAAGAGAGCGAAGGC	121	126	6	12	AAAAAA	0.828954	intergenic	intergenic	0	0	0	0	0	1_D_simulans	1_D_simulans	1	1	1	1	34	34	0	0	0	0	novel	NA
chr3R	17157136	17157608	dme-retrogene-581	34	+	29	22	472	GATCCCTGATTTGAGGAAGATCCTTGATTCGATGATGATCCCTGGTTAGAAGAGGAACCCTGATTAGAGGACGATCCTTGGTTCGAAGATGAACCCTGGTTAGAGGATGATCCTTGGCTCGAAGATGATCCCTGATTGGAAGATGATCCTTCGTTGGAGGAAGATCCCTGGCTAGATGATGATCCTTGGTTAGATGACGATCCCTGATTGGAAGATGATCCTTGGTTGGAAGAGGAACCCTGATTGGAAGATGATCCCTGGTTGGATGAAGAACCCTGGCTGGAAGATGATCCCTGGTTAGATGACGATCCTTGGTTGGAGGACGATCCCTGGTTAGAAGAGGAACCCTGATTTGAAGATGATCCCTGGTTAGAAGAGGAACCCTGATTTGAAGATGAT…	GATCCCTGATTTGAGGAAGATC	||||||||..|||||||.||||	GATCCCTGGCTTGAGGATGATC	446	450	5	5	AAGAA	0.884663	FBtr0334403|Mur89F|FBgn0038492|Mur89F|protein_coding|cds-5	antisenseAnno_cds	472	1	0.08	3250	2340	2_D_sechellia	2_D_sechellia	1	1	1	1	34	0	34	0	0	0	novel	NA
chr3L	3574081	3574535	dme-retrogene-582	34	+	14	17	454	AACCACATCTGGAATGGTTCAGCGGTTGACATTTCTGCGGTGTGCCACCAAAAACTGGGCTGCTTAAATCCTTAAAATCCATAAATTGCCAAACGCCACGTCTGCAGGAATTTTTCTTAATTAATAATAAGTTTTGAGAGCGTTGGCTTGGCAACCTGCGCCCACCTTAGTTGATTACCCCCTGCAACTGATTTTCCCGACTTCCCCTTAACTTTGTGTAACTCAATGCCTTGGCTTTTCACTCGTTAATATTGTTGTTTTTCGAGGGCGTCTGTCTCGTTTTCGTTCCTTGTTGTTTTTGTTGGTGCGGCAGCGTCTATTAATTAAATTAAAAAGTTCAGAGCCATCGTTGTCGTGAATGCCCCATCCATTCGCACTTCTCATCAGCTCATCAGCATG…	AACCACATCTGGAATGG	|||.|-|||-|.|||||	AACTA-ATC-GAAATGG	410	429	20	20	AAAAATAAAAAATAATTAAA	0.655272	FBtr0110920|Eip63E|FBgn0005640|Eip63E|protein_coding|intron-2	intron	454	1	0.02	21217	3753	3_D_persimilis	3_D_persimilis	1	1	1	1	34	0	0	34	0	10	novel	NA
chr3L	24952960	24953114	dme-retrogene-583	34	+	16	8	154	TTTTCAAATTTCTGGCATCTTTGGTTGCCGGTGCAAATACAAAGCTTGTAAAACTGTAAAACCATTGTGCGTGCAGTTTACATTGCCCGGTTCAAAATTCAATGCTTGAATTATTAAAATAAAATAAAATGTCATAAAAAATAACATTTTCAAA	TTTTCAAA	||||||||	TTTTCAAA	116	144	29	18	AAAATAAAATAAAATGTCATAAAAAATAA	0	intergenic	intergenic	0	0	0	0	0	1_D_simulans	1_D_simulans,2_D_sechellia	2	3	1	0.5	75	34	23	0	0	2	novel	NA
chr3R	4168684	4169211	dme-retrogene-584	34	+	11	18	527	TCCTTTTCAACGTAAATTTTTACTGCCCTTTCGGAAGTGGCATTACTCCGGAACATGTTCTGGAGGAAAGCTACTATTCCTTTTTGCCAGGCGTAAGACTCTCTTGCATAACTCCAGTGCAACGAATCTGTTAGCACTCCGTGAAAGGCTTTTGGATGCATTCCCTGAAAGGCTTCTGGGTGTATTCCAAAAGAAGTATTGCAGAATATAATGCAATACTTTCGTAAACACTATTTAGGATTGTTTCTGAXXXXXXGCCTGTTATTGAGTTTTCTGGAGAGTATGACGTGTTCCCAAAGAATAAATATTTCAATTTGTATTCTATTTAAACAGAAGTTCATAAATTTCAGTATCAGTAGCGGTGTTGATTTATAATGCTTATTTTTACCCTGGTAGACG…	TCCTTTTCAAC-GTAAAT	||||.||.||.-|-||||	TCCTCTTAAAATG-AAAT	485	508	24	23	AAATAAAATAAAATAAAATACAAA	0	rmsk69935|(AATAA)n|(AATAA)n-Simple_repeat|(AATAA)n-Simple_repeat|Simple_repeat|exon-1	repeatMask-Simple_repeat	62	0.12	0.45	-465	75	2_D_sechellia	2_D_sechellia	1	1	1	1	34	0	34	0	0	2	novel	NA
chr4	370575	371680	dme-retrogene-190-2	34	-	16	18	1105	AAAACTACAAAGTTTATGCGGACAAGCGGGCCTGCCCAGGATACGGCTGCTATGTTAAAAGACACGGTGCGCCGTGGCTAAAAAGGGATTAGACAGAACGGTGTAGTTTAGTTCCCGTTACTCAGCTAGTAGGAGTATGGACAGATAGTGATCATTATCAAAAGTATATATGCTTTATATGATATAAAGTTCCTTCTACATTTTACATACTTTTAATTACTTTAATATACTCCACCAGTAATGGATATAAXXXXXXTCTACATATTTGGAGTTTTGGCCAATTTCGTTTCAAAACTTCAACAGGGTTCTGTGAGCAGTACTTCTTACAGCATTAATATTAAGTTCATCCATATTTCAACTTATAAATAAAATAAAGTTGCGATCCGGTATTGTTATTAT…	AAAACTACAA-AGTTTAT	||||.||-||-|-|||||	AAAAGTA-AATA-TTTAT	1065	1078	14	18	AAAAAAAATACAAA	0.278535	FBtr0334479|Hcf|FBgn0039904|Hcf|protein_coding|cds-11	antisenseAnno_cds	267	0.24	1	-323	-515	1_D_simulans	1_D_simulans	1	1	1	1	34	34	0	0	0	11	novel	cdhitCluster
chrX	7717528	7717877	dme-retrogene-585	34	+	14	7	349	CTTGGGTTTGTTAGGCTTTGATCGAAAAGTTTAATTGTAAACGAATGCCTTATGAAGCTTATATATAAGATTTTATTAGCTTATTATTAACCTTATTAAAATATCAGGTTAATTATTAAGAATGTCCAAATTGTGTTTTATTAAAAGAGGAGTTCTTAAGTTGGAATATAATCATTGATTGCATTTTCACAATAATATTTTTTATAGACGCGTTTTTTTAACACATTCAAATCCGATCTTGCGAGCTGATCAATTTTCTCACCTATGATTACTATATTGATAGATATATTTGTTTAAAACTTATTTCACTTAAAAAAAATATATAAAATAATATAAGCACTGCTTGGGT	CTTGGGT	|||||||	CTTGGGT	312	336	25	20	AAAAAAAATATATAAAATAATATAA	0.209641	FBtr0071078|CG15478|FBgn0029955|CG15478|protein_coding|utr5-1	antisenseAnno_utr5	87	0.25	0.61	-262	55	3_D_persimilis	3_D_persimilis	1	1	1	1	34	0	0	34	0	6	novel	NA
chr3R	442524	443184	dme-retrogene-586	34	-	10	15	660	TAGTCATATTCTTGCTGACGTAGCTTCTAAGCGGATGTGTCTGCAGTTGCGATATTCGCTTATTGGCTACAATGTTTCCTTGTTCAATAACATTGATAGTGAACTTGGAACGATCGAGGGGGTTTCGGTAGGGAGTGTAGGCGTGGTACCGATGGGTCGGTAACTCGCGCGAGTTACCATAACAGCGACAACCTTGCCTTTCATCACGAACCCATCTCTACCCTGTGCATATCAACGAACGGGATCATAAXXXXXXTCATCTACTTGAACAGTCGATCGTTTAATTTATCCGCATATAAAAAAAATATCTATATAATTAAATATAAGAAGGATTCATAAGTACATAGATAAGCGTATGGACGCACATCGTAGCTTTCCACCGTGTCGACCTAAGGCAAT…	TAGTCATATTCTTGC	||-|-|||||-.|||	TA-T-ATATT-GTGC	622	648	27	24	AAAAAGTAAGCAAACAAAAAAATAAAA	0.0217333	intergenic	intergenic	0	0	0	0	0	1_D_simulans	1_D_simulans,3_D_persimilis	2	3	1	0.5	71	34	0	11	0	0	novel	NA
chr2R	5341853	5343142	dme-retrogene-587	34	+	25	25	1289	TTAATTGGAAATTATAAATGCAATAATCCAACTAAGAATATTATATTTAAAAATGTGGACTAAATTCTTAATACAAACTACGAGAACACAAGAATAATAATAATCAGACTCAGCAAGAAAGACAATTGAAACAAAAAGCCAAAAACTATTACCGAAAATATCCCAAAAATAAAAAAATCAACAAGAAGAAAGGATGACCTGATGGTAATCCCCCGCCCCAGCTAAATACAAACAATTGACAGTAAATAATXXXXXXATAGAACAATTAGGAGTAACGCTCTTAGAATTCTTAATTCCTTATTTTACTCTTTTCTCTAAACCTACTAGACTTGCCAAATGTTTTGGCAAAGTGTCAGAATAAGAAACTAACATCATCTAAACATCAAATAGAATGAATAA…	TTAATTGGAAATTATAAAT-GCAAT	||||||.|-||||-|||||-.||||	TTAATTTG-AATT-TAAATAACAAT	1260	1266	7	9	AAAAGAA	0.979507	intergenic	intergenic	0	0	0	0	0	1_D_simulans	1_D_simulans,2_D_sechellia	2	6	1	0.5	133	34	26	0	0	0	novel	NA
[truncated: 6,950 more rows]
